# Supplementary material for: Species composition, community and population dynamics of two gallery forests from the Brazilian Cerrado domain
Source: Biodivers Data J. 2016 Jul 18;(4):e8503. doi: 10.3897/BDJ.4.e8503 (PMC5018118; doi:10.3897/BDJ.4.e8503)
Supplement: Supplementary material 1 — Community Dynamics of Corrego Fazendinha Gallery Forest [file biodiversity_data_journal-4-e8503-s001.zip]

Archive with 5 entries (5 files):
- eml.xml
- meta.xml
- measurementorfact.txt
- occurrence.txt
- description.txt
