# Supplementary material for: Species composition, community and population dynamics of two gallery forests from the Brazilian Cerrado domain
Source: Biodivers Data J. 2016 Jul 18;(4):e8503. doi: 10.3897/BDJ.4.e8503 (PMC5018118; doi:10.3897/BDJ.4.e8503)
Supplement: Supplementary material 1 — Community Dynamics of Corrego Fazendinha Gallery Forest [file biodiversity_data_journal-4-e8503-s001.zip › eml.xml]

<eml:eml xmlns:eml="eml://ecoinformatics.org/eml-2.1.1"
         xmlns:dc="http://purl.org/dc/terms/"
         xmlns:xsi="http://www.w3.org/2001/XMLSchema-instance"
         xsi:schemaLocation="eml://ecoinformatics.org/eml-2.1.1 http://rs.gbif.org/schema/eml-gbif-profile/1.0.2/eml.xsd"
         packageId="http://187.32.44.123/ipt/resource.do?id=fazendinha/v1" system="http://gbif.org" scope="system"
         xml:lang="eng">

<dataset>
  <title xml:lang="eng">fazendinha</title>
<creator>
    <individualName>
        <givenName>Markus</givenName>
      <surName>Gastauer</surName>
    </individualName>
    <organizationName>LEEP-UFV</organizationName>
    <positionName>Post-doc student</positionName>
    <address>
        <deliveryPoint>Campus UFV s/n</deliveryPoint>
        <city>Viçosa</city>
        <administrativeArea>Minas Gerais</administrativeArea>
        <postalCode>36570-000</postalCode>
        <country>BR</country>
    </address>
    <phone>+55 31 3899 2651</phone>
    <electronicMailAddress>markus.gastauer@ufv.br</electronicMailAddress>
    <onlineUrl>http://www.leep.ufv.br</onlineUrl>
</creator>
<metadataProvider>
    <individualName>
        <givenName>Markus</givenName>
      <surName>Gastauer</surName>
    </individualName>
    <organizationName>LEEP-UFV</organizationName>
    <positionName>Post-doc student</positionName>
    <address>
        <deliveryPoint>Campus UFV s/n</deliveryPoint>
        <city>Viçosa</city>
        <administrativeArea>Minas Gerais</administrativeArea>
        <postalCode>36570-000</postalCode>
        <country>BR</country>
    </address>
    <phone>+55 31 3899 2651</phone>
    <electronicMailAddress>mgasti@hotmail.com</electronicMailAddress>
    <onlineUrl>http://www.leep.ufv.br</onlineUrl>
</metadataProvider>
    <associatedParty>
    <individualName>
        <givenName>Markus</givenName>
      <surName>Gastauer</surName>
    </individualName>
    <organizationName>LEEP-UFV</organizationName>
    <positionName>Post-doc student</positionName>
    <address>
        <deliveryPoint>Campus UFV s/n</deliveryPoint>
        <city>Viçosa</city>
        <administrativeArea>Minas Gerais</administrativeArea>
        <postalCode>36570-000</postalCode>
        <country>BR</country>
    </address>
    <phone>+55 31 3899 2651</phone>
    <electronicMailAddress>mgasti@hotmail.com</electronicMailAddress>
    <onlineUrl>http://www.leep.ufv.br</onlineUrl>
    <role>user</role>
    </associatedParty>
<pubDate>
      	2016-03-14
</pubDate>
<language>eng</language>
<abstract>
  <para>Occurrences, basal area and height of 1862 trees and treelets identified during three census distributed within all 50 subplots from the 0.5 ha Corrego Fazendinha Gallery Forest Dynamics Plot, Quartel Geral, Minas Gerais, Brazil. </para>
</abstract>
      <keywordSet>
            <keyword>Occurrence</keyword>
        <keywordThesaurus>GBIF Dataset Type Vocabulary: http://rs.gbif.org/vocabulary/gbif/dataset_type.xml</keywordThesaurus>
      </keywordSet>
      <keywordSet>
            <keyword>Observation</keyword>
        <keywordThesaurus>GBIF Dataset Subtype Vocabulary: http://rs.gbif.org/vocabulary/gbif/dataset_subtype.xml</keywordThesaurus>
      </keywordSet>
  <coverage>
      <geographicCoverage>
          <geographicDescription>Quartel Geral and Dores da Indaía, Bom Despacho Region, Minas Gerais, Brazil</geographicDescription>
        <boundingCoordinates>
          <westBoundingCoordinate>-50.43</westBoundingCoordinate>
          <eastBoundingCoordinate>-44.84</eastBoundingCoordinate>
          <northBoundingCoordinate>-20.77</northBoundingCoordinate>
          <southBoundingCoordinate>-22.14</southBoundingCoordinate>
        </boundingCoordinates>
      </geographicCoverage>
  </coverage>
  <contact>
    <individualName>
        <givenName>Markus</givenName>
      <surName>Gastauer</surName>
    </individualName>
    <organizationName>LEEP-UFV</organizationName>
    <positionName>Post-doc student</positionName>
    <address>
        <deliveryPoint>Campus UFV s/n</deliveryPoint>
        <city>Viçosa</city>
        <administrativeArea>Minas Gerais</administrativeArea>
        <postalCode>36570-000</postalCode>
        <country>BR</country>
    </address>
    <phone>+55 31 38992651</phone>
    <electronicMailAddress>markus.gastauer@ufv.br</electronicMailAddress>
    <onlineUrl>http://www.leep.ufv.br</onlineUrl>
  </contact>
  <project>
      <title>Population and community dynamics of two gallery forests from the Bom Despacho Region, Minas Gerais, Brazil </title>
    <personnel>
      <individualName>
          <givenName>João</givenName>
        <surName>Meira-Neto</surName>
      </individualName>
      <role>principalInvestigator</role>
    </personnel>
    <funding>
      <para></para>
    </funding>
    <studyAreaDescription>
      <descriptor name="generic"
                  citableClassificationSystem="false">
        <descriptorValue></descriptorValue>
      </descriptor>
    </studyAreaDescription>
    <designDescription>
      <description>
          <para></para>
      </description>
    </designDescription>
  </project>
</dataset>
  <additionalMetadata>
    <metadata>
      <gbif>
          <dateStamp>2016-03-14T01:38:51.261-03:00</dateStamp>
          <hierarchyLevel>dataset</hierarchyLevel>
          <resourceLogoUrl>www.leep.ufv.br</resourceLogoUrl>
      </gbif>
    </metadata>
  </additionalMetadata>
</eml:eml>
