# Supplementary material for: Species composition, community and population dynamics of two gallery forests from the Brazilian Cerrado domain
Source: Biodivers Data J. 2016 Jul 18;(4):e8503. doi: 10.3897/BDJ.4.e8503 (PMC5018118; doi:10.3897/BDJ.4.e8503)
Supplement: Supplementary material 1 — Community Dynamics of Corrego Fazendinha Gallery Forest [file biodiversity_data_journal-4-e8503-s001.zip › measurementorfact.txt]

id	measurementType	measurementValue	measurementUnit	measurementDeterminedDate	measurementMethod	measurementRemarks
faz_00001	basal area, calculated from circumference at breast height	0.00156051	m^2	26-Jun-07	basal area, calculated from circumference at breast height	faz_00001_basal area, calculated from circumference at breast height_2007
faz_00001	basal area, calculated from circumference at breast height	0.002038217	m^2	4-Aug-11	basal area, calculated from circumference at breast height	faz_00001_basal area, calculated from circumference at breast height_2011
faz_00001	basal area, calculated from circumference at breast height	0.002579618	m^2	2-Aug-15	basal area, calculated from circumference at breast height	faz_00001_basal area, calculated from circumference at breast height_2015
faz_00001	diameter at breast height	0.044574684	m	26-Jun-07	diameter at breast height	faz_00001_diameter at breast height_2007
faz_00001	diameter at breast height	0.050942496	m	4-Aug-11	diameter at breast height	faz_00001_diameter at breast height_2011
faz_00001	diameter at breast height	0.057310308	m	2-Aug-15	diameter at breast height	faz_00001_diameter at breast height_2015
faz_00002	basal area, calculated from circumference at breast height	0.00241051	m^2	26-Jun-07	basal area, calculated from circumference at breast height	faz_00002_basal area, calculated from circumference at breast height_2007
faz_00002	basal area, calculated from circumference at breast height	0.002012818	m^2	4-Aug-11	basal area, calculated from circumference at breast height	faz_00002_basal area, calculated from circumference at breast height_2011
faz_00002	basal area, calculated from circumference at breast height	0.003184713	m^2	2-Aug-15	basal area, calculated from circumference at breast height	faz_00002_basal area, calculated from circumference at breast height_2015
faz_00002	diameter at breast height	0.055399965	m	26-Jun-07	diameter at breast height	faz_00002_diameter at breast height_2007
faz_00002	diameter at breast height	0.050624106	m	4-Aug-11	diameter at breast height	faz_00002_diameter at breast height_2011
faz_00002	diameter at breast height	0.06367812	m	2-Aug-15	diameter at breast height	faz_00002_diameter at breast height_2015
faz_00003	basal area, calculated from circumference at breast height	0.003656768	m^2	26-Jun-07	basal area, calculated from circumference at breast height	faz_00003_basal area, calculated from circumference at breast height_2007
faz_00003	basal area, calculated from circumference at breast height	0.005141401	m^2	4-Aug-11	basal area, calculated from circumference at breast height	faz_00003_basal area, calculated from circumference at breast height_2011
faz_00003	basal area, calculated from circumference at breast height	0.000509554	m^2	2-Aug-15	basal area, calculated from circumference at breast height	faz_00003_basal area, calculated from circumference at breast height_2015
faz_00003	diameter at breast height	0.068234456	m	26-Jun-07	diameter at breast height	faz_00003_diameter at breast height_2007
faz_00003	diameter at breast height	0.080908809	m	4-Aug-11	diameter at breast height	faz_00003_diameter at breast height_2011
faz_00003	diameter at breast height	0.025471248	m	2-Aug-15	diameter at breast height	faz_00003_diameter at breast height_2015
faz_00004	basal area, calculated from circumference at breast height	0.003363854	m^2	26-Jun-07	basal area, calculated from circumference at breast height	faz_00004_basal area, calculated from circumference at breast height_2007
faz_00004	basal area, calculated from circumference at breast height	0.00241051	m^2	4-Aug-11	basal area, calculated from circumference at breast height	faz_00004_basal area, calculated from circumference at breast height_2011
faz_00004	basal area, calculated from circumference at breast height	0.002579618	m^2	2-Aug-15	basal area, calculated from circumference at breast height	faz_00004_basal area, calculated from circumference at breast height_2015
faz_00004	diameter at breast height	0.065444567	m	26-Jun-07	diameter at breast height	faz_00004_diameter at breast height_2007
faz_00004	diameter at breast height	0.055399965	m	4-Aug-11	diameter at breast height	faz_00004_diameter at breast height_2011
faz_00004	diameter at breast height	0.057310308	m	2-Aug-15	diameter at breast height	faz_00004_diameter at breast height_2015
faz_00005	basal area, calculated from circumference at breast height	0.007503901	m^2	26-Jun-07	basal area, calculated from circumference at breast height	faz_00005_basal area, calculated from circumference at breast height_2007
faz_00005	basal area, calculated from circumference at breast height	0.008152866	m^2	4-Aug-11	basal area, calculated from circumference at breast height	faz_00005_basal area, calculated from circumference at breast height_2011
faz_00005	basal area, calculated from circumference at breast height	0.008670382	m^2	2-Aug-15	basal area, calculated from circumference at breast height	faz_00005_basal area, calculated from circumference at breast height_2015
faz_00005	diameter at breast height	0.097745915	m	26-Jun-07	diameter at breast height	faz_00005_diameter at breast height_2007
faz_00005	diameter at breast height	0.101884993	m	4-Aug-11	diameter at breast height	faz_00005_diameter at breast height_2011
faz_00005	diameter at breast height	0.105068899	m	2-Aug-15	diameter at breast height	faz_00005_diameter at breast height_2015
faz_00006	basal area, calculated from circumference at breast height	0.000828344	m^2	26-Jun-07	basal area, calculated from circumference at breast height	faz_00006_basal area, calculated from circumference at breast height_2007
faz_00006	basal area, calculated from circumference at breast height	0.001345541	m^2	4-Aug-11	basal area, calculated from circumference at breast height	faz_00006_basal area, calculated from circumference at breast height_2011
faz_00006	basal area, calculated from circumference at breast height	0.002038217	m^2	2-Aug-15	basal area, calculated from circumference at breast height	faz_00006_basal area, calculated from circumference at breast height_2015
faz_00006	diameter at breast height	0.032475841	m	26-Jun-07	diameter at breast height	faz_00006_diameter at breast height_2007
faz_00006	diameter at breast height	0.041390778	m	4-Aug-11	diameter at breast height	faz_00006_diameter at breast height_2011
faz_00006	diameter at breast height	0.050942496	m	2-Aug-15	diameter at breast height	faz_00006_diameter at breast height_2015
faz_00007	basal area, calculated from circumference at breast height	0.027196258	m^2	26-Jun-07	basal area, calculated from circumference at breast height	faz_00007_basal area, calculated from circumference at breast height_2007
faz_00007	basal area, calculated from circumference at breast height	0.028694268	m^2	4-Aug-11	basal area, calculated from circumference at breast height	faz_00007_basal area, calculated from circumference at breast height_2011
faz_00007	basal area, calculated from circumference at breast height	0.029179936	m^2	2-Aug-15	basal area, calculated from circumference at breast height	faz_00007_basal area, calculated from circumference at breast height_2015
faz_00007	diameter at breast height	0.186084258	m	26-Jun-07	diameter at breast height	faz_00007_diameter at breast height_2007
faz_00007	diameter at breast height	0.191140462	m	4-Aug-11	diameter at breast height	faz_00007_diameter at breast height_2011
faz_00007	diameter at breast height	0.192751262	m	2-Aug-15	diameter at breast height	faz_00007_diameter at breast height_2015
faz_00008	basal area, calculated from circumference at breast height	0.010899682	m^2	26-Jun-07	basal area, calculated from circumference at breast height	faz_00008_basal area, calculated from circumference at breast height_2007
faz_00008	basal area, calculated from circumference at breast height	0.011496815	m^2	4-Aug-11	basal area, calculated from circumference at breast height	faz_00008_basal area, calculated from circumference at breast height_2011
faz_00008	basal area, calculated from circumference at breast height	0.012738854	m^2	2-Aug-15	basal area, calculated from circumference at breast height	faz_00008_basal area, calculated from circumference at breast height_2015
faz_00008	diameter at breast height	0.117804523	m	26-Jun-07	diameter at breast height	faz_00008_diameter at breast height_2007
faz_00008	diameter at breast height	0.120988429	m	4-Aug-11	diameter at breast height	faz_00008_diameter at breast height_2011
faz_00008	diameter at breast height	0.127356241	m	2-Aug-15	diameter at breast height	faz_00008_diameter at breast height_2015
faz_00009	basal area, calculated from circumference at breast height	0.009001592	m^2	26-Jun-07	basal area, calculated from circumference at breast height	faz_00009_basal area, calculated from circumference at breast height_2007
faz_00009	basal area, calculated from circumference at breast height	0.011863057	m^2	4-Aug-11	basal area, calculated from circumference at breast height	faz_00009_basal area, calculated from circumference at breast height_2011
faz_00009	basal area, calculated from circumference at breast height	0.014339172	m^2	2-Aug-15	basal area, calculated from circumference at breast height	faz_00009_basal area, calculated from circumference at breast height_2015
faz_00009	diameter at breast height	0.107056916	m	26-Jun-07	diameter at breast height	faz_00009_diameter at breast height_2007
faz_00009	diameter at breast height	0.122900422	m	4-Aug-11	diameter at breast height	faz_00009_diameter at breast height_2011
faz_00009	diameter at breast height	0.13511921	m	2-Aug-15	diameter at breast height	faz_00009_diameter at breast height_2015
faz_00010	basal area, calculated from circumference at breast height	0.002551035	m^2	26-Jun-07	basal area, calculated from circumference at breast height	faz_00010_basal area, calculated from circumference at breast height_2007
faz_00010	basal area, calculated from circumference at breast height	0.002874204	m^2	4-Aug-11	basal area, calculated from circumference at breast height	faz_00010_basal area, calculated from circumference at breast height_2011
faz_00010	basal area, calculated from circumference at breast height	0.003511146	m^2	2-Aug-15	basal area, calculated from circumference at breast height	faz_00010_basal area, calculated from circumference at breast height_2015
faz_00010	diameter at breast height	0.056991918	m	26-Jun-07	diameter at breast height	faz_00010_diameter at breast height_2007
faz_00010	diameter at breast height	0.060494214	m	4-Aug-11	diameter at breast height	faz_00010_diameter at breast height_2011
faz_00010	diameter at breast height	0.066862026	m	2-Aug-15	diameter at breast height	faz_00010_diameter at breast height_2015
faz_00011	basal area, calculated from circumference at breast height	0.010033838	m^2	26-Jun-07	basal area, calculated from circumference at breast height	faz_00011_basal area, calculated from circumference at breast height_2007
faz_00011	basal area, calculated from circumference at breast height	0.010899682	m^2	4-Aug-11	basal area, calculated from circumference at breast height	faz_00011_basal area, calculated from circumference at breast height_2011
faz_00011	basal area, calculated from circumference at breast height	0.012109873	m^2	2-Aug-15	basal area, calculated from circumference at breast height	faz_00011_basal area, calculated from circumference at breast height_2015
faz_00011	diameter at breast height	0.113028664	m	26-Jun-07	diameter at breast height	faz_00011_diameter at breast height_2007
faz_00011	diameter at breast height	0.117804523	m	4-Aug-11	diameter at breast height	faz_00011_diameter at breast height_2011
faz_00011	diameter at breast height	0.124172335	m	2-Aug-15	diameter at breast height	faz_00011_diameter at breast height_2015
faz_00012	basal area, calculated from circumference at breast height	0.003411545	m^2	26-Jun-07	basal area, calculated from circumference at breast height	faz_00012_basal area, calculated from circumference at breast height_2007
faz_00012	basal area, calculated from circumference at breast height	0.003853503	m^2	4-Aug-11	basal area, calculated from circumference at breast height	faz_00012_basal area, calculated from circumference at breast height_2011
faz_00012	diameter at breast height	0.065906855	m	26-Jun-07	diameter at breast height	faz_00012_diameter at breast height_2007
faz_00012	diameter at breast height	0.070045932	m	4-Aug-11	diameter at breast height	faz_00012_diameter at breast height_2011
faz_00013	basal area, calculated from circumference at breast height	0.033431847	m^2	26-Jun-07	basal area, calculated from circumference at breast height	faz_00013_basal area, calculated from circumference at breast height_2007
faz_00013	basal area, calculated from circumference at breast height	0.043598726	m^2	4-Aug-11	basal area, calculated from circumference at breast height	faz_00013_basal area, calculated from circumference at breast height_2011
faz_00013	basal area, calculated from circumference at breast height	0.061656051	m^2	2-Aug-15	basal area, calculated from circumference at breast height	faz_00013_basal area, calculated from circumference at breast height_2015
faz_00013	diameter at breast height	0.20631711	m	26-Jun-07	diameter at breast height	faz_00013_diameter at breast height_2007
faz_00013	diameter at breast height	0.235609045	m	4-Aug-11	diameter at breast height	faz_00013_diameter at breast height_2011
faz_00013	diameter at breast height	0.280183729	m	2-Aug-15	diameter at breast height	faz_00013_diameter at breast height_2015
faz_00014	basal area, calculated from circumference at breast height	0.007455096	m^2	26-Jun-07	basal area, calculated from circumference at breast height	faz_00014_basal area, calculated from circumference at breast height_2007
faz_00014	basal area, calculated from circumference at breast height	0.008255096	m^2	4-Aug-11	basal area, calculated from circumference at breast height	faz_00014_basal area, calculated from circumference at breast height_2011
faz_00014	basal area, calculated from circumference at breast height	0.010318471	m^2	2-Aug-15	basal area, calculated from circumference at breast height	faz_00014_basal area, calculated from circumference at breast height_2015
faz_00014	diameter at breast height	0.097427524	m	26-Jun-07	diameter at breast height	faz_00014_diameter at breast height_2007
faz_00014	diameter at breast height	0.102521774	m	4-Aug-11	diameter at breast height	faz_00014_diameter at breast height_2011
faz_00014	diameter at breast height	0.114620617	m	2-Aug-15	diameter at breast height	faz_00014_diameter at breast height_2015
faz_00015	basal area, calculated from circumference at breast height	0.032815605	m^2	26-Jun-07	basal area, calculated from circumference at breast height	faz_00015_basal area, calculated from circumference at breast height_2007
faz_00015	basal area, calculated from circumference at breast height	0.040702627	m^2	4-Aug-11	basal area, calculated from circumference at breast height	faz_00015_basal area, calculated from circumference at breast height_2011
faz_00015	basal area, calculated from circumference at breast height	0.056178344	m^2	2-Aug-15	basal area, calculated from circumference at breast height	faz_00015_basal area, calculated from circumference at breast height_2015
faz_00015	diameter at breast height	0.204406766	m	26-Jun-07	diameter at breast height	faz_00015_diameter at breast height_2007
faz_00015	diameter at breast height	0.22764928	m	4-Aug-11	diameter at breast height	faz_00015_diameter at breast height_2011
faz_00015	diameter at breast height	0.267448105	m	2-Aug-15	diameter at breast height	faz_00015_diameter at breast height_2015
faz_00016	basal area, calculated from circumference at breast height	0.001451035	m^2	26-Jun-07	basal area, calculated from circumference at breast height	faz_00016_basal area, calculated from circumference at breast height_2007
faz_00016	basal area, calculated from circumference at breast height	0.001743949	m^2	4-Aug-11	basal area, calculated from circumference at breast height	faz_00016_basal area, calculated from circumference at breast height_2011
faz_00016	basal area, calculated from circumference at breast height	0.002579618	m^2	2-Aug-15	basal area, calculated from circumference at breast height	faz_00016_basal area, calculated from circumference at breast height_2015
faz_00016	diameter at breast height	0.042982731	m	26-Jun-07	diameter at breast height	faz_00016_diameter at breast height_2007
faz_00016	diameter at breast height	0.047121809	m	4-Aug-11	diameter at breast height	faz_00016_diameter at breast height_2011
faz_00016	diameter at breast height	0.057310308	m	2-Aug-15	diameter at breast height	faz_00016_diameter at breast height_2015
faz_00017	basal area, calculated from circumference at breast height	0.002579618	m^2	26-Jun-07	basal area, calculated from circumference at breast height	faz_00017_basal area, calculated from circumference at breast height_2007
faz_00017	basal area, calculated from circumference at breast height	0.002382882	m^2	4-Aug-11	basal area, calculated from circumference at breast height	faz_00017_basal area, calculated from circumference at breast height_2011
faz_00017	basal area, calculated from circumference at breast height	0.002300955	m^2	2-Aug-15	basal area, calculated from circumference at breast height	faz_00017_basal area, calculated from circumference at breast height_2015
faz_00017	diameter at breast height	0.057310308	m	26-Jun-07	diameter at breast height	faz_00017_diameter at breast height_2007
faz_00017	diameter at breast height	0.055081574	m	4-Aug-11	diameter at breast height	faz_00017_diameter at breast height_2011
faz_00017	diameter at breast height	0.054126402	m	2-Aug-15	diameter at breast height	faz_00017_diameter at breast height_2015
faz_00018	basal area, calculated from circumference at breast height	0.001366322	m^2	26-Jun-07	basal area, calculated from circumference at breast height	faz_00018_basal area, calculated from circumference at breast height_2007
faz_00018	basal area, calculated from circumference at breast height	0.00156051	m^2	4-Aug-11	basal area, calculated from circumference at breast height	faz_00018_basal area, calculated from circumference at breast height_2011
faz_00018	basal area, calculated from circumference at breast height	0.001912818	m^2	2-Aug-15	basal area, calculated from circumference at breast height	faz_00018_basal area, calculated from circumference at breast height_2015
faz_00018	diameter at breast height	0.041709169	m	26-Jun-07	diameter at breast height	faz_00018_diameter at breast height_2007
faz_00018	diameter at breast height	0.044574684	m	4-Aug-11	diameter at breast height	faz_00018_diameter at breast height_2011
faz_00018	diameter at breast height	0.049350543	m	2-Aug-15	diameter at breast height	faz_00018_diameter at breast height_2015
faz_00019	basal area, calculated from circumference at breast height	0.00101664	m^2	26-Jun-07	basal area, calculated from circumference at breast height	faz_00019_basal area, calculated from circumference at breast height_2007
faz_00019	basal area, calculated from circumference at breast height	0.000749124	m^2	4-Aug-11	basal area, calculated from circumference at breast height	faz_00019_basal area, calculated from circumference at breast height_2011
faz_00019	diameter at breast height	0.035978138	m	26-Jun-07	diameter at breast height	faz_00019_diameter at breast height_2007
faz_00019	diameter at breast height	0.030883888	m	4-Aug-11	diameter at breast height	faz_00019_diameter at breast height_2011
faz_00020	basal area, calculated from circumference at breast height	0.00193758	m^2	26-Jun-07	basal area, calculated from circumference at breast height	faz_00020_basal area, calculated from circumference at breast height_2007
faz_00020	basal area, calculated from circumference at breast height	0.002355414	m^2	4-Aug-11	basal area, calculated from circumference at breast height	faz_00020_basal area, calculated from circumference at breast height_2011
faz_00020	basal area, calculated from circumference at breast height	0.00272492	m^2	2-Aug-15	basal area, calculated from circumference at breast height	faz_00020_basal area, calculated from circumference at breast height_2015
faz_00020	diameter at breast height	0.049668934	m	26-Jun-07	diameter at breast height	faz_00020_diameter at breast height_2007
faz_00020	diameter at breast height	0.054763183	m	4-Aug-11	diameter at breast height	faz_00020_diameter at breast height_2011
faz_00020	diameter at breast height	0.058902261	m	2-Aug-15	diameter at breast height	faz_00020_diameter at breast height_2015
faz_00021	basal area, calculated from circumference at breast height	0.00140836	m^2	26-Jun-07	basal area, calculated from circumference at breast height	faz_00021_basal area, calculated from circumference at breast height_2007
faz_00021	basal area, calculated from circumference at breast height	0.001244029	m^2	4-Aug-11	basal area, calculated from circumference at breast height	faz_00021_basal area, calculated from circumference at breast height_2011
faz_00021	diameter at breast height	0.04234595	m	26-Jun-07	diameter at breast height	faz_00021_diameter at breast height_2007
faz_00021	diameter at breast height	0.039798825	m	4-Aug-11	diameter at breast height	faz_00021_diameter at breast height_2011
faz_00022	basal area, calculated from circumference at breast height	0.000812182	m^2	26-Jun-07	basal area, calculated from circumference at breast height	faz_00022_basal area, calculated from circumference at breast height_2007
faz_00022	basal area, calculated from circumference at breast height	0.000963376	m^2	4-Aug-11	basal area, calculated from circumference at breast height	faz_00022_basal area, calculated from circumference at breast height_2011
faz_00022	basal area, calculated from circumference at breast height	0.001146497	m^2	2-Aug-15	basal area, calculated from circumference at breast height	faz_00022_basal area, calculated from circumference at breast height_2015
faz_00022	diameter at breast height	0.032157451	m	26-Jun-07	diameter at breast height	faz_00022_diameter at breast height_2007
faz_00022	diameter at breast height	0.035022966	m	4-Aug-11	diameter at breast height	faz_00022_diameter at breast height_2011
faz_00022	diameter at breast height	0.038206872	m	2-Aug-15	diameter at breast height	faz_00022_diameter at breast height_2015
faz_00024	basal area, calculated from circumference at breast height	0.006242038	m^2	26-Jun-07	basal area, calculated from circumference at breast height	faz_00024_basal area, calculated from circumference at breast height_2007
faz_00024	basal area, calculated from circumference at breast height	0.006286704	m^2	4-Aug-11	basal area, calculated from circumference at breast height	faz_00024_basal area, calculated from circumference at breast height_2011
faz_00024	basal area, calculated from circumference at breast height	0.00669586	m^2	2-Aug-15	basal area, calculated from circumference at breast height	faz_00024_basal area, calculated from circumference at breast height_2015
faz_00024	diameter at breast height	0.089149368	m	26-Jun-07	diameter at breast height	faz_00024_diameter at breast height_2007
faz_00024	diameter at breast height	0.089467759	m	4-Aug-11	diameter at breast height	faz_00024_diameter at breast height_2011
faz_00024	diameter at breast height	0.092333274	m	2-Aug-15	diameter at breast height	faz_00024_diameter at breast height_2015
faz_00025	basal area, calculated from circumference at breast height	0.002193949	m^2	26-Jun-07	basal area, calculated from circumference at breast height	faz_00025_basal area, calculated from circumference at breast height_2007
faz_00025	basal area, calculated from circumference at breast height	0.002220462	m^2	4-Aug-11	basal area, calculated from circumference at breast height	faz_00025_basal area, calculated from circumference at breast height_2011
faz_00025	basal area, calculated from circumference at breast height	0.002579618	m^2	2-Aug-15	basal area, calculated from circumference at breast height	faz_00025_basal area, calculated from circumference at breast height_2015
faz_00025	diameter at breast height	0.05285284	m	26-Jun-07	diameter at breast height	faz_00025_diameter at breast height_2007
faz_00025	diameter at breast height	0.05317123	m	4-Aug-11	diameter at breast height	faz_00025_diameter at breast height_2011
faz_00025	diameter at breast height	0.057310308	m	2-Aug-15	diameter at breast height	faz_00025_diameter at breast height_2015
faz_00026	basal area, calculated from circumference at breast height	0.019429618	m^2	26-Jun-07	basal area, calculated from circumference at breast height	faz_00026_basal area, calculated from circumference at breast height_2007
faz_00026	basal area, calculated from circumference at breast height	0.019904459	m^2	4-Aug-11	basal area, calculated from circumference at breast height	faz_00026_basal area, calculated from circumference at breast height_2011
faz_00026	basal area, calculated from circumference at breast height	0.021528662	m^2	2-Aug-15	basal area, calculated from circumference at breast height	faz_00026_basal area, calculated from circumference at breast height_2015
faz_00026	diameter at breast height	0.157284957	m	26-Jun-07	diameter at breast height	faz_00026_diameter at breast height_2007
faz_00026	diameter at breast height	0.159195301	m	4-Aug-11	diameter at breast height	faz_00026_diameter at breast height_2011
faz_00026	diameter at breast height	0.165563113	m	2-Aug-15	diameter at breast height	faz_00026_diameter at breast height_2015
faz_00027	basal area, calculated from circumference at breast height	0.003923885	m^2	26-Jun-07	basal area, calculated from circumference at breast height	faz_00027_basal area, calculated from circumference at breast height_2007
faz_00027	basal area, calculated from circumference at breast height	0.005382166	m^2	4-Aug-11	basal area, calculated from circumference at breast height	faz_00027_basal area, calculated from circumference at breast height_2011
faz_00027	basal area, calculated from circumference at breast height	0.006242038	m^2	2-Aug-15	basal area, calculated from circumference at breast height	faz_00027_basal area, calculated from circumference at breast height_2015
faz_00027	diameter at breast height	0.070682714	m	26-Jun-07	diameter at breast height	faz_00027_diameter at breast height_2007
faz_00027	diameter at breast height	0.082781556	m	4-Aug-11	diameter at breast height	faz_00027_diameter at breast height_2011
faz_00027	diameter at breast height	0.089149368	m	2-Aug-15	diameter at breast height	faz_00027_diameter at breast height_2015
faz_00028	basal area, calculated from circumference at breast height	0.001034713	m^2	26-Jun-07	basal area, calculated from circumference at breast height	faz_00028_basal area, calculated from circumference at breast height_2007
faz_00028	basal area, calculated from circumference at breast height	0.000963376	m^2	4-Aug-11	basal area, calculated from circumference at breast height	faz_00028_basal area, calculated from circumference at breast height_2011
faz_00028	basal area, calculated from circumference at breast height	0.001345541	m^2	2-Aug-15	basal area, calculated from circumference at breast height	faz_00028_basal area, calculated from circumference at breast height_2015
faz_00028	diameter at breast height	0.036296529	m	26-Jun-07	diameter at breast height	faz_00028_diameter at breast height_2007
faz_00028	diameter at breast height	0.035022966	m	4-Aug-11	diameter at breast height	faz_00028_diameter at breast height_2011
faz_00028	diameter at breast height	0.041390778	m	2-Aug-15	diameter at breast height	faz_00028_diameter at breast height_2015
faz_00029	basal area, calculated from circumference at breast height	0.004472054	m^2	26-Jun-07	basal area, calculated from circumference at breast height	faz_00029_basal area, calculated from circumference at breast height_2007
faz_00029	basal area, calculated from circumference at breast height	0.005507086	m^2	4-Aug-11	basal area, calculated from circumference at breast height	faz_00029_basal area, calculated from circumference at breast height_2011
faz_00029	basal area, calculated from circumference at breast height	0.00580414	m^2	2-Aug-15	basal area, calculated from circumference at breast height	faz_00029_basal area, calculated from circumference at breast height_2015
faz_00029	diameter at breast height	0.075458573	m	26-Jun-07	diameter at breast height	faz_00029_diameter at breast height_2007
faz_00029	diameter at breast height	0.083736728	m	4-Aug-11	diameter at breast height	faz_00029_diameter at breast height_2011
faz_00029	diameter at breast height	0.085965462	m	2-Aug-15	diameter at breast height	faz_00029_diameter at breast height_2015
faz_00030	basal area, calculated from circumference at breast height	0.0176625	m^2	26-Jun-07	basal area, calculated from circumference at breast height	faz_00030_basal area, calculated from circumference at breast height_2007
faz_00030	basal area, calculated from circumference at breast height	0.021528662	m^2	4-Aug-11	basal area, calculated from circumference at breast height	faz_00030_basal area, calculated from circumference at breast height_2011
faz_00030	basal area, calculated from circumference at breast height	0.021528662	m^2	2-Aug-15	basal area, calculated from circumference at breast height	faz_00030_basal area, calculated from circumference at breast height_2015
faz_00030	diameter at breast height	0.149961973	m	26-Jun-07	diameter at breast height	faz_00030_diameter at breast height_2007
faz_00030	diameter at breast height	0.165563113	m	4-Aug-11	diameter at breast height	faz_00030_diameter at breast height_2011
faz_00030	diameter at breast height	0.165563113	m	2-Aug-15	diameter at breast height	faz_00030_diameter at breast height_2015
faz_00031	basal area, calculated from circumference at breast height	0.023302627	m^2	26-Jun-07	basal area, calculated from circumference at breast height	faz_00031_basal area, calculated from circumference at breast height_2007
faz_00031	basal area, calculated from circumference at breast height	0.02236465	m^2	4-Aug-11	basal area, calculated from circumference at breast height	faz_00031_basal area, calculated from circumference at breast height_2011
faz_00031	basal area, calculated from circumference at breast height	0.027527389	m^2	2-Aug-15	basal area, calculated from circumference at breast height	faz_00031_basal area, calculated from circumference at breast height_2015
faz_00031	diameter at breast height	0.172249315	m	26-Jun-07	diameter at breast height	faz_00031_diameter at breast height_2007
faz_00031	diameter at breast height	0.168747019	m	4-Aug-11	diameter at breast height	faz_00031_diameter at breast height_2011
faz_00031	diameter at breast height	0.187213674	m	2-Aug-15	diameter at breast height	faz_00031_diameter at breast height_2015
faz_00032	basal area, calculated from circumference at breast height	0.006153185	m^2	26-Jun-07	basal area, calculated from circumference at breast height	faz_00032_basal area, calculated from circumference at breast height_2007
faz_00032	basal area, calculated from circumference at breast height	0.007406449	m^2	4-Aug-11	basal area, calculated from circumference at breast height	faz_00032_basal area, calculated from circumference at breast height_2011
faz_00032	basal area, calculated from circumference at breast height	0.009203822	m^2	2-Aug-15	basal area, calculated from circumference at breast height	faz_00032_basal area, calculated from circumference at breast height_2015
faz_00032	diameter at breast height	0.088512587	m	26-Jun-07	diameter at breast height	faz_00032_diameter at breast height_2007
faz_00032	diameter at breast height	0.097109134	m	4-Aug-11	diameter at breast height	faz_00032_diameter at breast height_2011
faz_00032	diameter at breast height	0.108252805	m	2-Aug-15	diameter at breast height	faz_00032_diameter at breast height_2015
faz_00033	basal area, calculated from circumference at breast height	0.003121338	m^2	26-Jun-07	basal area, calculated from circumference at breast height	faz_00033_basal area, calculated from circumference at breast height_2007
faz_00033	basal area, calculated from circumference at breast height	0.00260836	m^2	4-Aug-11	basal area, calculated from circumference at breast height	faz_00033_basal area, calculated from circumference at breast height_2011
faz_00033	basal area, calculated from circumference at breast height	0.00272492	m^2	2-Aug-15	basal area, calculated from circumference at breast height	faz_00033_basal area, calculated from circumference at breast height_2015
faz_00033	diameter at breast height	0.063041339	m	26-Jun-07	diameter at breast height	faz_00033_diameter at breast height_2007
faz_00033	diameter at breast height	0.057628699	m	4-Aug-11	diameter at breast height	faz_00033_diameter at breast height_2011
faz_00033	diameter at breast height	0.058902261	m	2-Aug-15	diameter at breast height	faz_00033_diameter at breast height_2015
faz_00034	basal area, calculated from circumference at breast height	0.001127468	m^2	26-Jun-07	basal area, calculated from circumference at breast height	faz_00034_basal area, calculated from circumference at breast height_2007
faz_00034	basal area, calculated from circumference at breast height	0.00156051	m^2	4-Aug-11	basal area, calculated from circumference at breast height	faz_00034_basal area, calculated from circumference at breast height_2011
faz_00034	basal area, calculated from circumference at breast height	0.001791401	m^2	2-Aug-15	basal area, calculated from circumference at breast height	faz_00034_basal area, calculated from circumference at breast height_2015
faz_00034	diameter at breast height	0.037888482	m	26-Jun-07	diameter at breast height	faz_00034_diameter at breast height_2007
faz_00034	diameter at breast height	0.044574684	m	4-Aug-11	diameter at breast height	faz_00034_diameter at breast height_2011
faz_00034	diameter at breast height	0.04775859	m	2-Aug-15	diameter at breast height	faz_00034_diameter at breast height_2015
faz_00035	basal area, calculated from circumference at breast height	0.010375876	m^2	26-Jun-07	basal area, calculated from circumference at breast height	faz_00035_basal area, calculated from circumference at breast height_2007
faz_00035	basal area, calculated from circumference at breast height	0.009753185	m^2	4-Aug-11	basal area, calculated from circumference at breast height	faz_00035_basal area, calculated from circumference at breast height_2011
faz_00035	basal area, calculated from circumference at breast height	0.008409634	m^2	2-Aug-15	basal area, calculated from circumference at breast height	faz_00035_basal area, calculated from circumference at breast height_2015
faz_00035	diameter at breast height	0.114939007	m	26-Jun-07	diameter at breast height	faz_00035_diameter at breast height_2007
faz_00035	diameter at breast height	0.111436711	m	4-Aug-11	diameter at breast height	faz_00035_diameter at breast height_2011
faz_00035	diameter at breast height	0.103476946	m	2-Aug-15	diameter at breast height	faz_00035_diameter at breast height_2015
faz_00036	basal area, calculated from circumference at breast height	0.006064968	m^2	26-Jun-07	basal area, calculated from circumference at breast height	faz_00036_basal area, calculated from circumference at breast height_2007
faz_00036	basal area, calculated from circumference at breast height	0.00669586	m^2	4-Aug-11	basal area, calculated from circumference at breast height	faz_00036_basal area, calculated from circumference at breast height_2011
faz_00036	diameter at breast height	0.087875806	m	26-Jun-07	diameter at breast height	faz_00036_diameter at breast height_2007
faz_00036	diameter at breast height	0.092333274	m	4-Aug-11	diameter at breast height	faz_00036_diameter at breast height_2011
faz_00037	basal area, calculated from circumference at breast height	0.051466242	m^2	26-Jun-07	basal area, calculated from circumference at breast height	faz_00037_basal area, calculated from circumference at breast height_2007
faz_00037	basal area, calculated from circumference at breast height	0.037906051	m^2	4-Aug-11	basal area, calculated from circumference at breast height	faz_00037_basal area, calculated from circumference at breast height_2011
faz_00037	diameter at breast height	0.255986044	m	26-Jun-07	diameter at breast height	faz_00037_diameter at breast height_2007
faz_00037	diameter at breast height	0.219689515	m	4-Aug-11	diameter at breast height	faz_00037_diameter at breast height_2011
faz_00038	basal area, calculated from circumference at breast height	0.00132492	m^2	26-Jun-07	basal area, calculated from circumference at breast height	faz_00038_basal area, calculated from circumference at breast height_2007
faz_00038	basal area, calculated from circumference at breast height	0.00156051	m^2	4-Aug-11	basal area, calculated from circumference at breast height	faz_00038_basal area, calculated from circumference at breast height_2011
faz_00038	basal area, calculated from circumference at breast height	0.00156051	m^2	2-Aug-15	basal area, calculated from circumference at breast height	faz_00038_basal area, calculated from circumference at breast height_2015
faz_00038	diameter at breast height	0.041072388	m	26-Jun-07	diameter at breast height	faz_00038_diameter at breast height_2007
faz_00038	diameter at breast height	0.044574684	m	4-Aug-11	diameter at breast height	faz_00038_diameter at breast height_2011
faz_00038	diameter at breast height	0.044574684	m	2-Aug-15	diameter at breast height	faz_00038_diameter at breast height_2015
faz_00039	basal area, calculated from circumference at breast height	0.004248487	m^2	26-Jun-07	basal area, calculated from circumference at breast height	faz_00039_basal area, calculated from circumference at breast height_2007
faz_00039	basal area, calculated from circumference at breast height	0.005382166	m^2	4-Aug-11	basal area, calculated from circumference at breast height	faz_00039_basal area, calculated from circumference at breast height_2011
faz_00039	basal area, calculated from circumference at breast height	0.006242038	m^2	2-Aug-15	basal area, calculated from circumference at breast height	faz_00039_basal area, calculated from circumference at breast height_2015
faz_00039	diameter at breast height	0.073548229	m	26-Jun-07	diameter at breast height	faz_00039_diameter at breast height_2007
faz_00039	diameter at breast height	0.082781556	m	4-Aug-11	diameter at breast height	faz_00039_diameter at breast height_2011
faz_00039	diameter at breast height	0.089149368	m	2-Aug-15	diameter at breast height	faz_00039_diameter at breast height_2015
faz_00040	basal area, calculated from circumference at breast height	0.152945541	m^2	26-Jun-07	basal area, calculated from circumference at breast height	faz_00040_basal area, calculated from circumference at breast height_2007
faz_00040	basal area, calculated from circumference at breast height	0.156050955	m^2	4-Aug-11	basal area, calculated from circumference at breast height	faz_00040_basal area, calculated from circumference at breast height_2011
faz_00040	basal area, calculated from circumference at breast height	0.16281051	m^2	2-Aug-15	basal area, calculated from circumference at breast height	faz_00040_basal area, calculated from circumference at breast height_2015
faz_00040	diameter at breast height	0.441289374	m	26-Jun-07	diameter at breast height	faz_00040_diameter at breast height_2007
faz_00040	diameter at breast height	0.445746842	m	4-Aug-11	diameter at breast height	faz_00040_diameter at breast height_2011
faz_00040	diameter at breast height	0.45529856	m	2-Aug-15	diameter at breast height	faz_00040_diameter at breast height_2015
faz_00041	basal area, calculated from circumference at breast height	0.001127468	m^2	26-Jun-07	basal area, calculated from circumference at breast height	faz_00041_basal area, calculated from circumference at breast height_2007
faz_00041	basal area, calculated from circumference at breast height	0.001052946	m^2	4-Aug-11	basal area, calculated from circumference at breast height	faz_00041_basal area, calculated from circumference at breast height_2011
faz_00041	diameter at breast height	0.037888482	m	26-Jun-07	diameter at breast height	faz_00041_diameter at breast height_2007
faz_00041	diameter at breast height	0.036614919	m	4-Aug-11	diameter at breast height	faz_00041_diameter at breast height_2011
faz_00042	basal area, calculated from circumference at breast height	0.002666322	m^2	26-Jun-07	basal area, calculated from circumference at breast height	faz_00042_basal area, calculated from circumference at breast height_2007
faz_00042	basal area, calculated from circumference at breast height	0.00272492	m^2	4-Aug-11	basal area, calculated from circumference at breast height	faz_00042_basal area, calculated from circumference at breast height_2011
faz_00042	basal area, calculated from circumference at breast height	0.001791401	m^2	2-Aug-15	basal area, calculated from circumference at breast height	faz_00042_basal area, calculated from circumference at breast height_2015
faz_00042	diameter at breast height	0.05826548	m	26-Jun-07	diameter at breast height	faz_00042_diameter at breast height_2007
faz_00042	diameter at breast height	0.058902261	m	4-Aug-11	diameter at breast height	faz_00042_diameter at breast height_2011
faz_00042	diameter at breast height	0.04775859	m	2-Aug-15	diameter at breast height	faz_00042_diameter at breast height_2015
faz_00043	basal area, calculated from circumference at breast height	0.007455096	m^2	26-Jun-07	basal area, calculated from circumference at breast height	faz_00043_basal area, calculated from circumference at breast height_2007
faz_00043	basal area, calculated from circumference at breast height	0.006928742	m^2	4-Aug-11	basal area, calculated from circumference at breast height	faz_00043_basal area, calculated from circumference at breast height_2011
faz_00043	diameter at breast height	0.097427524	m	26-Jun-07	diameter at breast height	faz_00043_diameter at breast height_2007
faz_00043	diameter at breast height	0.093925227	m	4-Aug-11	diameter at breast height	faz_00043_diameter at breast height_2011
faz_00044	basal area, calculated from circumference at breast height	0.014178662	m^2	26-Jun-07	basal area, calculated from circumference at breast height	faz_00044_basal area, calculated from circumference at breast height_2007
faz_00044	basal area, calculated from circumference at breast height	0.015414013	m^2	4-Aug-11	basal area, calculated from circumference at breast height	faz_00044_basal area, calculated from circumference at breast height_2011
faz_00044	basal area, calculated from circumference at breast height	0.01758758	m^2	2-Aug-15	basal area, calculated from circumference at breast height	faz_00044_basal area, calculated from circumference at breast height_2015
faz_00044	diameter at breast height	0.134360834	m	26-Jun-07	diameter at breast height	faz_00044_diameter at breast height_2007
faz_00044	diameter at breast height	0.140091865	m	4-Aug-11	diameter at breast height	faz_00044_diameter at breast height_2011
faz_00044	diameter at breast height	0.149643583	m	2-Aug-15	diameter at breast height	faz_00044_diameter at breast height_2015
faz_00045	basal area, calculated from circumference at breast height	0.000945939	m^2	26-Jun-07	basal area, calculated from circumference at breast height	faz_00045_basal area, calculated from circumference at breast height_2007
faz_00045	basal area, calculated from circumference at breast height	0.001146497	m^2	4-Aug-11	basal area, calculated from circumference at breast height	faz_00045_basal area, calculated from circumference at breast height_2011
faz_00045	basal area, calculated from circumference at breast height	0.00156051	m^2	2-Aug-15	basal area, calculated from circumference at breast height	faz_00045_basal area, calculated from circumference at breast height_2015
faz_00045	diameter at breast height	0.034704576	m	26-Jun-07	diameter at breast height	faz_00045_diameter at breast height_2007
faz_00045	diameter at breast height	0.038206872	m	4-Aug-11	diameter at breast height	faz_00045_diameter at breast height_2011
faz_00045	diameter at breast height	0.044574684	m	2-Aug-15	diameter at breast height	faz_00045_diameter at breast height_2015
faz_00046	basal area, calculated from circumference at breast height	0.001284156	m^2	26-Jun-07	basal area, calculated from circumference at breast height	faz_00046_basal area, calculated from circumference at breast height_2007
faz_00046	basal area, calculated from circumference at breast height	0.001146497	m^2	4-Aug-11	basal area, calculated from circumference at breast height	faz_00046_basal area, calculated from circumference at breast height_2011
faz_00046	basal area, calculated from circumference at breast height	0.001345541	m^2	2-Aug-15	basal area, calculated from circumference at breast height	faz_00046_basal area, calculated from circumference at breast height_2015
faz_00046	diameter at breast height	0.040435606	m	26-Jun-07	diameter at breast height	faz_00046_diameter at breast height_2007
faz_00046	diameter at breast height	0.038206872	m	4-Aug-11	diameter at breast height	faz_00046_diameter at breast height_2011
faz_00046	diameter at breast height	0.041390778	m	2-Aug-15	diameter at breast height	faz_00046_diameter at breast height_2015
faz_00047	basal area, calculated from circumference at breast height	0.00427492	m^2	26-Jun-07	basal area, calculated from circumference at breast height	faz_00047_basal area, calculated from circumference at breast height_2007
faz_00047	basal area, calculated from circumference at breast height	0.004199124	m^2	4-Aug-11	basal area, calculated from circumference at breast height	faz_00047_basal area, calculated from circumference at breast height_2011
faz_00047	diameter at breast height	0.073776674	m	26-Jun-07	diameter at breast height	faz_00047_diameter at breast height_2007
faz_00047	diameter at breast height	0.073119703	m	4-Aug-11	diameter at breast height	faz_00047_diameter at breast height_2011
faz_00048	basal area, calculated from circumference at breast height	0.001165685	m^2	26-Jun-07	basal area, calculated from circumference at breast height	faz_00048_basal area, calculated from circumference at breast height_2007
faz_00048	basal area, calculated from circumference at breast height	0.001304459	m^2	4-Aug-11	basal area, calculated from circumference at breast height	faz_00048_basal area, calculated from circumference at breast height_2011
faz_00048	basal area, calculated from circumference at breast height	0.00156051	m^2	2-Aug-15	basal area, calculated from circumference at breast height	faz_00048_basal area, calculated from circumference at breast height_2015
faz_00048	diameter at breast height	0.038525263	m	26-Jun-07	diameter at breast height	faz_00048_diameter at breast height_2007
faz_00048	diameter at breast height	0.040753997	m	4-Aug-11	diameter at breast height	faz_00048_diameter at breast height_2011
faz_00048	diameter at breast height	0.044574684	m	2-Aug-15	diameter at breast height	faz_00048_diameter at breast height_2015
faz_00050	basal area, calculated from circumference at breast height	0.018882882	m^2	26-Jun-07	basal area, calculated from circumference at breast height	faz_00050_basal area, calculated from circumference at breast height_2007
faz_00050	basal area, calculated from circumference at breast height	0.017141401	m^2	4-Aug-11	basal area, calculated from circumference at breast height	faz_00050_basal area, calculated from circumference at breast height_2011
faz_00050	basal area, calculated from circumference at breast height	0.018343949	m^2	2-Aug-15	basal area, calculated from circumference at breast height	faz_00050_basal area, calculated from circumference at breast height_2015
faz_00050	diameter at breast height	0.155056223	m	26-Jun-07	diameter at breast height	faz_00050_diameter at breast height_2007
faz_00050	diameter at breast height	0.147733239	m	4-Aug-11	diameter at breast height	faz_00050_diameter at breast height_2011
faz_00050	diameter at breast height	0.152827489	m	2-Aug-15	diameter at breast height	faz_00050_diameter at breast height_2015
faz_00051	basal area, calculated from circumference at breast height	0.004248487	m^2	26-Jun-07	basal area, calculated from circumference at breast height	faz_00051_basal area, calculated from circumference at breast height_2007
faz_00051	basal area, calculated from circumference at breast height	0.004102627	m^2	4-Aug-11	basal area, calculated from circumference at breast height	faz_00051_basal area, calculated from circumference at breast height_2011
faz_00051	basal area, calculated from circumference at breast height	0.004211783	m^2	2-Aug-15	basal area, calculated from circumference at breast height	faz_00051_basal area, calculated from circumference at breast height_2015
faz_00051	diameter at breast height	0.073548229	m	26-Jun-07	diameter at breast height	faz_00051_diameter at breast height_2007
faz_00051	diameter at breast height	0.072274667	m	4-Aug-11	diameter at breast height	faz_00051_diameter at breast height_2011
faz_00051	diameter at breast height	0.073229838	m	2-Aug-15	diameter at breast height	faz_00051_diameter at breast height_2015
faz_00052	basal area, calculated from circumference at breast height	0.004896815	m^2	26-Jun-07	basal area, calculated from circumference at breast height	faz_00052_basal area, calculated from circumference at breast height_2007
faz_00052	basal area, calculated from circumference at breast height	0.006788535	m^2	4-Aug-11	basal area, calculated from circumference at breast height	faz_00052_basal area, calculated from circumference at breast height_2011
faz_00052	basal area, calculated from circumference at breast height	0.008670382	m^2	2-Aug-15	basal area, calculated from circumference at breast height	faz_00052_basal area, calculated from circumference at breast height_2015
faz_00052	diameter at breast height	0.078960869	m	26-Jun-07	diameter at breast height	faz_00052_diameter at breast height_2007
faz_00052	diameter at breast height	0.092970056	m	4-Aug-11	diameter at breast height	faz_00052_diameter at breast height_2011
faz_00052	diameter at breast height	0.105068899	m	2-Aug-15	diameter at breast height	faz_00052_diameter at breast height_2015
faz_00053	basal area, calculated from circumference at breast height	0.142875239	m^2	26-Jun-07	basal area, calculated from circumference at breast height	faz_00053_basal area, calculated from circumference at breast height_2007
faz_00053	basal area, calculated from circumference at breast height	0.185223806	m^2	4-Aug-11	basal area, calculated from circumference at breast height	faz_00053_basal area, calculated from circumference at breast height_2011
faz_00053	basal area, calculated from circumference at breast height	0.234251592	m^2	2-Aug-15	basal area, calculated from circumference at breast height	faz_00053_basal area, calculated from circumference at breast height_2015
faz_00053	diameter at breast height	0.426514248	m	26-Jun-07	diameter at breast height	faz_00053_diameter at breast height_2007
faz_00053	diameter at breast height	0.485627711	m	4-Aug-11	diameter at breast height	faz_00053_diameter at breast height_2011
faz_00053	diameter at breast height	0.546130379	m	2-Aug-15	diameter at breast height	faz_00053_diameter at breast height_2015
faz_00054	basal area, calculated from circumference at breast height	0.003121338	m^2	26-Jun-07	basal area, calculated from circumference at breast height	faz_00054_basal area, calculated from circumference at breast height_2007
faz_00054	basal area, calculated from circumference at breast height	0.002874204	m^2	4-Aug-11	basal area, calculated from circumference at breast height	faz_00054_basal area, calculated from circumference at breast height_2011
faz_00054	basal area, calculated from circumference at breast height	0.002874204	m^2	2-Aug-15	basal area, calculated from circumference at breast height	faz_00054_basal area, calculated from circumference at breast height_2015
faz_00054	diameter at breast height	0.063041339	m	26-Jun-07	diameter at breast height	faz_00054_diameter at breast height_2007
faz_00054	diameter at breast height	0.060494214	m	4-Aug-11	diameter at breast height	faz_00054_diameter at breast height_2011
faz_00054	diameter at breast height	0.060494214	m	2-Aug-15	diameter at breast height	faz_00054_diameter at breast height_2015
faz_00055	basal area, calculated from circumference at breast height	0.002220462	m^2	26-Jun-07	basal area, calculated from circumference at breast height	faz_00055_basal area, calculated from circumference at breast height_2007
faz_00055	basal area, calculated from circumference at breast height	0.002167596	m^2	4-Aug-11	basal area, calculated from circumference at breast height	faz_00055_basal area, calculated from circumference at breast height_2011
faz_00055	basal area, calculated from circumference at breast height	0.002038217	m^2	2-Aug-15	basal area, calculated from circumference at breast height	faz_00055_basal area, calculated from circumference at breast height_2015
faz_00055	diameter at breast height	0.05317123	m	26-Jun-07	diameter at breast height	faz_00055_diameter at breast height_2007
faz_00055	diameter at breast height	0.052534449	m	4-Aug-11	diameter at breast height	faz_00055_diameter at breast height_2011
faz_00055	diameter at breast height	0.050942496	m	2-Aug-15	diameter at breast height	faz_00055_diameter at breast height_2015
faz_00056	basal area, calculated from circumference at breast height	0.011316003	m^2	26-Jun-07	basal area, calculated from circumference at breast height	faz_00056_basal area, calculated from circumference at breast height_2007
faz_00056	basal area, calculated from circumference at breast height	0.014721338	m^2	4-Aug-11	basal area, calculated from circumference at breast height	faz_00056_basal area, calculated from circumference at breast height_2011
faz_00056	basal area, calculated from circumference at breast height	0.018343949	m^2	2-Aug-15	basal area, calculated from circumference at breast height	faz_00056_basal area, calculated from circumference at breast height_2015
faz_00056	diameter at breast height	0.120033257	m	26-Jun-07	diameter at breast height	faz_00056_diameter at breast height_2007
faz_00056	diameter at breast height	0.136907959	m	4-Aug-11	diameter at breast height	faz_00056_diameter at breast height_2011
faz_00056	diameter at breast height	0.152827489	m	2-Aug-15	diameter at breast height	faz_00056_diameter at breast height_2015
faz_00057	basal area, calculated from circumference at breast height	0.008461465	m^2	26-Jun-07	basal area, calculated from circumference at breast height	faz_00057_basal area, calculated from circumference at breast height_2007
faz_00057	basal area, calculated from circumference at breast height	0.010033838	m^2	4-Aug-11	basal area, calculated from circumference at breast height	faz_00057_basal area, calculated from circumference at breast height_2011
faz_00057	basal area, calculated from circumference at breast height	0.011496815	m^2	2-Aug-15	basal area, calculated from circumference at breast height	faz_00057_basal area, calculated from circumference at breast height_2015
faz_00057	diameter at breast height	0.103795336	m	26-Jun-07	diameter at breast height	faz_00057_diameter at breast height_2007
faz_00057	diameter at breast height	0.113028664	m	4-Aug-11	diameter at breast height	faz_00057_diameter at breast height_2011
faz_00057	diameter at breast height	0.120988429	m	2-Aug-15	diameter at breast height	faz_00057_diameter at breast height_2015
faz_00058	basal area, calculated from circumference at breast height	0.004740127	m^2	26-Jun-07	basal area, calculated from circumference at breast height	faz_00058_basal area, calculated from circumference at breast height_2007
faz_00058	basal area, calculated from circumference at breast height	0.004211783	m^2	4-Aug-11	basal area, calculated from circumference at breast height	faz_00058_basal area, calculated from circumference at breast height_2011
faz_00058	diameter at breast height	0.077687307	m	26-Jun-07	diameter at breast height	faz_00058_diameter at breast height_2007
faz_00058	diameter at breast height	0.073229838	m	4-Aug-11	diameter at breast height	faz_00058_diameter at breast height_2011
faz_00059	basal area, calculated from circumference at breast height	0.001743949	m^2	26-Jun-07	basal area, calculated from circumference at breast height	faz_00059_basal area, calculated from circumference at breast height_2007
faz_00059	basal area, calculated from circumference at breast height	0.001673965	m^2	4-Aug-11	basal area, calculated from circumference at breast height	faz_00059_basal area, calculated from circumference at breast height_2011
faz_00059	basal area, calculated from circumference at breast height	0.001673965	m^2	2-Aug-15	basal area, calculated from circumference at breast height	faz_00059_basal area, calculated from circumference at breast height_2015
faz_00059	diameter at breast height	0.047121809	m	26-Jun-07	diameter at breast height	faz_00059_diameter at breast height_2007
faz_00059	diameter at breast height	0.046166637	m	4-Aug-11	diameter at breast height	faz_00059_diameter at breast height_2011
faz_00059	diameter at breast height	0.046166637	m	2-Aug-15	diameter at breast height	faz_00059_diameter at breast height_2015
faz_00060	basal area, calculated from circumference at breast height	0.005465287	m^2	26-Jun-07	basal area, calculated from circumference at breast height	faz_00060_basal area, calculated from circumference at breast height_2007
faz_00060	basal area, calculated from circumference at breast height	0.006021099	m^2	4-Aug-11	basal area, calculated from circumference at breast height	faz_00060_basal area, calculated from circumference at breast height_2011
faz_00060	basal area, calculated from circumference at breast height	0.00669586	m^2	2-Aug-15	basal area, calculated from circumference at breast height	faz_00060_basal area, calculated from circumference at breast height_2015
faz_00060	diameter at breast height	0.083418338	m	26-Jun-07	diameter at breast height	faz_00060_diameter at breast height_2007
faz_00060	diameter at breast height	0.087557415	m	4-Aug-11	diameter at breast height	faz_00060_diameter at breast height_2011
faz_00060	diameter at breast height	0.092333274	m	2-Aug-15	diameter at breast height	faz_00060_diameter at breast height_2015
faz_00061	basal area, calculated from circumference at breast height	0.002551035	m^2	26-Jun-07	basal area, calculated from circumference at breast height	faz_00061_basal area, calculated from circumference at breast height_2007
faz_00061	basal area, calculated from circumference at breast height	0.003184713	m^2	4-Aug-11	basal area, calculated from circumference at breast height	faz_00061_basal area, calculated from circumference at breast height_2011
faz_00061	basal area, calculated from circumference at breast height	0.003184713	m^2	2-Aug-15	basal area, calculated from circumference at breast height	faz_00061_basal area, calculated from circumference at breast height_2015
faz_00061	diameter at breast height	0.056991918	m	26-Jun-07	diameter at breast height	faz_00061_diameter at breast height_2007
faz_00061	diameter at breast height	0.06367812	m	4-Aug-11	diameter at breast height	faz_00061_diameter at breast height_2011
faz_00061	diameter at breast height	0.06367812	m	2-Aug-15	diameter at breast height	faz_00061_diameter at breast height_2015
faz_00062	basal area, calculated from circumference at breast height	0.000894586	m^2	26-Jun-07	basal area, calculated from circumference at breast height	faz_00062_basal area, calculated from circumference at breast height_2007
faz_00062	basal area, calculated from circumference at breast height	0.001052946	m^2	4-Aug-11	basal area, calculated from circumference at breast height	faz_00062_basal area, calculated from circumference at breast height_2011
faz_00062	basal area, calculated from circumference at breast height	0.001146497	m^2	2-Aug-15	basal area, calculated from circumference at breast height	faz_00062_basal area, calculated from circumference at breast height_2015
faz_00062	diameter at breast height	0.033749404	m	26-Jun-07	diameter at breast height	faz_00062_diameter at breast height_2007
faz_00062	diameter at breast height	0.036614919	m	4-Aug-11	diameter at breast height	faz_00062_diameter at breast height_2011
faz_00062	diameter at breast height	0.038206872	m	2-Aug-15	diameter at breast height	faz_00062_diameter at breast height_2015
faz_00063	basal area, calculated from circumference at breast height	0.00272492	m^2	26-Jun-07	basal area, calculated from circumference at breast height	faz_00063_basal area, calculated from circumference at breast height_2007
faz_00063	basal area, calculated from circumference at breast height	0.003184713	m^2	4-Aug-11	basal area, calculated from circumference at breast height	faz_00063_basal area, calculated from circumference at breast height_2011
faz_00063	basal area, calculated from circumference at breast height	0.003511146	m^2	2-Aug-15	basal area, calculated from circumference at breast height	faz_00063_basal area, calculated from circumference at breast height_2015
faz_00063	diameter at breast height	0.058902261	m	26-Jun-07	diameter at breast height	faz_00063_diameter at breast height_2007
faz_00063	diameter at breast height	0.06367812	m	4-Aug-11	diameter at breast height	faz_00063_diameter at breast height_2011
faz_00063	diameter at breast height	0.066862026	m	2-Aug-15	diameter at breast height	faz_00063_diameter at breast height_2015
faz_00064	basal area, calculated from circumference at breast height	0.070275955	m^2	26-Jun-07	basal area, calculated from circumference at breast height	faz_00064_basal area, calculated from circumference at breast height_2007
faz_00064	basal area, calculated from circumference at breast height	0.079717357	m^2	4-Aug-11	basal area, calculated from circumference at breast height	faz_00064_basal area, calculated from circumference at breast height_2011
faz_00064	basal area, calculated from circumference at breast height	0.093511146	m^2	2-Aug-15	basal area, calculated from circumference at breast height	faz_00064_basal area, calculated from circumference at breast height_2015
faz_00064	diameter at breast height	0.299128945	m	26-Jun-07	diameter at breast height	faz_00064_diameter at breast height_2007
faz_00064	diameter at breast height	0.318589534	m	4-Aug-11	diameter at breast height	faz_00064_diameter at breast height_2011
faz_00064	diameter at breast height	0.345053749	m	2-Aug-15	diameter at breast height	faz_00064_diameter at breast height_2015
faz_00065	basal area, calculated from circumference at breast height	0.030802866	m^2	26-Jun-07	basal area, calculated from circumference at breast height	faz_00065_basal area, calculated from circumference at breast height_2007
faz_00065	basal area, calculated from circumference at breast height	0.034681529	m^2	4-Aug-11	basal area, calculated from circumference at breast height	faz_00065_basal area, calculated from circumference at breast height_2011
faz_00065	basal area, calculated from circumference at breast height	0.04013535	m^2	2-Aug-15	basal area, calculated from circumference at breast height	faz_00065_basal area, calculated from circumference at breast height_2015
faz_00065	diameter at breast height	0.198038954	m	26-Jun-07	diameter at breast height	faz_00065_diameter at breast height_2007
faz_00065	diameter at breast height	0.210137797	m	4-Aug-11	diameter at breast height	faz_00065_diameter at breast height_2011
faz_00065	diameter at breast height	0.226057327	m	2-Aug-15	diameter at breast height	faz_00065_diameter at breast height_2015
faz_00066	basal area, calculated from circumference at breast height	0.019116242	m^2	26-Jun-07	basal area, calculated from circumference at breast height	faz_00066_basal area, calculated from circumference at breast height_2007
faz_00066	basal area, calculated from circumference at breast height	0.027621099	m^2	4-Aug-11	basal area, calculated from circumference at breast height	faz_00066_basal area, calculated from circumference at breast height_2011
faz_00066	basal area, calculated from circumference at breast height	0.035740446	m^2	2-Aug-15	basal area, calculated from circumference at breast height	faz_00066_basal area, calculated from circumference at breast height_2015
faz_00066	diameter at breast height	0.156011395	m	26-Jun-07	diameter at breast height	faz_00066_diameter at breast height_2007
faz_00066	diameter at breast height	0.187532064	m	4-Aug-11	diameter at breast height	faz_00066_diameter at breast height_2011
faz_00066	diameter at breast height	0.213321703	m	2-Aug-15	diameter at breast height	faz_00066_diameter at breast height_2015
faz_00067	basal area, calculated from circumference at breast height	0.004818153	m^2	26-Jun-07	basal area, calculated from circumference at breast height	faz_00067_basal area, calculated from circumference at breast height_2007
faz_00067	basal area, calculated from circumference at breast height	0.004701354	m^2	4-Aug-11	basal area, calculated from circumference at breast height	faz_00067_basal area, calculated from circumference at breast height_2011
faz_00067	basal area, calculated from circumference at breast height	0.00669586	m^2	2-Aug-15	basal area, calculated from circumference at breast height	faz_00067_basal area, calculated from circumference at breast height_2015
faz_00067	diameter at breast height	0.078324088	m	26-Jun-07	diameter at breast height	faz_00067_diameter at breast height_2007
faz_00067	diameter at breast height	0.077368916	m	4-Aug-11	diameter at breast height	faz_00067_diameter at breast height_2011
faz_00067	diameter at breast height	0.092333274	m	2-Aug-15	diameter at breast height	faz_00067_diameter at breast height_2015
faz_00068	basal area, calculated from circumference at breast height	0.124801274	m^2	26-Jun-07	basal area, calculated from circumference at breast height	faz_00068_basal area, calculated from circumference at breast height_2007
faz_00068	basal area, calculated from circumference at breast height	0.138726115	m^2	4-Aug-11	basal area, calculated from circumference at breast height	faz_00068_basal area, calculated from circumference at breast height_2011
faz_00068	basal area, calculated from circumference at breast height	0.145103503	m^2	2-Aug-15	basal area, calculated from circumference at breast height	faz_00068_basal area, calculated from circumference at breast height_2015
faz_00068	diameter at breast height	0.398625033	m	26-Jun-07	diameter at breast height	faz_00068_diameter at breast height_2007
faz_00068	diameter at breast height	0.420275594	m	4-Aug-11	diameter at breast height	faz_00068_diameter at breast height_2011
faz_00068	diameter at breast height	0.429827312	m	2-Aug-15	diameter at breast height	faz_00068_diameter at breast height_2015
faz_00069	basal area, calculated from circumference at breast height	0.001863774	m^2	26-Jun-07	basal area, calculated from circumference at breast height	faz_00069_basal area, calculated from circumference at breast height_2007
faz_00069	basal area, calculated from circumference at breast height	0.001791401	m^2	4-Aug-11	basal area, calculated from circumference at breast height	faz_00069_basal area, calculated from circumference at breast height_2011
faz_00069	basal area, calculated from circumference at breast height	0.002300955	m^2	2-Aug-15	basal area, calculated from circumference at breast height	faz_00069_basal area, calculated from circumference at breast height_2015
faz_00069	diameter at breast height	0.048713762	m	26-Jun-07	diameter at breast height	faz_00069_diameter at breast height_2007
faz_00069	diameter at breast height	0.04775859	m	4-Aug-11	diameter at breast height	faz_00069_diameter at breast height_2011
faz_00069	diameter at breast height	0.054126402	m	2-Aug-15	diameter at breast height	faz_00069_diameter at breast height_2015
faz_00070	basal area, calculated from circumference at breast height	0.004818153	m^2	26-Jun-07	basal area, calculated from circumference at breast height	faz_00070_basal area, calculated from circumference at breast height_2007
faz_00070	basal area, calculated from circumference at breast height	0.004976115	m^2	4-Aug-11	basal area, calculated from circumference at breast height	faz_00070_basal area, calculated from circumference at breast height_2011
faz_00070	basal area, calculated from circumference at breast height	0.007165605	m^2	2-Aug-15	basal area, calculated from circumference at breast height	faz_00070_basal area, calculated from circumference at breast height_2015
faz_00070	diameter at breast height	0.078324088	m	26-Jun-07	diameter at breast height	faz_00070_diameter at breast height_2007
faz_00070	diameter at breast height	0.07959765	m	4-Aug-11	diameter at breast height	faz_00070_diameter at breast height_2011
faz_00070	diameter at breast height	0.09551718	m	2-Aug-15	diameter at breast height	faz_00070_diameter at breast height_2015
faz_00071	basal area, calculated from circumference at breast height	0.002754459	m^2	26-Jun-07	basal area, calculated from circumference at breast height	faz_00071_basal area, calculated from circumference at breast height_2007
faz_00071	basal area, calculated from circumference at breast height	0.002666322	m^2	4-Aug-11	basal area, calculated from circumference at breast height	faz_00071_basal area, calculated from circumference at breast height_2011
faz_00071	diameter at breast height	0.059220652	m	26-Jun-07	diameter at breast height	faz_00071_diameter at breast height_2007
faz_00071	diameter at breast height	0.05826548	m	4-Aug-11	diameter at breast height	faz_00071_diameter at breast height_2011
faz_00072	basal area, calculated from circumference at breast height	0.005217834	m^2	26-Jun-07	basal area, calculated from circumference at breast height	faz_00072_basal area, calculated from circumference at breast height_2007
faz_00072	basal area, calculated from circumference at breast height	0.005890446	m^2	4-Aug-11	basal area, calculated from circumference at breast height	faz_00072_basal area, calculated from circumference at breast height_2011
faz_00072	basal area, calculated from circumference at breast height	0.007651274	m^2	2-Aug-15	basal area, calculated from circumference at breast height	faz_00072_basal area, calculated from circumference at breast height_2015
faz_00072	diameter at breast height	0.081507994	m	26-Jun-07	diameter at breast height	faz_00072_diameter at breast height_2007
faz_00072	diameter at breast height	0.086602244	m	4-Aug-11	diameter at breast height	faz_00072_diameter at breast height_2011
faz_00072	diameter at breast height	0.098701087	m	2-Aug-15	diameter at breast height	faz_00072_diameter at breast height_2015
faz_00073	basal area, calculated from circumference at breast height	0.001146497	m^2	26-Jun-07	basal area, calculated from circumference at breast height	faz_00073_basal area, calculated from circumference at breast height_2007
faz_00073	basal area, calculated from circumference at breast height	0.001264013	m^2	4-Aug-11	basal area, calculated from circumference at breast height	faz_00073_basal area, calculated from circumference at breast height_2011
faz_00073	diameter at breast height	0.038206872	m	26-Jun-07	diameter at breast height	faz_00073_diameter at breast height_2007
faz_00073	diameter at breast height	0.040117216	m	4-Aug-11	diameter at breast height	faz_00073_diameter at breast height_2011
faz_00074	basal area, calculated from circumference at breast height	0.00517715	m^2	26-Jun-07	basal area, calculated from circumference at breast height	faz_00074_basal area, calculated from circumference at breast height_2007
faz_00074	basal area, calculated from circumference at breast height	0.004976115	m^2	4-Aug-11	basal area, calculated from circumference at breast height	faz_00074_basal area, calculated from circumference at breast height_2011
faz_00074	diameter at breast height	0.081189603	m	26-Jun-07	diameter at breast height	faz_00074_diameter at breast height_2007
faz_00074	diameter at breast height	0.07959765	m	4-Aug-11	diameter at breast height	faz_00074_diameter at breast height_2011
faz_00075	basal area, calculated from circumference at breast height	0.002874204	m^2	26-Jun-07	basal area, calculated from circumference at breast height	faz_00075_basal area, calculated from circumference at breast height_2007
faz_00075	basal area, calculated from circumference at breast height	0.003184713	m^2	4-Aug-11	basal area, calculated from circumference at breast height	faz_00075_basal area, calculated from circumference at breast height_2011
faz_00075	diameter at breast height	0.060494214	m	26-Jun-07	diameter at breast height	faz_00075_diameter at breast height_2007
faz_00075	diameter at breast height	0.06367812	m	4-Aug-11	diameter at breast height	faz_00075_diameter at breast height_2011
faz_00076	basal area, calculated from circumference at breast height	0.027714968	m^2	26-Jun-07	basal area, calculated from circumference at breast height	faz_00076_basal area, calculated from circumference at breast height_2007
faz_00076	basal area, calculated from circumference at breast height	0.032103901	m^2	4-Aug-11	basal area, calculated from circumference at breast height	faz_00076_basal area, calculated from circumference at breast height_2011
faz_00076	basal area, calculated from circumference at breast height	0.037906051	m^2	2-Aug-15	basal area, calculated from circumference at breast height	faz_00076_basal area, calculated from circumference at breast height_2015
faz_00076	diameter at breast height	0.187850455	m	26-Jun-07	diameter at breast height	faz_00076_diameter at breast height_2007
faz_00076	diameter at breast height	0.202178032	m	4-Aug-11	diameter at breast height	faz_00076_diameter at breast height_2011
faz_00076	diameter at breast height	0.219689515	m	2-Aug-15	diameter at breast height	faz_00076_diameter at breast height_2015
faz_00077	basal area, calculated from circumference at breast height	0.026140844	m^2	26-Jun-07	basal area, calculated from circumference at breast height	faz_00077_basal area, calculated from circumference at breast height_2007
faz_00077	basal area, calculated from circumference at breast height	0.037249682	m^2	4-Aug-11	basal area, calculated from circumference at breast height	faz_00077_basal area, calculated from circumference at breast height_2011
faz_00077	diameter at breast height	0.182437815	m	26-Jun-07	diameter at breast height	faz_00077_diameter at breast height_2007
faz_00077	diameter at breast height	0.217779172	m	4-Aug-11	diameter at breast height	faz_00077_diameter at breast height_2011
faz_00078	basal area, calculated from circumference at breast height	0.119803344	m^2	26-Jun-07	basal area, calculated from circumference at breast height	faz_00078_basal area, calculated from circumference at breast height_2007
faz_00078	basal area, calculated from circumference at breast height	0.145375239	m^2	4-Aug-11	basal area, calculated from circumference at breast height	faz_00078_basal area, calculated from circumference at breast height_2011
faz_00078	basal area, calculated from circumference at breast height	0.196982484	m^2	2-Aug-15	basal area, calculated from circumference at breast height	faz_00078_basal area, calculated from circumference at breast height_2015
faz_00078	diameter at breast height	0.390561589	m	26-Jun-07	diameter at breast height	faz_00078_diameter at breast height_2007
faz_00078	diameter at breast height	0.430229593	m	4-Aug-11	diameter at breast height	faz_00078_diameter at breast height_2011
faz_00078	diameter at breast height	0.50080524	m	2-Aug-15	diameter at breast height	faz_00078_diameter at breast height_2015
faz_00079	basal area, calculated from circumference at breast height	0.001720462	m^2	26-Jun-07	basal area, calculated from circumference at breast height	faz_00079_basal area, calculated from circumference at breast height_2007
faz_00079	basal area, calculated from circumference at breast height	0.002038217	m^2	4-Aug-11	basal area, calculated from circumference at breast height	faz_00079_basal area, calculated from circumference at breast height_2011
faz_00079	basal area, calculated from circumference at breast height	0.002300955	m^2	2-Aug-15	basal area, calculated from circumference at breast height	faz_00079_basal area, calculated from circumference at breast height_2015
faz_00079	diameter at breast height	0.046803418	m	26-Jun-07	diameter at breast height	faz_00079_diameter at breast height_2007
faz_00079	diameter at breast height	0.050942496	m	4-Aug-11	diameter at breast height	faz_00079_diameter at breast height_2011
faz_00079	diameter at breast height	0.054126402	m	2-Aug-15	diameter at breast height	faz_00079_diameter at breast height_2015
faz_00080	basal area, calculated from circumference at breast height	0.001673965	m^2	26-Jun-07	basal area, calculated from circumference at breast height	faz_00080_basal area, calculated from circumference at breast height_2007
faz_00080	basal area, calculated from circumference at breast height	0.003280971	m^2	4-Aug-11	basal area, calculated from circumference at breast height	faz_00080_basal area, calculated from circumference at breast height_2011
faz_00080	basal area, calculated from circumference at breast height	0.005382166	m^2	2-Aug-15	basal area, calculated from circumference at breast height	faz_00080_basal area, calculated from circumference at breast height_2015
faz_00080	diameter at breast height	0.046166637	m	26-Jun-07	diameter at breast height	faz_00080_diameter at breast height_2007
faz_00080	diameter at breast height	0.064633292	m	4-Aug-11	diameter at breast height	faz_00080_diameter at breast height_2011
faz_00080	diameter at breast height	0.082781556	m	2-Aug-15	diameter at breast height	faz_00080_diameter at breast height_2015
faz_00081	basal area, calculated from circumference at breast height	0.000812182	m^2	26-Jun-07	basal area, calculated from circumference at breast height	faz_00081_basal area, calculated from circumference at breast height_2007
faz_00081	basal area, calculated from circumference at breast height	0.000877787	m^2	4-Aug-11	basal area, calculated from circumference at breast height	faz_00081_basal area, calculated from circumference at breast height_2011
faz_00081	basal area, calculated from circumference at breast height	0.001146497	m^2	2-Aug-15	basal area, calculated from circumference at breast height	faz_00081_basal area, calculated from circumference at breast height_2015
faz_00081	diameter at breast height	0.032157451	m	26-Jun-07	diameter at breast height	faz_00081_diameter at breast height_2007
faz_00081	diameter at breast height	0.033431013	m	4-Aug-11	diameter at breast height	faz_00081_diameter at breast height_2011
faz_00081	diameter at breast height	0.038206872	m	2-Aug-15	diameter at breast height	faz_00081_diameter at breast height_2015
faz_00082	basal area, calculated from circumference at breast height	0.00517715	m^2	26-Jun-07	basal area, calculated from circumference at breast height	faz_00082_basal area, calculated from circumference at breast height_2007
faz_00082	basal area, calculated from circumference at breast height	0.004585987	m^2	4-Aug-11	basal area, calculated from circumference at breast height	faz_00082_basal area, calculated from circumference at breast height_2011
faz_00082	diameter at breast height	0.081189603	m	26-Jun-07	diameter at breast height	faz_00082_diameter at breast height_2007
faz_00082	diameter at breast height	0.076413744	m	4-Aug-11	diameter at breast height	faz_00082_diameter at breast height_2011
faz_00083	basal area, calculated from circumference at breast height	0.001165685	m^2	26-Jun-07	basal area, calculated from circumference at breast height	faz_00083_basal area, calculated from circumference at breast height_2007
faz_00083	basal area, calculated from circumference at breast height	0.001345541	m^2	4-Aug-11	basal area, calculated from circumference at breast height	faz_00083_basal area, calculated from circumference at breast height_2011
faz_00083	basal area, calculated from circumference at breast height	0.00156051	m^2	2-Aug-15	basal area, calculated from circumference at breast height	faz_00083_basal area, calculated from circumference at breast height_2015
faz_00083	diameter at breast height	0.038525263	m	26-Jun-07	diameter at breast height	faz_00083_diameter at breast height_2007
faz_00083	diameter at breast height	0.041390778	m	4-Aug-11	diameter at breast height	faz_00083_diameter at breast height_2011
faz_00083	diameter at breast height	0.044574684	m	2-Aug-15	diameter at breast height	faz_00083_diameter at breast height_2015
faz_00084	basal area, calculated from circumference at breast height	0.028471656	m^2	26-Jun-07	basal area, calculated from circumference at breast height	faz_00084_basal area, calculated from circumference at breast height_2007
faz_00084	basal area, calculated from circumference at breast height	0.03312301	m^2	4-Aug-11	basal area, calculated from circumference at breast height	faz_00084_basal area, calculated from circumference at breast height_2011
faz_00084	basal area, calculated from circumference at breast height	0.032611465	m^2	2-Aug-15	basal area, calculated from circumference at breast height	faz_00084_basal area, calculated from circumference at breast height_2015
faz_00084	diameter at breast height	0.19039758	m	26-Jun-07	diameter at breast height	faz_00084_diameter at breast height_2007
faz_00084	diameter at breast height	0.205361938	m	4-Aug-11	diameter at breast height	faz_00084_diameter at breast height_2011
faz_00084	diameter at breast height	0.203769985	m	2-Aug-15	diameter at breast height	faz_00084_diameter at breast height_2015
faz_00086	basal area, calculated from circumference at breast height	0.004857404	m^2	26-Jun-07	basal area, calculated from circumference at breast height	faz_00086_basal area, calculated from circumference at breast height_2007
faz_00086	basal area, calculated from circumference at breast height	0.004779061	m^2	4-Aug-11	basal area, calculated from circumference at breast height	faz_00086_basal area, calculated from circumference at breast height_2011
faz_00086	basal area, calculated from circumference at breast height	0.006242038	m^2	2-Aug-15	basal area, calculated from circumference at breast height	faz_00086_basal area, calculated from circumference at breast height_2015
faz_00086	diameter at breast height	0.078642479	m	26-Jun-07	diameter at breast height	faz_00086_diameter at breast height_2007
faz_00086	diameter at breast height	0.078005697	m	4-Aug-11	diameter at breast height	faz_00086_diameter at breast height_2011
faz_00086	diameter at breast height	0.089149368	m	2-Aug-15	diameter at breast height	faz_00086_diameter at breast height_2015
faz_00087	basal area, calculated from circumference at breast height	0.000911545	m^2	26-Jun-07	basal area, calculated from circumference at breast height	faz_00087_basal area, calculated from circumference at breast height_2007
faz_00087	basal area, calculated from circumference at breast height	0.001052946	m^2	4-Aug-11	basal area, calculated from circumference at breast height	faz_00087_basal area, calculated from circumference at breast height_2011
faz_00087	basal area, calculated from circumference at breast height	0.001345541	m^2	2-Aug-15	basal area, calculated from circumference at breast height	faz_00087_basal area, calculated from circumference at breast height_2015
faz_00087	diameter at breast height	0.034067794	m	26-Jun-07	diameter at breast height	faz_00087_diameter at breast height_2007
faz_00087	diameter at breast height	0.036614919	m	4-Aug-11	diameter at breast height	faz_00087_diameter at breast height_2011
faz_00087	diameter at breast height	0.041390778	m	2-Aug-15	diameter at breast height	faz_00087_diameter at breast height_2015
faz_00088	basal area, calculated from circumference at breast height	0.001582882	m^2	26-Jun-07	basal area, calculated from circumference at breast height	faz_00088_basal area, calculated from circumference at breast height_2007
faz_00088	basal area, calculated from circumference at breast height	0.001605414	m^2	4-Aug-11	basal area, calculated from circumference at breast height	faz_00088_basal area, calculated from circumference at breast height_2011
faz_00088	basal area, calculated from circumference at breast height	0.002038217	m^2	2-Aug-15	basal area, calculated from circumference at breast height	faz_00088_basal area, calculated from circumference at breast height_2015
faz_00088	diameter at breast height	0.044893075	m	26-Jun-07	diameter at breast height	faz_00088_diameter at breast height_2007
faz_00088	diameter at breast height	0.045211465	m	4-Aug-11	diameter at breast height	faz_00088_diameter at breast height_2011
faz_00088	diameter at breast height	0.050942496	m	2-Aug-15	diameter at breast height	faz_00088_diameter at breast height_2015
faz_00089	basal area, calculated from circumference at breast height	0.000812182	m^2	26-Jun-07	basal area, calculated from circumference at breast height	faz_00089_basal area, calculated from circumference at breast height_2007
faz_00089	basal area, calculated from circumference at breast height	0.001304459	m^2	4-Aug-11	basal area, calculated from circumference at breast height	faz_00089_basal area, calculated from circumference at breast height_2011
faz_00089	basal area, calculated from circumference at breast height	0.001791401	m^2	2-Aug-15	basal area, calculated from circumference at breast height	faz_00089_basal area, calculated from circumference at breast height_2015
faz_00089	diameter at breast height	0.032157451	m	26-Jun-07	diameter at breast height	faz_00089_diameter at breast height_2007
faz_00089	diameter at breast height	0.040753997	m	4-Aug-11	diameter at breast height	faz_00089_diameter at breast height_2011
faz_00089	diameter at breast height	0.04775859	m	2-Aug-15	diameter at breast height	faz_00089_diameter at breast height_2015
faz_00090	basal area, calculated from circumference at breast height	0.001387261	m^2	26-Jun-07	basal area, calculated from circumference at breast height	faz_00090_basal area, calculated from circumference at breast height_2007
faz_00090	basal area, calculated from circumference at breast height	0.00193758	m^2	4-Aug-11	basal area, calculated from circumference at breast height	faz_00090_basal area, calculated from circumference at breast height_2011
faz_00090	basal area, calculated from circumference at breast height	0.002300955	m^2	2-Aug-15	basal area, calculated from circumference at breast height	faz_00090_basal area, calculated from circumference at breast height_2015
faz_00090	diameter at breast height	0.042027559	m	26-Jun-07	diameter at breast height	faz_00090_diameter at breast height_2007
faz_00090	diameter at breast height	0.049668934	m	4-Aug-11	diameter at breast height	faz_00090_diameter at breast height_2011
faz_00090	diameter at breast height	0.054126402	m	2-Aug-15	diameter at breast height	faz_00090_diameter at breast height_2015
faz_00091	basal area, calculated from circumference at breast height	0.007070382	m^2	26-Jun-07	basal area, calculated from circumference at breast height	faz_00091_basal area, calculated from circumference at breast height_2007
faz_00091	basal area, calculated from circumference at breast height	0.007165605	m^2	4-Aug-11	basal area, calculated from circumference at breast height	faz_00091_basal area, calculated from circumference at breast height_2011
faz_00091	basal area, calculated from circumference at breast height	0.008152866	m^2	2-Aug-15	basal area, calculated from circumference at breast height	faz_00091_basal area, calculated from circumference at breast height_2015
faz_00091	diameter at breast height	0.094880399	m	26-Jun-07	diameter at breast height	faz_00091_diameter at breast height_2007
faz_00091	diameter at breast height	0.09551718	m	4-Aug-11	diameter at breast height	faz_00091_diameter at breast height_2011
faz_00091	diameter at breast height	0.101884993	m	2-Aug-15	diameter at breast height	faz_00091_diameter at breast height_2015
faz_00092	basal area, calculated from circumference at breast height	0.045987261	m^2	26-Jun-07	basal area, calculated from circumference at breast height	faz_00092_basal area, calculated from circumference at breast height_2007
faz_00092	basal area, calculated from circumference at breast height	0.055511545	m^2	4-Aug-11	basal area, calculated from circumference at breast height	faz_00092_basal area, calculated from circumference at breast height_2011
faz_00092	basal area, calculated from circumference at breast height	0.065931529	m^2	2-Aug-15	basal area, calculated from circumference at breast height	faz_00092_basal area, calculated from circumference at breast height_2015
faz_00092	diameter at breast height	0.241976857	m	26-Jun-07	diameter at breast height	faz_00092_diameter at breast height_2007
faz_00092	diameter at breast height	0.265856152	m	4-Aug-11	diameter at breast height	faz_00092_diameter at breast height_2011
faz_00092	diameter at breast height	0.289735447	m	2-Aug-15	diameter at breast height	faz_00092_diameter at breast height_2015
faz_00094	basal area, calculated from circumference at breast height	0.001969825	m^2	26-Jun-07	basal area, calculated from circumference at breast height	faz_00094_basal area, calculated from circumference at breast height_2007
faz_00094	basal area, calculated from circumference at breast height	0.001609952	m^2	4-Aug-11	basal area, calculated from circumference at breast height	faz_00094_basal area, calculated from circumference at breast height_2011
faz_00094	diameter at breast height	0.050080524	m	26-Jun-07	diameter at breast height	faz_00094_diameter at breast height_2007
faz_00094	diameter at breast height	0.045275323	m	4-Aug-11	diameter at breast height	faz_00094_diameter at breast height_2011
faz_00095	basal area, calculated from circumference at breast height	0.006331529	m^2	26-Jun-07	basal area, calculated from circumference at breast height	faz_00095_basal area, calculated from circumference at breast height_2007
faz_00095	basal area, calculated from circumference at breast height	0.006021099	m^2	4-Aug-11	basal area, calculated from circumference at breast height	faz_00095_basal area, calculated from circumference at breast height_2011
faz_00095	diameter at breast height	0.08978615	m	26-Jun-07	diameter at breast height	faz_00095_diameter at breast height_2007
faz_00095	diameter at breast height	0.087557415	m	4-Aug-11	diameter at breast height	faz_00095_diameter at breast height_2011
faz_00096	basal area, calculated from circumference at breast height	0.00198758	m^2	26-Jun-07	basal area, calculated from circumference at breast height	faz_00096_basal area, calculated from circumference at breast height_2007
faz_00096	basal area, calculated from circumference at breast height	0.002063774	m^2	4-Aug-11	basal area, calculated from circumference at breast height	faz_00096_basal area, calculated from circumference at breast height_2011
faz_00096	basal area, calculated from circumference at breast height	0.002300955	m^2	2-Aug-15	basal area, calculated from circumference at breast height	faz_00096_basal area, calculated from circumference at breast height_2015
faz_00096	diameter at breast height	0.050305715	m	26-Jun-07	diameter at breast height	faz_00096_diameter at breast height_2007
faz_00096	diameter at breast height	0.051260887	m	4-Aug-11	diameter at breast height	faz_00096_diameter at breast height_2011
faz_00096	diameter at breast height	0.054126402	m	2-Aug-15	diameter at breast height	faz_00096_diameter at breast height_2015
faz_00098	basal area, calculated from circumference at breast height	0.007612978	m^2	26-Jun-07	basal area, calculated from circumference at breast height	faz_00098_basal area, calculated from circumference at breast height_2007
faz_00098	basal area, calculated from circumference at breast height	0.006158439	m^2	4-Aug-11	basal area, calculated from circumference at breast height	faz_00098_basal area, calculated from circumference at breast height_2011
faz_00098	basal area, calculated from circumference at breast height	0.006815287	m^2	2-Aug-15	basal area, calculated from circumference at breast height	faz_00098_basal area, calculated from circumference at breast height_2015
faz_00098	diameter at breast height	0.098453767	m	26-Jun-07	diameter at breast height	faz_00098_diameter at breast height_2007
faz_00098	diameter at breast height	0.088550374	m	4-Aug-11	diameter at breast height	faz_00098_diameter at breast height_2011
faz_00098	diameter at breast height	0.093153059	m	2-Aug-15	diameter at breast height	faz_00098_diameter at breast height_2015
faz_00099	basal area, calculated from circumference at breast height	0.001224204	m^2	26-Jun-07	basal area, calculated from circumference at breast height	faz_00099_basal area, calculated from circumference at breast height_2007
faz_00099	basal area, calculated from circumference at breast height	0.001071338	m^2	4-Aug-11	basal area, calculated from circumference at breast height	faz_00099_basal area, calculated from circumference at breast height_2011
faz_00099	diameter at breast height	0.039480435	m	26-Jun-07	diameter at breast height	faz_00099_diameter at breast height_2007
faz_00099	diameter at breast height	0.03693331	m	4-Aug-11	diameter at breast height	faz_00099_diameter at breast height_2011
faz_000R1	basal area, calculated from circumference at breast height	0.001052946	m^2	4-Aug-11	basal area, calculated from circumference at breast height	faz_000R1_basal area, calculated from circumference at breast height_2011
faz_000R1	basal area, calculated from circumference at breast height	0.002070064	m^2	2-Aug-15	basal area, calculated from circumference at breast height	faz_000R1_basal area, calculated from circumference at breast height_2015
faz_000R1	diameter at breast height	0.036614919	m	4-Aug-11	diameter at breast height	faz_000R1_diameter at breast height_2011
faz_000R1	diameter at breast height	0.051338942	m	2-Aug-15	diameter at breast height	faz_000R1_diameter at breast height_2015
faz_000R3	basal area, calculated from circumference at breast height	0.001244029	m^2	2-Aug-15	basal area, calculated from circumference at breast height	faz_000R3_basal area, calculated from circumference at breast height_2015
faz_000R3	diameter at breast height	0.039798825	m	2-Aug-15	diameter at breast height	faz_000R3_diameter at breast height_2015
faz_000R4	basal area, calculated from circumference at breast height	0.003027468	m^2	4-Aug-11	basal area, calculated from circumference at breast height	faz_000R4_basal area, calculated from circumference at breast height_2011
faz_000R4	basal area, calculated from circumference at breast height	0.00580414	m^2	2-Aug-15	basal area, calculated from circumference at breast height	faz_000R4_basal area, calculated from circumference at breast height_2015
faz_000R4	diameter at breast height	0.062086167	m	4-Aug-11	diameter at breast height	faz_000R4_diameter at breast height_2011
faz_000R4	diameter at breast height	0.085965462	m	2-Aug-15	diameter at breast height	faz_000R4_diameter at breast height_2015
faz_000R5	basal area, calculated from circumference at breast height	0.002167596	m^2	4-Aug-11	basal area, calculated from circumference at breast height	faz_000R5_basal area, calculated from circumference at breast height_2011
faz_000R5	basal area, calculated from circumference at breast height	0.004211783	m^2	2-Aug-15	basal area, calculated from circumference at breast height	faz_000R5_basal area, calculated from circumference at breast height_2015
faz_000R5	diameter at breast height	0.052534449	m	4-Aug-11	diameter at breast height	faz_000R5_diameter at breast height_2011
faz_000R5	diameter at breast height	0.073229838	m	2-Aug-15	diameter at breast height	faz_000R5_diameter at breast height_2015
faz_000R7	basal area, calculated from circumference at breast height	0.001451035	m^2	4-Aug-11	basal area, calculated from circumference at breast height	faz_000R7_basal area, calculated from circumference at breast height_2011
faz_000R7	basal area, calculated from circumference at breast height	0.007406449	m^2	2-Aug-15	basal area, calculated from circumference at breast height	faz_000R7_basal area, calculated from circumference at breast height_2015
faz_000R7	diameter at breast height	0.042982731	m	4-Aug-11	diameter at breast height	faz_000R7_diameter at breast height_2011
faz_000R7	diameter at breast height	0.097109134	m	2-Aug-15	diameter at breast height	faz_000R7_diameter at breast height_2015
faz_000R8	basal area, calculated from circumference at breast height	0.002666322	m^2	4-Aug-11	basal area, calculated from circumference at breast height	faz_000R8_basal area, calculated from circumference at breast height_2011
faz_000R8	basal area, calculated from circumference at breast height	0.005591162	m^2	2-Aug-15	basal area, calculated from circumference at breast height	faz_000R8_basal area, calculated from circumference at breast height_2015
faz_000R8	diameter at breast height	0.05826548	m	4-Aug-11	diameter at breast height	faz_000R8_diameter at breast height_2011
faz_000R8	diameter at breast height	0.084373509	m	2-Aug-15	diameter at breast height	faz_000R8_diameter at breast height_2015
faz_00100	basal area, calculated from circumference at breast height	0.015274204	m^2	26-Jun-07	basal area, calculated from circumference at breast height	faz_00100_basal area, calculated from circumference at breast height_2007
faz_00100	basal area, calculated from circumference at breast height	0.016700955	m^2	4-Aug-11	basal area, calculated from circumference at breast height	faz_00100_basal area, calculated from circumference at breast height_2011
faz_00100	basal area, calculated from circumference at breast height	0.018343949	m^2	2-Aug-15	basal area, calculated from circumference at breast height	faz_00100_basal area, calculated from circumference at breast height_2015
faz_00100	diameter at breast height	0.139455084	m	26-Jun-07	diameter at breast height	faz_00100_diameter at breast height_2007
faz_00100	diameter at breast height	0.145822896	m	4-Aug-11	diameter at breast height	faz_00100_diameter at breast height_2011
faz_00100	diameter at breast height	0.152827489	m	2-Aug-15	diameter at breast height	faz_00100_diameter at breast height_2015
faz_00101	basal area, calculated from circumference at breast height	0.005847213	m^2	26-Jun-07	basal area, calculated from circumference at breast height	faz_00101_basal area, calculated from circumference at breast height_2007
faz_00101	basal area, calculated from circumference at breast height	0.005761226	m^2	4-Aug-11	basal area, calculated from circumference at breast height	faz_00101_basal area, calculated from circumference at breast height_2011
faz_00101	basal area, calculated from circumference at breast height	0.006242038	m^2	2-Aug-15	basal area, calculated from circumference at breast height	faz_00101_basal area, calculated from circumference at breast height_2015
faz_00101	diameter at breast height	0.086283853	m	26-Jun-07	diameter at breast height	faz_00101_diameter at breast height_2007
faz_00101	diameter at breast height	0.085647072	m	4-Aug-11	diameter at breast height	faz_00101_diameter at breast height_2011
faz_00101	diameter at breast height	0.089149368	m	2-Aug-15	diameter at breast height	faz_00101_diameter at breast height_2015
faz_00102	basal area, calculated from circumference at breast height	0.002355414	m^2	26-Jun-07	basal area, calculated from circumference at breast height	faz_00102_basal area, calculated from circumference at breast height_2007
faz_00102	diameter at breast height	0.054763183	m	26-Jun-07	diameter at breast height	faz_00102_diameter at breast height_2007
faz_00103	basal area, calculated from circumference at breast height	0.001673965	m^2	26-Jun-07	basal area, calculated from circumference at breast height	faz_00103_basal area, calculated from circumference at breast height_2007
faz_00103	basal area, calculated from circumference at breast height	0.001673965	m^2	4-Aug-11	basal area, calculated from circumference at breast height	faz_00103_basal area, calculated from circumference at breast height_2011
faz_00103	basal area, calculated from circumference at breast height	0.00156051	m^2	2-Aug-15	basal area, calculated from circumference at breast height	faz_00103_basal area, calculated from circumference at breast height_2015
faz_00103	diameter at breast height	0.046166637	m	26-Jun-07	diameter at breast height	faz_00103_diameter at breast height_2007
faz_00103	diameter at breast height	0.046166637	m	4-Aug-11	diameter at breast height	faz_00103_diameter at breast height_2011
faz_00103	diameter at breast height	0.044574684	m	2-Aug-15	diameter at breast height	faz_00103_diameter at breast height_2015
faz_00104	basal area, calculated from circumference at breast height	0.006021099	m^2	26-Jun-07	basal area, calculated from circumference at breast height	faz_00104_basal area, calculated from circumference at breast height_2007
faz_00104	basal area, calculated from circumference at breast height	0.006242038	m^2	4-Aug-11	basal area, calculated from circumference at breast height	faz_00104_basal area, calculated from circumference at breast height_2011
faz_00104	basal area, calculated from circumference at breast height	0.006242038	m^2	2-Aug-15	basal area, calculated from circumference at breast height	faz_00104_basal area, calculated from circumference at breast height_2015
faz_00104	diameter at breast height	0.087557415	m	26-Jun-07	diameter at breast height	faz_00104_diameter at breast height_2007
faz_00104	diameter at breast height	0.089149368	m	4-Aug-11	diameter at breast height	faz_00104_diameter at breast height_2011
faz_00104	diameter at breast height	0.089149368	m	2-Aug-15	diameter at breast height	faz_00104_diameter at breast height_2015
faz_00105	basal area, calculated from circumference at breast height	0.001204538	m^2	26-Jun-07	basal area, calculated from circumference at breast height	faz_00105_basal area, calculated from circumference at breast height_2007
faz_00105	basal area, calculated from circumference at breast height	0.001516242	m^2	4-Aug-11	basal area, calculated from circumference at breast height	faz_00105_basal area, calculated from circumference at breast height_2011
faz_00105	basal area, calculated from circumference at breast height	0.002300955	m^2	2-Aug-15	basal area, calculated from circumference at breast height	faz_00105_basal area, calculated from circumference at breast height_2015
faz_00105	diameter at breast height	0.039162044	m	26-Jun-07	diameter at breast height	faz_00105_diameter at breast height_2007
faz_00105	diameter at breast height	0.043937903	m	4-Aug-11	diameter at breast height	faz_00105_diameter at breast height_2011
faz_00105	diameter at breast height	0.054126402	m	2-Aug-15	diameter at breast height	faz_00105_diameter at breast height_2015
faz_00106	basal area, calculated from circumference at breast height	0.00208949	m^2	26-Jun-07	basal area, calculated from circumference at breast height	faz_00106_basal area, calculated from circumference at breast height_2007
faz_00106	diameter at breast height	0.051579277	m	26-Jun-07	diameter at breast height	faz_00106_diameter at breast height_2007
faz_00107	basal area, calculated from circumference at breast height	0.00156051	m^2	26-Jun-07	basal area, calculated from circumference at breast height	faz_00107_basal area, calculated from circumference at breast height_2007
faz_00107	basal area, calculated from circumference at breast height	0.002300955	m^2	4-Aug-11	basal area, calculated from circumference at breast height	faz_00107_basal area, calculated from circumference at breast height_2011
faz_00107	basal area, calculated from circumference at breast height	0.003184713	m^2	2-Aug-15	basal area, calculated from circumference at breast height	faz_00107_basal area, calculated from circumference at breast height_2015
faz_00107	diameter at breast height	0.044574684	m	26-Jun-07	diameter at breast height	faz_00107_diameter at breast height_2007
faz_00107	diameter at breast height	0.054126402	m	4-Aug-11	diameter at breast height	faz_00107_diameter at breast height_2011
faz_00107	diameter at breast height	0.06367812	m	2-Aug-15	diameter at breast height	faz_00107_diameter at breast height_2015
faz_00108	basal area, calculated from circumference at breast height	0.003612182	m^2	26-Jun-07	basal area, calculated from circumference at breast height	faz_00108_basal area, calculated from circumference at breast height_2007
faz_00108	basal area, calculated from circumference at breast height	0.003511146	m^2	4-Aug-11	basal area, calculated from circumference at breast height	faz_00108_basal area, calculated from circumference at breast height_2011
faz_00108	basal area, calculated from circumference at breast height	0.003853503	m^2	2-Aug-15	basal area, calculated from circumference at breast height	faz_00108_basal area, calculated from circumference at breast height_2015
faz_00108	diameter at breast height	0.067817198	m	26-Jun-07	diameter at breast height	faz_00108_diameter at breast height_2007
faz_00108	diameter at breast height	0.066862026	m	4-Aug-11	diameter at breast height	faz_00108_diameter at breast height_2011
faz_00108	diameter at breast height	0.070045932	m	2-Aug-15	diameter at breast height	faz_00108_diameter at breast height_2015
faz_00109	basal area, calculated from circumference at breast height	0.003313376	m^2	26-Jun-07	basal area, calculated from circumference at breast height	faz_00109_basal area, calculated from circumference at breast height_2007
faz_00109	basal area, calculated from circumference at breast height	0.004779061	m^2	4-Aug-11	basal area, calculated from circumference at breast height	faz_00109_basal area, calculated from circumference at breast height_2011
faz_00109	basal area, calculated from circumference at breast height	0.007651274	m^2	2-Aug-15	basal area, calculated from circumference at breast height	faz_00109_basal area, calculated from circumference at breast height_2015
faz_00109	diameter at breast height	0.064951683	m	26-Jun-07	diameter at breast height	faz_00109_diameter at breast height_2007
faz_00109	diameter at breast height	0.078005697	m	4-Aug-11	diameter at breast height	faz_00109_diameter at breast height_2011
faz_00109	diameter at breast height	0.098701087	m	2-Aug-15	diameter at breast height	faz_00109_diameter at breast height_2015
faz_00110	basal area, calculated from circumference at breast height	0.001127468	m^2	26-Jun-07	basal area, calculated from circumference at breast height	faz_00110_basal area, calculated from circumference at breast height_2007
faz_00110	basal area, calculated from circumference at breast height	0.001089889	m^2	4-Aug-11	basal area, calculated from circumference at breast height	faz_00110_basal area, calculated from circumference at breast height_2011
faz_00110	basal area, calculated from circumference at breast height	0.001146497	m^2	2-Aug-15	basal area, calculated from circumference at breast height	faz_00110_basal area, calculated from circumference at breast height_2015
faz_00110	diameter at breast height	0.037888482	m	26-Jun-07	diameter at breast height	faz_00110_diameter at breast height_2007
faz_00110	diameter at breast height	0.0372517	m	4-Aug-11	diameter at breast height	faz_00110_diameter at breast height_2011
faz_00110	diameter at breast height	0.038206872	m	2-Aug-15	diameter at breast height	faz_00110_diameter at breast height_2015
faz_00111	basal area, calculated from circumference at breast height	0.001912818	m^2	26-Jun-07	basal area, calculated from circumference at breast height	faz_00111_basal area, calculated from circumference at breast height_2007
faz_00111	basal area, calculated from circumference at breast height	0.001791401	m^2	4-Aug-11	basal area, calculated from circumference at breast height	faz_00111_basal area, calculated from circumference at breast height_2011
faz_00111	basal area, calculated from circumference at breast height	0.002038217	m^2	2-Aug-15	basal area, calculated from circumference at breast height	faz_00111_basal area, calculated from circumference at breast height_2015
faz_00111	diameter at breast height	0.049350543	m	26-Jun-07	diameter at breast height	faz_00111_diameter at breast height_2007
faz_00111	diameter at breast height	0.04775859	m	4-Aug-11	diameter at breast height	faz_00111_diameter at breast height_2011
faz_00111	diameter at breast height	0.050942496	m	2-Aug-15	diameter at breast height	faz_00111_diameter at breast height_2015
faz_00112	basal area, calculated from circumference at breast height	0.023280334	m^2	26-Jun-07	basal area, calculated from circumference at breast height	faz_00112_basal area, calculated from circumference at breast height_2007
faz_00112	basal area, calculated from circumference at breast height	0.024490446	m^2	4-Aug-11	basal area, calculated from circumference at breast height	faz_00112_basal area, calculated from circumference at breast height_2011
faz_00112	basal area, calculated from circumference at breast height	0.028192675	m^2	2-Aug-15	basal area, calculated from circumference at breast height	faz_00112_basal area, calculated from circumference at breast height_2015
faz_00112	diameter at breast height	0.172166903	m	26-Jun-07	diameter at breast height	faz_00112_diameter at breast height_2007
faz_00112	diameter at breast height	0.176584836	m	4-Aug-11	diameter at breast height	faz_00112_diameter at breast height_2011
faz_00112	diameter at breast height	0.189462474	m	2-Aug-15	diameter at breast height	faz_00112_diameter at breast height_2015
faz_00113	basal area, calculated from circumference at breast height	0.018343949	m^2	26-Jun-07	basal area, calculated from circumference at breast height	faz_00113_basal area, calculated from circumference at breast height_2007
faz_00113	basal area, calculated from circumference at breast height	0.020304538	m^2	4-Aug-11	basal area, calculated from circumference at breast height	faz_00113_basal area, calculated from circumference at breast height_2011
faz_00113	basal area, calculated from circumference at breast height	0.02236465	m^2	2-Aug-15	basal area, calculated from circumference at breast height	faz_00113_basal area, calculated from circumference at breast height_2015
faz_00113	diameter at breast height	0.152827489	m	26-Jun-07	diameter at breast height	faz_00113_diameter at breast height_2007
faz_00113	diameter at breast height	0.160787254	m	4-Aug-11	diameter at breast height	faz_00113_diameter at breast height_2011
faz_00113	diameter at breast height	0.168747019	m	2-Aug-15	diameter at breast height	faz_00113_diameter at breast height_2015
faz_00114	basal area, calculated from circumference at breast height	0.036815287	m^2	26-Jun-07	basal area, calculated from circumference at breast height	faz_00114_basal area, calculated from circumference at breast height_2007
faz_00114	basal area, calculated from circumference at breast height	0.042428344	m^2	4-Aug-11	basal area, calculated from circumference at breast height	faz_00114_basal area, calculated from circumference at breast height_2011
faz_00114	basal area, calculated from circumference at breast height	0.04968949	m^2	2-Aug-15	basal area, calculated from circumference at breast height	faz_00114_basal area, calculated from circumference at breast height_2015
faz_00114	diameter at breast height	0.216505609	m	26-Jun-07	diameter at breast height	faz_00114_diameter at breast height_2007
faz_00114	diameter at breast height	0.232425139	m	4-Aug-11	diameter at breast height	faz_00114_diameter at breast height_2011
faz_00114	diameter at breast height	0.251528575	m	2-Aug-15	diameter at breast height	faz_00114_diameter at breast height_2015
faz_00115	basal area, calculated from circumference at breast height	0.009531529	m^2	26-Jun-07	basal area, calculated from circumference at breast height	faz_00115_basal area, calculated from circumference at breast height_2007
faz_00115	basal area, calculated from circumference at breast height	0.011496815	m^2	4-Aug-11	basal area, calculated from circumference at breast height	faz_00115_basal area, calculated from circumference at breast height_2011
faz_00115	basal area, calculated from circumference at breast height	0.013383758	m^2	2-Aug-15	basal area, calculated from circumference at breast height	faz_00115_basal area, calculated from circumference at breast height_2015
faz_00115	diameter at breast height	0.110163148	m	26-Jun-07	diameter at breast height	faz_00115_diameter at breast height_2007
faz_00115	diameter at breast height	0.120988429	m	4-Aug-11	diameter at breast height	faz_00115_diameter at breast height_2011
faz_00115	diameter at breast height	0.130540147	m	2-Aug-15	diameter at breast height	faz_00115_diameter at breast height_2015
faz_00116	basal area, calculated from circumference at breast height	0.00321664	m^2	26-Jun-07	basal area, calculated from circumference at breast height	faz_00116_basal area, calculated from circumference at breast height_2007
faz_00116	basal area, calculated from circumference at breast height	0.003853503	m^2	4-Aug-11	basal area, calculated from circumference at breast height	faz_00116_basal area, calculated from circumference at breast height_2011
faz_00116	basal area, calculated from circumference at breast height	0.004585987	m^2	2-Aug-15	basal area, calculated from circumference at breast height	faz_00116_basal area, calculated from circumference at breast height_2015
faz_00116	diameter at breast height	0.063996511	m	26-Jun-07	diameter at breast height	faz_00116_diameter at breast height_2007
faz_00116	diameter at breast height	0.070045932	m	4-Aug-11	diameter at breast height	faz_00116_diameter at breast height_2011
faz_00116	diameter at breast height	0.076413744	m	2-Aug-15	diameter at breast height	faz_00116_diameter at breast height_2015
faz_00117	basal area, calculated from circumference at breast height	0.000812182	m^2	26-Jun-07	basal area, calculated from circumference at breast height	faz_00117_basal area, calculated from circumference at breast height_2007
faz_00117	basal area, calculated from circumference at breast height	0.000877787	m^2	4-Aug-11	basal area, calculated from circumference at breast height	faz_00117_basal area, calculated from circumference at breast height_2011
faz_00117	diameter at breast height	0.032157451	m	26-Jun-07	diameter at breast height	faz_00117_diameter at breast height_2007
faz_00117	diameter at breast height	0.033431013	m	4-Aug-11	diameter at breast height	faz_00117_diameter at breast height_2011
faz_00118	basal area, calculated from circumference at breast height	0.001052946	m^2	26-Jun-07	basal area, calculated from circumference at breast height	faz_00118_basal area, calculated from circumference at breast height_2007
faz_00118	basal area, calculated from circumference at breast height	0.000877787	m^2	4-Aug-11	basal area, calculated from circumference at breast height	faz_00118_basal area, calculated from circumference at breast height_2011
faz_00118	diameter at breast height	0.036614919	m	26-Jun-07	diameter at breast height	faz_00118_diameter at breast height_2007
faz_00118	diameter at breast height	0.033431013	m	4-Aug-11	diameter at breast height	faz_00118_diameter at breast height_2011
faz_00119	basal area, calculated from circumference at breast height	0.000911545	m^2	26-Jun-07	basal area, calculated from circumference at breast height	faz_00119_basal area, calculated from circumference at breast height_2007
faz_00119	basal area, calculated from circumference at breast height	0.001284156	m^2	4-Aug-11	basal area, calculated from circumference at breast height	faz_00119_basal area, calculated from circumference at breast height_2011
faz_00119	diameter at breast height	0.034067794	m	26-Jun-07	diameter at breast height	faz_00119_diameter at breast height_2007
faz_00119	diameter at breast height	0.040435606	m	4-Aug-11	diameter at breast height	faz_00119_diameter at breast height_2011
faz_00120	basal area, calculated from circumference at breast height	0.001304459	m^2	26-Jun-07	basal area, calculated from circumference at breast height	faz_00120_basal area, calculated from circumference at breast height_2007
faz_00120	basal area, calculated from circumference at breast height	0.001244029	m^2	4-Aug-11	basal area, calculated from circumference at breast height	faz_00120_basal area, calculated from circumference at breast height_2011
faz_00120	basal area, calculated from circumference at breast height	0.003121019	m^2	2-Aug-15	basal area, calculated from circumference at breast height	faz_00120_basal area, calculated from circumference at breast height_2015
faz_00120	diameter at breast height	0.040753997	m	26-Jun-07	diameter at breast height	faz_00120_diameter at breast height_2007
faz_00120	diameter at breast height	0.039798825	m	4-Aug-11	diameter at breast height	faz_00120_diameter at breast height_2011
faz_00120	diameter at breast height	0.063038123	m	2-Aug-15	diameter at breast height	faz_00120_diameter at breast height_2015
faz_00121	basal area, calculated from circumference at breast height	0.000928662	m^2	26-Jun-07	basal area, calculated from circumference at breast height	faz_00121_basal area, calculated from circumference at breast height_2007
faz_00121	basal area, calculated from circumference at breast height	0.000963376	m^2	4-Aug-11	basal area, calculated from circumference at breast height	faz_00121_basal area, calculated from circumference at breast height_2011
faz_00121	diameter at breast height	0.034386185	m	26-Jun-07	diameter at breast height	faz_00121_diameter at breast height_2007
faz_00121	diameter at breast height	0.035022966	m	4-Aug-11	diameter at breast height	faz_00121_diameter at breast height_2011
faz_00122	basal area, calculated from circumference at breast height	0.020814092	m^2	26-Jun-07	basal area, calculated from circumference at breast height	faz_00122_basal area, calculated from circumference at breast height_2007
faz_00122	basal area, calculated from circumference at breast height	0.021799363	m^2	4-Aug-11	basal area, calculated from circumference at breast height	faz_00122_basal area, calculated from circumference at breast height_2011
faz_00122	basal area, calculated from circumference at breast height	0.023895303	m^2	2-Aug-15	basal area, calculated from circumference at breast height	faz_00122_basal area, calculated from circumference at breast height_2015
faz_00122	diameter at breast height	0.162792277	m	26-Jun-07	diameter at breast height	faz_00122_diameter at breast height_2007
faz_00122	diameter at breast height	0.166600754	m	4-Aug-11	diameter at breast height	faz_00122_diameter at breast height_2011
faz_00122	diameter at breast height	0.174426042	m	2-Aug-15	diameter at breast height	faz_00122_diameter at breast height_2015
faz_00123	basal area, calculated from circumference at breast height	0.001743949	m^2	26-Jun-07	basal area, calculated from circumference at breast height	faz_00123_basal area, calculated from circumference at breast height_2007
faz_00123	basal area, calculated from circumference at breast height	0.002167596	m^2	4-Aug-11	basal area, calculated from circumference at breast height	faz_00123_basal area, calculated from circumference at breast height_2011
faz_00123	diameter at breast height	0.047121809	m	26-Jun-07	diameter at breast height	faz_00123_diameter at breast height_2007
faz_00123	diameter at breast height	0.052534449	m	4-Aug-11	diameter at breast height	faz_00123_diameter at breast height_2011
faz_00124	basal area, calculated from circumference at breast height	0.00183949	m^2	26-Jun-07	basal area, calculated from circumference at breast height	faz_00124_basal area, calculated from circumference at breast height_2007
faz_00124	basal area, calculated from circumference at breast height	0.001697134	m^2	4-Aug-11	basal area, calculated from circumference at breast height	faz_00124_basal area, calculated from circumference at breast height_2011
faz_00124	diameter at breast height	0.048395371	m	26-Jun-07	diameter at breast height	faz_00124_diameter at breast height_2007
faz_00124	diameter at breast height	0.046485028	m	4-Aug-11	diameter at breast height	faz_00124_diameter at breast height_2011
faz_00125	basal area, calculated from circumference at breast height	0.004066561	m^2	26-Jun-07	basal area, calculated from circumference at breast height	faz_00125_basal area, calculated from circumference at breast height_2007
faz_00125	basal area, calculated from circumference at breast height	0.003680334	m^2	4-Aug-11	basal area, calculated from circumference at breast height	faz_00125_basal area, calculated from circumference at breast height_2011
faz_00125	diameter at breast height	0.071956276	m	26-Jun-07	diameter at breast height	faz_00125_diameter at breast height_2007
faz_00125	diameter at breast height	0.068453979	m	4-Aug-11	diameter at breast height	faz_00125_diameter at breast height_2011
faz_00126	basal area, calculated from circumference at breast height	0.001582882	m^2	26-Jun-07	basal area, calculated from circumference at breast height	faz_00126_basal area, calculated from circumference at breast height_2007
faz_00126	basal area, calculated from circumference at breast height	0.002579618	m^2	4-Aug-11	basal area, calculated from circumference at breast height	faz_00126_basal area, calculated from circumference at breast height_2011
faz_00126	basal area, calculated from circumference at breast height	0.00517715	m^2	2-Aug-15	basal area, calculated from circumference at breast height	faz_00126_basal area, calculated from circumference at breast height_2015
faz_00126	diameter at breast height	0.044893075	m	26-Jun-07	diameter at breast height	faz_00126_diameter at breast height_2007
faz_00126	diameter at breast height	0.057310308	m	4-Aug-11	diameter at breast height	faz_00126_diameter at breast height_2011
faz_00126	diameter at breast height	0.081189603	m	2-Aug-15	diameter at breast height	faz_00126_diameter at breast height_2015
faz_00127	basal area, calculated from circumference at breast height	0.001146497	m^2	26-Jun-07	basal area, calculated from circumference at breast height	faz_00127_basal area, calculated from circumference at breast height_2007
faz_00127	basal area, calculated from circumference at breast height	0.001052946	m^2	4-Aug-11	basal area, calculated from circumference at breast height	faz_00127_basal area, calculated from circumference at breast height_2011
faz_00127	diameter at breast height	0.038206872	m	26-Jun-07	diameter at breast height	faz_00127_diameter at breast height_2007
faz_00127	diameter at breast height	0.036614919	m	4-Aug-11	diameter at breast height	faz_00127_diameter at breast height_2011
faz_00128	basal area, calculated from circumference at breast height	0.002866959	m^2	26-Jun-07	basal area, calculated from circumference at breast height	faz_00128_basal area, calculated from circumference at breast height_2007
faz_00128	basal area, calculated from circumference at breast height	0.002498248	m^2	4-Aug-11	basal area, calculated from circumference at breast height	faz_00128_basal area, calculated from circumference at breast height_2011
faz_00128	basal area, calculated from circumference at breast height	0.00258957	m^2	2-Aug-15	basal area, calculated from circumference at breast height	faz_00128_basal area, calculated from circumference at breast height_2015
faz_00128	diameter at breast height	0.06041792	m	26-Jun-07	diameter at breast height	faz_00128_diameter at breast height_2007
faz_00128	diameter at breast height	0.05639919	m	4-Aug-11	diameter at breast height	faz_00128_diameter at breast height_2011
faz_00128	diameter at breast height	0.057420754	m	2-Aug-15	diameter at breast height	faz_00128_diameter at breast height_2015
faz_00129	basal area, calculated from circumference at breast height	0.003578344	m^2	26-Jun-07	basal area, calculated from circumference at breast height	faz_00129_basal area, calculated from circumference at breast height_2007
faz_00129	basal area, calculated from circumference at breast height	0.003248726	m^2	4-Aug-11	basal area, calculated from circumference at breast height	faz_00129_basal area, calculated from circumference at breast height_2011
faz_00129	basal area, calculated from circumference at breast height	0.003511146	m^2	2-Aug-15	basal area, calculated from circumference at breast height	faz_00129_basal area, calculated from circumference at breast height_2015
faz_00129	diameter at breast height	0.067498808	m	26-Jun-07	diameter at breast height	faz_00129_diameter at breast height_2007
faz_00129	diameter at breast height	0.064314902	m	4-Aug-11	diameter at breast height	faz_00129_diameter at breast height_2011
faz_00129	diameter at breast height	0.066862026	m	2-Aug-15	diameter at breast height	faz_00129_diameter at breast height_2015
faz_00130	basal area, calculated from circumference at breast height	0.012359554	m^2	26-Jun-07	basal area, calculated from circumference at breast height	faz_00130_basal area, calculated from circumference at breast height_2007
faz_00130	basal area, calculated from circumference at breast height	0.012675239	m^2	4-Aug-11	basal area, calculated from circumference at breast height	faz_00130_basal area, calculated from circumference at breast height_2011
faz_00130	basal area, calculated from circumference at breast height	0.012738854	m^2	2-Aug-15	basal area, calculated from circumference at breast height	faz_00130_basal area, calculated from circumference at breast height_2015
faz_00130	diameter at breast height	0.125445897	m	26-Jun-07	diameter at breast height	faz_00130_diameter at breast height_2007
faz_00130	diameter at breast height	0.12703785	m	4-Aug-11	diameter at breast height	faz_00130_diameter at breast height_2011
faz_00130	diameter at breast height	0.127356241	m	2-Aug-15	diameter at breast height	faz_00130_diameter at breast height_2015
faz_00131	basal area, calculated from circumference at breast height	0.001387261	m^2	26-Jun-07	basal area, calculated from circumference at breast height	faz_00131_basal area, calculated from circumference at breast height_2007
faz_00131	basal area, calculated from circumference at breast height	0.002492038	m^2	4-Aug-11	basal area, calculated from circumference at breast height	faz_00131_basal area, calculated from circumference at breast height_2011
faz_00131	basal area, calculated from circumference at breast height	0.001791401	m^2	2-Aug-15	basal area, calculated from circumference at breast height	faz_00131_basal area, calculated from circumference at breast height_2015
faz_00131	diameter at breast height	0.042027559	m	26-Jun-07	diameter at breast height	faz_00131_diameter at breast height_2007
faz_00131	diameter at breast height	0.056329048	m	4-Aug-11	diameter at breast height	faz_00131_diameter at breast height_2011
faz_00131	diameter at breast height	0.04775859	m	2-Aug-15	diameter at breast height	faz_00131_diameter at breast height_2015
faz_00132	basal area, calculated from circumference at breast height	0.003511146	m^2	26-Jun-07	basal area, calculated from circumference at breast height	faz_00132_basal area, calculated from circumference at breast height_2007
faz_00132	basal area, calculated from circumference at breast height	0.003345939	m^2	4-Aug-11	basal area, calculated from circumference at breast height	faz_00132_basal area, calculated from circumference at breast height_2011
faz_00132	basal area, calculated from circumference at breast height	0.045987261	m^2	2-Aug-15	basal area, calculated from circumference at breast height	faz_00132_basal area, calculated from circumference at breast height_2015
faz_00132	diameter at breast height	0.066862026	m	26-Jun-07	diameter at breast height	faz_00132_diameter at breast height_2007
faz_00132	diameter at breast height	0.065270073	m	4-Aug-11	diameter at breast height	faz_00132_diameter at breast height_2011
faz_00132	diameter at breast height	0.241976857	m	2-Aug-15	diameter at breast height	faz_00132_diameter at breast height_2015
faz_00134	basal area, calculated from circumference at breast height	0.035740446	m^2	26-Jun-07	basal area, calculated from circumference at breast height	faz_00134_basal area, calculated from circumference at breast height_2007
faz_00134	basal area, calculated from circumference at breast height	0.041503503	m^2	4-Aug-11	basal area, calculated from circumference at breast height	faz_00134_basal area, calculated from circumference at breast height_2011
faz_00134	basal area, calculated from circumference at breast height	0.002038217	m^2	2-Aug-15	basal area, calculated from circumference at breast height	faz_00134_basal area, calculated from circumference at breast height_2015
faz_00134	diameter at breast height	0.213321703	m	26-Jun-07	diameter at breast height	faz_00134_diameter at breast height_2007
faz_00134	diameter at breast height	0.229878014	m	4-Aug-11	diameter at breast height	faz_00134_diameter at breast height_2011
faz_00134	diameter at breast height	0.050942496	m	2-Aug-15	diameter at breast height	faz_00134_diameter at breast height_2015
faz_00135	basal area, calculated from circumference at breast height	0.000828344	m^2	26-Jun-07	basal area, calculated from circumference at breast height	faz_00135_basal area, calculated from circumference at breast height_2007
faz_00135	basal area, calculated from circumference at breast height	0.000718551	m^2	4-Aug-11	basal area, calculated from circumference at breast height	faz_00135_basal area, calculated from circumference at breast height_2011
faz_00135	diameter at breast height	0.032475841	m	26-Jun-07	diameter at breast height	faz_00135_diameter at breast height_2007
faz_00135	diameter at breast height	0.030247107	m	4-Aug-11	diameter at breast height	faz_00135_diameter at breast height_2011
faz_00136	basal area, calculated from circumference at breast height	0.002538217	m^2	26-Jun-07	basal area, calculated from circumference at breast height	faz_00136_basal area, calculated from circumference at breast height_2007
faz_00136	basal area, calculated from circumference at breast height	0.001451035	m^2	4-Aug-11	basal area, calculated from circumference at breast height	faz_00136_basal area, calculated from circumference at breast height_2011
faz_00136	basal area, calculated from circumference at breast height	0.00156051	m^2	2-Aug-15	basal area, calculated from circumference at breast height	faz_00136_basal area, calculated from circumference at breast height_2015
faz_00136	diameter at breast height	0.056848551	m	26-Jun-07	diameter at breast height	faz_00136_diameter at breast height_2007
faz_00136	diameter at breast height	0.042982731	m	4-Aug-11	diameter at breast height	faz_00136_diameter at breast height_2011
faz_00136	diameter at breast height	0.044574684	m	2-Aug-15	diameter at breast height	faz_00136_diameter at breast height_2015
faz_00137	basal area, calculated from circumference at breast height	0.004779061	m^2	26-Jun-07	basal area, calculated from circumference at breast height	faz_00137_basal area, calculated from circumference at breast height_2007
faz_00137	basal area, calculated from circumference at breast height	0.003578344	m^2	4-Aug-11	basal area, calculated from circumference at breast height	faz_00137_basal area, calculated from circumference at breast height_2011
faz_00137	basal area, calculated from circumference at breast height	0.003511146	m^2	2-Aug-15	basal area, calculated from circumference at breast height	faz_00137_basal area, calculated from circumference at breast height_2015
faz_00137	diameter at breast height	0.078005697	m	26-Jun-07	diameter at breast height	faz_00137_diameter at breast height_2007
faz_00137	diameter at breast height	0.067498808	m	4-Aug-11	diameter at breast height	faz_00137_diameter at breast height_2011
faz_00137	diameter at breast height	0.066862026	m	2-Aug-15	diameter at breast height	faz_00137_diameter at breast height_2015
faz_00139	basal area, calculated from circumference at breast height	0.001451035	m^2	26-Jun-07	basal area, calculated from circumference at breast height	faz_00139_basal area, calculated from circumference at breast height_2007
faz_00139	basal area, calculated from circumference at breast height	0.001146497	m^2	4-Aug-11	basal area, calculated from circumference at breast height	faz_00139_basal area, calculated from circumference at breast height_2011
faz_00139	basal area, calculated from circumference at breast height	0.001345541	m^2	2-Aug-15	basal area, calculated from circumference at breast height	faz_00139_basal area, calculated from circumference at breast height_2015
faz_00139	diameter at breast height	0.042982731	m	26-Jun-07	diameter at breast height	faz_00139_diameter at breast height_2007
faz_00139	diameter at breast height	0.038206872	m	4-Aug-11	diameter at breast height	faz_00139_diameter at breast height_2011
faz_00139	diameter at breast height	0.041390778	m	2-Aug-15	diameter at breast height	faz_00139_diameter at breast height_2015
faz_00140	basal area, calculated from circumference at breast height	0.006021099	m^2	26-Jun-07	basal area, calculated from circumference at breast height	faz_00140_basal area, calculated from circumference at breast height_2007
faz_00140	basal area, calculated from circumference at breast height	0.006242038	m^2	4-Aug-11	basal area, calculated from circumference at breast height	faz_00140_basal area, calculated from circumference at breast height_2011
faz_00140	basal area, calculated from circumference at breast height	0.006242038	m^2	2-Aug-15	basal area, calculated from circumference at breast height	faz_00140_basal area, calculated from circumference at breast height_2015
faz_00140	diameter at breast height	0.087557415	m	26-Jun-07	diameter at breast height	faz_00140_diameter at breast height_2007
faz_00140	diameter at breast height	0.089149368	m	4-Aug-11	diameter at breast height	faz_00140_diameter at breast height_2011
faz_00140	diameter at breast height	0.089149368	m	2-Aug-15	diameter at breast height	faz_00140_diameter at breast height_2015
faz_00141	basal area, calculated from circumference at breast height	0.009079697	m^2	26-Jun-07	basal area, calculated from circumference at breast height	faz_00141_basal area, calculated from circumference at breast height_2007
faz_00141	basal area, calculated from circumference at breast height	0.008672373	m^2	4-Aug-11	basal area, calculated from circumference at breast height	faz_00141_basal area, calculated from circumference at breast height_2011
faz_00141	basal area, calculated from circumference at breast height	0.003184713	m^2	2-Aug-15	basal area, calculated from circumference at breast height	faz_00141_basal area, calculated from circumference at breast height_2015
faz_00141	diameter at breast height	0.107520369	m	26-Jun-07	diameter at breast height	faz_00141_diameter at breast height_2007
faz_00141	diameter at breast height	0.105080958	m	4-Aug-11	diameter at breast height	faz_00141_diameter at breast height_2011
faz_00141	diameter at breast height	0.06367812	m	2-Aug-15	diameter at breast height	faz_00141_diameter at breast height_2015
faz_00143	basal area, calculated from circumference at breast height	0.007357962	m^2	26-Jun-07	basal area, calculated from circumference at breast height	faz_00143_basal area, calculated from circumference at breast height_2007
faz_00143	basal area, calculated from circumference at breast height	0.008000717	m^2	4-Aug-11	basal area, calculated from circumference at breast height	faz_00143_basal area, calculated from circumference at breast height_2011
faz_00143	basal area, calculated from circumference at breast height	0.007165605	m^2	2-Aug-15	basal area, calculated from circumference at breast height	faz_00143_basal area, calculated from circumference at breast height_2015
faz_00143	diameter at breast height	0.096790743	m	26-Jun-07	diameter at breast height	faz_00143_diameter at breast height_2007
faz_00143	diameter at breast height	0.100929821	m	4-Aug-11	diameter at breast height	faz_00143_diameter at breast height_2011
faz_00143	diameter at breast height	0.09551718	m	2-Aug-15	diameter at breast height	faz_00143_diameter at breast height_2015
faz_00144	basal area, calculated from circumference at breast height	0.001480414	m^2	26-Jun-07	basal area, calculated from circumference at breast height	faz_00144_basal area, calculated from circumference at breast height_2007
faz_00144	basal area, calculated from circumference at breast height	0.001545223	m^2	4-Aug-11	basal area, calculated from circumference at breast height	faz_00144_basal area, calculated from circumference at breast height_2011
faz_00144	diameter at breast height	0.043415685	m	26-Jun-07	diameter at breast height	faz_00144_diameter at breast height_2007
faz_00144	diameter at breast height	0.044355822	m	4-Aug-11	diameter at breast height	faz_00144_diameter at breast height_2011
faz_00145	basal area, calculated from circumference at breast height	0.002935032	m^2	26-Jun-07	basal area, calculated from circumference at breast height	faz_00145_basal area, calculated from circumference at breast height_2007
faz_00145	diameter at breast height	0.061130996	m	26-Jun-07	diameter at breast height	faz_00145_diameter at breast height_2007
faz_00146	basal area, calculated from circumference at breast height	0.001089889	m^2	26-Jun-07	basal area, calculated from circumference at breast height	faz_00146_basal area, calculated from circumference at breast height_2007
faz_00146	basal area, calculated from circumference at breast height	0.001052946	m^2	4-Aug-11	basal area, calculated from circumference at breast height	faz_00146_basal area, calculated from circumference at breast height_2011
faz_00146	basal area, calculated from circumference at breast height	0.001052946	m^2	2-Aug-15	basal area, calculated from circumference at breast height	faz_00146_basal area, calculated from circumference at breast height_2015
faz_00146	diameter at breast height	0.0372517	m	26-Jun-07	diameter at breast height	faz_00146_diameter at breast height_2007
faz_00146	diameter at breast height	0.036614919	m	4-Aug-11	diameter at breast height	faz_00146_diameter at breast height_2011
faz_00146	diameter at breast height	0.036614919	m	2-Aug-15	diameter at breast height	faz_00146_diameter at breast height_2015
faz_00147	basal area, calculated from circumference at breast height	0.004662739	m^2	26-Jun-07	basal area, calculated from circumference at breast height	faz_00147_basal area, calculated from circumference at breast height_2007
faz_00147	basal area, calculated from circumference at breast height	0.00790008	m^2	4-Aug-11	basal area, calculated from circumference at breast height	faz_00147_basal area, calculated from circumference at breast height_2011
faz_00147	basal area, calculated from circumference at breast height	0.010318471	m^2	2-Aug-15	basal area, calculated from circumference at breast height	faz_00147_basal area, calculated from circumference at breast height_2015
faz_00147	diameter at breast height	0.077050526	m	26-Jun-07	diameter at breast height	faz_00147_diameter at breast height_2007
faz_00147	diameter at breast height	0.10029304	m	4-Aug-11	diameter at breast height	faz_00147_diameter at breast height_2011
faz_00147	diameter at breast height	0.114620617	m	2-Aug-15	diameter at breast height	faz_00147_diameter at breast height_2015
faz_00148	basal area, calculated from circumference at breast height	0.000812182	m^2	26-Jun-07	basal area, calculated from circumference at breast height	faz_00148_basal area, calculated from circumference at breast height_2007
faz_00148	basal area, calculated from circumference at breast height	0.000963376	m^2	4-Aug-11	basal area, calculated from circumference at breast height	faz_00148_basal area, calculated from circumference at breast height_2011
faz_00148	basal area, calculated from circumference at breast height	0.001146497	m^2	2-Aug-15	basal area, calculated from circumference at breast height	faz_00148_basal area, calculated from circumference at breast height_2015
faz_00148	diameter at breast height	0.032157451	m	26-Jun-07	diameter at breast height	faz_00148_diameter at breast height_2007
faz_00148	diameter at breast height	0.035022966	m	4-Aug-11	diameter at breast height	faz_00148_diameter at breast height_2011
faz_00148	diameter at breast height	0.038206872	m	2-Aug-15	diameter at breast height	faz_00148_diameter at breast height_2015
faz_00149	basal area, calculated from circumference at breast height	0.047328105	m^2	26-Jun-07	basal area, calculated from circumference at breast height	faz_00149_basal area, calculated from circumference at breast height_2007
faz_00149	basal area, calculated from circumference at breast height	0.057523885	m^2	4-Aug-11	basal area, calculated from circumference at breast height	faz_00149_basal area, calculated from circumference at breast height_2011
faz_00149	basal area, calculated from circumference at breast height	0.084466561	m^2	2-Aug-15	basal area, calculated from circumference at breast height	faz_00149_basal area, calculated from circumference at breast height_2015
faz_00149	diameter at breast height	0.245479154	m	26-Jun-07	diameter at breast height	faz_00149_diameter at breast height_2007
faz_00149	diameter at breast height	0.270632011	m	4-Aug-11	diameter at breast height	faz_00149_diameter at breast height_2011
faz_00149	diameter at breast height	0.32794232	m	2-Aug-15	diameter at breast height	faz_00149_diameter at breast height_2015
faz_00150	basal area, calculated from circumference at breast height	0.070868232	m^2	26-Jun-07	basal area, calculated from circumference at breast height	faz_00150_basal area, calculated from circumference at breast height_2007
faz_00150	basal area, calculated from circumference at breast height	0.078598726	m^2	4-Aug-11	basal area, calculated from circumference at breast height	faz_00150_basal area, calculated from circumference at breast height_2011
faz_00150	basal area, calculated from circumference at breast height	0.08669586	m^2	2-Aug-15	basal area, calculated from circumference at breast height	faz_00150_basal area, calculated from circumference at breast height_2015
faz_00150	diameter at breast height	0.300386811	m	26-Jun-07	diameter at breast height	faz_00150_diameter at breast height_2007
faz_00150	diameter at breast height	0.316346339	m	4-Aug-11	diameter at breast height	faz_00150_diameter at breast height_2011
faz_00150	diameter at breast height	0.332241775	m	2-Aug-15	diameter at breast height	faz_00150_diameter at breast height_2015
faz_00151	basal area, calculated from circumference at breast height	0.001284156	m^2	26-Jun-07	basal area, calculated from circumference at breast height	faz_00151_basal area, calculated from circumference at breast height_2007
faz_00151	basal area, calculated from circumference at breast height	0.001429618	m^2	4-Aug-11	basal area, calculated from circumference at breast height	faz_00151_basal area, calculated from circumference at breast height_2011
faz_00151	basal area, calculated from circumference at breast height	0.001791401	m^2	2-Aug-15	basal area, calculated from circumference at breast height	faz_00151_basal area, calculated from circumference at breast height_2015
faz_00151	diameter at breast height	0.040435606	m	26-Jun-07	diameter at breast height	faz_00151_diameter at breast height_2007
faz_00151	diameter at breast height	0.042664341	m	4-Aug-11	diameter at breast height	faz_00151_diameter at breast height_2011
faz_00151	diameter at breast height	0.04775859	m	2-Aug-15	diameter at breast height	faz_00151_diameter at breast height_2015
faz_00152	basal area, calculated from circumference at breast height	0.001165685	m^2	26-Jun-07	basal area, calculated from circumference at breast height	faz_00152_basal area, calculated from circumference at breast height_2007
faz_00152	basal area, calculated from circumference at breast height	0.00156051	m^2	4-Aug-11	basal area, calculated from circumference at breast height	faz_00152_basal area, calculated from circumference at breast height_2011
faz_00152	basal area, calculated from circumference at breast height	0.001791401	m^2	2-Aug-15	basal area, calculated from circumference at breast height	faz_00152_basal area, calculated from circumference at breast height_2015
faz_00152	diameter at breast height	0.038525263	m	26-Jun-07	diameter at breast height	faz_00152_diameter at breast height_2007
faz_00152	diameter at breast height	0.044574684	m	4-Aug-11	diameter at breast height	faz_00152_diameter at breast height_2011
faz_00152	diameter at breast height	0.04775859	m	2-Aug-15	diameter at breast height	faz_00152_diameter at breast height_2015
faz_00153	basal area, calculated from circumference at breast height	0.001264013	m^2	26-Jun-07	basal area, calculated from circumference at breast height	faz_00153_basal area, calculated from circumference at breast height_2007
faz_00153	basal area, calculated from circumference at breast height	0.001451035	m^2	4-Aug-11	basal area, calculated from circumference at breast height	faz_00153_basal area, calculated from circumference at breast height_2011
faz_00153	basal area, calculated from circumference at breast height	0.00156051	m^2	2-Aug-15	basal area, calculated from circumference at breast height	faz_00153_basal area, calculated from circumference at breast height_2015
faz_00153	diameter at breast height	0.040117216	m	26-Jun-07	diameter at breast height	faz_00153_diameter at breast height_2007
faz_00153	diameter at breast height	0.042982731	m	4-Aug-11	diameter at breast height	faz_00153_diameter at breast height_2011
faz_00153	diameter at breast height	0.044574684	m	2-Aug-15	diameter at breast height	faz_00153_diameter at breast height_2015
faz_00154	basal area, calculated from circumference at breast height	0.007552866	m^2	26-Jun-07	basal area, calculated from circumference at breast height	faz_00154_basal area, calculated from circumference at breast height_2007
faz_00154	basal area, calculated from circumference at breast height	0.008881847	m^2	4-Aug-11	basal area, calculated from circumference at breast height	faz_00154_basal area, calculated from circumference at breast height_2011
faz_00154	basal area, calculated from circumference at breast height	0.007651274	m^2	2-Aug-15	basal area, calculated from circumference at breast height	faz_00154_basal area, calculated from circumference at breast height_2015
faz_00154	diameter at breast height	0.098064305	m	26-Jun-07	diameter at breast height	faz_00154_diameter at breast height_2007
faz_00154	diameter at breast height	0.106342461	m	4-Aug-11	diameter at breast height	faz_00154_diameter at breast height_2011
faz_00154	diameter at breast height	0.098701087	m	2-Aug-15	diameter at breast height	faz_00154_diameter at breast height_2015
faz_00155	basal area, calculated from circumference at breast height	0.004571338	m^2	26-Jun-07	basal area, calculated from circumference at breast height	faz_00155_basal area, calculated from circumference at breast height_2007
faz_00155	basal area, calculated from circumference at breast height	0.004818869	m^2	4-Aug-11	basal area, calculated from circumference at breast height	faz_00155_basal area, calculated from circumference at breast height_2011
faz_00155	basal area, calculated from circumference at breast height	0.004976115	m^2	2-Aug-15	basal area, calculated from circumference at breast height	faz_00155_basal area, calculated from circumference at breast height_2015
faz_00155	diameter at breast height	0.076291597	m	26-Jun-07	diameter at breast height	faz_00155_diameter at breast height_2007
faz_00155	diameter at breast height	0.078329912	m	4-Aug-11	diameter at breast height	faz_00155_diameter at breast height_2011
faz_00155	diameter at breast height	0.07959765	m	2-Aug-15	diameter at breast height	faz_00155_diameter at breast height_2015
faz_00156	basal area, calculated from circumference at breast height	0.00580414	m^2	26-Jun-07	basal area, calculated from circumference at breast height	faz_00156_basal area, calculated from circumference at breast height_2007
faz_00156	basal area, calculated from circumference at breast height	0.005977389	m^2	4-Aug-11	basal area, calculated from circumference at breast height	faz_00156_basal area, calculated from circumference at breast height_2011
faz_00156	basal area, calculated from circumference at breast height	0.006242038	m^2	2-Aug-15	basal area, calculated from circumference at breast height	faz_00156_basal area, calculated from circumference at breast height_2015
faz_00156	diameter at breast height	0.085965462	m	26-Jun-07	diameter at breast height	faz_00156_diameter at breast height_2007
faz_00156	diameter at breast height	0.087239025	m	4-Aug-11	diameter at breast height	faz_00156_diameter at breast height_2011
faz_00156	diameter at breast height	0.089149368	m	2-Aug-15	diameter at breast height	faz_00156_diameter at breast height_2015
faz_00157	basal area, calculated from circumference at breast height	0.006131529	m^2	26-Jun-07	basal area, calculated from circumference at breast height	faz_00157_basal area, calculated from circumference at breast height_2007
faz_00157	basal area, calculated from circumference at breast height	0.005822054	m^2	4-Aug-11	basal area, calculated from circumference at breast height	faz_00157_basal area, calculated from circumference at breast height_2011
faz_00157	basal area, calculated from circumference at breast height	0.00625	m^2	2-Aug-15	basal area, calculated from circumference at breast height	faz_00157_basal area, calculated from circumference at breast height_2015
faz_00157	diameter at breast height	0.088356691	m	26-Jun-07	diameter at breast height	faz_00157_diameter at breast height_2007
faz_00157	diameter at breast height	0.086098023	m	4-Aug-11	diameter at breast height	faz_00157_diameter at breast height_2011
faz_00157	diameter at breast height	0.089206206	m	2-Aug-15	diameter at breast height	faz_00157_diameter at breast height_2015
faz_00158	basal area, calculated from circumference at breast height	0.000861146	m^2	26-Jun-07	basal area, calculated from circumference at breast height	faz_00158_basal area, calculated from circumference at breast height_2007
faz_00158	basal area, calculated from circumference at breast height	0.000861146	m^2	4-Aug-11	basal area, calculated from circumference at breast height	faz_00158_basal area, calculated from circumference at breast height_2011
faz_00158	basal area, calculated from circumference at breast height	0.000963376	m^2	2-Aug-15	basal area, calculated from circumference at breast height	faz_00158_basal area, calculated from circumference at breast height_2015
faz_00158	diameter at breast height	0.033112623	m	26-Jun-07	diameter at breast height	faz_00158_diameter at breast height_2007
faz_00158	diameter at breast height	0.033112623	m	4-Aug-11	diameter at breast height	faz_00158_diameter at breast height_2011
faz_00158	diameter at breast height	0.035022966	m	2-Aug-15	diameter at breast height	faz_00158_diameter at breast height_2015
faz_00159	basal area, calculated from circumference at breast height	0.001472611	m^2	26-Jun-07	basal area, calculated from circumference at breast height	faz_00159_basal area, calculated from circumference at breast height_2007
faz_00159	basal area, calculated from circumference at breast height	0.001628105	m^2	4-Aug-11	basal area, calculated from circumference at breast height	faz_00159_basal area, calculated from circumference at breast height_2011
faz_00159	basal area, calculated from circumference at breast height	0.002300955	m^2	2-Aug-15	basal area, calculated from circumference at breast height	faz_00159_basal area, calculated from circumference at breast height_2015
faz_00159	diameter at breast height	0.043301122	m	26-Jun-07	diameter at breast height	faz_00159_diameter at breast height_2007
faz_00159	diameter at breast height	0.045529856	m	4-Aug-11	diameter at breast height	faz_00159_diameter at breast height_2011
faz_00159	diameter at breast height	0.054126402	m	2-Aug-15	diameter at breast height	faz_00159_diameter at breast height_2015
faz_00160	basal area, calculated from circumference at breast height	0.050447134	m^2	26-Jun-07	basal area, calculated from circumference at breast height	faz_00160_basal area, calculated from circumference at breast height_2007
faz_00160	basal area, calculated from circumference at breast height	0.054452946	m^2	4-Aug-11	basal area, calculated from circumference at breast height	faz_00160_basal area, calculated from circumference at breast height_2011
faz_00160	basal area, calculated from circumference at breast height	0.063065287	m^2	2-Aug-15	basal area, calculated from circumference at breast height	faz_00160_basal area, calculated from circumference at breast height_2015
faz_00160	diameter at breast height	0.253438919	m	26-Jun-07	diameter at breast height	faz_00160_diameter at breast height_2007
faz_00160	diameter at breast height	0.263309028	m	4-Aug-11	diameter at breast height	faz_00160_diameter at breast height_2011
faz_00160	diameter at breast height	0.283367635	m	2-Aug-15	diameter at breast height	faz_00160_diameter at breast height_2015
faz_00161	basal area, calculated from circumference at breast height	0.001912818	m^2	26-Jun-07	basal area, calculated from circumference at breast height	faz_00161_basal area, calculated from circumference at breast height_2007
faz_00161	basal area, calculated from circumference at breast height	0.001863774	m^2	4-Aug-11	basal area, calculated from circumference at breast height	faz_00161_basal area, calculated from circumference at breast height_2011
faz_00161	basal area, calculated from circumference at breast height	0.002300955	m^2	2-Aug-15	basal area, calculated from circumference at breast height	faz_00161_basal area, calculated from circumference at breast height_2015
faz_00161	diameter at breast height	0.049350543	m	26-Jun-07	diameter at breast height	faz_00161_diameter at breast height_2007
faz_00161	diameter at breast height	0.048713762	m	4-Aug-11	diameter at breast height	faz_00161_diameter at breast height_2011
faz_00161	diameter at breast height	0.054126402	m	2-Aug-15	diameter at breast height	faz_00161_diameter at breast height_2015
faz_00162	basal area, calculated from circumference at breast height	0.002666322	m^2	26-Jun-07	basal area, calculated from circumference at breast height	faz_00162_basal area, calculated from circumference at breast height_2007
faz_00162	basal area, calculated from circumference at breast height	0.00272492	m^2	4-Aug-11	basal area, calculated from circumference at breast height	faz_00162_basal area, calculated from circumference at breast height_2011
faz_00162	basal area, calculated from circumference at breast height	0.003511146	m^2	2-Aug-15	basal area, calculated from circumference at breast height	faz_00162_basal area, calculated from circumference at breast height_2015
faz_00162	diameter at breast height	0.05826548	m	26-Jun-07	diameter at breast height	faz_00162_diameter at breast height_2007
faz_00162	diameter at breast height	0.058902261	m	4-Aug-11	diameter at breast height	faz_00162_diameter at breast height_2011
faz_00162	diameter at breast height	0.066862026	m	2-Aug-15	diameter at breast height	faz_00162_diameter at breast height_2015
faz_00163	basal area, calculated from circumference at breast height	0.000861146	m^2	26-Jun-07	basal area, calculated from circumference at breast height	faz_00163_basal area, calculated from circumference at breast height_2007
faz_00163	basal area, calculated from circumference at breast height	0.000844666	m^2	4-Aug-11	basal area, calculated from circumference at breast height	faz_00163_basal area, calculated from circumference at breast height_2011
faz_00163	diameter at breast height	0.033112623	m	26-Jun-07	diameter at breast height	faz_00163_diameter at breast height_2007
faz_00163	diameter at breast height	0.032794232	m	4-Aug-11	diameter at breast height	faz_00163_diameter at breast height_2011
faz_00164	basal area, calculated from circumference at breast height	0.00198758	m^2	26-Jun-07	basal area, calculated from circumference at breast height	faz_00164_basal area, calculated from circumference at breast height_2007
faz_00164	basal area, calculated from circumference at breast height	0.002038217	m^2	4-Aug-11	basal area, calculated from circumference at breast height	faz_00164_basal area, calculated from circumference at breast height_2011
faz_00164	basal area, calculated from circumference at breast height	0.002300955	m^2	2-Aug-15	basal area, calculated from circumference at breast height	faz_00164_basal area, calculated from circumference at breast height_2015
faz_00164	diameter at breast height	0.050305715	m	26-Jun-07	diameter at breast height	faz_00164_diameter at breast height_2007
faz_00164	diameter at breast height	0.050942496	m	4-Aug-11	diameter at breast height	faz_00164_diameter at breast height_2011
faz_00164	diameter at breast height	0.054126402	m	2-Aug-15	diameter at breast height	faz_00164_diameter at breast height_2015
faz_00165	basal area, calculated from circumference at breast height	0.006377389	m^2	26-Jun-07	basal area, calculated from circumference at breast height	faz_00165_basal area, calculated from circumference at breast height_2007
faz_00165	basal area, calculated from circumference at breast height	0.006624204	m^2	4-Aug-11	basal area, calculated from circumference at breast height	faz_00165_basal area, calculated from circumference at breast height_2011
faz_00165	basal area, calculated from circumference at breast height	0.008988854	m^2	2-Aug-15	basal area, calculated from circumference at breast height	faz_00165_basal area, calculated from circumference at breast height_2015
faz_00165	diameter at breast height	0.090110728	m	26-Jun-07	diameter at breast height	faz_00165_diameter at breast height_2007
faz_00165	diameter at breast height	0.091837891	m	4-Aug-11	diameter at breast height	faz_00165_diameter at breast height_2011
faz_00165	diameter at breast height	0.106981137	m	2-Aug-15	diameter at breast height	faz_00165_diameter at breast height_2015
faz_00166	basal area, calculated from circumference at breast height	0.002754459	m^2	26-Jun-07	basal area, calculated from circumference at breast height	faz_00166_basal area, calculated from circumference at breast height_2007
faz_00166	basal area, calculated from circumference at breast height	0.00260836	m^2	4-Aug-11	basal area, calculated from circumference at breast height	faz_00166_basal area, calculated from circumference at breast height_2011
faz_00166	basal area, calculated from circumference at breast height	0.003184713	m^2	2-Aug-15	basal area, calculated from circumference at breast height	faz_00166_basal area, calculated from circumference at breast height_2015
faz_00166	diameter at breast height	0.059220652	m	26-Jun-07	diameter at breast height	faz_00166_diameter at breast height_2007
faz_00166	diameter at breast height	0.057628699	m	4-Aug-11	diameter at breast height	faz_00166_diameter at breast height_2011
faz_00166	diameter at breast height	0.06367812	m	2-Aug-15	diameter at breast height	faz_00166_diameter at breast height_2015
faz_00167	basal area, calculated from circumference at breast height	0.001127468	m^2	26-Jun-07	basal area, calculated from circumference at breast height	faz_00167_basal area, calculated from circumference at breast height_2007
faz_00167	basal area, calculated from circumference at breast height	0.000861146	m^2	4-Aug-11	basal area, calculated from circumference at breast height	faz_00167_basal area, calculated from circumference at breast height_2011
faz_00167	diameter at breast height	0.037888482	m	26-Jun-07	diameter at breast height	faz_00167_diameter at breast height_2007
faz_00167	diameter at breast height	0.033112623	m	4-Aug-11	diameter at breast height	faz_00167_diameter at breast height_2011
faz_00168	basal area, calculated from circumference at breast height	0.004211783	m^2	26-Jun-07	basal area, calculated from circumference at breast height	faz_00168_basal area, calculated from circumference at breast height_2007
faz_00168	basal area, calculated from circumference at breast height	0.004976115	m^2	4-Aug-11	basal area, calculated from circumference at breast height	faz_00168_basal area, calculated from circumference at breast height_2011
faz_00168	basal area, calculated from circumference at breast height	0.00669586	m^2	2-Aug-15	basal area, calculated from circumference at breast height	faz_00168_basal area, calculated from circumference at breast height_2015
faz_00168	diameter at breast height	0.073229838	m	26-Jun-07	diameter at breast height	faz_00168_diameter at breast height_2007
faz_00168	diameter at breast height	0.07959765	m	4-Aug-11	diameter at breast height	faz_00168_diameter at breast height_2011
faz_00168	diameter at breast height	0.092333274	m	2-Aug-15	diameter at breast height	faz_00168_diameter at breast height_2015
faz_00169	basal area, calculated from circumference at breast height	0.00193758	m^2	26-Jun-07	basal area, calculated from circumference at breast height	faz_00169_basal area, calculated from circumference at breast height_2007
faz_00169	basal area, calculated from circumference at breast height	0.001791401	m^2	4-Aug-11	basal area, calculated from circumference at breast height	faz_00169_basal area, calculated from circumference at breast height_2011
faz_00169	basal area, calculated from circumference at breast height	0.002300955	m^2	2-Aug-15	basal area, calculated from circumference at breast height	faz_00169_basal area, calculated from circumference at breast height_2015
faz_00169	diameter at breast height	0.049668934	m	26-Jun-07	diameter at breast height	faz_00169_diameter at breast height_2007
faz_00169	diameter at breast height	0.04775859	m	4-Aug-11	diameter at breast height	faz_00169_diameter at breast height_2011
faz_00169	diameter at breast height	0.054126402	m	2-Aug-15	diameter at breast height	faz_00169_diameter at breast height_2015
faz_00170	basal area, calculated from circumference at breast height	0.00272492	m^2	26-Jun-07	basal area, calculated from circumference at breast height	faz_00170_basal area, calculated from circumference at breast height_2007
faz_00170	basal area, calculated from circumference at breast height	0.003444586	m^2	4-Aug-11	basal area, calculated from circumference at breast height	faz_00170_basal area, calculated from circumference at breast height_2011
faz_00170	basal area, calculated from circumference at breast height	0.003853503	m^2	2-Aug-15	basal area, calculated from circumference at breast height	faz_00170_basal area, calculated from circumference at breast height_2015
faz_00170	diameter at breast height	0.058902261	m	26-Jun-07	diameter at breast height	faz_00170_diameter at breast height_2007
faz_00170	diameter at breast height	0.066225245	m	4-Aug-11	diameter at breast height	faz_00170_diameter at breast height_2011
faz_00170	diameter at breast height	0.070045932	m	2-Aug-15	diameter at breast height	faz_00170_diameter at breast height_2015
faz_00171	basal area, calculated from circumference at breast height	0.000980971	m^2	26-Jun-07	basal area, calculated from circumference at breast height	faz_00171_basal area, calculated from circumference at breast height_2007
faz_00171	basal area, calculated from circumference at breast height	0.001146497	m^2	4-Aug-11	basal area, calculated from circumference at breast height	faz_00171_basal area, calculated from circumference at breast height_2011
faz_00171	basal area, calculated from circumference at breast height	0.001146497	m^2	2-Aug-15	basal area, calculated from circumference at breast height	faz_00171_basal area, calculated from circumference at breast height_2015
faz_00171	diameter at breast height	0.035341357	m	26-Jun-07	diameter at breast height	faz_00171_diameter at breast height_2007
faz_00171	diameter at breast height	0.038206872	m	4-Aug-11	diameter at breast height	faz_00171_diameter at breast height_2011
faz_00171	diameter at breast height	0.038206872	m	2-Aug-15	diameter at breast height	faz_00171_diameter at breast height_2015
faz_00172	basal area, calculated from circumference at breast height	0.012109873	m^2	26-Jun-07	basal area, calculated from circumference at breast height	faz_00172_basal area, calculated from circumference at breast height_2007
faz_00172	basal area, calculated from circumference at breast height	0.011256051	m^2	4-Aug-11	basal area, calculated from circumference at breast height	faz_00172_basal area, calculated from circumference at breast height_2011
faz_00172	basal area, calculated from circumference at breast height	0.012738854	m^2	2-Aug-15	basal area, calculated from circumference at breast height	faz_00172_basal area, calculated from circumference at breast height_2015
faz_00172	diameter at breast height	0.124172335	m	26-Jun-07	diameter at breast height	faz_00172_diameter at breast height_2007
faz_00172	diameter at breast height	0.119714866	m	4-Aug-11	diameter at breast height	faz_00172_diameter at breast height_2011
faz_00172	diameter at breast height	0.127356241	m	2-Aug-15	diameter at breast height	faz_00172_diameter at breast height_2015
faz_00173	basal area, calculated from circumference at breast height	0.004396895	m^2	26-Jun-07	basal area, calculated from circumference at breast height	faz_00173_basal area, calculated from circumference at breast height_2007
faz_00173	basal area, calculated from circumference at breast height	0.003511146	m^2	4-Aug-11	basal area, calculated from circumference at breast height	faz_00173_basal area, calculated from circumference at breast height_2011
faz_00173	basal area, calculated from circumference at breast height	0.003853503	m^2	2-Aug-15	basal area, calculated from circumference at breast height	faz_00173_basal area, calculated from circumference at breast height_2015
faz_00173	diameter at breast height	0.074821791	m	26-Jun-07	diameter at breast height	faz_00173_diameter at breast height_2007
faz_00173	diameter at breast height	0.066862026	m	4-Aug-11	diameter at breast height	faz_00173_diameter at breast height_2011
faz_00173	diameter at breast height	0.070045932	m	2-Aug-15	diameter at breast height	faz_00173_diameter at breast height_2015
faz_00174	basal area, calculated from circumference at breast height	0.03090199	m^2	26-Jun-07	basal area, calculated from circumference at breast height	faz_00174_basal area, calculated from circumference at breast height_2007
faz_00174	basal area, calculated from circumference at breast height	0.037358678	m^2	4-Aug-11	basal area, calculated from circumference at breast height	faz_00174_basal area, calculated from circumference at breast height_2011
faz_00174	basal area, calculated from circumference at breast height	0.05888535	m^2	2-Aug-15	basal area, calculated from circumference at breast height	faz_00174_basal area, calculated from circumference at breast height_2015
faz_00174	diameter at breast height	0.198357345	m	26-Jun-07	diameter at breast height	faz_00174_diameter at breast height_2007
faz_00174	diameter at breast height	0.218097562	m	4-Aug-11	diameter at breast height	faz_00174_diameter at breast height_2011
faz_00174	diameter at breast height	0.273815917	m	2-Aug-15	diameter at breast height	faz_00174_diameter at breast height_2015
faz_00175	basal area, calculated from circumference at breast height	0.002438296	m^2	26-Jun-07	basal area, calculated from circumference at breast height	faz_00175_basal area, calculated from circumference at breast height_2007
faz_00175	basal area, calculated from circumference at breast height	0.002814013	m^2	4-Aug-11	basal area, calculated from circumference at breast height	faz_00175_basal area, calculated from circumference at breast height_2011
faz_00175	basal area, calculated from circumference at breast height	0.003345939	m^2	2-Aug-15	basal area, calculated from circumference at breast height	faz_00175_basal area, calculated from circumference at breast height_2015
faz_00175	diameter at breast height	0.055718355	m	26-Jun-07	diameter at breast height	faz_00175_diameter at breast height_2007
faz_00175	diameter at breast height	0.059857433	m	4-Aug-11	diameter at breast height	faz_00175_diameter at breast height_2011
faz_00175	diameter at breast height	0.065270073	m	2-Aug-15	diameter at breast height	faz_00175_diameter at breast height_2015
faz_00176	basal area, calculated from circumference at breast height	0.003152946	m^2	26-Jun-07	basal area, calculated from circumference at breast height	faz_00176_basal area, calculated from circumference at breast height_2007
faz_00176	basal area, calculated from circumference at breast height	0.002874204	m^2	4-Aug-11	basal area, calculated from circumference at breast height	faz_00176_basal area, calculated from circumference at breast height_2011
faz_00176	basal area, calculated from circumference at breast height	0.002874204	m^2	2-Aug-15	basal area, calculated from circumference at breast height	faz_00176_basal area, calculated from circumference at breast height_2015
faz_00176	diameter at breast height	0.06335973	m	26-Jun-07	diameter at breast height	faz_00176_diameter at breast height_2007
faz_00176	diameter at breast height	0.060494214	m	4-Aug-11	diameter at breast height	faz_00176_diameter at breast height_2011
faz_00176	diameter at breast height	0.060494214	m	2-Aug-15	diameter at breast height	faz_00176_diameter at breast height_2015
faz_00177	basal area, calculated from circumference at breast height	0.001244029	m^2	26-Jun-07	basal area, calculated from circumference at breast height	faz_00177_basal area, calculated from circumference at breast height_2007
faz_00177	basal area, calculated from circumference at breast height	0.00156051	m^2	4-Aug-11	basal area, calculated from circumference at breast height	faz_00177_basal area, calculated from circumference at breast height_2011
faz_00177	basal area, calculated from circumference at breast height	0.002300955	m^2	2-Aug-15	basal area, calculated from circumference at breast height	faz_00177_basal area, calculated from circumference at breast height_2015
faz_00177	diameter at breast height	0.039798825	m	26-Jun-07	diameter at breast height	faz_00177_diameter at breast height_2007
faz_00177	diameter at breast height	0.044574684	m	4-Aug-11	diameter at breast height	faz_00177_diameter at breast height_2011
faz_00177	diameter at breast height	0.054126402	m	2-Aug-15	diameter at breast height	faz_00177_diameter at breast height_2015
faz_00178	basal area, calculated from circumference at breast height	0.0019625	m^2	26-Jun-07	basal area, calculated from circumference at breast height	faz_00178_basal area, calculated from circumference at breast height_2007
faz_00178	basal area, calculated from circumference at breast height	0.00272492	m^2	4-Aug-11	basal area, calculated from circumference at breast height	faz_00178_basal area, calculated from circumference at breast height_2011
faz_00178	basal area, calculated from circumference at breast height	0.003345939	m^2	2-Aug-15	basal area, calculated from circumference at breast height	faz_00178_basal area, calculated from circumference at breast height_2015
faz_00178	diameter at breast height	0.049987324	m	26-Jun-07	diameter at breast height	faz_00178_diameter at breast height_2007
faz_00178	diameter at breast height	0.058902261	m	4-Aug-11	diameter at breast height	faz_00178_diameter at breast height_2011
faz_00178	diameter at breast height	0.065270073	m	2-Aug-15	diameter at breast height	faz_00178_diameter at breast height_2015
faz_00179	basal area, calculated from circumference at breast height	0.000894586	m^2	26-Jun-07	basal area, calculated from circumference at breast height	faz_00179_basal area, calculated from circumference at breast height_2007
faz_00179	basal area, calculated from circumference at breast height	0.000877787	m^2	4-Aug-11	basal area, calculated from circumference at breast height	faz_00179_basal area, calculated from circumference at breast height_2011
faz_00179	diameter at breast height	0.033749404	m	26-Jun-07	diameter at breast height	faz_00179_diameter at breast height_2007
faz_00179	diameter at breast height	0.033431013	m	4-Aug-11	diameter at breast height	faz_00179_diameter at breast height_2011
faz_00180	basal area, calculated from circumference at breast height	0.002273965	m^2	26-Jun-07	basal area, calculated from circumference at breast height	faz_00180_basal area, calculated from circumference at breast height_2007
faz_00180	basal area, calculated from circumference at breast height	0.002666322	m^2	4-Aug-11	basal area, calculated from circumference at breast height	faz_00180_basal area, calculated from circumference at breast height_2011
faz_00180	basal area, calculated from circumference at breast height	0.00272492	m^2	2-Aug-15	basal area, calculated from circumference at breast height	faz_00180_basal area, calculated from circumference at breast height_2015
faz_00180	diameter at breast height	0.053808012	m	26-Jun-07	diameter at breast height	faz_00180_diameter at breast height_2007
faz_00180	diameter at breast height	0.05826548	m	4-Aug-11	diameter at breast height	faz_00180_diameter at breast height_2011
faz_00180	diameter at breast height	0.058902261	m	2-Aug-15	diameter at breast height	faz_00180_diameter at breast height_2015
faz_00181	basal area, calculated from circumference at breast height	0.001108599	m^2	26-Jun-07	basal area, calculated from circumference at breast height	faz_00181_basal area, calculated from circumference at breast height_2007
faz_00181	basal area, calculated from circumference at breast height	0.001071338	m^2	4-Aug-11	basal area, calculated from circumference at breast height	faz_00181_basal area, calculated from circumference at breast height_2011
faz_00181	basal area, calculated from circumference at breast height	0.001345541	m^2	2-Aug-15	basal area, calculated from circumference at breast height	faz_00181_basal area, calculated from circumference at breast height_2015
faz_00181	diameter at breast height	0.037570091	m	26-Jun-07	diameter at breast height	faz_00181_diameter at breast height_2007
faz_00181	diameter at breast height	0.03693331	m	4-Aug-11	diameter at breast height	faz_00181_diameter at breast height_2011
faz_00181	diameter at breast height	0.041390778	m	2-Aug-15	diameter at breast height	faz_00181_diameter at breast height_2015
faz_00182	basal area, calculated from circumference at breast height	0.001605414	m^2	26-Jun-07	basal area, calculated from circumference at breast height	faz_00182_basal area, calculated from circumference at breast height_2007
faz_00182	basal area, calculated from circumference at breast height	0.000894586	m^2	4-Aug-11	basal area, calculated from circumference at breast height	faz_00182_basal area, calculated from circumference at breast height_2011
faz_00182	diameter at breast height	0.045211465	m	26-Jun-07	diameter at breast height	faz_00182_diameter at breast height_2007
faz_00182	diameter at breast height	0.033749404	m	4-Aug-11	diameter at breast height	faz_00182_diameter at breast height_2011
faz_00183	basal area, calculated from circumference at breast height	0.01351465	m^2	26-Jun-07	basal area, calculated from circumference at breast height	faz_00183_basal area, calculated from circumference at breast height_2007
faz_00183	basal area, calculated from circumference at breast height	0.015414013	m^2	4-Aug-11	basal area, calculated from circumference at breast height	faz_00183_basal area, calculated from circumference at breast height_2011
faz_00183	basal area, calculated from circumference at breast height	0.016122611	m^2	2-Aug-15	basal area, calculated from circumference at breast height	faz_00183_basal area, calculated from circumference at breast height_2015
faz_00183	diameter at breast height	0.131176928	m	26-Jun-07	diameter at breast height	faz_00183_diameter at breast height_2007
faz_00183	diameter at breast height	0.140091865	m	4-Aug-11	diameter at breast height	faz_00183_diameter at breast height_2011
faz_00183	diameter at breast height	0.143275771	m	2-Aug-15	diameter at breast height	faz_00183_diameter at breast height_2015
faz_00184	basal area, calculated from circumference at breast height	0.016122611	m^2	26-Jun-07	basal area, calculated from circumference at breast height	faz_00184_basal area, calculated from circumference at breast height_2007
faz_00184	basal area, calculated from circumference at breast height	0.019038296	m^2	4-Aug-11	basal area, calculated from circumference at breast height	faz_00184_basal area, calculated from circumference at breast height_2011
faz_00184	basal area, calculated from circumference at breast height	0.022788615	m^2	2-Aug-15	basal area, calculated from circumference at breast height	faz_00184_basal area, calculated from circumference at breast height_2015
faz_00184	diameter at breast height	0.143275771	m	26-Jun-07	diameter at breast height	faz_00184_diameter at breast height_2007
faz_00184	diameter at breast height	0.155693004	m	4-Aug-11	diameter at breast height	faz_00184_diameter at breast height_2011
faz_00184	diameter at breast height	0.170338972	m	2-Aug-15	diameter at breast height	faz_00184_diameter at breast height_2015
faz_00185	basal area, calculated from circumference at breast height	0.001673965	m^2	26-Jun-07	basal area, calculated from circumference at breast height	faz_00185_basal area, calculated from circumference at breast height_2007
faz_00185	basal area, calculated from circumference at breast height	0.002167596	m^2	4-Aug-11	basal area, calculated from circumference at breast height	faz_00185_basal area, calculated from circumference at breast height_2011
faz_00185	basal area, calculated from circumference at breast height	0.002874204	m^2	2-Aug-15	basal area, calculated from circumference at breast height	faz_00185_basal area, calculated from circumference at breast height_2015
faz_00185	diameter at breast height	0.046166637	m	26-Jun-07	diameter at breast height	faz_00185_diameter at breast height_2007
faz_00185	diameter at breast height	0.052534449	m	4-Aug-11	diameter at breast height	faz_00185_diameter at breast height_2011
faz_00185	diameter at breast height	0.060494214	m	2-Aug-15	diameter at breast height	faz_00185_diameter at breast height_2015
faz_00186	basal area, calculated from circumference at breast height	0.001204538	m^2	26-Jun-07	basal area, calculated from circumference at breast height	faz_00186_basal area, calculated from circumference at breast height_2007
faz_00186	basal area, calculated from circumference at breast height	0.001146497	m^2	4-Aug-11	basal area, calculated from circumference at breast height	faz_00186_basal area, calculated from circumference at breast height_2011
faz_00186	basal area, calculated from circumference at breast height	0.001345541	m^2	2-Aug-15	basal area, calculated from circumference at breast height	faz_00186_basal area, calculated from circumference at breast height_2015
faz_00186	diameter at breast height	0.039162044	m	26-Jun-07	diameter at breast height	faz_00186_diameter at breast height_2007
faz_00186	diameter at breast height	0.038206872	m	4-Aug-11	diameter at breast height	faz_00186_diameter at breast height_2011
faz_00186	diameter at breast height	0.041390778	m	2-Aug-15	diameter at breast height	faz_00186_diameter at breast height_2015
faz_00187	basal area, calculated from circumference at breast height	0.000928662	m^2	26-Jun-07	basal area, calculated from circumference at breast height	faz_00187_basal area, calculated from circumference at breast height_2007
faz_00187	basal area, calculated from circumference at breast height	0.00076465	m^2	4-Aug-11	basal area, calculated from circumference at breast height	faz_00187_basal area, calculated from circumference at breast height_2011
faz_00187	diameter at breast height	0.034386185	m	26-Jun-07	diameter at breast height	faz_00187_diameter at breast height_2007
faz_00187	diameter at breast height	0.031202279	m	4-Aug-11	diameter at breast height	faz_00187_diameter at breast height_2011
faz_00188	basal area, calculated from circumference at breast height	0.004976115	m^2	26-Jun-07	basal area, calculated from circumference at breast height	faz_00188_basal area, calculated from circumference at breast height_2007
faz_00188	basal area, calculated from circumference at breast height	0.004976115	m^2	4-Aug-11	basal area, calculated from circumference at breast height	faz_00188_basal area, calculated from circumference at breast height_2011
faz_00188	basal area, calculated from circumference at breast height	0.004976115	m^2	2-Aug-15	basal area, calculated from circumference at breast height	faz_00188_basal area, calculated from circumference at breast height_2015
faz_00188	diameter at breast height	0.07959765	m	26-Jun-07	diameter at breast height	faz_00188_diameter at breast height_2007
faz_00188	diameter at breast height	0.07959765	m	4-Aug-11	diameter at breast height	faz_00188_diameter at breast height_2011
faz_00188	diameter at breast height	0.07959765	m	2-Aug-15	diameter at breast height	faz_00188_diameter at breast height_2015
faz_00189	basal area, calculated from circumference at breast height	0.000911545	m^2	26-Jun-07	basal area, calculated from circumference at breast height	faz_00189_basal area, calculated from circumference at breast height_2007
faz_00189	basal area, calculated from circumference at breast height	0.000928662	m^2	4-Aug-11	basal area, calculated from circumference at breast height	faz_00189_basal area, calculated from circumference at breast height_2011
faz_00189	basal area, calculated from circumference at breast height	0.001146497	m^2	2-Aug-15	basal area, calculated from circumference at breast height	faz_00189_basal area, calculated from circumference at breast height_2015
faz_00189	diameter at breast height	0.034067794	m	26-Jun-07	diameter at breast height	faz_00189_diameter at breast height_2007
faz_00189	diameter at breast height	0.034386185	m	4-Aug-11	diameter at breast height	faz_00189_diameter at breast height_2011
faz_00189	diameter at breast height	0.038206872	m	2-Aug-15	diameter at breast height	faz_00189_diameter at breast height_2015
faz_00190	basal area, calculated from circumference at breast height	0.001127468	m^2	26-Jun-07	basal area, calculated from circumference at breast height	faz_00190_basal area, calculated from circumference at breast height_2007
faz_00190	basal area, calculated from circumference at breast height	0.001034713	m^2	4-Aug-11	basal area, calculated from circumference at breast height	faz_00190_basal area, calculated from circumference at breast height_2011
faz_00190	diameter at breast height	0.037888482	m	26-Jun-07	diameter at breast height	faz_00190_diameter at breast height_2007
faz_00190	diameter at breast height	0.036296529	m	4-Aug-11	diameter at breast height	faz_00190_diameter at breast height_2011
faz_00191	basal area, calculated from circumference at breast height	0.022618551	m^2	26-Jun-07	basal area, calculated from circumference at breast height	faz_00191_basal area, calculated from circumference at breast height_2007
faz_00191	basal area, calculated from circumference at breast height	0.02715414	m^2	4-Aug-11	basal area, calculated from circumference at breast height	faz_00191_basal area, calculated from circumference at breast height_2011
faz_00191	basal area, calculated from circumference at breast height	0.033638535	m^2	2-Aug-15	basal area, calculated from circumference at breast height	faz_00191_basal area, calculated from circumference at breast height_2015
faz_00191	diameter at breast height	0.169702191	m	26-Jun-07	diameter at breast height	faz_00191_diameter at breast height_2007
faz_00191	diameter at breast height	0.185940111	m	4-Aug-11	diameter at breast height	faz_00191_diameter at breast height_2011
faz_00191	diameter at breast height	0.206953891	m	2-Aug-15	diameter at breast height	faz_00191_diameter at breast height_2015
faz_00192	basal area, calculated from circumference at breast height	0.005217834	m^2	26-Jun-07	basal area, calculated from circumference at breast height	faz_00192_basal area, calculated from circumference at breast height_2007
faz_00192	basal area, calculated from circumference at breast height	0.005382166	m^2	4-Aug-11	basal area, calculated from circumference at breast height	faz_00192_basal area, calculated from circumference at breast height_2011
faz_00192	basal area, calculated from circumference at breast height	0.00580414	m^2	2-Aug-15	basal area, calculated from circumference at breast height	faz_00192_basal area, calculated from circumference at breast height_2015
faz_00192	diameter at breast height	0.081507994	m	26-Jun-07	diameter at breast height	faz_00192_diameter at breast height_2007
faz_00192	diameter at breast height	0.082781556	m	4-Aug-11	diameter at breast height	faz_00192_diameter at breast height_2011
faz_00192	diameter at breast height	0.085965462	m	2-Aug-15	diameter at breast height	faz_00192_diameter at breast height_2015
faz_00193	basal area, calculated from circumference at breast height	0.001071338	m^2	26-Jun-07	basal area, calculated from circumference at breast height	faz_00193_basal area, calculated from circumference at breast height_2007
faz_00193	basal area, calculated from circumference at breast height	0.001345541	m^2	4-Aug-11	basal area, calculated from circumference at breast height	faz_00193_basal area, calculated from circumference at breast height_2011
faz_00193	diameter at breast height	0.03693331	m	26-Jun-07	diameter at breast height	faz_00193_diameter at breast height_2007
faz_00193	diameter at breast height	0.041390778	m	4-Aug-11	diameter at breast height	faz_00193_diameter at breast height_2011
faz_00194	basal area, calculated from circumference at breast height	0.002666322	m^2	26-Jun-07	basal area, calculated from circumference at breast height	faz_00194_basal area, calculated from circumference at breast height_2007
faz_00194	basal area, calculated from circumference at breast height	0.00272492	m^2	4-Aug-11	basal area, calculated from circumference at breast height	faz_00194_basal area, calculated from circumference at breast height_2011
faz_00194	basal area, calculated from circumference at breast height	0.002874204	m^2	2-Aug-15	basal area, calculated from circumference at breast height	faz_00194_basal area, calculated from circumference at breast height_2015
faz_00194	diameter at breast height	0.05826548	m	26-Jun-07	diameter at breast height	faz_00194_diameter at breast height_2007
faz_00194	diameter at breast height	0.058902261	m	4-Aug-11	diameter at breast height	faz_00194_diameter at breast height_2011
faz_00194	diameter at breast height	0.060494214	m	2-Aug-15	diameter at breast height	faz_00194_diameter at breast height_2015
faz_00195	basal area, calculated from circumference at breast height	0.01590836	m^2	26-Jun-07	basal area, calculated from circumference at breast height	faz_00195_basal area, calculated from circumference at breast height_2007
faz_00195	basal area, calculated from circumference at breast height	0.016122611	m^2	4-Aug-11	basal area, calculated from circumference at breast height	faz_00195_basal area, calculated from circumference at breast height_2011
faz_00195	diameter at breast height	0.142320599	m	26-Jun-07	diameter at breast height	faz_00195_diameter at breast height_2007
faz_00195	diameter at breast height	0.143275771	m	4-Aug-11	diameter at breast height	faz_00195_diameter at breast height_2011
faz_00196	basal area, calculated from circumference at breast height	0.021944666	m^2	26-Jun-07	basal area, calculated from circumference at breast height	faz_00196_basal area, calculated from circumference at breast height_2007
faz_00196	basal area, calculated from circumference at breast height	0.026323646	m^2	4-Aug-11	basal area, calculated from circumference at breast height	faz_00196_basal area, calculated from circumference at breast height_2011
faz_00196	basal area, calculated from circumference at breast height	0.027714968	m^2	2-Aug-15	basal area, calculated from circumference at breast height	faz_00196_basal area, calculated from circumference at breast height_2015
faz_00196	diameter at breast height	0.167155066	m	26-Jun-07	diameter at breast height	faz_00196_diameter at breast height_2007
faz_00196	diameter at breast height	0.183074596	m	4-Aug-11	diameter at breast height	faz_00196_diameter at breast height_2011
faz_00196	diameter at breast height	0.187850455	m	2-Aug-15	diameter at breast height	faz_00196_diameter at breast height_2015
faz_00197	basal area, calculated from circumference at breast height	0.024084395	m^2	26-Jun-07	basal area, calculated from circumference at breast height	faz_00197_basal area, calculated from circumference at breast height_2007
faz_00197	basal area, calculated from circumference at breast height	0.027714968	m^2	4-Aug-11	basal area, calculated from circumference at breast height	faz_00197_basal area, calculated from circumference at breast height_2011
faz_00197	basal area, calculated from circumference at breast height	0.033638535	m^2	2-Aug-15	basal area, calculated from circumference at breast height	faz_00197_basal area, calculated from circumference at breast height_2015
faz_00197	diameter at breast height	0.175114831	m	26-Jun-07	diameter at breast height	faz_00197_diameter at breast height_2007
faz_00197	diameter at breast height	0.187850455	m	4-Aug-11	diameter at breast height	faz_00197_diameter at breast height_2011
faz_00197	diameter at breast height	0.206953891	m	2-Aug-15	diameter at breast height	faz_00197_diameter at breast height_2015
faz_00198	basal area, calculated from circumference at breast height	0.000828344	m^2	26-Jun-07	basal area, calculated from circumference at breast height	faz_00198_basal area, calculated from circumference at breast height_2007
faz_00198	basal area, calculated from circumference at breast height	0.001244029	m^2	4-Aug-11	basal area, calculated from circumference at breast height	faz_00198_basal area, calculated from circumference at breast height_2011
faz_00198	basal area, calculated from circumference at breast height	0.00156051	m^2	2-Aug-15	basal area, calculated from circumference at breast height	faz_00198_basal area, calculated from circumference at breast height_2015
faz_00198	diameter at breast height	0.032475841	m	26-Jun-07	diameter at breast height	faz_00198_diameter at breast height_2007
faz_00198	diameter at breast height	0.039798825	m	4-Aug-11	diameter at breast height	faz_00198_diameter at breast height_2011
faz_00198	diameter at breast height	0.044574684	m	2-Aug-15	diameter at breast height	faz_00198_diameter at breast height_2015
faz_00199	basal area, calculated from circumference at breast height	0.001345541	m^2	26-Jun-07	basal area, calculated from circumference at breast height	faz_00199_basal area, calculated from circumference at breast height_2007
faz_00199	basal area, calculated from circumference at breast height	0.00156051	m^2	4-Aug-11	basal area, calculated from circumference at breast height	faz_00199_basal area, calculated from circumference at breast height_2011
faz_00199	basal area, calculated from circumference at breast height	0.001912818	m^2	2-Aug-15	basal area, calculated from circumference at breast height	faz_00199_basal area, calculated from circumference at breast height_2015
faz_00199	diameter at breast height	0.041390778	m	26-Jun-07	diameter at breast height	faz_00199_diameter at breast height_2007
faz_00199	diameter at breast height	0.044574684	m	4-Aug-11	diameter at breast height	faz_00199_diameter at breast height_2011
faz_00199	diameter at breast height	0.049350543	m	2-Aug-15	diameter at breast height	faz_00199_diameter at breast height_2015
faz_00200	basal area, calculated from circumference at breast height	0.002355414	m^2	26-Jun-07	basal area, calculated from circumference at breast height	faz_00200_basal area, calculated from circumference at breast height_2007
faz_00200	basal area, calculated from circumference at breast height	0.002300955	m^2	4-Aug-11	basal area, calculated from circumference at breast height	faz_00200_basal area, calculated from circumference at breast height_2011
faz_00200	diameter at breast height	0.054763183	m	26-Jun-07	diameter at breast height	faz_00200_diameter at breast height_2007
faz_00200	diameter at breast height	0.054126402	m	4-Aug-11	diameter at breast height	faz_00200_diameter at breast height_2011
faz_00201	basal area, calculated from circumference at breast height	0.003411545	m^2	26-Jun-07	basal area, calculated from circumference at breast height	faz_00201_basal area, calculated from circumference at breast height_2007
faz_00201	basal area, calculated from circumference at breast height	0.002874204	m^2	4-Aug-11	basal area, calculated from circumference at breast height	faz_00201_basal area, calculated from circumference at breast height_2011
faz_00201	basal area, calculated from circumference at breast height	0.003184713	m^2	2-Aug-15	basal area, calculated from circumference at breast height	faz_00201_basal area, calculated from circumference at breast height_2015
faz_00201	diameter at breast height	0.065906855	m	26-Jun-07	diameter at breast height	faz_00201_diameter at breast height_2007
faz_00201	diameter at breast height	0.060494214	m	4-Aug-11	diameter at breast height	faz_00201_diameter at breast height_2011
faz_00201	diameter at breast height	0.06367812	m	2-Aug-15	diameter at breast height	faz_00201_diameter at breast height_2015
faz_00202	basal area, calculated from circumference at breast height	0.003313376	m^2	26-Jun-07	basal area, calculated from circumference at breast height	faz_00202_basal area, calculated from circumference at breast height_2007
faz_00202	basal area, calculated from circumference at breast height	0.004585987	m^2	4-Aug-11	basal area, calculated from circumference at breast height	faz_00202_basal area, calculated from circumference at breast height_2011
faz_00202	basal area, calculated from circumference at breast height	0.005382166	m^2	2-Aug-15	basal area, calculated from circumference at breast height	faz_00202_basal area, calculated from circumference at breast height_2015
faz_00202	diameter at breast height	0.064951683	m	26-Jun-07	diameter at breast height	faz_00202_diameter at breast height_2007
faz_00202	diameter at breast height	0.076413744	m	4-Aug-11	diameter at breast height	faz_00202_diameter at breast height_2011
faz_00202	diameter at breast height	0.082781556	m	2-Aug-15	diameter at breast height	faz_00202_diameter at breast height_2015
faz_00203	basal area, calculated from circumference at breast height	0.002063774	m^2	26-Jun-07	basal area, calculated from circumference at breast height	faz_00203_basal area, calculated from circumference at breast height_2007
faz_00203	basal area, calculated from circumference at breast height	0.002167596	m^2	4-Aug-11	basal area, calculated from circumference at breast height	faz_00203_basal area, calculated from circumference at breast height_2011
faz_00203	basal area, calculated from circumference at breast height	0.002167596	m^2	2-Aug-15	basal area, calculated from circumference at breast height	faz_00203_basal area, calculated from circumference at breast height_2015
faz_00203	diameter at breast height	0.051260887	m	26-Jun-07	diameter at breast height	faz_00203_diameter at breast height_2007
faz_00203	diameter at breast height	0.052534449	m	4-Aug-11	diameter at breast height	faz_00203_diameter at breast height_2011
faz_00203	diameter at breast height	0.052534449	m	2-Aug-15	diameter at breast height	faz_00203_diameter at breast height_2015
faz_00204	basal area, calculated from circumference at breast height	0.000980971	m^2	26-Jun-07	basal area, calculated from circumference at breast height	faz_00204_basal area, calculated from circumference at breast height_2007
faz_00204	basal area, calculated from circumference at breast height	0.001146497	m^2	4-Aug-11	basal area, calculated from circumference at breast height	faz_00204_basal area, calculated from circumference at breast height_2011
faz_00204	basal area, calculated from circumference at breast height	0.001345541	m^2	2-Aug-15	basal area, calculated from circumference at breast height	faz_00204_basal area, calculated from circumference at breast height_2015
faz_00204	diameter at breast height	0.035341357	m	26-Jun-07	diameter at breast height	faz_00204_diameter at breast height_2007
faz_00204	diameter at breast height	0.038206872	m	4-Aug-11	diameter at breast height	faz_00204_diameter at breast height_2011
faz_00204	diameter at breast height	0.041390778	m	2-Aug-15	diameter at breast height	faz_00204_diameter at breast height_2015
faz_00205	basal area, calculated from circumference at breast height	0.003598885	m^2	26-Jun-07	basal area, calculated from circumference at breast height	faz_00205_basal area, calculated from circumference at breast height_2007
faz_00205	basal area, calculated from circumference at breast height	0.003680334	m^2	4-Aug-11	basal area, calculated from circumference at breast height	faz_00205_basal area, calculated from circumference at breast height_2011
faz_00205	basal area, calculated from circumference at breast height	0.003783838	m^2	2-Aug-15	basal area, calculated from circumference at breast height	faz_00205_basal area, calculated from circumference at breast height_2015
faz_00205	diameter at breast height	0.067692268	m	26-Jun-07	diameter at breast height	faz_00205_diameter at breast height_2007
faz_00205	diameter at breast height	0.068453979	m	4-Aug-11	diameter at breast height	faz_00205_diameter at breast height_2011
faz_00205	diameter at breast height	0.069409881	m	2-Aug-15	diameter at breast height	faz_00205_diameter at breast height_2015
faz_00206	basal area, calculated from circumference at breast height	0.000844666	m^2	26-Jun-07	basal area, calculated from circumference at breast height	faz_00206_basal area, calculated from circumference at breast height_2007
faz_00206	basal area, calculated from circumference at breast height	0.000877787	m^2	4-Aug-11	basal area, calculated from circumference at breast height	faz_00206_basal area, calculated from circumference at breast height_2011
faz_00206	basal area, calculated from circumference at breast height	0.001052946	m^2	2-Aug-15	basal area, calculated from circumference at breast height	faz_00206_basal area, calculated from circumference at breast height_2015
faz_00206	diameter at breast height	0.032794232	m	26-Jun-07	diameter at breast height	faz_00206_diameter at breast height_2007
faz_00206	diameter at breast height	0.033431013	m	4-Aug-11	diameter at breast height	faz_00206_diameter at breast height_2011
faz_00206	diameter at breast height	0.036614919	m	2-Aug-15	diameter at breast height	faz_00206_diameter at breast height_2015
faz_00207	basal area, calculated from circumference at breast height	0.002115366	m^2	26-Jun-07	basal area, calculated from circumference at breast height	faz_00207_basal area, calculated from circumference at breast height_2007
faz_00207	basal area, calculated from circumference at breast height	0.002038217	m^2	4-Aug-11	basal area, calculated from circumference at breast height	faz_00207_basal area, calculated from circumference at breast height_2011
faz_00207	basal area, calculated from circumference at breast height	0.002038217	m^2	2-Aug-15	basal area, calculated from circumference at breast height	faz_00207_basal area, calculated from circumference at breast height_2015
faz_00207	diameter at breast height	0.051897668	m	26-Jun-07	diameter at breast height	faz_00207_diameter at breast height_2007
faz_00207	diameter at breast height	0.050942496	m	4-Aug-11	diameter at breast height	faz_00207_diameter at breast height_2011
faz_00207	diameter at breast height	0.050942496	m	2-Aug-15	diameter at breast height	faz_00207_diameter at breast height_2015
faz_00208	basal area, calculated from circumference at breast height	0.005761226	m^2	26-Jun-07	basal area, calculated from circumference at breast height	faz_00208_basal area, calculated from circumference at breast height_2007
faz_00208	basal area, calculated from circumference at breast height	0.00580414	m^2	4-Aug-11	basal area, calculated from circumference at breast height	faz_00208_basal area, calculated from circumference at breast height_2011
faz_00208	basal area, calculated from circumference at breast height	0.00580414	m^2	2-Aug-15	basal area, calculated from circumference at breast height	faz_00208_basal area, calculated from circumference at breast height_2015
faz_00208	diameter at breast height	0.085647072	m	26-Jun-07	diameter at breast height	faz_00208_diameter at breast height_2007
faz_00208	diameter at breast height	0.085965462	m	4-Aug-11	diameter at breast height	faz_00208_diameter at breast height_2011
faz_00208	diameter at breast height	0.085965462	m	2-Aug-15	diameter at breast height	faz_00208_diameter at breast height_2015
faz_00209	basal area, calculated from circumference at breast height	0.010667755	m^2	26-Jun-07	basal area, calculated from circumference at breast height	faz_00209_basal area, calculated from circumference at breast height_2007
faz_00209	basal area, calculated from circumference at breast height	0.010521497	m^2	4-Aug-11	basal area, calculated from circumference at breast height	faz_00209_basal area, calculated from circumference at breast height_2011
faz_00209	basal area, calculated from circumference at breast height	0.010808121	m^2	2-Aug-15	basal area, calculated from circumference at breast height	faz_00209_basal area, calculated from circumference at breast height_2015
faz_00209	diameter at breast height	0.116544443	m	26-Jun-07	diameter at breast height	faz_00209_diameter at breast height_2007
faz_00209	diameter at breast height	0.115742757	m	4-Aug-11	diameter at breast height	faz_00209_diameter at breast height_2011
faz_00209	diameter at breast height	0.117308683	m	2-Aug-15	diameter at breast height	faz_00209_diameter at breast height_2015
faz_00210	basal area, calculated from circumference at breast height	0.021445939	m^2	26-Jun-07	basal area, calculated from circumference at breast height	faz_00210_basal area, calculated from circumference at breast height_2007
faz_00210	basal area, calculated from circumference at breast height	0.022533758	m^2	4-Aug-11	basal area, calculated from circumference at breast height	faz_00210_basal area, calculated from circumference at breast height_2011
faz_00210	basal area, calculated from circumference at breast height	0.002579618	m^2	2-Aug-15	basal area, calculated from circumference at breast height	faz_00210_basal area, calculated from circumference at breast height_2015
faz_00210	diameter at breast height	0.165244722	m	26-Jun-07	diameter at breast height	faz_00210_diameter at breast height_2007
faz_00210	diameter at breast height	0.1693838	m	4-Aug-11	diameter at breast height	faz_00210_diameter at breast height_2011
faz_00210	diameter at breast height	0.057310308	m	2-Aug-15	diameter at breast height	faz_00210_diameter at breast height_2015
faz_00211	basal area, calculated from circumference at breast height	0.001472611	m^2	26-Jun-07	basal area, calculated from circumference at breast height	faz_00211_basal area, calculated from circumference at breast height_2007
faz_00211	basal area, calculated from circumference at breast height	0.00193758	m^2	4-Aug-11	basal area, calculated from circumference at breast height	faz_00211_basal area, calculated from circumference at breast height_2011
faz_00211	basal area, calculated from circumference at breast height	0.002579618	m^2	2-Aug-15	basal area, calculated from circumference at breast height	faz_00211_basal area, calculated from circumference at breast height_2015
faz_00211	diameter at breast height	0.043301122	m	26-Jun-07	diameter at breast height	faz_00211_diameter at breast height_2007
faz_00211	diameter at breast height	0.049668934	m	4-Aug-11	diameter at breast height	faz_00211_diameter at breast height_2011
faz_00211	diameter at breast height	0.057310308	m	2-Aug-15	diameter at breast height	faz_00211_diameter at breast height_2015
faz_00212	basal area, calculated from circumference at breast height	0.014789889	m^2	26-Jun-07	basal area, calculated from circumference at breast height	faz_00212_basal area, calculated from circumference at breast height_2007
faz_00212	basal area, calculated from circumference at breast height	0.015695541	m^2	4-Aug-11	basal area, calculated from circumference at breast height	faz_00212_basal area, calculated from circumference at breast height_2011
faz_00212	basal area, calculated from circumference at breast height	0.01758758	m^2	2-Aug-15	basal area, calculated from circumference at breast height	faz_00212_basal area, calculated from circumference at breast height_2015
faz_00212	diameter at breast height	0.137226349	m	26-Jun-07	diameter at breast height	faz_00212_diameter at breast height_2007
faz_00212	diameter at breast height	0.141365427	m	4-Aug-11	diameter at breast height	faz_00212_diameter at breast height_2011
faz_00212	diameter at breast height	0.149643583	m	2-Aug-15	diameter at breast height	faz_00212_diameter at breast height_2015
faz_00213	basal area, calculated from circumference at breast height	0.002466242	m^2	26-Jun-07	basal area, calculated from circumference at breast height	faz_00213_basal area, calculated from circumference at breast height_2007
faz_00213	basal area, calculated from circumference at breast height	0.002579618	m^2	4-Aug-11	basal area, calculated from circumference at breast height	faz_00213_basal area, calculated from circumference at breast height_2011
faz_00213	basal area, calculated from circumference at breast height	0.002874204	m^2	2-Aug-15	basal area, calculated from circumference at breast height	faz_00213_basal area, calculated from circumference at breast height_2015
faz_00213	diameter at breast height	0.056036746	m	26-Jun-07	diameter at breast height	faz_00213_diameter at breast height_2007
faz_00213	diameter at breast height	0.057310308	m	4-Aug-11	diameter at breast height	faz_00213_diameter at breast height_2011
faz_00213	diameter at breast height	0.060494214	m	2-Aug-15	diameter at breast height	faz_00213_diameter at breast height_2015
faz_00214	basal area, calculated from circumference at breast height	0.026140844	m^2	26-Jun-07	basal area, calculated from circumference at breast height	faz_00214_basal area, calculated from circumference at breast height_2007
faz_00214	basal area, calculated from circumference at breast height	0.02866242	m^2	4-Aug-11	basal area, calculated from circumference at breast height	faz_00214_basal area, calculated from circumference at breast height_2011
faz_00214	basal area, calculated from circumference at breast height	0.030605096	m^2	2-Aug-15	basal area, calculated from circumference at breast height	faz_00214_basal area, calculated from circumference at breast height_2015
faz_00214	diameter at breast height	0.182437815	m	26-Jun-07	diameter at breast height	faz_00214_diameter at breast height_2007
faz_00214	diameter at breast height	0.191034361	m	4-Aug-11	diameter at breast height	faz_00214_diameter at breast height_2011
faz_00214	diameter at breast height	0.197402173	m	2-Aug-15	diameter at breast height	faz_00214_diameter at breast height_2015
faz_00215	basal area, calculated from circumference at breast height	0.002012818	m^2	26-Jun-07	basal area, calculated from circumference at breast height	faz_00215_basal area, calculated from circumference at breast height_2007
faz_00215	basal area, calculated from circumference at breast height	0.00183949	m^2	4-Aug-11	basal area, calculated from circumference at breast height	faz_00215_basal area, calculated from circumference at breast height_2011
faz_00215	basal area, calculated from circumference at breast height	0.002874204	m^2	2-Aug-15	basal area, calculated from circumference at breast height	faz_00215_basal area, calculated from circumference at breast height_2015
faz_00215	diameter at breast height	0.050624106	m	26-Jun-07	diameter at breast height	faz_00215_diameter at breast height_2007
faz_00215	diameter at breast height	0.048395371	m	4-Aug-11	diameter at breast height	faz_00215_diameter at breast height_2011
faz_00215	diameter at breast height	0.060494214	m	2-Aug-15	diameter at breast height	faz_00215_diameter at breast height_2015
faz_00216	basal area, calculated from circumference at breast height	0.001451035	m^2	26-Jun-07	basal area, calculated from circumference at breast height	faz_00216_basal area, calculated from circumference at breast height_2007
faz_00216	basal area, calculated from circumference at breast height	0.001451035	m^2	4-Aug-11	basal area, calculated from circumference at breast height	faz_00216_basal area, calculated from circumference at breast height_2011
faz_00216	diameter at breast height	0.042982731	m	26-Jun-07	diameter at breast height	faz_00216_diameter at breast height_2007
faz_00216	diameter at breast height	0.042982731	m	4-Aug-11	diameter at breast height	faz_00216_diameter at breast height_2011
faz_00217	basal area, calculated from circumference at breast height	0.002328105	m^2	26-Jun-07	basal area, calculated from circumference at breast height	faz_00217_basal area, calculated from circumference at breast height_2007
faz_00217	basal area, calculated from circumference at breast height	0.002438296	m^2	4-Aug-11	basal area, calculated from circumference at breast height	faz_00217_basal area, calculated from circumference at breast height_2011
faz_00217	diameter at breast height	0.054444793	m	26-Jun-07	diameter at breast height	faz_00217_diameter at breast height_2007
faz_00217	diameter at breast height	0.055718355	m	4-Aug-11	diameter at breast height	faz_00217_diameter at breast height_2011
faz_00218	basal area, calculated from circumference at breast height	0.016563217	m^2	26-Jun-07	basal area, calculated from circumference at breast height	faz_00218_basal area, calculated from circumference at breast height_2007
faz_00218	basal area, calculated from circumference at breast height	0.015651752	m^2	4-Aug-11	basal area, calculated from circumference at breast height	faz_00218_basal area, calculated from circumference at breast height_2011
faz_00218	basal area, calculated from circumference at breast height	0.018001592	m^2	2-Aug-15	basal area, calculated from circumference at breast height	faz_00218_basal area, calculated from circumference at breast height_2015
faz_00218	diameter at breast height	0.145220323	m	26-Jun-07	diameter at breast height	faz_00218_diameter at breast height_2007
faz_00218	diameter at breast height	0.141168088	m	4-Aug-11	diameter at breast height	faz_00218_diameter at breast height_2011
faz_00218	diameter at breast height	0.151394647	m	2-Aug-15	diameter at breast height	faz_00218_diameter at breast height_2015
faz_00219	basal area, calculated from circumference at breast height	0.024612739	m^2	26-Jun-07	basal area, calculated from circumference at breast height	faz_00219_basal area, calculated from circumference at breast height_2007
faz_00219	basal area, calculated from circumference at breast height	0.028376513	m^2	4-Aug-11	basal area, calculated from circumference at breast height	faz_00219_basal area, calculated from circumference at breast height_2011
faz_00219	basal area, calculated from circumference at breast height	0.034681529	m^2	2-Aug-15	basal area, calculated from circumference at breast height	faz_00219_basal area, calculated from circumference at breast height_2015
faz_00219	diameter at breast height	0.177025175	m	26-Jun-07	diameter at breast height	faz_00219_diameter at breast height_2007
faz_00219	diameter at breast height	0.190079189	m	4-Aug-11	diameter at breast height	faz_00219_diameter at breast height_2011
faz_00219	diameter at breast height	0.210137797	m	2-Aug-15	diameter at breast height	faz_00219_diameter at breast height_2015
faz_00220	basal area, calculated from circumference at breast height	0.002844029	m^2	26-Jun-07	basal area, calculated from circumference at breast height	faz_00220_basal area, calculated from circumference at breast height_2007
faz_00220	basal area, calculated from circumference at breast height	0.002784156	m^2	4-Aug-11	basal area, calculated from circumference at breast height	faz_00220_basal area, calculated from circumference at breast height_2011
faz_00220	basal area, calculated from circumference at breast height	0.003511146	m^2	2-Aug-15	basal area, calculated from circumference at breast height	faz_00220_basal area, calculated from circumference at breast height_2015
faz_00220	diameter at breast height	0.060175824	m	26-Jun-07	diameter at breast height	faz_00220_diameter at breast height_2007
faz_00220	diameter at breast height	0.059539043	m	4-Aug-11	diameter at breast height	faz_00220_diameter at breast height_2011
faz_00220	diameter at breast height	0.066862026	m	2-Aug-15	diameter at breast height	faz_00220_diameter at breast height_2015
faz_00221	basal area, calculated from circumference at breast height	0.015065685	m^2	26-Jun-07	basal area, calculated from circumference at breast height	faz_00221_basal area, calculated from circumference at breast height_2007
faz_00221	basal area, calculated from circumference at breast height	0.019904459	m^2	4-Aug-11	basal area, calculated from circumference at breast height	faz_00221_basal area, calculated from circumference at breast height_2011
faz_00221	basal area, calculated from circumference at breast height	0.02236465	m^2	2-Aug-15	basal area, calculated from circumference at breast height	faz_00221_basal area, calculated from circumference at breast height_2015
faz_00221	diameter at breast height	0.138499912	m	26-Jun-07	diameter at breast height	faz_00221_diameter at breast height_2007
faz_00221	diameter at breast height	0.159195301	m	4-Aug-11	diameter at breast height	faz_00221_diameter at breast height_2011
faz_00221	diameter at breast height	0.168747019	m	2-Aug-15	diameter at breast height	faz_00221_diameter at breast height_2015
faz_00222	basal area, calculated from circumference at breast height	0.006975796	m^2	26-Jun-07	basal area, calculated from circumference at breast height	faz_00222_basal area, calculated from circumference at breast height_2007
faz_00222	basal area, calculated from circumference at breast height	0.006242038	m^2	4-Aug-11	basal area, calculated from circumference at breast height	faz_00222_basal area, calculated from circumference at breast height_2011
faz_00222	basal area, calculated from circumference at breast height	0.006242038	m^2	2-Aug-15	basal area, calculated from circumference at breast height	faz_00222_basal area, calculated from circumference at breast height_2015
faz_00222	diameter at breast height	0.094243618	m	26-Jun-07	diameter at breast height	faz_00222_diameter at breast height_2007
faz_00222	diameter at breast height	0.089149368	m	4-Aug-11	diameter at breast height	faz_00222_diameter at breast height_2011
faz_00222	diameter at breast height	0.089149368	m	2-Aug-15	diameter at breast height	faz_00222_diameter at breast height_2015
faz_00223	basal area, calculated from circumference at breast height	0.001224204	m^2	26-Jun-07	basal area, calculated from circumference at breast height	faz_00223_basal area, calculated from circumference at breast height_2007
faz_00223	basal area, calculated from circumference at breast height	0.001345541	m^2	4-Aug-11	basal area, calculated from circumference at breast height	faz_00223_basal area, calculated from circumference at breast height_2011
faz_00223	diameter at breast height	0.039480435	m	26-Jun-07	diameter at breast height	faz_00223_diameter at breast height_2007
faz_00223	diameter at breast height	0.041390778	m	4-Aug-11	diameter at breast height	faz_00223_diameter at breast height_2011
faz_00224	basal area, calculated from circumference at breast height	0.006359873	m^2	26-Jun-07	basal area, calculated from circumference at breast height	faz_00224_basal area, calculated from circumference at breast height_2007
faz_00224	basal area, calculated from circumference at breast height	0.007354459	m^2	4-Aug-11	basal area, calculated from circumference at breast height	faz_00224_basal area, calculated from circumference at breast height_2011
faz_00224	diameter at breast height	0.089986895	m	26-Jun-07	diameter at breast height	faz_00224_diameter at breast height_2007
faz_00224	diameter at breast height	0.096767699	m	4-Aug-11	diameter at breast height	faz_00224_diameter at breast height_2011
faz_00225	basal area, calculated from circumference at breast height	0.000945939	m^2	26-Jun-07	basal area, calculated from circumference at breast height	faz_00225_basal area, calculated from circumference at breast height_2007
faz_00225	basal area, calculated from circumference at breast height	0.001451035	m^2	4-Aug-11	basal area, calculated from circumference at breast height	faz_00225_basal area, calculated from circumference at breast height_2011
faz_00225	basal area, calculated from circumference at breast height	0.001791401	m^2	2-Aug-15	basal area, calculated from circumference at breast height	faz_00225_basal area, calculated from circumference at breast height_2015
faz_00225	diameter at breast height	0.034704576	m	26-Jun-07	diameter at breast height	faz_00225_diameter at breast height_2007
faz_00225	diameter at breast height	0.042982731	m	4-Aug-11	diameter at breast height	faz_00225_diameter at breast height_2011
faz_00225	diameter at breast height	0.04775859	m	2-Aug-15	diameter at breast height	faz_00225_diameter at breast height_2015
faz_00226	basal area, calculated from circumference at breast height	0.002438296	m^2	26-Jun-07	basal area, calculated from circumference at breast height	faz_00226_basal area, calculated from circumference at breast height_2007
faz_00226	basal area, calculated from circumference at breast height	0.002874204	m^2	4-Aug-11	basal area, calculated from circumference at breast height	faz_00226_basal area, calculated from circumference at breast height_2011
faz_00226	basal area, calculated from circumference at breast height	0.002874204	m^2	2-Aug-15	basal area, calculated from circumference at breast height	faz_00226_basal area, calculated from circumference at breast height_2015
faz_00226	diameter at breast height	0.055718355	m	26-Jun-07	diameter at breast height	faz_00226_diameter at breast height_2007
faz_00226	diameter at breast height	0.060494214	m	4-Aug-11	diameter at breast height	faz_00226_diameter at breast height_2011
faz_00226	diameter at breast height	0.060494214	m	2-Aug-15	diameter at breast height	faz_00226_diameter at breast height_2015
faz_00227	basal area, calculated from circumference at breast height	0.024435987	m^2	26-Jun-07	basal area, calculated from circumference at breast height	faz_00227_basal area, calculated from circumference at breast height_2007
faz_00227	basal area, calculated from circumference at breast height	0.025867834	m^2	4-Aug-11	basal area, calculated from circumference at breast height	faz_00227_basal area, calculated from circumference at breast height_2011
faz_00227	basal area, calculated from circumference at breast height	0.02866242	m^2	2-Aug-15	basal area, calculated from circumference at breast height	faz_00227_basal area, calculated from circumference at breast height_2015
faz_00227	diameter at breast height	0.176388393	m	26-Jun-07	diameter at breast height	faz_00227_diameter at breast height_2007
faz_00227	diameter at breast height	0.181482643	m	4-Aug-11	diameter at breast height	faz_00227_diameter at breast height_2011
faz_00227	diameter at breast height	0.191034361	m	2-Aug-15	diameter at breast height	faz_00227_diameter at breast height_2015
faz_00228	basal area, calculated from circumference at breast height	0.007157086	m^2	26-Jun-07	basal area, calculated from circumference at breast height	faz_00228_basal area, calculated from circumference at breast height_2007
faz_00228	basal area, calculated from circumference at breast height	0.008097134	m^2	4-Aug-11	basal area, calculated from circumference at breast height	faz_00228_basal area, calculated from circumference at breast height_2011
faz_00228	diameter at breast height	0.095460384	m	26-Jun-07	diameter at breast height	faz_00228_diameter at breast height_2007
faz_00228	diameter at breast height	0.101536156	m	4-Aug-11	diameter at breast height	faz_00228_diameter at breast height_2011
faz_00229	basal area, calculated from circumference at breast height	0.008203901	m^2	26-Jun-07	basal area, calculated from circumference at breast height	faz_00229_basal area, calculated from circumference at breast height_2007
faz_00229	basal area, calculated from circumference at breast height	0.007651274	m^2	4-Aug-11	basal area, calculated from circumference at breast height	faz_00229_basal area, calculated from circumference at breast height_2011
faz_00229	basal area, calculated from circumference at breast height	0.009203822	m^2	2-Aug-15	basal area, calculated from circumference at breast height	faz_00229_basal area, calculated from circumference at breast height_2015
faz_00229	diameter at breast height	0.102203383	m	26-Jun-07	diameter at breast height	faz_00229_diameter at breast height_2007
faz_00229	diameter at breast height	0.098701087	m	4-Aug-11	diameter at breast height	faz_00229_diameter at breast height_2011
faz_00229	diameter at breast height	0.108252805	m	2-Aug-15	diameter at breast height	faz_00229_diameter at breast height_2015
faz_00230	basal area, calculated from circumference at breast height	0.000945939	m^2	26-Jun-07	basal area, calculated from circumference at breast height	faz_00230_basal area, calculated from circumference at breast height_2007
faz_00230	basal area, calculated from circumference at breast height	0.001127468	m^2	4-Aug-11	basal area, calculated from circumference at breast height	faz_00230_basal area, calculated from circumference at breast height_2011
faz_00230	basal area, calculated from circumference at breast height	0.001345541	m^2	2-Aug-15	basal area, calculated from circumference at breast height	faz_00230_basal area, calculated from circumference at breast height_2015
faz_00230	diameter at breast height	0.034704576	m	26-Jun-07	diameter at breast height	faz_00230_diameter at breast height_2007
faz_00230	diameter at breast height	0.037888482	m	4-Aug-11	diameter at breast height	faz_00230_diameter at breast height_2011
faz_00230	diameter at breast height	0.041390778	m	2-Aug-15	diameter at breast height	faz_00230_diameter at breast height_2015
faz_00231	basal area, calculated from circumference at breast height	0.000828344	m^2	26-Jun-07	basal area, calculated from circumference at breast height	faz_00231_basal area, calculated from circumference at breast height_2007
faz_00231	basal area, calculated from circumference at breast height	0.000796178	m^2	4-Aug-11	basal area, calculated from circumference at breast height	faz_00231_basal area, calculated from circumference at breast height_2011
faz_00231	diameter at breast height	0.032475841	m	26-Jun-07	diameter at breast height	faz_00231_diameter at breast height_2007
faz_00231	diameter at breast height	0.03183906	m	4-Aug-11	diameter at breast height	faz_00231_diameter at breast height_2011
faz_00232	basal area, calculated from circumference at breast height	0.005299682	m^2	26-Jun-07	basal area, calculated from circumference at breast height	faz_00232_basal area, calculated from circumference at breast height_2007
faz_00232	basal area, calculated from circumference at breast height	0.00580414	m^2	4-Aug-11	basal area, calculated from circumference at breast height	faz_00232_basal area, calculated from circumference at breast height_2011
faz_00232	basal area, calculated from circumference at breast height	0.007651274	m^2	2-Aug-15	basal area, calculated from circumference at breast height	faz_00232_basal area, calculated from circumference at breast height_2015
faz_00232	diameter at breast height	0.082144775	m	26-Jun-07	diameter at breast height	faz_00232_diameter at breast height_2007
faz_00232	diameter at breast height	0.085965462	m	4-Aug-11	diameter at breast height	faz_00232_diameter at breast height_2011
faz_00232	diameter at breast height	0.098701087	m	2-Aug-15	diameter at breast height	faz_00232_diameter at breast height_2015
faz_00233	basal area, calculated from circumference at breast height	0.00790008	m^2	26-Jun-07	basal area, calculated from circumference at breast height	faz_00233_basal area, calculated from circumference at breast height_2007
faz_00233	basal area, calculated from circumference at breast height	0.009203822	m^2	4-Aug-11	basal area, calculated from circumference at breast height	faz_00233_basal area, calculated from circumference at breast height_2011
faz_00233	basal area, calculated from circumference at breast height	0.012109873	m^2	2-Aug-15	basal area, calculated from circumference at breast height	faz_00233_basal area, calculated from circumference at breast height_2015
faz_00233	diameter at breast height	0.10029304	m	26-Jun-07	diameter at breast height	faz_00233_diameter at breast height_2007
faz_00233	diameter at breast height	0.108252805	m	4-Aug-11	diameter at breast height	faz_00233_diameter at breast height_2011
faz_00233	diameter at breast height	0.124172335	m	2-Aug-15	diameter at breast height	faz_00233_diameter at breast height_2015
faz_00234	basal area, calculated from circumference at breast height	0.004030653	m^2	26-Jun-07	basal area, calculated from circumference at breast height	faz_00234_basal area, calculated from circumference at breast height_2007
faz_00234	basal area, calculated from circumference at breast height	0.004976115	m^2	4-Aug-11	basal area, calculated from circumference at breast height	faz_00234_basal area, calculated from circumference at breast height_2011
faz_00234	basal area, calculated from circumference at breast height	0.00580414	m^2	2-Aug-15	basal area, calculated from circumference at breast height	faz_00234_basal area, calculated from circumference at breast height_2015
faz_00234	diameter at breast height	0.071637885	m	26-Jun-07	diameter at breast height	faz_00234_diameter at breast height_2007
faz_00234	diameter at breast height	0.07959765	m	4-Aug-11	diameter at breast height	faz_00234_diameter at breast height_2011
faz_00234	diameter at breast height	0.085965462	m	2-Aug-15	diameter at breast height	faz_00234_diameter at breast height_2015
faz_00235	basal area, calculated from circumference at breast height	0.013758599	m^2	26-Jun-07	basal area, calculated from circumference at breast height	faz_00235_basal area, calculated from circumference at breast height_2007
faz_00235	basal area, calculated from circumference at breast height	0.013415605	m^2	4-Aug-11	basal area, calculated from circumference at breast height	faz_00235_basal area, calculated from circumference at breast height_2011
faz_00235	basal area, calculated from circumference at breast height	0.015557325	m^2	2-Aug-15	basal area, calculated from circumference at breast height	faz_00235_basal area, calculated from circumference at breast height_2015
faz_00235	diameter at breast height	0.132355551	m	26-Jun-07	diameter at breast height	faz_00235_diameter at breast height_2007
faz_00235	diameter at breast height	0.130695367	m	4-Aug-11	diameter at breast height	faz_00235_diameter at breast height_2011
faz_00235	diameter at breast height	0.140741611	m	2-Aug-15	diameter at breast height	faz_00235_diameter at breast height_2015
faz_00236	basal area, calculated from circumference at breast height	0.004857404	m^2	26-Jun-07	basal area, calculated from circumference at breast height	faz_00236_basal area, calculated from circumference at breast height_2007
faz_00236	basal area, calculated from circumference at breast height	0.004976115	m^2	4-Aug-11	basal area, calculated from circumference at breast height	faz_00236_basal area, calculated from circumference at breast height_2011
faz_00236	basal area, calculated from circumference at breast height	0.00580414	m^2	2-Aug-15	basal area, calculated from circumference at breast height	faz_00236_basal area, calculated from circumference at breast height_2015
faz_00236	diameter at breast height	0.078642479	m	26-Jun-07	diameter at breast height	faz_00236_diameter at breast height_2007
faz_00236	diameter at breast height	0.07959765	m	4-Aug-11	diameter at breast height	faz_00236_diameter at breast height_2011
faz_00236	diameter at breast height	0.085965462	m	2-Aug-15	diameter at breast height	faz_00236_diameter at breast height_2015
faz_00237	basal area, calculated from circumference at breast height	0.064282245	m^2	26-Jun-07	basal area, calculated from circumference at breast height	faz_00237_basal area, calculated from circumference at breast height_2007
faz_00237	basal area, calculated from circumference at breast height	0.070586783	m^2	4-Aug-11	basal area, calculated from circumference at breast height	faz_00237_basal area, calculated from circumference at breast height_2011
faz_00237	basal area, calculated from circumference at breast height	0.094084395	m^2	2-Aug-15	basal area, calculated from circumference at breast height	faz_00237_basal area, calculated from circumference at breast height_2015
faz_00237	diameter at breast height	0.286088617	m	26-Jun-07	diameter at breast height	faz_00237_diameter at breast height_2007
faz_00237	diameter at breast height	0.299789733	m	4-Aug-11	diameter at breast height	faz_00237_diameter at breast height_2011
faz_00237	diameter at breast height	0.346109769	m	2-Aug-15	diameter at breast height	faz_00237_diameter at breast height_2015
faz_00238	basal area, calculated from circumference at breast height	0.002620462	m^2	26-Jun-07	basal area, calculated from circumference at breast height	faz_00238_basal area, calculated from circumference at breast height_2007
faz_00238	basal area, calculated from circumference at breast height	0.002669188	m^2	4-Aug-11	basal area, calculated from circumference at breast height	faz_00238_basal area, calculated from circumference at breast height_2011
faz_00238	basal area, calculated from circumference at breast height	0.003264331	m^2	2-Aug-15	basal area, calculated from circumference at breast height	faz_00238_basal area, calculated from circumference at breast height_2015
faz_00238	diameter at breast height	0.057762233	m	26-Jun-07	diameter at breast height	faz_00238_diameter at breast height_2007
faz_00238	diameter at breast height	0.058296789	m	4-Aug-11	diameter at breast height	faz_00238_diameter at breast height_2011
faz_00238	diameter at breast height	0.064469183	m	2-Aug-15	diameter at breast height	faz_00238_diameter at breast height_2015
faz_00239	basal area, calculated from circumference at breast height	0.00272492	m^2	26-Jun-07	basal area, calculated from circumference at breast height	faz_00239_basal area, calculated from circumference at breast height_2007
faz_00239	basal area, calculated from circumference at breast height	0.003184713	m^2	4-Aug-11	basal area, calculated from circumference at breast height	faz_00239_basal area, calculated from circumference at breast height_2011
faz_00239	diameter at breast height	0.058902261	m	26-Jun-07	diameter at breast height	faz_00239_diameter at breast height_2007
faz_00239	diameter at breast height	0.06367812	m	4-Aug-11	diameter at breast height	faz_00239_diameter at breast height_2011
faz_00240	basal area, calculated from circumference at breast height	0.002695541	m^2	26-Jun-07	basal area, calculated from circumference at breast height	faz_00240_basal area, calculated from circumference at breast height_2007
faz_00240	basal area, calculated from circumference at breast height	0.002965685	m^2	4-Aug-11	basal area, calculated from circumference at breast height	faz_00240_basal area, calculated from circumference at breast height_2011
faz_00240	basal area, calculated from circumference at breast height	0.002874204	m^2	2-Aug-15	basal area, calculated from circumference at breast height	faz_00240_basal area, calculated from circumference at breast height_2015
faz_00240	diameter at breast height	0.058583871	m	26-Jun-07	diameter at breast height	faz_00240_diameter at breast height_2007
faz_00240	diameter at breast height	0.061449386	m	4-Aug-11	diameter at breast height	faz_00240_diameter at breast height_2011
faz_00240	diameter at breast height	0.060494214	m	2-Aug-15	diameter at breast height	faz_00240_diameter at breast height_2015
faz_00241	basal area, calculated from circumference at breast height	0.003721338	m^2	26-Jun-07	basal area, calculated from circumference at breast height	faz_00241_basal area, calculated from circumference at breast height_2007
faz_00241	basal area, calculated from circumference at breast height	0.003467357	m^2	4-Aug-11	basal area, calculated from circumference at breast height	faz_00241_basal area, calculated from circumference at breast height_2011
faz_00241	basal area, calculated from circumference at breast height	0.003869427	m^2	2-Aug-15	basal area, calculated from circumference at breast height	faz_00241_basal area, calculated from circumference at breast height_2015
faz_00241	diameter at breast height	0.068834251	m	26-Jun-07	diameter at breast height	faz_00241_diameter at breast height_2007
faz_00241	diameter at breast height	0.066443778	m	4-Aug-11	diameter at breast height	faz_00241_diameter at breast height_2011
faz_00241	diameter at breast height	0.070190506	m	2-Aug-15	diameter at breast height	faz_00241_diameter at breast height_2015
faz_00242	basal area, calculated from circumference at breast height	0.006027229	m^2	26-Jun-07	basal area, calculated from circumference at breast height	faz_00242_basal area, calculated from circumference at breast height_2007
faz_00242	basal area, calculated from circumference at breast height	0.006307723	m^2	4-Aug-11	basal area, calculated from circumference at breast height	faz_00242_basal area, calculated from circumference at breast height_2011
faz_00242	basal area, calculated from circumference at breast height	0.006743631	m^2	2-Aug-15	basal area, calculated from circumference at breast height	faz_00242_basal area, calculated from circumference at breast height_2015
faz_00242	diameter at breast height	0.087601979	m	26-Jun-07	diameter at breast height	faz_00242_diameter at breast height_2007
faz_00242	diameter at breast height	0.089617199	m	4-Aug-11	diameter at breast height	faz_00242_diameter at breast height_2011
faz_00242	diameter at breast height	0.092662059	m	2-Aug-15	diameter at breast height	faz_00242_diameter at breast height_2015
faz_00243	basal area, calculated from circumference at breast height	0.008504299	m^2	26-Jun-07	basal area, calculated from circumference at breast height	faz_00243_basal area, calculated from circumference at breast height_2007
faz_00243	basal area, calculated from circumference at breast height	0.010057404	m^2	4-Aug-11	basal area, calculated from circumference at breast height	faz_00243_basal area, calculated from circumference at breast height_2011
faz_00243	basal area, calculated from circumference at breast height	0.009938296	m^2	2-Aug-15	basal area, calculated from circumference at breast height	faz_00243_basal area, calculated from circumference at breast height_2015
faz_00243	diameter at breast height	0.104057726	m	26-Jun-07	diameter at breast height	faz_00243_diameter at breast height_2007
faz_00243	diameter at breast height	0.113161323	m	4-Aug-11	diameter at breast height	faz_00243_diameter at breast height_2011
faz_00243	diameter at breast height	0.112489251	m	2-Aug-15	diameter at breast height	faz_00243_diameter at breast height_2015
faz_00244	basal area, calculated from circumference at breast height	0.012611783	m^2	26-Jun-07	basal area, calculated from circumference at breast height	faz_00244_basal area, calculated from circumference at breast height_2007
faz_00244	basal area, calculated from circumference at breast height	0.014721338	m^2	4-Aug-11	basal area, calculated from circumference at breast height	faz_00244_basal area, calculated from circumference at breast height_2011
faz_00244	diameter at breast height	0.126719459	m	26-Jun-07	diameter at breast height	faz_00244_diameter at breast height_2007
faz_00244	diameter at breast height	0.136907959	m	4-Aug-11	diameter at breast height	faz_00244_diameter at breast height_2011
faz_00245	basal area, calculated from circumference at breast height	0.018520143	m^2	26-Jun-07	basal area, calculated from circumference at breast height	faz_00245_basal area, calculated from circumference at breast height_2007
faz_00245	basal area, calculated from circumference at breast height	0.018951035	m^2	4-Aug-11	basal area, calculated from circumference at breast height	faz_00245_basal area, calculated from circumference at breast height_2011
faz_00245	basal area, calculated from circumference at breast height	0.018951035	m^2	2-Aug-15	basal area, calculated from circumference at breast height	faz_00245_basal area, calculated from circumference at breast height_2015
faz_00245	diameter at breast height	0.153559691	m	26-Jun-07	diameter at breast height	faz_00245_diameter at breast height_2007
faz_00245	diameter at breast height	0.155335789	m	4-Aug-11	diameter at breast height	faz_00245_diameter at breast height_2011
faz_00245	diameter at breast height	0.155335789	m	2-Aug-15	diameter at breast height	faz_00245_diameter at breast height_2015
faz_00246	basal area, calculated from circumference at breast height	0.00156051	m^2	26-Jun-07	basal area, calculated from circumference at breast height	faz_00246_basal area, calculated from circumference at breast height_2007
faz_00246	basal area, calculated from circumference at breast height	0.002318869	m^2	4-Aug-11	basal area, calculated from circumference at breast height	faz_00246_basal area, calculated from circumference at breast height_2011
faz_00246	basal area, calculated from circumference at breast height	0.003097134	m^2	2-Aug-15	basal area, calculated from circumference at breast height	faz_00246_basal area, calculated from circumference at breast height_2015
faz_00246	diameter at breast height	0.044574684	m	26-Jun-07	diameter at breast height	faz_00246_diameter at breast height_2007
faz_00246	diameter at breast height	0.054336693	m	4-Aug-11	diameter at breast height	faz_00246_diameter at breast height_2011
faz_00246	diameter at breast height	0.062796442	m	2-Aug-15	diameter at breast height	faz_00246_diameter at breast height_2015
faz_00247	basal area, calculated from circumference at breast height	0.011316003	m^2	26-Jun-07	basal area, calculated from circumference at breast height	faz_00247_basal area, calculated from circumference at breast height_2007
faz_00247	basal area, calculated from circumference at breast height	0.011496815	m^2	4-Aug-11	basal area, calculated from circumference at breast height	faz_00247_basal area, calculated from circumference at breast height_2011
faz_00247	diameter at breast height	0.120033257	m	26-Jun-07	diameter at breast height	faz_00247_diameter at breast height_2007
faz_00247	diameter at breast height	0.120988429	m	4-Aug-11	diameter at breast height	faz_00247_diameter at breast height_2011
faz_00248	basal area, calculated from circumference at breast height	0.000911545	m^2	26-Jun-07	basal area, calculated from circumference at breast height	faz_00248_basal area, calculated from circumference at breast height_2007
faz_00248	basal area, calculated from circumference at breast height	0.000861146	m^2	4-Aug-11	basal area, calculated from circumference at breast height	faz_00248_basal area, calculated from circumference at breast height_2011
faz_00248	basal area, calculated from circumference at breast height	0.000877787	m^2	2-Aug-15	basal area, calculated from circumference at breast height	faz_00248_basal area, calculated from circumference at breast height_2015
faz_00248	diameter at breast height	0.034067794	m	26-Jun-07	diameter at breast height	faz_00248_diameter at breast height_2007
faz_00248	diameter at breast height	0.033112623	m	4-Aug-11	diameter at breast height	faz_00248_diameter at breast height_2011
faz_00248	diameter at breast height	0.033431013	m	2-Aug-15	diameter at breast height	faz_00248_diameter at breast height_2015
faz_00249	basal area, calculated from circumference at breast height	0.000796178	m^2	26-Jun-07	basal area, calculated from circumference at breast height	faz_00249_basal area, calculated from circumference at breast height_2007
faz_00249	basal area, calculated from circumference at breast height	0.000718551	m^2	4-Aug-11	basal area, calculated from circumference at breast height	faz_00249_basal area, calculated from circumference at breast height_2011
faz_00249	basal area, calculated from circumference at breast height	0.000796178	m^2	2-Aug-15	basal area, calculated from circumference at breast height	faz_00249_basal area, calculated from circumference at breast height_2015
faz_00249	diameter at breast height	0.03183906	m	26-Jun-07	diameter at breast height	faz_00249_diameter at breast height_2007
faz_00249	diameter at breast height	0.030247107	m	4-Aug-11	diameter at breast height	faz_00249_diameter at breast height_2011
faz_00249	diameter at breast height	0.03183906	m	2-Aug-15	diameter at breast height	faz_00249_diameter at breast height_2015
faz_00250	basal area, calculated from circumference at breast height	0.005933838	m^2	26-Jun-07	basal area, calculated from circumference at breast height	faz_00250_basal area, calculated from circumference at breast height_2007
faz_00250	basal area, calculated from circumference at breast height	0.006421656	m^2	4-Aug-11	basal area, calculated from circumference at breast height	faz_00250_basal area, calculated from circumference at breast height_2011
faz_00250	basal area, calculated from circumference at breast height	0.006928742	m^2	2-Aug-15	basal area, calculated from circumference at breast height	faz_00250_basal area, calculated from circumference at breast height_2015
faz_00250	diameter at breast height	0.086920634	m	26-Jun-07	diameter at breast height	faz_00250_diameter at breast height_2007
faz_00250	diameter at breast height	0.090422931	m	4-Aug-11	diameter at breast height	faz_00250_diameter at breast height_2011
faz_00250	diameter at breast height	0.093925227	m	2-Aug-15	diameter at breast height	faz_00250_diameter at breast height_2015
faz_00251	basal area, calculated from circumference at breast height	0.010549045	m^2	26-Jun-07	basal area, calculated from circumference at breast height	faz_00251_basal area, calculated from circumference at breast height_2007
faz_00251	basal area, calculated from circumference at breast height	0.011924283	m^2	4-Aug-11	basal area, calculated from circumference at breast height	faz_00251_basal area, calculated from circumference at breast height_2011
faz_00251	basal area, calculated from circumference at breast height	0.011801354	m^2	2-Aug-15	basal area, calculated from circumference at breast height	faz_00251_basal area, calculated from circumference at breast height_2015
faz_00251	diameter at breast height	0.115894179	m	26-Jun-07	diameter at breast height	faz_00251_diameter at breast height_2007
faz_00251	diameter at breast height	0.123217163	m	4-Aug-11	diameter at breast height	faz_00251_diameter at breast height_2011
faz_00251	diameter at breast height	0.122580382	m	2-Aug-15	diameter at breast height	faz_00251_diameter at breast height_2015
faz_00252	basal area, calculated from circumference at breast height	0.001387261	m^2	26-Jun-07	basal area, calculated from circumference at breast height	faz_00252_basal area, calculated from circumference at breast height_2007
faz_00252	basal area, calculated from circumference at breast height	0.001582882	m^2	4-Aug-11	basal area, calculated from circumference at breast height	faz_00252_basal area, calculated from circumference at breast height_2011
faz_00252	basal area, calculated from circumference at breast height	0.002167596	m^2	2-Aug-15	basal area, calculated from circumference at breast height	faz_00252_basal area, calculated from circumference at breast height_2015
faz_00252	diameter at breast height	0.042027559	m	26-Jun-07	diameter at breast height	faz_00252_diameter at breast height_2007
faz_00252	diameter at breast height	0.044893075	m	4-Aug-11	diameter at breast height	faz_00252_diameter at breast height_2011
faz_00252	diameter at breast height	0.052534449	m	2-Aug-15	diameter at breast height	faz_00252_diameter at breast height_2015
faz_00253	basal area, calculated from circumference at breast height	0.0019625	m^2	26-Jun-07	basal area, calculated from circumference at breast height	faz_00253_basal area, calculated from circumference at breast height_2007
faz_00253	basal area, calculated from circumference at breast height	0.002038217	m^2	4-Aug-11	basal area, calculated from circumference at breast height	faz_00253_basal area, calculated from circumference at breast height_2011
faz_00253	basal area, calculated from circumference at breast height	0.002300955	m^2	2-Aug-15	basal area, calculated from circumference at breast height	faz_00253_basal area, calculated from circumference at breast height_2015
faz_00253	diameter at breast height	0.049987324	m	26-Jun-07	diameter at breast height	faz_00253_diameter at breast height_2007
faz_00253	diameter at breast height	0.050942496	m	4-Aug-11	diameter at breast height	faz_00253_diameter at breast height_2011
faz_00253	diameter at breast height	0.054126402	m	2-Aug-15	diameter at breast height	faz_00253_diameter at breast height_2015
faz_00254	basal area, calculated from circumference at breast height	0.003152946	m^2	26-Jun-07	basal area, calculated from circumference at breast height	faz_00254_basal area, calculated from circumference at breast height_2007
faz_00254	basal area, calculated from circumference at breast height	0.003511146	m^2	4-Aug-11	basal area, calculated from circumference at breast height	faz_00254_basal area, calculated from circumference at breast height_2011
faz_00254	basal area, calculated from circumference at breast height	0.003853503	m^2	2-Aug-15	basal area, calculated from circumference at breast height	faz_00254_basal area, calculated from circumference at breast height_2015
faz_00254	diameter at breast height	0.06335973	m	26-Jun-07	diameter at breast height	faz_00254_diameter at breast height_2007
faz_00254	diameter at breast height	0.066862026	m	4-Aug-11	diameter at breast height	faz_00254_diameter at breast height_2011
faz_00254	diameter at breast height	0.070045932	m	2-Aug-15	diameter at breast height	faz_00254_diameter at breast height_2015
faz_00255	basal area, calculated from circumference at breast height	0.103117596	m^2	26-Jun-07	basal area, calculated from circumference at breast height	faz_00255_basal area, calculated from circumference at breast height_2007
faz_00255	basal area, calculated from circumference at breast height	0.112652548	m^2	4-Aug-11	basal area, calculated from circumference at breast height	faz_00255_basal area, calculated from circumference at breast height_2011
faz_00255	basal area, calculated from circumference at breast height	0.156066879	m^2	2-Aug-15	basal area, calculated from circumference at breast height	faz_00255_basal area, calculated from circumference at breast height_2015
faz_00255	diameter at breast height	0.362344312	m	26-Jun-07	diameter at breast height	faz_00255_diameter at breast height_2007
faz_00255	diameter at breast height	0.37872639	m	4-Aug-11	diameter at breast height	faz_00255_diameter at breast height_2011
faz_00255	diameter at breast height	0.445769584	m	2-Aug-15	diameter at breast height	faz_00255_diameter at breast height_2015
faz_00256	basal area, calculated from circumference at breast height	0.000928662	m^2	26-Jun-07	basal area, calculated from circumference at breast height	faz_00256_basal area, calculated from circumference at breast height_2007
faz_00256	basal area, calculated from circumference at breast height	0.000963376	m^2	4-Aug-11	basal area, calculated from circumference at breast height	faz_00256_basal area, calculated from circumference at breast height_2011
faz_00256	basal area, calculated from circumference at breast height	0.000963376	m^2	2-Aug-15	basal area, calculated from circumference at breast height	faz_00256_basal area, calculated from circumference at breast height_2015
faz_00256	diameter at breast height	0.034386185	m	26-Jun-07	diameter at breast height	faz_00256_diameter at breast height_2007
faz_00256	diameter at breast height	0.035022966	m	4-Aug-11	diameter at breast height	faz_00256_diameter at breast height_2011
faz_00256	diameter at breast height	0.035022966	m	2-Aug-15	diameter at breast height	faz_00256_diameter at breast height_2015
faz_00257	basal area, calculated from circumference at breast height	0.001304459	m^2	26-Jun-07	basal area, calculated from circumference at breast height	faz_00257_basal area, calculated from circumference at breast height_2007
faz_00257	basal area, calculated from circumference at breast height	0.001244029	m^2	4-Aug-11	basal area, calculated from circumference at breast height	faz_00257_basal area, calculated from circumference at breast height_2011
faz_00257	basal area, calculated from circumference at breast height	0.001146497	m^2	2-Aug-15	basal area, calculated from circumference at breast height	faz_00257_basal area, calculated from circumference at breast height_2015
faz_00257	diameter at breast height	0.040753997	m	26-Jun-07	diameter at breast height	faz_00257_diameter at breast height_2007
faz_00257	diameter at breast height	0.039798825	m	4-Aug-11	diameter at breast height	faz_00257_diameter at breast height_2011
faz_00257	diameter at breast height	0.038206872	m	2-Aug-15	diameter at breast height	faz_00257_diameter at breast height_2015
faz_00258	basal area, calculated from circumference at breast height	0.000945939	m^2	26-Jun-07	basal area, calculated from circumference at breast height	faz_00258_basal area, calculated from circumference at breast height_2007
faz_00258	basal area, calculated from circumference at breast height	0.000963376	m^2	4-Aug-11	basal area, calculated from circumference at breast height	faz_00258_basal area, calculated from circumference at breast height_2011
faz_00258	basal area, calculated from circumference at breast height	0.001146497	m^2	2-Aug-15	basal area, calculated from circumference at breast height	faz_00258_basal area, calculated from circumference at breast height_2015
faz_00258	diameter at breast height	0.034704576	m	26-Jun-07	diameter at breast height	faz_00258_diameter at breast height_2007
faz_00258	diameter at breast height	0.035022966	m	4-Aug-11	diameter at breast height	faz_00258_diameter at breast height_2011
faz_00258	diameter at breast height	0.038206872	m	2-Aug-15	diameter at breast height	faz_00258_diameter at breast height_2015
faz_00259	basal area, calculated from circumference at breast height	0.034158041	m^2	26-Jun-07	basal area, calculated from circumference at breast height	faz_00259_basal area, calculated from circumference at breast height_2007
faz_00259	basal area, calculated from circumference at breast height	0.043011545	m^2	4-Aug-11	basal area, calculated from circumference at breast height	faz_00259_basal area, calculated from circumference at breast height_2011
faz_00259	basal area, calculated from circumference at breast height	0.050320462	m^2	2-Aug-15	basal area, calculated from circumference at breast height	faz_00259_basal area, calculated from circumference at breast height_2015
faz_00259	diameter at breast height	0.208545844	m	26-Jun-07	diameter at breast height	faz_00259_diameter at breast height_2007
faz_00259	diameter at breast height	0.234017092	m	4-Aug-11	diameter at breast height	faz_00259_diameter at breast height_2011
faz_00259	diameter at breast height	0.253120528	m	2-Aug-15	diameter at breast height	faz_00259_diameter at breast height_2015
faz_00260	basal area, calculated from circumference at breast height	0.001244029	m^2	26-Jun-07	basal area, calculated from circumference at breast height	faz_00260_basal area, calculated from circumference at breast height_2007
faz_00260	basal area, calculated from circumference at breast height	0.001673965	m^2	4-Aug-11	basal area, calculated from circumference at breast height	faz_00260_basal area, calculated from circumference at breast height_2011
faz_00260	basal area, calculated from circumference at breast height	0.001912818	m^2	2-Aug-15	basal area, calculated from circumference at breast height	faz_00260_basal area, calculated from circumference at breast height_2015
faz_00260	diameter at breast height	0.039798825	m	26-Jun-07	diameter at breast height	faz_00260_diameter at breast height_2007
faz_00260	diameter at breast height	0.046166637	m	4-Aug-11	diameter at breast height	faz_00260_diameter at breast height_2011
faz_00260	diameter at breast height	0.049350543	m	2-Aug-15	diameter at breast height	faz_00260_diameter at breast height_2015
faz_00261	basal area, calculated from circumference at breast height	0.021159315	m^2	26-Jun-07	basal area, calculated from circumference at breast height	faz_00261_basal area, calculated from circumference at breast height_2007
faz_00261	basal area, calculated from circumference at breast height	0.022701035	m^2	4-Aug-11	basal area, calculated from circumference at breast height	faz_00261_basal area, calculated from circumference at breast height_2011
faz_00261	basal area, calculated from circumference at breast height	0.024532245	m^2	2-Aug-15	basal area, calculated from circumference at breast height	faz_00261_basal area, calculated from circumference at breast height_2015
faz_00261	diameter at breast height	0.164136763	m	26-Jun-07	diameter at breast height	faz_00261_diameter at breast height_2007
faz_00261	diameter at breast height	0.170011339	m	4-Aug-11	diameter at breast height	faz_00261_diameter at breast height_2011
faz_00261	diameter at breast height	0.176735465	m	2-Aug-15	diameter at breast height	faz_00261_diameter at breast height_2015
faz_00262	basal area, calculated from circumference at breast height	0.029625796	m^2	26-Jun-07	basal area, calculated from circumference at breast height	faz_00262_basal area, calculated from circumference at breast height_2007
faz_00262	basal area, calculated from circumference at breast height	0.001451035	m^2	4-Aug-11	basal area, calculated from circumference at breast height	faz_00262_basal area, calculated from circumference at breast height_2011
faz_00262	basal area, calculated from circumference at breast height	0.002038217	m^2	2-Aug-15	basal area, calculated from circumference at breast height	faz_00262_basal area, calculated from circumference at breast height_2015
faz_00262	diameter at breast height	0.194218267	m	26-Jun-07	diameter at breast height	faz_00262_diameter at breast height_2007
faz_00262	diameter at breast height	0.042982731	m	4-Aug-11	diameter at breast height	faz_00262_diameter at breast height_2011
faz_00262	diameter at breast height	0.050942496	m	2-Aug-15	diameter at breast height	faz_00262_diameter at breast height_2015
faz_00263	basal area, calculated from circumference at breast height	0.006881847	m^2	26-Jun-07	basal area, calculated from circumference at breast height	faz_00263_basal area, calculated from circumference at breast height_2007
faz_00263	basal area, calculated from circumference at breast height	0.006928742	m^2	4-Aug-11	basal area, calculated from circumference at breast height	faz_00263_basal area, calculated from circumference at breast height_2011
faz_00263	basal area, calculated from circumference at breast height	0.006242038	m^2	2-Aug-15	basal area, calculated from circumference at breast height	faz_00263_basal area, calculated from circumference at breast height_2015
faz_00263	diameter at breast height	0.093606837	m	26-Jun-07	diameter at breast height	faz_00263_diameter at breast height_2007
faz_00263	diameter at breast height	0.093925227	m	4-Aug-11	diameter at breast height	faz_00263_diameter at breast height_2011
faz_00263	diameter at breast height	0.089149368	m	2-Aug-15	diameter at breast height	faz_00263_diameter at breast height_2015
faz_00264	basal area, calculated from circumference at breast height	0.003544666	m^2	26-Jun-07	basal area, calculated from circumference at breast height	faz_00264_basal area, calculated from circumference at breast height_2007
faz_00264	basal area, calculated from circumference at breast height	0.003680334	m^2	4-Aug-11	basal area, calculated from circumference at breast height	faz_00264_basal area, calculated from circumference at breast height_2011
faz_00264	basal area, calculated from circumference at breast height	0.003511146	m^2	2-Aug-15	basal area, calculated from circumference at breast height	faz_00264_basal area, calculated from circumference at breast height_2015
faz_00264	diameter at breast height	0.067180417	m	26-Jun-07	diameter at breast height	faz_00264_diameter at breast height_2007
faz_00264	diameter at breast height	0.068453979	m	4-Aug-11	diameter at breast height	faz_00264_diameter at breast height_2011
faz_00264	diameter at breast height	0.066862026	m	2-Aug-15	diameter at breast height	faz_00264_diameter at breast height_2015
faz_00265	basal area, calculated from circumference at breast height	0.001345541	m^2	26-Jun-07	basal area, calculated from circumference at breast height	faz_00265_basal area, calculated from circumference at breast height_2007
faz_00265	diameter at breast height	0.041390778	m	26-Jun-07	diameter at breast height	faz_00265_diameter at breast height_2007
faz_00266	basal area, calculated from circumference at breast height	0.002904538	m^2	26-Jun-07	basal area, calculated from circumference at breast height	faz_00266_basal area, calculated from circumference at breast height_2007
faz_00266	basal area, calculated from circumference at breast height	0.003511146	m^2	4-Aug-11	basal area, calculated from circumference at breast height	faz_00266_basal area, calculated from circumference at breast height_2011
faz_00266	diameter at breast height	0.060812605	m	26-Jun-07	diameter at breast height	faz_00266_diameter at breast height_2007
faz_00266	diameter at breast height	0.066862026	m	4-Aug-11	diameter at breast height	faz_00266_diameter at breast height_2011
faz_00267	basal area, calculated from circumference at breast height	0.00454785	m^2	26-Jun-07	basal area, calculated from circumference at breast height	faz_00267_basal area, calculated from circumference at breast height_2007
faz_00267	basal area, calculated from circumference at breast height	0.001451035	m^2	4-Aug-11	basal area, calculated from circumference at breast height	faz_00267_basal area, calculated from circumference at breast height_2011
faz_00267	basal area, calculated from circumference at breast height	0.006242038	m^2	2-Aug-15	basal area, calculated from circumference at breast height	faz_00267_basal area, calculated from circumference at breast height_2015
faz_00267	diameter at breast height	0.076095354	m	26-Jun-07	diameter at breast height	faz_00267_diameter at breast height_2007
faz_00267	diameter at breast height	0.042982731	m	4-Aug-11	diameter at breast height	faz_00267_diameter at breast height_2011
faz_00267	diameter at breast height	0.089149368	m	2-Aug-15	diameter at breast height	faz_00267_diameter at breast height_2015
faz_00268	basal area, calculated from circumference at breast height	0.048812818	m^2	26-Jun-07	basal area, calculated from circumference at breast height	faz_00268_basal area, calculated from circumference at breast height_2007
faz_00268	basal area, calculated from circumference at breast height	0.060262739	m^2	4-Aug-11	basal area, calculated from circumference at breast height	faz_00268_basal area, calculated from circumference at breast height_2011
faz_00268	basal area, calculated from circumference at breast height	0.070350318	m^2	2-Aug-15	basal area, calculated from circumference at breast height	faz_00268_basal area, calculated from circumference at breast height_2015
faz_00268	diameter at breast height	0.249299841	m	26-Jun-07	diameter at breast height	faz_00268_diameter at breast height_2007
faz_00268	diameter at breast height	0.276999823	m	4-Aug-11	diameter at breast height	faz_00268_diameter at breast height_2011
faz_00268	diameter at breast height	0.299287166	m	2-Aug-15	diameter at breast height	faz_00268_diameter at breast height_2015
faz_00269	basal area, calculated from circumference at breast height	0.029625796	m^2	26-Jun-07	basal area, calculated from circumference at breast height	faz_00269_basal area, calculated from circumference at breast height_2007
faz_00269	basal area, calculated from circumference at breast height	0.035208997	m^2	4-Aug-11	basal area, calculated from circumference at breast height	faz_00269_basal area, calculated from circumference at breast height_2011
faz_00269	diameter at breast height	0.194218267	m	26-Jun-07	diameter at breast height	faz_00269_diameter at breast height_2007
faz_00269	diameter at breast height	0.21172975	m	4-Aug-11	diameter at breast height	faz_00269_diameter at breast height_2011
faz_00271	basal area, calculated from circumference at breast height	0.00156051	m^2	26-Jun-07	basal area, calculated from circumference at breast height	faz_00271_basal area, calculated from circumference at breast height_2007
faz_00271	basal area, calculated from circumference at breast height	0.001767596	m^2	4-Aug-11	basal area, calculated from circumference at breast height	faz_00271_basal area, calculated from circumference at breast height_2011
faz_00271	basal area, calculated from circumference at breast height	0.002038217	m^2	2-Aug-15	basal area, calculated from circumference at breast height	faz_00271_basal area, calculated from circumference at breast height_2015
faz_00271	diameter at breast height	0.044574684	m	26-Jun-07	diameter at breast height	faz_00271_diameter at breast height_2007
faz_00271	diameter at breast height	0.0474402	m	4-Aug-11	diameter at breast height	faz_00271_diameter at breast height_2011
faz_00271	diameter at breast height	0.050942496	m	2-Aug-15	diameter at breast height	faz_00271_diameter at breast height_2015
faz_00272	basal area, calculated from circumference at breast height	0.015420382	m^2	26-Jun-07	basal area, calculated from circumference at breast height	faz_00272_basal area, calculated from circumference at breast height_2007
faz_00272	basal area, calculated from circumference at breast height	0.017285828	m^2	4-Aug-11	basal area, calculated from circumference at breast height	faz_00272_basal area, calculated from circumference at breast height_2011
faz_00272	basal area, calculated from circumference at breast height	0.018574841	m^2	2-Aug-15	basal area, calculated from circumference at breast height	faz_00272_basal area, calculated from circumference at breast height_2015
faz_00272	diameter at breast height	0.140120806	m	26-Jun-07	diameter at breast height	faz_00272_diameter at breast height_2007
faz_00272	diameter at breast height	0.148354305	m	4-Aug-11	diameter at breast height	faz_00272_diameter at breast height_2011
faz_00272	diameter at breast height	0.153786286	m	2-Aug-15	diameter at breast height	faz_00272_diameter at breast height_2015
faz_00273	basal area, calculated from circumference at breast height	0.003313376	m^2	26-Jun-07	basal area, calculated from circumference at breast height	faz_00273_basal area, calculated from circumference at breast height_2007
faz_00273	basal area, calculated from circumference at breast height	0.003027468	m^2	4-Aug-11	basal area, calculated from circumference at breast height	faz_00273_basal area, calculated from circumference at breast height_2011
faz_00273	basal area, calculated from circumference at breast height	0.003511146	m^2	2-Aug-15	basal area, calculated from circumference at breast height	faz_00273_basal area, calculated from circumference at breast height_2015
faz_00273	diameter at breast height	0.064951683	m	26-Jun-07	diameter at breast height	faz_00273_diameter at breast height_2007
faz_00273	diameter at breast height	0.062086167	m	4-Aug-11	diameter at breast height	faz_00273_diameter at breast height_2011
faz_00273	diameter at breast height	0.066862026	m	2-Aug-15	diameter at breast height	faz_00273_diameter at breast height_2015
faz_00274	basal area, calculated from circumference at breast height	0.010899682	m^2	26-Jun-07	basal area, calculated from circumference at breast height	faz_00274_basal area, calculated from circumference at breast height_2007
faz_00274	basal area, calculated from circumference at breast height	0.010318471	m^2	4-Aug-11	basal area, calculated from circumference at breast height	faz_00274_basal area, calculated from circumference at breast height_2011
faz_00274	basal area, calculated from circumference at breast height	0.012109873	m^2	2-Aug-15	basal area, calculated from circumference at breast height	faz_00274_basal area, calculated from circumference at breast height_2015
faz_00274	diameter at breast height	0.117804523	m	26-Jun-07	diameter at breast height	faz_00274_diameter at breast height_2007
faz_00274	diameter at breast height	0.114620617	m	4-Aug-11	diameter at breast height	faz_00274_diameter at breast height_2011
faz_00274	diameter at breast height	0.124172335	m	2-Aug-15	diameter at breast height	faz_00274_diameter at breast height_2015
faz_00275	basal area, calculated from circumference at breast height	0.028281529	m^2	26-Jun-07	basal area, calculated from circumference at breast height	faz_00275_basal area, calculated from circumference at breast height_2007
faz_00275	basal area, calculated from circumference at breast height	0.030113455	m^2	4-Aug-11	basal area, calculated from circumference at breast height	faz_00275_basal area, calculated from circumference at breast height_2011
faz_00275	basal area, calculated from circumference at breast height	0.030605096	m^2	2-Aug-15	basal area, calculated from circumference at breast height	faz_00275_basal area, calculated from circumference at breast height_2015
faz_00275	diameter at breast height	0.189760799	m	26-Jun-07	diameter at breast height	faz_00275_diameter at breast height_2007
faz_00275	diameter at breast height	0.19581022	m	4-Aug-11	diameter at breast height	faz_00275_diameter at breast height_2011
faz_00275	diameter at breast height	0.197402173	m	2-Aug-15	diameter at breast height	faz_00275_diameter at breast height_2015
faz_00276	basal area, calculated from circumference at breast height	0.001127468	m^2	26-Jun-07	basal area, calculated from circumference at breast height	faz_00276_basal area, calculated from circumference at breast height_2007
faz_00276	basal area, calculated from circumference at breast height	0.001345541	m^2	4-Aug-11	basal area, calculated from circumference at breast height	faz_00276_basal area, calculated from circumference at breast height_2011
faz_00276	basal area, calculated from circumference at breast height	0.001673965	m^2	2-Aug-15	basal area, calculated from circumference at breast height	faz_00276_basal area, calculated from circumference at breast height_2015
faz_00276	diameter at breast height	0.037888482	m	26-Jun-07	diameter at breast height	faz_00276_diameter at breast height_2007
faz_00276	diameter at breast height	0.041390778	m	4-Aug-11	diameter at breast height	faz_00276_diameter at breast height_2011
faz_00276	diameter at breast height	0.046166637	m	2-Aug-15	diameter at breast height	faz_00276_diameter at breast height_2015
faz_00277	basal area, calculated from circumference at breast height	0.005675876	m^2	26-Jun-07	basal area, calculated from circumference at breast height	faz_00277_basal area, calculated from circumference at breast height_2007
faz_00277	basal area, calculated from circumference at breast height	0.005591162	m^2	4-Aug-11	basal area, calculated from circumference at breast height	faz_00277_basal area, calculated from circumference at breast height_2011
faz_00277	basal area, calculated from circumference at breast height	0.005591162	m^2	2-Aug-15	basal area, calculated from circumference at breast height	faz_00277_basal area, calculated from circumference at breast height_2015
faz_00277	diameter at breast height	0.085010291	m	26-Jun-07	diameter at breast height	faz_00277_diameter at breast height_2007
faz_00277	diameter at breast height	0.084373509	m	4-Aug-11	diameter at breast height	faz_00277_diameter at breast height_2011
faz_00277	diameter at breast height	0.084373509	m	2-Aug-15	diameter at breast height	faz_00277_diameter at breast height_2015
faz_00278	basal area, calculated from circumference at breast height	0.001034713	m^2	26-Jun-07	basal area, calculated from circumference at breast height	faz_00278_basal area, calculated from circumference at breast height_2007
faz_00278	basal area, calculated from circumference at breast height	0.001146497	m^2	2-Aug-15	basal area, calculated from circumference at breast height	faz_00278_basal area, calculated from circumference at breast height_2015
faz_00278	diameter at breast height	0.036296529	m	26-Jun-07	diameter at breast height	faz_00278_diameter at breast height_2007
faz_00278	diameter at breast height	0.038206872	m	2-Aug-15	diameter at breast height	faz_00278_diameter at breast height_2015
faz_00279	basal area, calculated from circumference at breast height	0.007406449	m^2	26-Jun-07	basal area, calculated from circumference at breast height	faz_00279_basal area, calculated from circumference at breast height_2007
faz_00279	basal area, calculated from circumference at breast height	0.006242038	m^2	4-Aug-11	basal area, calculated from circumference at breast height	faz_00279_basal area, calculated from circumference at breast height_2011
faz_00279	basal area, calculated from circumference at breast height	0.000509554	m^2	2-Aug-15	basal area, calculated from circumference at breast height	faz_00279_basal area, calculated from circumference at breast height_2015
faz_00279	diameter at breast height	0.097109134	m	26-Jun-07	diameter at breast height	faz_00279_diameter at breast height_2007
faz_00279	diameter at breast height	0.089149368	m	4-Aug-11	diameter at breast height	faz_00279_diameter at breast height_2011
faz_00279	diameter at breast height	0.025471248	m	2-Aug-15	diameter at breast height	faz_00279_diameter at breast height_2015
faz_00280	basal area, calculated from circumference at breast height	0.011618153	m^2	26-Jun-07	basal area, calculated from circumference at breast height	faz_00280_basal area, calculated from circumference at breast height_2007
faz_00280	basal area, calculated from circumference at breast height	0.011496815	m^2	4-Aug-11	basal area, calculated from circumference at breast height	faz_00280_basal area, calculated from circumference at breast height_2011
faz_00280	basal area, calculated from circumference at breast height	0.012109873	m^2	2-Aug-15	basal area, calculated from circumference at breast height	faz_00280_basal area, calculated from circumference at breast height_2015
faz_00280	diameter at breast height	0.12162521	m	26-Jun-07	diameter at breast height	faz_00280_diameter at breast height_2007
faz_00280	diameter at breast height	0.120988429	m	4-Aug-11	diameter at breast height	faz_00280_diameter at breast height_2011
faz_00280	diameter at breast height	0.124172335	m	2-Aug-15	diameter at breast height	faz_00280_diameter at breast height_2015
faz_00281	basal area, calculated from circumference at breast height	0.001472611	m^2	26-Jun-07	basal area, calculated from circumference at breast height	faz_00281_basal area, calculated from circumference at breast height_2007
faz_00281	basal area, calculated from circumference at breast height	0.002115366	m^2	4-Aug-11	basal area, calculated from circumference at breast height	faz_00281_basal area, calculated from circumference at breast height_2011
faz_00281	basal area, calculated from circumference at breast height	0.002874204	m^2	2-Aug-15	basal area, calculated from circumference at breast height	faz_00281_basal area, calculated from circumference at breast height_2015
faz_00281	diameter at breast height	0.043301122	m	26-Jun-07	diameter at breast height	faz_00281_diameter at breast height_2007
faz_00281	diameter at breast height	0.051897668	m	4-Aug-11	diameter at breast height	faz_00281_diameter at breast height_2011
faz_00281	diameter at breast height	0.060494214	m	2-Aug-15	diameter at breast height	faz_00281_diameter at breast height_2015
faz_00282	basal area, calculated from circumference at breast height	0.001697134	m^2	26-Jun-07	basal area, calculated from circumference at breast height	faz_00282_basal area, calculated from circumference at breast height_2007
faz_00282	basal area, calculated from circumference at breast height	0.001720462	m^2	4-Aug-11	basal area, calculated from circumference at breast height	faz_00282_basal area, calculated from circumference at breast height_2011
faz_00282	basal area, calculated from circumference at breast height	0.001791401	m^2	2-Aug-15	basal area, calculated from circumference at breast height	faz_00282_basal area, calculated from circumference at breast height_2015
faz_00282	diameter at breast height	0.046485028	m	26-Jun-07	diameter at breast height	faz_00282_diameter at breast height_2007
faz_00282	diameter at breast height	0.046803418	m	4-Aug-11	diameter at breast height	faz_00282_diameter at breast height_2011
faz_00282	diameter at breast height	0.04775859	m	2-Aug-15	diameter at breast height	faz_00282_diameter at breast height_2015
faz_00283	basal area, calculated from circumference at breast height	0.001034713	m^2	26-Jun-07	basal area, calculated from circumference at breast height	faz_00283_basal area, calculated from circumference at breast height_2007
faz_00283	basal area, calculated from circumference at breast height	0.000911545	m^2	4-Aug-11	basal area, calculated from circumference at breast height	faz_00283_basal area, calculated from circumference at breast height_2011
faz_00283	diameter at breast height	0.036296529	m	26-Jun-07	diameter at breast height	faz_00283_diameter at breast height_2007
faz_00283	diameter at breast height	0.034067794	m	4-Aug-11	diameter at breast height	faz_00283_diameter at breast height_2011
faz_00284	basal area, calculated from circumference at breast height	0.01590836	m^2	26-Jun-07	basal area, calculated from circumference at breast height	faz_00284_basal area, calculated from circumference at breast height_2007
faz_00284	basal area, calculated from circumference at breast height	0.01950836	m^2	4-Aug-11	basal area, calculated from circumference at breast height	faz_00284_basal area, calculated from circumference at breast height_2011
faz_00284	basal area, calculated from circumference at breast height	0.024084395	m^2	2-Aug-15	basal area, calculated from circumference at breast height	faz_00284_basal area, calculated from circumference at breast height_2015
faz_00284	diameter at breast height	0.142320599	m	26-Jun-07	diameter at breast height	faz_00284_diameter at breast height_2007
faz_00284	diameter at breast height	0.157603348	m	4-Aug-11	diameter at breast height	faz_00284_diameter at breast height_2011
faz_00284	diameter at breast height	0.175114831	m	2-Aug-15	diameter at breast height	faz_00284_diameter at breast height_2015
faz_00285	basal area, calculated from circumference at breast height	0.015344029	m^2	26-Jun-07	basal area, calculated from circumference at breast height	faz_00285_basal area, calculated from circumference at breast height_2007
faz_00285	basal area, calculated from circumference at breast height	0.014721338	m^2	4-Aug-11	basal area, calculated from circumference at breast height	faz_00285_basal area, calculated from circumference at breast height_2011
faz_00285	basal area, calculated from circumference at breast height	0.014721338	m^2	2-Aug-15	basal area, calculated from circumference at breast height	faz_00285_basal area, calculated from circumference at breast height_2015
faz_00285	diameter at breast height	0.139773474	m	26-Jun-07	diameter at breast height	faz_00285_diameter at breast height_2007
faz_00285	diameter at breast height	0.136907959	m	4-Aug-11	diameter at breast height	faz_00285_diameter at breast height_2011
faz_00285	diameter at breast height	0.136907959	m	2-Aug-15	diameter at breast height	faz_00285_diameter at breast height_2015
faz_00286	basal area, calculated from circumference at breast height	0.00241051	m^2	26-Jun-07	basal area, calculated from circumference at breast height	faz_00286_basal area, calculated from circumference at breast height_2007
faz_00286	basal area, calculated from circumference at breast height	0.002300955	m^2	4-Aug-11	basal area, calculated from circumference at breast height	faz_00286_basal area, calculated from circumference at breast height_2011
faz_00286	basal area, calculated from circumference at breast height	0.002579618	m^2	2-Aug-15	basal area, calculated from circumference at breast height	faz_00286_basal area, calculated from circumference at breast height_2015
faz_00286	diameter at breast height	0.055399965	m	26-Jun-07	diameter at breast height	faz_00286_diameter at breast height_2007
faz_00286	diameter at breast height	0.054126402	m	4-Aug-11	diameter at breast height	faz_00286_diameter at breast height_2011
faz_00286	diameter at breast height	0.057310308	m	2-Aug-15	diameter at breast height	faz_00286_diameter at breast height_2015
faz_00287	basal area, calculated from circumference at breast height	0.03150008	m^2	26-Jun-07	basal area, calculated from circumference at breast height	faz_00287_basal area, calculated from circumference at breast height_2007
faz_00287	basal area, calculated from circumference at breast height	0.04013535	m^2	4-Aug-11	basal area, calculated from circumference at breast height	faz_00287_basal area, calculated from circumference at breast height_2011
faz_00287	basal area, calculated from circumference at breast height	0.050955414	m^2	2-Aug-15	basal area, calculated from circumference at breast height	faz_00287_basal area, calculated from circumference at breast height_2015
faz_00287	diameter at breast height	0.200267688	m	26-Jun-07	diameter at breast height	faz_00287_diameter at breast height_2007
faz_00287	diameter at breast height	0.226057327	m	4-Aug-11	diameter at breast height	faz_00287_diameter at breast height_2011
faz_00287	diameter at breast height	0.254712481	m	2-Aug-15	diameter at breast height	faz_00287_diameter at breast height_2015
faz_00288	basal area, calculated from circumference at breast height	0.002935032	m^2	26-Jun-07	basal area, calculated from circumference at breast height	faz_00288_basal area, calculated from circumference at breast height_2007
faz_00288	basal area, calculated from circumference at breast height	0.002874204	m^2	4-Aug-11	basal area, calculated from circumference at breast height	faz_00288_basal area, calculated from circumference at breast height_2011
faz_00288	basal area, calculated from circumference at breast height	0.003853503	m^2	2-Aug-15	basal area, calculated from circumference at breast height	faz_00288_basal area, calculated from circumference at breast height_2015
faz_00288	diameter at breast height	0.061130996	m	26-Jun-07	diameter at breast height	faz_00288_diameter at breast height_2007
faz_00288	diameter at breast height	0.060494214	m	4-Aug-11	diameter at breast height	faz_00288_diameter at breast height_2011
faz_00288	diameter at breast height	0.070045932	m	2-Aug-15	diameter at breast height	faz_00288_diameter at breast height_2015
faz_00289	basal area, calculated from circumference at breast height	0.001146497	m^2	26-Jun-07	basal area, calculated from circumference at breast height	faz_00289_basal area, calculated from circumference at breast height_2007
faz_00289	basal area, calculated from circumference at breast height	0.000877787	m^2	4-Aug-11	basal area, calculated from circumference at breast height	faz_00289_basal area, calculated from circumference at breast height_2011
faz_00289	basal area, calculated from circumference at breast height	0.000963376	m^2	2-Aug-15	basal area, calculated from circumference at breast height	faz_00289_basal area, calculated from circumference at breast height_2015
faz_00289	diameter at breast height	0.038206872	m	26-Jun-07	diameter at breast height	faz_00289_diameter at breast height_2007
faz_00289	diameter at breast height	0.033431013	m	4-Aug-11	diameter at breast height	faz_00289_diameter at breast height_2011
faz_00289	diameter at breast height	0.035022966	m	2-Aug-15	diameter at breast height	faz_00289_diameter at breast height_2015
faz_00290	basal area, calculated from circumference at breast height	0.002328105	m^2	26-Jun-07	basal area, calculated from circumference at breast height	faz_00290_basal area, calculated from circumference at breast height_2007
faz_00290	basal area, calculated from circumference at breast height	0.003248726	m^2	4-Aug-11	basal area, calculated from circumference at breast height	faz_00290_basal area, calculated from circumference at breast height_2011
faz_00290	basal area, calculated from circumference at breast height	0.002874204	m^2	2-Aug-15	basal area, calculated from circumference at breast height	faz_00290_basal area, calculated from circumference at breast height_2015
faz_00290	diameter at breast height	0.054444793	m	26-Jun-07	diameter at breast height	faz_00290_diameter at breast height_2007
faz_00290	diameter at breast height	0.064314902	m	4-Aug-11	diameter at breast height	faz_00290_diameter at breast height_2011
faz_00290	diameter at breast height	0.060494214	m	2-Aug-15	diameter at breast height	faz_00290_diameter at breast height_2015
faz_00291	basal area, calculated from circumference at breast height	0.001244029	m^2	26-Jun-07	basal area, calculated from circumference at breast height	faz_00291_basal area, calculated from circumference at breast height_2007
faz_00291	basal area, calculated from circumference at breast height	0.000945939	m^2	4-Aug-11	basal area, calculated from circumference at breast height	faz_00291_basal area, calculated from circumference at breast height_2011
faz_00291	diameter at breast height	0.039798825	m	26-Jun-07	diameter at breast height	faz_00291_diameter at breast height_2007
faz_00291	diameter at breast height	0.034704576	m	4-Aug-11	diameter at breast height	faz_00291_diameter at breast height_2011
faz_00292	basal area, calculated from circumference at breast height	0.003248726	m^2	26-Jun-07	basal area, calculated from circumference at breast height	faz_00292_basal area, calculated from circumference at breast height_2007
faz_00292	basal area, calculated from circumference at breast height	0.002579618	m^2	4-Aug-11	basal area, calculated from circumference at breast height	faz_00292_basal area, calculated from circumference at breast height_2011
faz_00292	diameter at breast height	0.064314902	m	26-Jun-07	diameter at breast height	faz_00292_diameter at breast height_2007
faz_00292	diameter at breast height	0.057310308	m	4-Aug-11	diameter at breast height	faz_00292_diameter at breast height_2011
faz_00293	basal area, calculated from circumference at breast height	0.002167596	m^2	26-Jun-07	basal area, calculated from circumference at breast height	faz_00293_basal area, calculated from circumference at breast height_2007
faz_00293	basal area, calculated from circumference at breast height	0.002438296	m^2	4-Aug-11	basal area, calculated from circumference at breast height	faz_00293_basal area, calculated from circumference at breast height_2011
faz_00293	basal area, calculated from circumference at breast height	0.002874204	m^2	2-Aug-15	basal area, calculated from circumference at breast height	faz_00293_basal area, calculated from circumference at breast height_2015
faz_00293	diameter at breast height	0.052534449	m	26-Jun-07	diameter at breast height	faz_00293_diameter at breast height_2007
faz_00293	diameter at breast height	0.055718355	m	4-Aug-11	diameter at breast height	faz_00293_diameter at breast height_2011
faz_00293	diameter at breast height	0.060494214	m	2-Aug-15	diameter at breast height	faz_00293_diameter at breast height_2015
faz_00294	basal area, calculated from circumference at breast height	0.015065685	m^2	26-Jun-07	basal area, calculated from circumference at breast height	faz_00294_basal area, calculated from circumference at breast height_2007
faz_00294	basal area, calculated from circumference at breast height	0.016847134	m^2	4-Aug-11	basal area, calculated from circumference at breast height	faz_00294_basal area, calculated from circumference at breast height_2011
faz_00294	basal area, calculated from circumference at breast height	0.020708599	m^2	2-Aug-15	basal area, calculated from circumference at breast height	faz_00294_basal area, calculated from circumference at breast height_2015
faz_00294	diameter at breast height	0.138499912	m	26-Jun-07	diameter at breast height	faz_00294_diameter at breast height_2007
faz_00294	diameter at breast height	0.146459677	m	4-Aug-11	diameter at breast height	faz_00294_diameter at breast height_2011
faz_00294	diameter at breast height	0.162379207	m	2-Aug-15	diameter at breast height	faz_00294_diameter at breast height_2015
faz_00295	basal area, calculated from circumference at breast height	0.002551035	m^2	26-Jun-07	basal area, calculated from circumference at breast height	faz_00295_basal area, calculated from circumference at breast height_2007
faz_00295	basal area, calculated from circumference at breast height	0.00272492	m^2	4-Aug-11	basal area, calculated from circumference at breast height	faz_00295_basal area, calculated from circumference at breast height_2011
faz_00295	basal area, calculated from circumference at breast height	0.003184713	m^2	2-Aug-15	basal area, calculated from circumference at breast height	faz_00295_basal area, calculated from circumference at breast height_2015
faz_00295	diameter at breast height	0.056991918	m	26-Jun-07	diameter at breast height	faz_00295_diameter at breast height_2007
faz_00295	diameter at breast height	0.058902261	m	4-Aug-11	diameter at breast height	faz_00295_diameter at breast height_2011
faz_00295	diameter at breast height	0.06367812	m	2-Aug-15	diameter at breast height	faz_00295_diameter at breast height_2015
faz_00296	basal area, calculated from circumference at breast height	0.00428535	m^2	26-Jun-07	basal area, calculated from circumference at breast height	faz_00296_basal area, calculated from circumference at breast height_2007
faz_00296	basal area, calculated from circumference at breast height	0.003959315	m^2	4-Aug-11	basal area, calculated from circumference at breast height	faz_00296_basal area, calculated from circumference at breast height_2011
faz_00296	basal area, calculated from circumference at breast height	0.004585987	m^2	2-Aug-15	basal area, calculated from circumference at breast height	faz_00296_basal area, calculated from circumference at breast height_2015
faz_00296	diameter at breast height	0.07386662	m	26-Jun-07	diameter at breast height	faz_00296_diameter at breast height_2007
faz_00296	diameter at breast height	0.071001104	m	4-Aug-11	diameter at breast height	faz_00296_diameter at breast height_2011
faz_00296	diameter at breast height	0.076413744	m	2-Aug-15	diameter at breast height	faz_00296_diameter at breast height_2015
faz_00297	basal area, calculated from circumference at breast height	0.021944666	m^2	26-Jun-07	basal area, calculated from circumference at breast height	faz_00297_basal area, calculated from circumference at breast height_2007
faz_00297	basal area, calculated from circumference at breast height	0.023216561	m^2	4-Aug-11	basal area, calculated from circumference at breast height	faz_00297_basal area, calculated from circumference at breast height_2011
faz_00297	basal area, calculated from circumference at breast height	0.024968153	m^2	2-Aug-15	basal area, calculated from circumference at breast height	faz_00297_basal area, calculated from circumference at breast height_2015
faz_00297	diameter at breast height	0.167155066	m	26-Jun-07	diameter at breast height	faz_00297_diameter at breast height_2007
faz_00297	diameter at breast height	0.171930925	m	4-Aug-11	diameter at breast height	faz_00297_diameter at breast height_2011
faz_00297	diameter at breast height	0.178298737	m	2-Aug-15	diameter at breast height	faz_00297_diameter at breast height_2015
faz_00298	basal area, calculated from circumference at breast height	0.006021099	m^2	26-Jun-07	basal area, calculated from circumference at breast height	faz_00298_basal area, calculated from circumference at breast height_2007
faz_00298	basal area, calculated from circumference at breast height	0.005933838	m^2	4-Aug-11	basal area, calculated from circumference at breast height	faz_00298_basal area, calculated from circumference at breast height_2011
faz_00298	basal area, calculated from circumference at breast height	0.00669586	m^2	2-Aug-15	basal area, calculated from circumference at breast height	faz_00298_basal area, calculated from circumference at breast height_2015
faz_00298	diameter at breast height	0.087557415	m	26-Jun-07	diameter at breast height	faz_00298_diameter at breast height_2007
faz_00298	diameter at breast height	0.086920634	m	4-Aug-11	diameter at breast height	faz_00298_diameter at breast height_2011
faz_00298	diameter at breast height	0.092333274	m	2-Aug-15	diameter at breast height	faz_00298_diameter at breast height_2015
faz_00299	basal area, calculated from circumference at breast height	0.029238535	m^2	26-Jun-07	basal area, calculated from circumference at breast height	faz_00299_basal area, calculated from circumference at breast height_2007
faz_00299	basal area, calculated from circumference at breast height	0.03090199	m^2	4-Aug-11	basal area, calculated from circumference at breast height	faz_00299_basal area, calculated from circumference at breast height_2011
faz_00299	basal area, calculated from circumference at breast height	0.039012739	m^2	2-Aug-15	basal area, calculated from circumference at breast height	faz_00299_basal area, calculated from circumference at breast height_2015
faz_00299	diameter at breast height	0.192944705	m	26-Jun-07	diameter at breast height	faz_00299_diameter at breast height_2007
faz_00299	diameter at breast height	0.198357345	m	4-Aug-11	diameter at breast height	faz_00299_diameter at breast height_2011
faz_00299	diameter at breast height	0.222873421	m	2-Aug-15	diameter at breast height	faz_00299_diameter at breast height_2015
faz_00300	basal area, calculated from circumference at breast height	0.005056051	m^2	26-Jun-07	basal area, calculated from circumference at breast height	faz_00300_basal area, calculated from circumference at breast height_2007
faz_00300	basal area, calculated from circumference at breast height	0.005056051	m^2	4-Aug-11	basal area, calculated from circumference at breast height	faz_00300_basal area, calculated from circumference at breast height_2011
faz_00300	basal area, calculated from circumference at breast height	0.005382166	m^2	2-Aug-15	basal area, calculated from circumference at breast height	faz_00300_basal area, calculated from circumference at breast height_2015
faz_00300	diameter at breast height	0.080234432	m	26-Jun-07	diameter at breast height	faz_00300_diameter at breast height_2007
faz_00300	diameter at breast height	0.080234432	m	4-Aug-11	diameter at breast height	faz_00300_diameter at breast height_2011
faz_00300	diameter at breast height	0.082781556	m	2-Aug-15	diameter at breast height	faz_00300_diameter at breast height_2015
faz_00301	basal area, calculated from circumference at breast height	0.002220462	m^2	26-Jun-07	basal area, calculated from circumference at breast height	faz_00301_basal area, calculated from circumference at breast height_2007
faz_00301	basal area, calculated from circumference at breast height	0.002382882	m^2	4-Aug-11	basal area, calculated from circumference at breast height	faz_00301_basal area, calculated from circumference at breast height_2011
faz_00301	basal area, calculated from circumference at breast height	0.002874204	m^2	2-Aug-15	basal area, calculated from circumference at breast height	faz_00301_basal area, calculated from circumference at breast height_2015
faz_00301	diameter at breast height	0.05317123	m	26-Jun-07	diameter at breast height	faz_00301_diameter at breast height_2007
faz_00301	diameter at breast height	0.055081574	m	4-Aug-11	diameter at breast height	faz_00301_diameter at breast height_2011
faz_00301	diameter at breast height	0.060494214	m	2-Aug-15	diameter at breast height	faz_00301_diameter at breast height_2015
faz_00302	basal area, calculated from circumference at breast height	0.007070382	m^2	26-Jun-07	basal area, calculated from circumference at breast height	faz_00302_basal area, calculated from circumference at breast height_2007
faz_00302	basal area, calculated from circumference at breast height	0.007309634	m^2	4-Aug-11	basal area, calculated from circumference at breast height	faz_00302_basal area, calculated from circumference at breast height_2011
faz_00302	basal area, calculated from circumference at breast height	0.008152866	m^2	2-Aug-15	basal area, calculated from circumference at breast height	faz_00302_basal area, calculated from circumference at breast height_2015
faz_00302	diameter at breast height	0.094880399	m	26-Jun-07	diameter at breast height	faz_00302_diameter at breast height_2007
faz_00302	diameter at breast height	0.096472352	m	4-Aug-11	diameter at breast height	faz_00302_diameter at breast height_2011
faz_00302	diameter at breast height	0.101884993	m	2-Aug-15	diameter at breast height	faz_00302_diameter at breast height_2015
faz_00303	basal area, calculated from circumference at breast height	0.016847134	m^2	26-Jun-07	basal area, calculated from circumference at breast height	faz_00303_basal area, calculated from circumference at breast height_2007
faz_00303	basal area, calculated from circumference at breast height	0.020144029	m^2	4-Aug-11	basal area, calculated from circumference at breast height	faz_00303_basal area, calculated from circumference at breast height_2011
faz_00303	basal area, calculated from circumference at breast height	0.021528662	m^2	2-Aug-15	basal area, calculated from circumference at breast height	faz_00303_basal area, calculated from circumference at breast height_2015
faz_00303	diameter at breast height	0.146459677	m	26-Jun-07	diameter at breast height	faz_00303_diameter at breast height_2007
faz_00303	diameter at breast height	0.160150473	m	4-Aug-11	diameter at breast height	faz_00303_diameter at breast height_2011
faz_00303	diameter at breast height	0.165563113	m	2-Aug-15	diameter at breast height	faz_00303_diameter at breast height_2015
faz_00304	basal area, calculated from circumference at breast height	0.021777787	m^2	26-Jun-07	basal area, calculated from circumference at breast height	faz_00304_basal area, calculated from circumference at breast height_2007
faz_00304	basal area, calculated from circumference at breast height	0.026968471	m^2	4-Aug-11	basal area, calculated from circumference at breast height	faz_00304_basal area, calculated from circumference at breast height_2011
faz_00304	basal area, calculated from circumference at breast height	0.03312301	m^2	2-Aug-15	basal area, calculated from circumference at breast height	faz_00304_basal area, calculated from circumference at breast height_2015
faz_00304	diameter at breast height	0.166518285	m	26-Jun-07	diameter at breast height	faz_00304_diameter at breast height_2007
faz_00304	diameter at breast height	0.18530333	m	4-Aug-11	diameter at breast height	faz_00304_diameter at breast height_2011
faz_00304	diameter at breast height	0.205361938	m	2-Aug-15	diameter at breast height	faz_00304_diameter at breast height_2015
faz_00305	basal area, calculated from circumference at breast height	0.001185032	m^2	26-Jun-07	basal area, calculated from circumference at breast height	faz_00305_basal area, calculated from circumference at breast height_2007
faz_00305	basal area, calculated from circumference at breast height	0.001185032	m^2	4-Aug-11	basal area, calculated from circumference at breast height	faz_00305_basal area, calculated from circumference at breast height_2011
faz_00305	basal area, calculated from circumference at breast height	0.001244029	m^2	2-Aug-15	basal area, calculated from circumference at breast height	faz_00305_basal area, calculated from circumference at breast height_2015
faz_00305	diameter at breast height	0.038843653	m	26-Jun-07	diameter at breast height	faz_00305_diameter at breast height_2007
faz_00305	diameter at breast height	0.038843653	m	4-Aug-11	diameter at breast height	faz_00305_diameter at breast height_2011
faz_00305	diameter at breast height	0.039798825	m	2-Aug-15	diameter at breast height	faz_00305_diameter at breast height_2015
faz_00306	basal area, calculated from circumference at breast height	0.003511146	m^2	26-Jun-07	basal area, calculated from circumference at breast height	faz_00306_basal area, calculated from circumference at breast height_2007
faz_00306	basal area, calculated from circumference at breast height	0.002300955	m^2	4-Aug-11	basal area, calculated from circumference at breast height	faz_00306_basal area, calculated from circumference at breast height_2011
faz_00306	diameter at breast height	0.066862026	m	26-Jun-07	diameter at breast height	faz_00306_diameter at breast height_2007
faz_00306	diameter at breast height	0.054126402	m	4-Aug-11	diameter at breast height	faz_00306_diameter at breast height_2011
faz_00307	basal area, calculated from circumference at breast height	0.01896051	m^2	26-Jun-07	basal area, calculated from circumference at breast height	faz_00307_basal area, calculated from circumference at breast height_2007
faz_00307	basal area, calculated from circumference at breast height	0.021198726	m^2	4-Aug-11	basal area, calculated from circumference at breast height	faz_00307_basal area, calculated from circumference at breast height_2011
faz_00307	basal area, calculated from circumference at breast height	0.026783439	m^2	2-Aug-15	basal area, calculated from circumference at breast height	faz_00307_basal area, calculated from circumference at breast height_2015
faz_00307	diameter at breast height	0.155374614	m	26-Jun-07	diameter at breast height	faz_00307_diameter at breast height_2007
faz_00307	diameter at breast height	0.16428955	m	4-Aug-11	diameter at breast height	faz_00307_diameter at breast height_2011
faz_00307	diameter at breast height	0.184666549	m	2-Aug-15	diameter at breast height	faz_00307_diameter at breast height_2015
faz_00308	basal area, calculated from circumference at breast height	0.018295939	m^2	26-Jun-07	basal area, calculated from circumference at breast height	faz_00308_basal area, calculated from circumference at breast height_2007
faz_00308	basal area, calculated from circumference at breast height	0.025292596	m^2	4-Aug-11	basal area, calculated from circumference at breast height	faz_00308_basal area, calculated from circumference at breast height_2011
faz_00308	basal area, calculated from circumference at breast height	0.024474522	m^2	2-Aug-15	basal area, calculated from circumference at breast height	faz_00308_basal area, calculated from circumference at breast height_2015
faz_00308	diameter at breast height	0.152627369	m	26-Jun-07	diameter at breast height	faz_00308_diameter at breast height_2007
faz_00308	diameter at breast height	0.179453428	m	4-Aug-11	diameter at breast height	faz_00308_diameter at breast height_2011
faz_00308	diameter at breast height	0.176527419	m	2-Aug-15	diameter at breast height	faz_00308_diameter at breast height_2015
faz_00309	basal area, calculated from circumference at breast height	0.040248487	m^2	26-Jun-07	basal area, calculated from circumference at breast height	faz_00309_basal area, calculated from circumference at breast height_2007
faz_00309	basal area, calculated from circumference at breast height	0.041273885	m^2	4-Aug-11	basal area, calculated from circumference at breast height	faz_00309_basal area, calculated from circumference at breast height_2011
faz_00309	diameter at breast height	0.226375718	m	26-Jun-07	diameter at breast height	faz_00309_diameter at breast height_2007
faz_00309	diameter at breast height	0.229241233	m	4-Aug-11	diameter at breast height	faz_00309_diameter at breast height_2011
faz_00310	basal area, calculated from circumference at breast height	0.002382882	m^2	26-Jun-07	basal area, calculated from circumference at breast height	faz_00310_basal area, calculated from circumference at breast height_2007
faz_00310	basal area, calculated from circumference at breast height	0.002438296	m^2	4-Aug-11	basal area, calculated from circumference at breast height	faz_00310_basal area, calculated from circumference at breast height_2011
faz_00310	basal area, calculated from circumference at breast height	0.002874204	m^2	2-Aug-15	basal area, calculated from circumference at breast height	faz_00310_basal area, calculated from circumference at breast height_2015
faz_00310	diameter at breast height	0.055081574	m	26-Jun-07	diameter at breast height	faz_00310_diameter at breast height_2007
faz_00310	diameter at breast height	0.055718355	m	4-Aug-11	diameter at breast height	faz_00310_diameter at breast height_2011
faz_00310	diameter at breast height	0.060494214	m	2-Aug-15	diameter at breast height	faz_00310_diameter at breast height_2015
faz_00311	basal area, calculated from circumference at breast height	0.003184713	m^2	26-Jun-07	basal area, calculated from circumference at breast height	faz_00311_basal area, calculated from circumference at breast height_2007
faz_00311	basal area, calculated from circumference at breast height	0.003184713	m^2	4-Aug-11	basal area, calculated from circumference at breast height	faz_00311_basal area, calculated from circumference at breast height_2011
faz_00311	diameter at breast height	0.06367812	m	26-Jun-07	diameter at breast height	faz_00311_diameter at breast height_2007
faz_00311	diameter at breast height	0.06367812	m	4-Aug-11	diameter at breast height	faz_00311_diameter at breast height_2011
faz_00312	basal area, calculated from circumference at breast height	0.017963774	m^2	26-Jun-07	basal area, calculated from circumference at breast height	faz_00312_basal area, calculated from circumference at breast height_2007
faz_00312	basal area, calculated from circumference at breast height	0.01773758	m^2	4-Aug-11	basal area, calculated from circumference at breast height	faz_00312_basal area, calculated from circumference at breast height_2011
faz_00312	basal area, calculated from circumference at breast height	0.019116242	m^2	2-Aug-15	basal area, calculated from circumference at breast height	faz_00312_basal area, calculated from circumference at breast height_2015
faz_00312	diameter at breast height	0.151235536	m	26-Jun-07	diameter at breast height	faz_00312_diameter at breast height_2007
faz_00312	diameter at breast height	0.150280364	m	4-Aug-11	diameter at breast height	faz_00312_diameter at breast height_2011
faz_00312	diameter at breast height	0.156011395	m	2-Aug-15	diameter at breast height	faz_00312_diameter at breast height_2015
faz_00314	basal area, calculated from circumference at breast height	0.000796178	m^2	26-Jun-07	basal area, calculated from circumference at breast height	faz_00314_basal area, calculated from circumference at breast height_2007
faz_00314	basal area, calculated from circumference at breast height	0.000796178	m^2	4-Aug-11	basal area, calculated from circumference at breast height	faz_00314_basal area, calculated from circumference at breast height_2011
faz_00314	diameter at breast height	0.03183906	m	26-Jun-07	diameter at breast height	faz_00314_diameter at breast height_2007
faz_00314	diameter at breast height	0.03183906	m	4-Aug-11	diameter at breast height	faz_00314_diameter at breast height_2011
faz_00315	basal area, calculated from circumference at breast height	0.001264013	m^2	26-Jun-07	basal area, calculated from circumference at breast height	faz_00315_basal area, calculated from circumference at breast height_2007
faz_00315	basal area, calculated from circumference at breast height	0.001345541	m^2	4-Aug-11	basal area, calculated from circumference at breast height	faz_00315_basal area, calculated from circumference at breast height_2011
faz_00315	diameter at breast height	0.040117216	m	26-Jun-07	diameter at breast height	faz_00315_diameter at breast height_2007
faz_00315	diameter at breast height	0.041390778	m	4-Aug-11	diameter at breast height	faz_00315_diameter at breast height_2011
faz_00316	basal area, calculated from circumference at breast height	0.004472054	m^2	26-Jun-07	basal area, calculated from circumference at breast height	faz_00316_basal area, calculated from circumference at breast height_2007
faz_00316	basal area, calculated from circumference at breast height	0.004740127	m^2	4-Aug-11	basal area, calculated from circumference at breast height	faz_00316_basal area, calculated from circumference at breast height_2011
faz_00316	basal area, calculated from circumference at breast height	0.003184713	m^2	2-Aug-15	basal area, calculated from circumference at breast height	faz_00316_basal area, calculated from circumference at breast height_2015
faz_00316	diameter at breast height	0.075458573	m	26-Jun-07	diameter at breast height	faz_00316_diameter at breast height_2007
faz_00316	diameter at breast height	0.077687307	m	4-Aug-11	diameter at breast height	faz_00316_diameter at breast height_2011
faz_00316	diameter at breast height	0.06367812	m	2-Aug-15	diameter at breast height	faz_00316_diameter at breast height_2015
faz_00317	basal area, calculated from circumference at breast height	0.003058599	m^2	26-Jun-07	basal area, calculated from circumference at breast height	faz_00317_basal area, calculated from circumference at breast height_2007
faz_00317	basal area, calculated from circumference at breast height	0.002996497	m^2	4-Aug-11	basal area, calculated from circumference at breast height	faz_00317_basal area, calculated from circumference at breast height_2011
faz_00317	basal area, calculated from circumference at breast height	0.003184713	m^2	2-Aug-15	basal area, calculated from circumference at breast height	faz_00317_basal area, calculated from circumference at breast height_2015
faz_00317	diameter at breast height	0.062404558	m	26-Jun-07	diameter at breast height	faz_00317_diameter at breast height_2007
faz_00317	diameter at breast height	0.061767777	m	4-Aug-11	diameter at breast height	faz_00317_diameter at breast height_2011
faz_00317	diameter at breast height	0.06367812	m	2-Aug-15	diameter at breast height	faz_00317_diameter at breast height_2015
faz_00318	basal area, calculated from circumference at breast height	0.022873885	m^2	26-Jun-07	basal area, calculated from circumference at breast height	faz_00318_basal area, calculated from circumference at breast height_2007
faz_00318	basal area, calculated from circumference at breast height	0.025867834	m^2	4-Aug-11	basal area, calculated from circumference at breast height	faz_00318_basal area, calculated from circumference at breast height_2011
faz_00318	basal area, calculated from circumference at breast height	0.030605096	m^2	2-Aug-15	basal area, calculated from circumference at breast height	faz_00318_basal area, calculated from circumference at breast height_2015
faz_00318	diameter at breast height	0.170657362	m	26-Jun-07	diameter at breast height	faz_00318_diameter at breast height_2007
faz_00318	diameter at breast height	0.181482643	m	4-Aug-11	diameter at breast height	faz_00318_diameter at breast height_2011
faz_00318	diameter at breast height	0.197402173	m	2-Aug-15	diameter at breast height	faz_00318_diameter at breast height_2015
faz_00319	basal area, calculated from circumference at breast height	0.006466959	m^2	26-Jun-07	basal area, calculated from circumference at breast height	faz_00319_basal area, calculated from circumference at breast height_2007
faz_00319	basal area, calculated from circumference at breast height	0.006928742	m^2	4-Aug-11	basal area, calculated from circumference at breast height	faz_00319_basal area, calculated from circumference at breast height_2011
faz_00319	basal area, calculated from circumference at breast height	0.007651274	m^2	2-Aug-15	basal area, calculated from circumference at breast height	faz_00319_basal area, calculated from circumference at breast height_2015
faz_00319	diameter at breast height	0.090741321	m	26-Jun-07	diameter at breast height	faz_00319_diameter at breast height_2007
faz_00319	diameter at breast height	0.093925227	m	4-Aug-11	diameter at breast height	faz_00319_diameter at breast height_2011
faz_00319	diameter at breast height	0.098701087	m	2-Aug-15	diameter at breast height	faz_00319_diameter at breast height_2015
faz_00320	basal area, calculated from circumference at breast height	0.00272492	m^2	26-Jun-07	basal area, calculated from circumference at breast height	faz_00320_basal area, calculated from circumference at breast height_2007
faz_00320	basal area, calculated from circumference at breast height	0.00272492	m^2	4-Aug-11	basal area, calculated from circumference at breast height	faz_00320_basal area, calculated from circumference at breast height_2011
faz_00320	basal area, calculated from circumference at breast height	0.00272492	m^2	2-Aug-15	basal area, calculated from circumference at breast height	faz_00320_basal area, calculated from circumference at breast height_2015
faz_00320	diameter at breast height	0.058902261	m	26-Jun-07	diameter at breast height	faz_00320_diameter at breast height_2007
faz_00320	diameter at breast height	0.058902261	m	4-Aug-11	diameter at breast height	faz_00320_diameter at breast height_2011
faz_00320	diameter at breast height	0.058902261	m	2-Aug-15	diameter at breast height	faz_00320_diameter at breast height_2015
faz_00321	basal area, calculated from circumference at breast height	0.018115366	m^2	26-Jun-07	basal area, calculated from circumference at breast height	faz_00321_basal area, calculated from circumference at breast height_2007
faz_00321	basal area, calculated from circumference at breast height	0.019116242	m^2	4-Aug-11	basal area, calculated from circumference at breast height	faz_00321_basal area, calculated from circumference at breast height_2011
faz_00321	basal area, calculated from circumference at breast height	0.019904459	m^2	2-Aug-15	basal area, calculated from circumference at breast height	faz_00321_basal area, calculated from circumference at breast height_2015
faz_00321	diameter at breast height	0.151872317	m	26-Jun-07	diameter at breast height	faz_00321_diameter at breast height_2007
faz_00321	diameter at breast height	0.156011395	m	4-Aug-11	diameter at breast height	faz_00321_diameter at breast height_2011
faz_00321	diameter at breast height	0.159195301	m	2-Aug-15	diameter at breast height	faz_00321_diameter at breast height_2015
faz_00322	basal area, calculated from circumference at breast height	0.002247134	m^2	26-Jun-07	basal area, calculated from circumference at breast height	faz_00322_basal area, calculated from circumference at breast height_2007
faz_00322	basal area, calculated from circumference at breast height	0.002355414	m^2	4-Aug-11	basal area, calculated from circumference at breast height	faz_00322_basal area, calculated from circumference at breast height_2011
faz_00322	diameter at breast height	0.053489621	m	26-Jun-07	diameter at breast height	faz_00322_diameter at breast height_2007
faz_00322	diameter at breast height	0.054763183	m	4-Aug-11	diameter at breast height	faz_00322_diameter at breast height_2011
faz_00323	basal area, calculated from circumference at breast height	0.032611465	m^2	26-Jun-07	basal area, calculated from circumference at breast height	faz_00323_basal area, calculated from circumference at breast height_2007
faz_00323	basal area, calculated from circumference at breast height	0.03595414	m^2	4-Aug-11	basal area, calculated from circumference at breast height	faz_00323_basal area, calculated from circumference at breast height_2011
faz_00323	basal area, calculated from circumference at breast height	0.04013535	m^2	2-Aug-15	basal area, calculated from circumference at breast height	faz_00323_basal area, calculated from circumference at breast height_2015
faz_00323	diameter at breast height	0.203769985	m	26-Jun-07	diameter at breast height	faz_00323_diameter at breast height_2007
faz_00323	diameter at breast height	0.213958484	m	4-Aug-11	diameter at breast height	faz_00323_diameter at breast height_2011
faz_00323	diameter at breast height	0.226057327	m	2-Aug-15	diameter at breast height	faz_00323_diameter at breast height_2015
faz_00324	basal area, calculated from circumference at breast height	0.007261465	m^2	26-Jun-07	basal area, calculated from circumference at breast height	faz_00324_basal area, calculated from circumference at breast height_2007
faz_00324	basal area, calculated from circumference at breast height	0.006975796	m^2	4-Aug-11	basal area, calculated from circumference at breast height	faz_00324_basal area, calculated from circumference at breast height_2011
faz_00324	basal area, calculated from circumference at breast height	0.007651274	m^2	2-Aug-15	basal area, calculated from circumference at breast height	faz_00324_basal area, calculated from circumference at breast height_2015
faz_00324	diameter at breast height	0.096153962	m	26-Jun-07	diameter at breast height	faz_00324_diameter at breast height_2007
faz_00324	diameter at breast height	0.094243618	m	4-Aug-11	diameter at breast height	faz_00324_diameter at breast height_2011
faz_00324	diameter at breast height	0.098701087	m	2-Aug-15	diameter at breast height	faz_00324_diameter at breast height_2015
faz_00325	basal area, calculated from circumference at breast height	0.009042118	m^2	26-Jun-07	basal area, calculated from circumference at breast height	faz_00325_basal area, calculated from circumference at breast height_2007
faz_00325	basal area, calculated from circumference at breast height	0.008881847	m^2	4-Aug-11	basal area, calculated from circumference at breast height	faz_00325_basal area, calculated from circumference at breast height_2011
faz_00325	basal area, calculated from circumference at breast height	0.010899682	m^2	2-Aug-15	basal area, calculated from circumference at breast height	faz_00325_basal area, calculated from circumference at breast height_2015
faz_00325	diameter at breast height	0.107297633	m	26-Jun-07	diameter at breast height	faz_00325_diameter at breast height_2007
faz_00325	diameter at breast height	0.106342461	m	4-Aug-11	diameter at breast height	faz_00325_diameter at breast height_2011
faz_00325	diameter at breast height	0.117804523	m	2-Aug-15	diameter at breast height	faz_00325_diameter at breast height_2015
faz_00326	basal area, calculated from circumference at breast height	0.002874204	m^2	26-Jun-07	basal area, calculated from circumference at breast height	faz_00326_basal area, calculated from circumference at breast height_2007
faz_00326	basal area, calculated from circumference at breast height	0.002784156	m^2	4-Aug-11	basal area, calculated from circumference at breast height	faz_00326_basal area, calculated from circumference at breast height_2011
faz_00326	basal area, calculated from circumference at breast height	0.002637261	m^2	2-Aug-15	basal area, calculated from circumference at breast height	faz_00326_basal area, calculated from circumference at breast height_2015
faz_00326	diameter at breast height	0.060494214	m	26-Jun-07	diameter at breast height	faz_00326_diameter at breast height_2007
faz_00326	diameter at breast height	0.059539043	m	4-Aug-11	diameter at breast height	faz_00326_diameter at breast height_2011
faz_00326	diameter at breast height	0.057947089	m	2-Aug-15	diameter at breast height	faz_00326_diameter at breast height_2015
faz_00327	basal area, calculated from circumference at breast height	0.004322373	m^2	26-Jun-07	basal area, calculated from circumference at breast height	faz_00327_basal area, calculated from circumference at breast height_2007
faz_00327	basal area, calculated from circumference at breast height	0.004322373	m^2	4-Aug-11	basal area, calculated from circumference at breast height	faz_00327_basal area, calculated from circumference at breast height_2011
faz_00327	basal area, calculated from circumference at breast height	0.004585987	m^2	2-Aug-15	basal area, calculated from circumference at breast height	faz_00327_basal area, calculated from circumference at breast height_2015
faz_00327	diameter at breast height	0.07418501	m	26-Jun-07	diameter at breast height	faz_00327_diameter at breast height_2007
faz_00327	diameter at breast height	0.07418501	m	4-Aug-11	diameter at breast height	faz_00327_diameter at breast height_2011
faz_00327	diameter at breast height	0.076413744	m	2-Aug-15	diameter at breast height	faz_00327_diameter at breast height_2015
faz_00328	basal area, calculated from circumference at breast height	0.000861146	m^2	26-Jun-07	basal area, calculated from circumference at breast height	faz_00328_basal area, calculated from circumference at breast height_2007
faz_00328	basal area, calculated from circumference at breast height	0.000980971	m^2	4-Aug-11	basal area, calculated from circumference at breast height	faz_00328_basal area, calculated from circumference at breast height_2011
faz_00328	basal area, calculated from circumference at breast height	0.001052946	m^2	2-Aug-15	basal area, calculated from circumference at breast height	faz_00328_basal area, calculated from circumference at breast height_2015
faz_00328	diameter at breast height	0.033112623	m	26-Jun-07	diameter at breast height	faz_00328_diameter at breast height_2007
faz_00328	diameter at breast height	0.035341357	m	4-Aug-11	diameter at breast height	faz_00328_diameter at breast height_2011
faz_00328	diameter at breast height	0.036614919	m	2-Aug-15	diameter at breast height	faz_00328_diameter at breast height_2015
faz_00329	basal area, calculated from circumference at breast height	0.009586704	m^2	26-Jun-07	basal area, calculated from circumference at breast height	faz_00329_basal area, calculated from circumference at breast height_2007
faz_00329	basal area, calculated from circumference at breast height	0.011436385	m^2	4-Aug-11	basal area, calculated from circumference at breast height	faz_00329_basal area, calculated from circumference at breast height_2011
faz_00329	basal area, calculated from circumference at breast height	0.014044586	m^2	2-Aug-15	basal area, calculated from circumference at breast height	faz_00329_basal area, calculated from circumference at breast height_2015
faz_00329	diameter at breast height	0.110481539	m	26-Jun-07	diameter at breast height	faz_00329_diameter at breast height_2007
faz_00329	diameter at breast height	0.120670038	m	4-Aug-11	diameter at breast height	faz_00329_diameter at breast height_2011
faz_00329	diameter at breast height	0.133724053	m	2-Aug-15	diameter at breast height	faz_00329_diameter at breast height_2015
faz_00330	basal area, calculated from circumference at breast height	0.001720462	m^2	26-Jun-07	basal area, calculated from circumference at breast height	faz_00330_basal area, calculated from circumference at breast height_2007
faz_00330	basal area, calculated from circumference at breast height	0.001912818	m^2	4-Aug-11	basal area, calculated from circumference at breast height	faz_00330_basal area, calculated from circumference at breast height_2011
faz_00330	basal area, calculated from circumference at breast height	0.002038217	m^2	2-Aug-15	basal area, calculated from circumference at breast height	faz_00330_basal area, calculated from circumference at breast height_2015
faz_00330	diameter at breast height	0.046803418	m	26-Jun-07	diameter at breast height	faz_00330_diameter at breast height_2007
faz_00330	diameter at breast height	0.049350543	m	4-Aug-11	diameter at breast height	faz_00330_diameter at breast height_2011
faz_00330	diameter at breast height	0.050942496	m	2-Aug-15	diameter at breast height	faz_00330_diameter at breast height_2015
faz_00331	basal area, calculated from circumference at breast height	0.001605414	m^2	26-Jun-07	basal area, calculated from circumference at breast height	faz_00331_basal area, calculated from circumference at breast height_2007
faz_00331	basal area, calculated from circumference at breast height	0.00156051	m^2	4-Aug-11	basal area, calculated from circumference at breast height	faz_00331_basal area, calculated from circumference at breast height_2011
faz_00331	basal area, calculated from circumference at breast height	0.001791401	m^2	2-Aug-15	basal area, calculated from circumference at breast height	faz_00331_basal area, calculated from circumference at breast height_2015
faz_00331	diameter at breast height	0.045211465	m	26-Jun-07	diameter at breast height	faz_00331_diameter at breast height_2007
faz_00331	diameter at breast height	0.044574684	m	4-Aug-11	diameter at breast height	faz_00331_diameter at breast height_2011
faz_00331	diameter at breast height	0.04775859	m	2-Aug-15	diameter at breast height	faz_00331_diameter at breast height_2015
faz_00332	basal area, calculated from circumference at breast height	0.011196258	m^2	26-Jun-07	basal area, calculated from circumference at breast height	faz_00332_basal area, calculated from circumference at breast height_2007
faz_00332	basal area, calculated from circumference at breast height	0.011557404	m^2	4-Aug-11	basal area, calculated from circumference at breast height	faz_00332_basal area, calculated from circumference at breast height_2011
faz_00332	basal area, calculated from circumference at breast height	0.013383758	m^2	2-Aug-15	basal area, calculated from circumference at breast height	faz_00332_basal area, calculated from circumference at breast height_2015
faz_00332	diameter at breast height	0.119396476	m	26-Jun-07	diameter at breast height	faz_00332_diameter at breast height_2007
faz_00332	diameter at breast height	0.121306819	m	4-Aug-11	diameter at breast height	faz_00332_diameter at breast height_2011
faz_00332	diameter at breast height	0.130540147	m	2-Aug-15	diameter at breast height	faz_00332_diameter at breast height_2015
faz_00333	basal area, calculated from circumference at breast height	0.002328105	m^2	26-Jun-07	basal area, calculated from circumference at breast height	faz_00333_basal area, calculated from circumference at breast height_2007
faz_00333	basal area, calculated from circumference at breast height	0.002300955	m^2	4-Aug-11	basal area, calculated from circumference at breast height	faz_00333_basal area, calculated from circumference at breast height_2011
faz_00333	basal area, calculated from circumference at breast height	0.003511146	m^2	2-Aug-15	basal area, calculated from circumference at breast height	faz_00333_basal area, calculated from circumference at breast height_2015
faz_00333	diameter at breast height	0.054444793	m	26-Jun-07	diameter at breast height	faz_00333_diameter at breast height_2007
faz_00333	diameter at breast height	0.054126402	m	4-Aug-11	diameter at breast height	faz_00333_diameter at breast height_2011
faz_00333	diameter at breast height	0.066862026	m	2-Aug-15	diameter at breast height	faz_00333_diameter at breast height_2015
faz_00335	basal area, calculated from circumference at breast height	0.010665287	m^2	26-Jun-07	basal area, calculated from circumference at breast height	faz_00335_basal area, calculated from circumference at breast height_2007
faz_00335	basal area, calculated from circumference at breast height	0.011496815	m^2	4-Aug-11	basal area, calculated from circumference at breast height	faz_00335_basal area, calculated from circumference at breast height_2011
faz_00335	basal area, calculated from circumference at breast height	0.012738854	m^2	2-Aug-15	basal area, calculated from circumference at breast height	faz_00335_basal area, calculated from circumference at breast height_2015
faz_00335	diameter at breast height	0.11653096	m	26-Jun-07	diameter at breast height	faz_00335_diameter at breast height_2007
faz_00335	diameter at breast height	0.120988429	m	4-Aug-11	diameter at breast height	faz_00335_diameter at breast height_2011
faz_00335	diameter at breast height	0.127356241	m	2-Aug-15	diameter at breast height	faz_00335_diameter at breast height_2015
faz_00336	basal area, calculated from circumference at breast height	0.006742118	m^2	26-Jun-07	basal area, calculated from circumference at breast height	faz_00336_basal area, calculated from circumference at breast height_2007
faz_00336	basal area, calculated from circumference at breast height	0.006558041	m^2	4-Aug-11	basal area, calculated from circumference at breast height	faz_00336_basal area, calculated from circumference at breast height_2011
faz_00336	basal area, calculated from circumference at breast height	0.00669586	m^2	2-Aug-15	basal area, calculated from circumference at breast height	faz_00336_basal area, calculated from circumference at breast height_2015
faz_00336	diameter at breast height	0.092651665	m	26-Jun-07	diameter at breast height	faz_00336_diameter at breast height_2007
faz_00336	diameter at breast height	0.091378103	m	4-Aug-11	diameter at breast height	faz_00336_diameter at breast height_2011
faz_00336	diameter at breast height	0.092333274	m	2-Aug-15	diameter at breast height	faz_00336_diameter at breast height_2015
faz_00337	basal area, calculated from circumference at breast height	0.007407484	m^2	26-Jun-07	basal area, calculated from circumference at breast height	faz_00337_basal area, calculated from circumference at breast height_2007
faz_00337	basal area, calculated from circumference at breast height	0.007568312	m^2	4-Aug-11	basal area, calculated from circumference at breast height	faz_00337_basal area, calculated from circumference at breast height_2011
faz_00337	diameter at breast height	0.097115919	m	26-Jun-07	diameter at breast height	faz_00337_diameter at breast height_2007
faz_00337	diameter at breast height	0.098164526	m	4-Aug-11	diameter at breast height	faz_00337_diameter at breast height_2011
faz_00338	basal area, calculated from circumference at breast height	0.001146497	m^2	26-Jun-07	basal area, calculated from circumference at breast height	faz_00338_basal area, calculated from circumference at breast height_2007
faz_00338	diameter at breast height	0.038206872	m	26-Jun-07	diameter at breast height	faz_00338_diameter at breast height_2007
faz_00339	basal area, calculated from circumference at breast height	0.001451035	m^2	26-Jun-07	basal area, calculated from circumference at breast height	faz_00339_basal area, calculated from circumference at breast height_2007
faz_00339	basal area, calculated from circumference at breast height	0.001451035	m^2	4-Aug-11	basal area, calculated from circumference at breast height	faz_00339_basal area, calculated from circumference at breast height_2011
faz_00339	diameter at breast height	0.042982731	m	26-Jun-07	diameter at breast height	faz_00339_diameter at breast height_2007
faz_00339	diameter at breast height	0.042982731	m	4-Aug-11	diameter at breast height	faz_00339_diameter at breast height_2011
faz_00340	basal area, calculated from circumference at breast height	0.028104618	m^2	26-Jun-07	basal area, calculated from circumference at breast height	faz_00340_basal area, calculated from circumference at breast height_2007
faz_00340	basal area, calculated from circumference at breast height	0.035121417	m^2	4-Aug-11	basal area, calculated from circumference at breast height	faz_00340_basal area, calculated from circumference at breast height_2011
faz_00340	basal area, calculated from circumference at breast height	0.036068869	m^2	2-Aug-15	basal area, calculated from circumference at breast height	faz_00340_basal area, calculated from circumference at breast height_2015
faz_00340	diameter at breast height	0.189166358	m	26-Jun-07	diameter at breast height	faz_00340_diameter at breast height_2007
faz_00340	diameter at breast height	0.211466256	m	4-Aug-11	diameter at breast height	faz_00340_diameter at breast height_2011
faz_00340	diameter at breast height	0.214299582	m	2-Aug-15	diameter at breast height	faz_00340_diameter at breast height_2015
faz_00341	basal area, calculated from circumference at breast height	0.002089809	m^2	26-Jun-07	basal area, calculated from circumference at breast height	faz_00341_basal area, calculated from circumference at breast height_2007
faz_00341	basal area, calculated from circumference at breast height	0.002253185	m^2	4-Aug-11	basal area, calculated from circumference at breast height	faz_00341_basal area, calculated from circumference at breast height_2011
faz_00341	basal area, calculated from circumference at breast height	0.001387341	m^2	2-Aug-15	basal area, calculated from circumference at breast height	faz_00341_basal area, calculated from circumference at breast height_2015
faz_00341	diameter at breast height	0.051583208	m	26-Jun-07	diameter at breast height	faz_00341_diameter at breast height_2007
faz_00341	diameter at breast height	0.05356159	m	4-Aug-11	diameter at breast height	faz_00341_diameter at breast height_2011
faz_00341	diameter at breast height	0.042028765	m	2-Aug-15	diameter at breast height	faz_00341_diameter at breast height_2015
faz_00342	basal area, calculated from circumference at breast height	0.003544666	m^2	26-Jun-07	basal area, calculated from circumference at breast height	faz_00342_basal area, calculated from circumference at breast height_2007
faz_00342	basal area, calculated from circumference at breast height	0.003345939	m^2	4-Aug-11	basal area, calculated from circumference at breast height	faz_00342_basal area, calculated from circumference at breast height_2011
faz_00342	basal area, calculated from circumference at breast height	0.003345939	m^2	2-Aug-15	basal area, calculated from circumference at breast height	faz_00342_basal area, calculated from circumference at breast height_2015
faz_00342	diameter at breast height	0.067180417	m	26-Jun-07	diameter at breast height	faz_00342_diameter at breast height_2007
faz_00342	diameter at breast height	0.065270073	m	4-Aug-11	diameter at breast height	faz_00342_diameter at breast height_2011
faz_00342	diameter at breast height	0.065270073	m	2-Aug-15	diameter at breast height	faz_00342_diameter at breast height_2015
faz_00343	basal area, calculated from circumference at breast height	0.000998726	m^2	26-Jun-07	basal area, calculated from circumference at breast height	faz_00343_basal area, calculated from circumference at breast height_2007
faz_00343	basal area, calculated from circumference at breast height	0.000963376	m^2	4-Aug-11	basal area, calculated from circumference at breast height	faz_00343_basal area, calculated from circumference at breast height_2011
faz_00343	diameter at breast height	0.035659747	m	26-Jun-07	diameter at breast height	faz_00343_diameter at breast height_2007
faz_00343	diameter at breast height	0.035022966	m	4-Aug-11	diameter at breast height	faz_00343_diameter at breast height_2011
faz_00345	basal area, calculated from circumference at breast height	0.002013137	m^2	26-Jun-07	basal area, calculated from circumference at breast height	faz_00345_basal area, calculated from circumference at breast height_2007
faz_00345	basal area, calculated from circumference at breast height	0.00214172	m^2	4-Aug-11	basal area, calculated from circumference at breast height	faz_00345_basal area, calculated from circumference at breast height_2011
faz_00345	basal area, calculated from circumference at breast height	0.002523885	m^2	2-Aug-15	basal area, calculated from circumference at breast height	faz_00345_basal area, calculated from circumference at breast height_2015
faz_00345	diameter at breast height	0.05062811	m	26-Jun-07	diameter at breast height	faz_00345_diameter at breast height_2007
faz_00345	diameter at breast height	0.052219941	m	4-Aug-11	diameter at breast height	faz_00345_diameter at breast height_2011
faz_00345	diameter at breast height	0.056687835	m	2-Aug-15	diameter at breast height	faz_00345_diameter at breast height_2015
faz_00346	basal area, calculated from circumference at breast height	0.00428535	m^2	26-Jun-07	basal area, calculated from circumference at breast height	faz_00346_basal area, calculated from circumference at breast height_2007
faz_00346	basal area, calculated from circumference at breast height	0.004030653	m^2	4-Aug-11	basal area, calculated from circumference at breast height	faz_00346_basal area, calculated from circumference at breast height_2011
faz_00346	basal area, calculated from circumference at breast height	0.004585987	m^2	2-Aug-15	basal area, calculated from circumference at breast height	faz_00346_basal area, calculated from circumference at breast height_2015
faz_00346	diameter at breast height	0.07386662	m	26-Jun-07	diameter at breast height	faz_00346_diameter at breast height_2007
faz_00346	diameter at breast height	0.071637885	m	4-Aug-11	diameter at breast height	faz_00346_diameter at breast height_2011
faz_00346	diameter at breast height	0.076413744	m	2-Aug-15	diameter at breast height	faz_00346_diameter at breast height_2015
faz_00347	basal area, calculated from circumference at breast height	0.002193949	m^2	26-Jun-07	basal area, calculated from circumference at breast height	faz_00347_basal area, calculated from circumference at breast height_2007
faz_00347	basal area, calculated from circumference at breast height	0.002038217	m^2	4-Aug-11	basal area, calculated from circumference at breast height	faz_00347_basal area, calculated from circumference at breast height_2011
faz_00347	diameter at breast height	0.05285284	m	26-Jun-07	diameter at breast height	faz_00347_diameter at breast height_2007
faz_00347	diameter at breast height	0.050942496	m	4-Aug-11	diameter at breast height	faz_00347_diameter at breast height_2011
faz_00348	basal area, calculated from circumference at breast height	0.002579618	m^2	26-Jun-07	basal area, calculated from circumference at breast height	faz_00348_basal area, calculated from circumference at breast height_2007
faz_00348	basal area, calculated from circumference at breast height	0.003280971	m^2	4-Aug-11	basal area, calculated from circumference at breast height	faz_00348_basal area, calculated from circumference at breast height_2011
faz_00348	basal area, calculated from circumference at breast height	0.003853503	m^2	2-Aug-15	basal area, calculated from circumference at breast height	faz_00348_basal area, calculated from circumference at breast height_2015
faz_00348	diameter at breast height	0.057310308	m	26-Jun-07	diameter at breast height	faz_00348_diameter at breast height_2007
faz_00348	diameter at breast height	0.064633292	m	4-Aug-11	diameter at breast height	faz_00348_diameter at breast height_2011
faz_00348	diameter at breast height	0.070045932	m	2-Aug-15	diameter at breast height	faz_00348_diameter at breast height_2015
faz_00349	basal area, calculated from circumference at breast height	0.000844666	m^2	26-Jun-07	basal area, calculated from circumference at breast height	faz_00349_basal area, calculated from circumference at breast height_2007
faz_00349	basal area, calculated from circumference at breast height	0.000796178	m^2	4-Aug-11	basal area, calculated from circumference at breast height	faz_00349_basal area, calculated from circumference at breast height_2011
faz_00349	basal area, calculated from circumference at breast height	0.000963376	m^2	2-Aug-15	basal area, calculated from circumference at breast height	faz_00349_basal area, calculated from circumference at breast height_2015
faz_00349	diameter at breast height	0.032794232	m	26-Jun-07	diameter at breast height	faz_00349_diameter at breast height_2007
faz_00349	diameter at breast height	0.03183906	m	4-Aug-11	diameter at breast height	faz_00349_diameter at breast height_2011
faz_00349	diameter at breast height	0.035022966	m	2-Aug-15	diameter at breast height	faz_00349_diameter at breast height_2015
faz_00351	basal area, calculated from circumference at breast height	0.016266242	m^2	26-Jun-07	basal area, calculated from circumference at breast height	faz_00351_basal area, calculated from circumference at breast height_2007
faz_00351	basal area, calculated from circumference at breast height	0.015414013	m^2	4-Aug-11	basal area, calculated from circumference at breast height	faz_00351_basal area, calculated from circumference at breast height_2011
faz_00351	diameter at breast height	0.143912552	m	26-Jun-07	diameter at breast height	faz_00351_diameter at breast height_2007
faz_00351	diameter at breast height	0.140091865	m	4-Aug-11	diameter at breast height	faz_00351_diameter at breast height_2011
faz_00352	basal area, calculated from circumference at breast height	0.000877787	m^2	26-Jun-07	basal area, calculated from circumference at breast height	faz_00352_basal area, calculated from circumference at breast height_2007
faz_00352	basal area, calculated from circumference at breast height	0.000963376	m^2	4-Aug-11	basal area, calculated from circumference at breast height	faz_00352_basal area, calculated from circumference at breast height_2011
faz_00352	diameter at breast height	0.033431013	m	26-Jun-07	diameter at breast height	faz_00352_diameter at breast height_2007
faz_00352	diameter at breast height	0.035022966	m	4-Aug-11	diameter at breast height	faz_00352_diameter at breast height_2011
faz_00353	basal area, calculated from circumference at breast height	0.00132492	m^2	26-Jun-07	basal area, calculated from circumference at breast height	faz_00353_basal area, calculated from circumference at breast height_2007
faz_00353	basal area, calculated from circumference at breast height	0.001451035	m^2	4-Aug-11	basal area, calculated from circumference at breast height	faz_00353_basal area, calculated from circumference at breast height_2011
faz_00353	basal area, calculated from circumference at breast height	0.001791401	m^2	2-Aug-15	basal area, calculated from circumference at breast height	faz_00353_basal area, calculated from circumference at breast height_2015
faz_00353	diameter at breast height	0.041072388	m	26-Jun-07	diameter at breast height	faz_00353_diameter at breast height_2007
faz_00353	diameter at breast height	0.042982731	m	4-Aug-11	diameter at breast height	faz_00353_diameter at breast height_2011
faz_00353	diameter at breast height	0.04775859	m	2-Aug-15	diameter at breast height	faz_00353_diameter at breast height_2015
faz_00354	basal area, calculated from circumference at breast height	0.00371465	m^2	26-Jun-07	basal area, calculated from circumference at breast height	faz_00354_basal area, calculated from circumference at breast height_2007
faz_00354	basal area, calculated from circumference at breast height	0.003994904	m^2	4-Aug-11	basal area, calculated from circumference at breast height	faz_00354_basal area, calculated from circumference at breast height_2011
faz_00354	basal area, calculated from circumference at breast height	0.004211783	m^2	2-Aug-15	basal area, calculated from circumference at breast height	faz_00354_basal area, calculated from circumference at breast height_2015
faz_00354	diameter at breast height	0.06877237	m	26-Jun-07	diameter at breast height	faz_00354_diameter at breast height_2007
faz_00354	diameter at breast height	0.071319495	m	4-Aug-11	diameter at breast height	faz_00354_diameter at breast height_2011
faz_00354	diameter at breast height	0.073229838	m	2-Aug-15	diameter at breast height	faz_00354_diameter at breast height_2015
faz_00355	basal area, calculated from circumference at breast height	0.012675239	m^2	26-Jun-07	basal area, calculated from circumference at breast height	faz_00355_basal area, calculated from circumference at breast height_2007
faz_00355	basal area, calculated from circumference at breast height	0.011618153	m^2	4-Aug-11	basal area, calculated from circumference at breast height	faz_00355_basal area, calculated from circumference at breast height_2011
faz_00355	basal area, calculated from circumference at breast height	0.014721338	m^2	2-Aug-15	basal area, calculated from circumference at breast height	faz_00355_basal area, calculated from circumference at breast height_2015
faz_00355	diameter at breast height	0.12703785	m	26-Jun-07	diameter at breast height	faz_00355_diameter at breast height_2007
faz_00355	diameter at breast height	0.12162521	m	4-Aug-11	diameter at breast height	faz_00355_diameter at breast height_2011
faz_00355	diameter at breast height	0.136907959	m	2-Aug-15	diameter at breast height	faz_00355_diameter at breast height_2015
faz_00356	basal area, calculated from circumference at breast height	0.031200318	m^2	26-Jun-07	basal area, calculated from circumference at breast height	faz_00356_basal area, calculated from circumference at breast height_2007
faz_00356	basal area, calculated from circumference at breast height	0.036061226	m^2	4-Aug-11	basal area, calculated from circumference at breast height	faz_00356_basal area, calculated from circumference at breast height_2011
faz_00356	basal area, calculated from circumference at breast height	0.043598726	m^2	2-Aug-15	basal area, calculated from circumference at breast height	faz_00356_basal area, calculated from circumference at breast height_2015
faz_00356	diameter at breast height	0.199312517	m	26-Jun-07	diameter at breast height	faz_00356_diameter at breast height_2007
faz_00356	diameter at breast height	0.214276875	m	4-Aug-11	diameter at breast height	faz_00356_diameter at breast height_2011
faz_00356	diameter at breast height	0.235609045	m	2-Aug-15	diameter at breast height	faz_00356_diameter at breast height_2015
faz_00357	basal area, calculated from circumference at breast height	0.003345939	m^2	26-Jun-07	basal area, calculated from circumference at breast height	faz_00357_basal area, calculated from circumference at breast height_2007
faz_00357	basal area, calculated from circumference at breast height	0.003646178	m^2	4-Aug-11	basal area, calculated from circumference at breast height	faz_00357_basal area, calculated from circumference at breast height_2011
faz_00357	basal area, calculated from circumference at breast height	0.003853503	m^2	2-Aug-15	basal area, calculated from circumference at breast height	faz_00357_basal area, calculated from circumference at breast height_2015
faz_00357	diameter at breast height	0.065270073	m	26-Jun-07	diameter at breast height	faz_00357_diameter at breast height_2007
faz_00357	diameter at breast height	0.068135589	m	4-Aug-11	diameter at breast height	faz_00357_diameter at breast height_2011
faz_00357	diameter at breast height	0.070045932	m	2-Aug-15	diameter at breast height	faz_00357_diameter at breast height_2015
faz_00358	basal area, calculated from circumference at breast height	0.002637261	m^2	26-Jun-07	basal area, calculated from circumference at breast height	faz_00358_basal area, calculated from circumference at breast height_2007
faz_00358	basal area, calculated from circumference at breast height	0.002754459	m^2	4-Aug-11	basal area, calculated from circumference at breast height	faz_00358_basal area, calculated from circumference at breast height_2011
faz_00358	basal area, calculated from circumference at breast height	0.003511146	m^2	2-Aug-15	basal area, calculated from circumference at breast height	faz_00358_basal area, calculated from circumference at breast height_2015
faz_00358	diameter at breast height	0.057947089	m	26-Jun-07	diameter at breast height	faz_00358_diameter at breast height_2007
faz_00358	diameter at breast height	0.059220652	m	4-Aug-11	diameter at breast height	faz_00358_diameter at breast height_2011
faz_00358	diameter at breast height	0.066862026	m	2-Aug-15	diameter at breast height	faz_00358_diameter at breast height_2015
faz_00360	basal area, calculated from circumference at breast height	0.008756449	m^2	26-Jun-07	basal area, calculated from circumference at breast height	faz_00360_basal area, calculated from circumference at breast height_2007
faz_00360	basal area, calculated from circumference at breast height	0.00843949	m^2	4-Aug-11	basal area, calculated from circumference at breast height	faz_00360_basal area, calculated from circumference at breast height_2011
faz_00360	basal area, calculated from circumference at breast height	0.008061306	m^2	2-Aug-15	basal area, calculated from circumference at breast height	faz_00360_basal area, calculated from circumference at breast height_2015
faz_00360	diameter at breast height	0.105589096	m	26-Jun-07	diameter at breast height	faz_00360_diameter at breast height_2007
faz_00360	diameter at breast height	0.10366047	m	4-Aug-11	diameter at breast height	faz_00360_diameter at breast height_2011
faz_00360	diameter at breast height	0.101311269	m	2-Aug-15	diameter at breast height	faz_00360_diameter at breast height_2015
faz_00361	basal area, calculated from circumference at breast height	0.003923885	m^2	26-Jun-07	basal area, calculated from circumference at breast height	faz_00361_basal area, calculated from circumference at breast height_2007
faz_00361	basal area, calculated from circumference at breast height	0.003959315	m^2	4-Aug-11	basal area, calculated from circumference at breast height	faz_00361_basal area, calculated from circumference at breast height_2011
faz_00361	basal area, calculated from circumference at breast height	0.004211783	m^2	2-Aug-15	basal area, calculated from circumference at breast height	faz_00361_basal area, calculated from circumference at breast height_2015
faz_00361	diameter at breast height	0.070682714	m	26-Jun-07	diameter at breast height	faz_00361_diameter at breast height_2007
faz_00361	diameter at breast height	0.071001104	m	4-Aug-11	diameter at breast height	faz_00361_diameter at breast height_2011
faz_00361	diameter at breast height	0.073229838	m	2-Aug-15	diameter at breast height	faz_00361_diameter at breast height_2015
faz_00363	basal area, calculated from circumference at breast height	0.000877787	m^2	26-Jun-07	basal area, calculated from circumference at breast height	faz_00363_basal area, calculated from circumference at breast height_2007
faz_00363	basal area, calculated from circumference at breast height	0.000963376	m^2	4-Aug-11	basal area, calculated from circumference at breast height	faz_00363_basal area, calculated from circumference at breast height_2011
faz_00363	basal area, calculated from circumference at breast height	0.000963376	m^2	2-Aug-15	basal area, calculated from circumference at breast height	faz_00363_basal area, calculated from circumference at breast height_2015
faz_00363	diameter at breast height	0.033431013	m	26-Jun-07	diameter at breast height	faz_00363_diameter at breast height_2007
faz_00363	diameter at breast height	0.035022966	m	4-Aug-11	diameter at breast height	faz_00363_diameter at breast height_2011
faz_00363	diameter at breast height	0.035022966	m	2-Aug-15	diameter at breast height	faz_00363_diameter at breast height_2015
faz_00364	basal area, calculated from circumference at breast height	0.006331529	m^2	26-Jun-07	basal area, calculated from circumference at breast height	faz_00364_basal area, calculated from circumference at breast height_2007
faz_00364	basal area, calculated from circumference at breast height	0.006376513	m^2	4-Aug-11	basal area, calculated from circumference at breast height	faz_00364_basal area, calculated from circumference at breast height_2011
faz_00364	diameter at breast height	0.08978615	m	26-Jun-07	diameter at breast height	faz_00364_diameter at breast height_2007
faz_00364	diameter at breast height	0.09010454	m	4-Aug-11	diameter at breast height	faz_00364_diameter at breast height_2011
faz_00365	basal area, calculated from circumference at breast height	0.004585987	m^2	26-Jun-07	basal area, calculated from circumference at breast height	faz_00365_basal area, calculated from circumference at breast height_2007
faz_00365	basal area, calculated from circumference at breast height	0.004585987	m^2	4-Aug-11	basal area, calculated from circumference at breast height	faz_00365_basal area, calculated from circumference at breast height_2011
faz_00365	basal area, calculated from circumference at breast height	0.005382166	m^2	2-Aug-15	basal area, calculated from circumference at breast height	faz_00365_basal area, calculated from circumference at breast height_2015
faz_00365	diameter at breast height	0.076413744	m	26-Jun-07	diameter at breast height	faz_00365_diameter at breast height_2007
faz_00365	diameter at breast height	0.076413744	m	4-Aug-11	diameter at breast height	faz_00365_diameter at breast height_2011
faz_00365	diameter at breast height	0.082781556	m	2-Aug-15	diameter at breast height	faz_00365_diameter at breast height_2015
faz_00366	basal area, calculated from circumference at breast height	0.063576194	m^2	26-Jun-07	basal area, calculated from circumference at breast height	faz_00366_basal area, calculated from circumference at breast height_2007
faz_00366	basal area, calculated from circumference at breast height	0.071851115	m^2	4-Aug-11	basal area, calculated from circumference at breast height	faz_00366_basal area, calculated from circumference at breast height_2011
faz_00366	basal area, calculated from circumference at breast height	0.089371019	m^2	2-Aug-15	basal area, calculated from circumference at breast height	faz_00366_basal area, calculated from circumference at breast height_2015
faz_00366	diameter at breast height	0.284513136	m	26-Jun-07	diameter at breast height	faz_00366_diameter at breast height_2007
faz_00366	diameter at breast height	0.302462693	m	4-Aug-11	diameter at breast height	faz_00366_diameter at breast height_2011
faz_00366	diameter at breast height	0.337328795	m	2-Aug-15	diameter at breast height	faz_00366_diameter at breast height_2015
faz_00367	basal area, calculated from circumference at breast height	0.006064968	m^2	26-Jun-07	basal area, calculated from circumference at breast height	faz_00367_basal area, calculated from circumference at breast height_2007
faz_00367	basal area, calculated from circumference at breast height	0.008670382	m^2	4-Aug-11	basal area, calculated from circumference at breast height	faz_00367_basal area, calculated from circumference at breast height_2011
faz_00367	basal area, calculated from circumference at breast height	0.011496815	m^2	2-Aug-15	basal area, calculated from circumference at breast height	faz_00367_basal area, calculated from circumference at breast height_2015
faz_00367	diameter at breast height	0.087875806	m	26-Jun-07	diameter at breast height	faz_00367_diameter at breast height_2007
faz_00367	diameter at breast height	0.105068899	m	4-Aug-11	diameter at breast height	faz_00367_diameter at breast height_2011
faz_00367	diameter at breast height	0.120988429	m	2-Aug-15	diameter at breast height	faz_00367_diameter at breast height_2015
faz_00368	basal area, calculated from circumference at breast height	0.00132492	m^2	26-Jun-07	basal area, calculated from circumference at breast height	faz_00368_basal area, calculated from circumference at breast height_2007
faz_00368	basal area, calculated from circumference at breast height	0.001516242	m^2	4-Aug-11	basal area, calculated from circumference at breast height	faz_00368_basal area, calculated from circumference at breast height_2011
faz_00368	basal area, calculated from circumference at breast height	0.002038217	m^2	2-Aug-15	basal area, calculated from circumference at breast height	faz_00368_basal area, calculated from circumference at breast height_2015
faz_00368	diameter at breast height	0.041072388	m	26-Jun-07	diameter at breast height	faz_00368_diameter at breast height_2007
faz_00368	diameter at breast height	0.043937903	m	4-Aug-11	diameter at breast height	faz_00368_diameter at breast height_2011
faz_00368	diameter at breast height	0.050942496	m	2-Aug-15	diameter at breast height	faz_00368_diameter at breast height_2015
faz_00369	basal area, calculated from circumference at breast height	0.001071338	m^2	26-Jun-07	basal area, calculated from circumference at breast height	faz_00369_basal area, calculated from circumference at breast height_2007
faz_00369	basal area, calculated from circumference at breast height	0.001529459	m^2	4-Aug-11	basal area, calculated from circumference at breast height	faz_00369_basal area, calculated from circumference at breast height_2011
faz_00369	basal area, calculated from circumference at breast height	0.001771497	m^2	2-Aug-15	basal area, calculated from circumference at breast height	faz_00369_basal area, calculated from circumference at breast height_2015
faz_00369	diameter at breast height	0.03693331	m	26-Jun-07	diameter at breast height	faz_00369_diameter at breast height_2007
faz_00369	diameter at breast height	0.044128983	m	4-Aug-11	diameter at breast height	faz_00369_diameter at breast height_2011
faz_00369	diameter at breast height	0.047492524	m	2-Aug-15	diameter at breast height	faz_00369_diameter at breast height_2015
faz_00370	basal area, calculated from circumference at breast height	0.00272492	m^2	26-Jun-07	basal area, calculated from circumference at breast height	faz_00370_basal area, calculated from circumference at breast height_2007
faz_00370	basal area, calculated from circumference at breast height	0.003184713	m^2	4-Aug-11	basal area, calculated from circumference at breast height	faz_00370_basal area, calculated from circumference at breast height_2011
faz_00370	basal area, calculated from circumference at breast height	0.003345939	m^2	2-Aug-15	basal area, calculated from circumference at breast height	faz_00370_basal area, calculated from circumference at breast height_2015
[truncated: 7,573 more rows]
