# Supplementary material for: Species composition, community and population dynamics of two gallery forests from the Brazilian Cerrado domain
Source: Biodivers Data J. 2016 Jul 18;(4):e8503. doi: 10.3897/BDJ.4.e8503 (PMC5018118; doi:10.3897/BDJ.4.e8503)
Supplement: Supplementary material 1 — Community Dynamics of Corrego Fazendinha Gallery Forest [file biodiversity_data_journal-4-e8503-s001.zip › occurrence.txt]

id	modified	language	rights	rightsHolder	bibliographicCitation	references	datasetName	basisOfRecord	occurrenceID	occurrenceRemarks	eventDate	decimalLatitude	decimalLongitude	acceptedNameUsageID	parentNameUsageID	nameAccordingToID	scientificName	acceptedNameUsage	parentNameUsage	nameAccordingTo	higherClassification	kingdom	class	order	family	genus	subgenus	specificEpithet	infraspecificEpithet	taxonRank	scientificNameAuthorship	nomenclaturalCode	taxonomicStatus
faz_00001		en	http://creativecommons.org/publicdomain/zero/1.0/ & http://www.canadensys.net/norms	Federal University of Vicosa (UFV/LEEP)			CorregoFazendinho_DynamicsPlot_2007-2015	Observation	faz_00001	CorregoFazendinha_plot_001	26-Jun-07	-19.2575	-45.49602778	faz_00001		http://www.theplantlist.org/tpl1.1/record/kew-2601416;http://www.tropicos.org/Name/21200261	Siparuna guianensis								Siparunaceae	Siparuna		guianensis		species	Aubl.	ICBN	Accepted
faz_00002		en	http://creativecommons.org/publicdomain/zero/1.0/ & http://www.canadensys.net/norms	Federal University of Vicosa (UFV/LEEP)			CorregoFazendinho_DynamicsPlot_2007-2015	Observation	faz_00002	CorregoFazendinha_plot_001	26-Jun-07	-19.2575	-45.49602778	faz_00002		http://www.theplantlist.org/tpl1.1/record/kew-33281	Campomanesia xanthocarpa								Myrtaceae	Campomanesia		xanthocarpa		species	(Mart.) O.Berg	ICBN	Accepted
faz_00003		en	http://creativecommons.org/publicdomain/zero/1.0/ & http://www.canadensys.net/norms	Federal University of Vicosa (UFV/LEEP)			CorregoFazendinho_DynamicsPlot_2007-2015	Observation	faz_00003	CorregoFazendinha_plot_001	26-Jun-07	-19.2575	-45.49602778	faz_00003		http://www.theplantlist.org/tpl1.1/search?q=Lacistema	Lacistema sp								Lacistemataceae	Lacistema				genus		ICBN	Accepted
faz_00004		en	http://creativecommons.org/publicdomain/zero/1.0/ & http://www.canadensys.net/norms	Federal University of Vicosa (UFV/LEEP)			CorregoFazendinho_DynamicsPlot_2007-2015	Observation	faz_00004	CorregoFazendinha_plot_001	26-Jun-07	-19.2575	-45.49602778	faz_00004		http://www.ildis.org/LegumeWeb?version~10.01&genus~Andira&species~fraxinifolia;http://www.tropicos.org/Name/13015687	Andira fraxinifolia								Fabaceae	Andira		fraxinifolia		species	Benth.	ICBN	Accepted
faz_00005		en	http://creativecommons.org/publicdomain/zero/1.0/ & http://www.canadensys.net/norms	Federal University of Vicosa (UFV/LEEP)			CorregoFazendinho_DynamicsPlot_2007-2015	Observation	faz_00005	CorregoFazendinha_plot_001	26-Jun-07	-19.2575	-45.49602778	faz_00005		http://www.theplantlist.org/tpl1.1/record/kew-2692836;http://www.tropicos.org/Name/50185045	Callisthene major								Vochysiaceae	Callisthene		major		species	Mart.	ICBN	Accepted
faz_00006		en	http://creativecommons.org/publicdomain/zero/1.0/ & http://www.canadensys.net/norms	Federal University of Vicosa (UFV/LEEP)			CorregoFazendinho_DynamicsPlot_2007-2015	Observation	faz_00006	CorregoFazendinha_plot_001	26-Jun-07	-19.2575	-45.49602778	faz_00006		http://www.theplantlist.org/tpl1.1/record/kew-2601416;http://www.tropicos.org/Name/21200261	Siparuna guianensis								Siparunaceae	Siparuna		guianensis		species	Aubl.	ICBN	Accepted
faz_00007		en	http://creativecommons.org/publicdomain/zero/1.0/ & http://www.canadensys.net/norms	Federal University of Vicosa (UFV/LEEP)			CorregoFazendinho_DynamicsPlot_2007-2015	Observation	faz_00007	CorregoFazendinha_plot_001	26-Jun-07	-19.2575	-45.49602778	faz_00007		http://www.theplantlist.org/tpl1.1/record/kew-2692836;http://www.tropicos.org/Name/50185045	Callisthene major								Vochysiaceae	Callisthene		major		species	Mart.	ICBN	Accepted
faz_00008		en	http://creativecommons.org/publicdomain/zero/1.0/ & http://www.canadensys.net/norms	Federal University of Vicosa (UFV/LEEP)			CorregoFazendinho_DynamicsPlot_2007-2015	Observation	faz_00008	CorregoFazendinha_plot_001	26-Jun-07	-19.2575	-45.49602778	faz_00008		http://www.theplantlist.org/tpl1.1/record/kew-2497036;http://www.tropicos.org/Name/32200262	Luehea grandiflora								Malvaceae	Luehea		grandiflora		species	Mart.	ICBN	Accepted
faz_00009		en	http://creativecommons.org/publicdomain/zero/1.0/ & http://www.canadensys.net/norms	Federal University of Vicosa (UFV/LEEP)			CorregoFazendinho_DynamicsPlot_2007-2015	Observation	faz_00009	CorregoFazendinha_plot_001	26-Jun-07	-19.2575	-45.49602778	faz_00009		http://www.theplantlist.org/tpl1.1/record/kew-353776	Licania kunthiana								Chrysobalanaceae	Licania		kunthiana		species	Hook.f.	ICBN	Accepted
faz_00010		en	http://creativecommons.org/publicdomain/zero/1.0/ & http://www.canadensys.net/norms	Federal University of Vicosa (UFV/LEEP)			CorregoFazendinho_DynamicsPlot_2007-2015	Observation	faz_00010	CorregoFazendinha_plot_001	26-Jun-07	-19.2575	-45.49602778	faz_00010		http://www.theplantlist.org/tpl1.1/record/kew-2601416;http://www.tropicos.org/Name/21200261	Siparuna guianensis								Siparunaceae	Siparuna		guianensis		species	Aubl.	ICBN	Accepted
faz_00011		en	http://creativecommons.org/publicdomain/zero/1.0/ & http://www.canadensys.net/norms	Federal University of Vicosa (UFV/LEEP)			CorregoFazendinho_DynamicsPlot_2007-2015	Observation	faz_00011	CorregoFazendinha_plot_001	26-Jun-07	-19.2575	-45.49602778	faz_00011		http://www.ildis.org/LegumeWeb?version~10.01&genus~Dalbergia&species~brasiliensis;http://www.tropicos.org/Name/13013946	Dalbergia brasiliensis								Fabaceae	Dalbergia		brasiliensis		species	Vogel	ICBN	Accepted
faz_00012		en	http://creativecommons.org/publicdomain/zero/1.0/ & http://www.canadensys.net/norms	Federal University of Vicosa (UFV/LEEP)			CorregoFazendinho_DynamicsPlot_2007-2015	Observation	faz_00012	CorregoFazendinha_plot_001	26-Jun-07	-19.2575	-45.49602778	faz_00012		http://www.theplantlist.org/tpl1.1/record/kew-2692836;http://www.tropicos.org/Name/50185045	Callisthene major								Vochysiaceae	Callisthene		major		species	Mart.	ICBN	Accepted
faz_00013		en	http://creativecommons.org/publicdomain/zero/1.0/ & http://www.canadensys.net/norms	Federal University of Vicosa (UFV/LEEP)			CorregoFazendinho_DynamicsPlot_2007-2015	Observation	faz_00013	CorregoFazendinha_plot_001	26-Jun-07	-19.2575	-45.49602778	faz_00013		http://www.theplantlist.org/tpl1.1/record/kew-2692836;http://www.tropicos.org/Name/50185045	Callisthene major								Vochysiaceae	Callisthene		major		species	Mart.	ICBN	Accepted
faz_00014		en	http://creativecommons.org/publicdomain/zero/1.0/ & http://www.canadensys.net/norms	Federal University of Vicosa (UFV/LEEP)			CorregoFazendinho_DynamicsPlot_2007-2015	Observation	faz_00014	CorregoFazendinha_plot_001	26-Jun-07	-19.2575	-45.49602778	faz_00014		http://www.theplantlist.org/tpl1.1/record/kew-353776	Licania kunthiana								Chrysobalanaceae	Licania		kunthiana		species	Hook.f.	ICBN	Accepted
faz_00015		en	http://creativecommons.org/publicdomain/zero/1.0/ & http://www.canadensys.net/norms	Federal University of Vicosa (UFV/LEEP)			CorregoFazendinho_DynamicsPlot_2007-2015	Observation	faz_00015	CorregoFazendinha_plot_001	26-Jun-07	-19.2575	-45.49602778	faz_00015		http://www.theplantlist.org/tpl1.1/record/kew-2692836;http://www.tropicos.org/Name/50185045	Callisthene major								Vochysiaceae	Callisthene		major		species	Mart.	ICBN	Accepted
faz_00016		en	http://creativecommons.org/publicdomain/zero/1.0/ & http://www.canadensys.net/norms	Federal University of Vicosa (UFV/LEEP)			CorregoFazendinho_DynamicsPlot_2007-2015	Observation	faz_00016	CorregoFazendinha_plot_001	26-Jun-07	-19.2575	-45.49602778	faz_00016		http://www.theplantlist.org/tpl1.1/record/kew-2386463;http://www.tropicos.org/Name/17800193	Ocotea corymbosa								Lauraceae	Ocotea		corymbosa		species	(Meisn.) Mez	ICBN	Accepted
faz_00017		en	http://creativecommons.org/publicdomain/zero/1.0/ & http://www.canadensys.net/norms	Federal University of Vicosa (UFV/LEEP)			CorregoFazendinho_DynamicsPlot_2007-2015	Observation	faz_00017	CorregoFazendinha_plot_001	26-Jun-07	-19.2575	-45.49602778	faz_00017		http://www.ildis.org/LegumeWeb?version~10.01&genus~Dalbergia&species~brasiliensis;http://www.tropicos.org/Name/13013946	Dalbergia brasiliensis								Fabaceae	Dalbergia		brasiliensis		species	Vogel	ICBN	Accepted
faz_00018		en	http://creativecommons.org/publicdomain/zero/1.0/ & http://www.canadensys.net/norms	Federal University of Vicosa (UFV/LEEP)			CorregoFazendinho_DynamicsPlot_2007-2015	Observation	faz_00018	CorregoFazendinha_plot_001	26-Jun-07	-19.2575	-45.49602778	faz_00018		http://www.theplantlist.org/tpl1.1/record/kew-2601416;http://www.tropicos.org/Name/21200261	Siparuna guianensis								Siparunaceae	Siparuna		guianensis		species	Aubl.	ICBN	Accepted
faz_00019		en	http://creativecommons.org/publicdomain/zero/1.0/ & http://www.canadensys.net/norms	Federal University of Vicosa (UFV/LEEP)			CorregoFazendinho_DynamicsPlot_2007-2015	Observation	faz_00019	CorregoFazendinha_plot_001	26-Jun-07	-19.2575	-45.49602778	faz_00019		http://www.theplantlist.org/tpl1.1/record/kew-2868208;http://www.tropicos.org/Name/34100160	Qualea multiflora								Vochysiaceae	Qualea		multiflora		species	Mart.	ICBN	Accepted
faz_00020		en	http://creativecommons.org/publicdomain/zero/1.0/ & http://www.canadensys.net/norms	Federal University of Vicosa (UFV/LEEP)			CorregoFazendinho_DynamicsPlot_2007-2015	Observation	faz_00020	CorregoFazendinha_plot_001	26-Jun-07	-19.2575	-45.49602778	faz_00020		http://www.theplantlist.org/tpl1.1/record/kew-2601416;http://www.tropicos.org/Name/21200261	Siparuna guianensis								Siparunaceae	Siparuna		guianensis		species	Aubl.	ICBN	Accepted
faz_00021		en	http://creativecommons.org/publicdomain/zero/1.0/ & http://www.canadensys.net/norms	Federal University of Vicosa (UFV/LEEP)			CorregoFazendinho_DynamicsPlot_2007-2015	Observation	faz_00021	CorregoFazendinha_plot_001	26-Jun-07	-19.2575	-45.49602778	faz_00021		http://www.theplantlist.org/tpl1.1/search?q=Myrtaceae;http://plants.usda.gov/java/nameSearch	Myrtaceae sp								Myrtaceae					family		ICBN	Accepted
faz_00022		en	http://creativecommons.org/publicdomain/zero/1.0/ & http://www.canadensys.net/norms	Federal University of Vicosa (UFV/LEEP)			CorregoFazendinho_DynamicsPlot_2007-2015	Observation	faz_00022	CorregoFazendinha_plot_001	26-Jun-07	-19.2575	-45.49602778	faz_00022		http://www.ildis.org/LegumeWeb?version~10.01&genus~Piptadenia&species~gonoacantha	Piptadenia gonoacantha								Fabaceae	Piptadenia		gonoacantha		species	(Mart.)J.F.Macbr.	ICBN	Accepted
faz_00024		en	http://creativecommons.org/publicdomain/zero/1.0/ & http://www.canadensys.net/norms	Federal University of Vicosa (UFV/LEEP)			CorregoFazendinho_DynamicsPlot_2007-2015	Observation	faz_00024	CorregoFazendinha_plot_001	26-Jun-07	-19.2575	-45.49602778	faz_00024		http://www.theplantlist.org/tpl1.1/record/kew-2692836;http://www.tropicos.org/Name/50185045	Callisthene major								Vochysiaceae	Callisthene		major		species	Mart.	ICBN	Accepted
faz_00025		en	http://creativecommons.org/publicdomain/zero/1.0/ & http://www.canadensys.net/norms	Federal University of Vicosa (UFV/LEEP)			CorregoFazendinho_DynamicsPlot_2007-2015	Observation	faz_00025	CorregoFazendinha_plot_001	26-Jun-07	-19.2575	-45.49602778	faz_00025		http://www.theplantlist.org/tpl1.1/record/kew-2601416;http://www.tropicos.org/Name/21200261	Siparuna guianensis								Siparunaceae	Siparuna		guianensis		species	Aubl.	ICBN	Accepted
faz_00026		en	http://creativecommons.org/publicdomain/zero/1.0/ & http://www.canadensys.net/norms	Federal University of Vicosa (UFV/LEEP)			CorregoFazendinho_DynamicsPlot_2007-2015	Observation	faz_00026	CorregoFazendinha_plot_001	26-Jun-07	-19.2575	-45.49602778	faz_00026		http://www.theplantlist.org/tpl1.1/record/kew-213784;http://www.tropicos.org/Name/33700497	Vitex sellowiana								Lamiaceae	Vitex		sellowiana		species	Cham.	ICBN	Accepted
faz_00027		en	http://creativecommons.org/publicdomain/zero/1.0/ & http://www.canadensys.net/norms	Federal University of Vicosa (UFV/LEEP)			CorregoFazendinho_DynamicsPlot_2007-2015	Observation	faz_00027	CorregoFazendinha_plot_001	26-Jun-07	-19.2575	-45.49602778	faz_00027		http://www.theplantlist.org/tpl1.1/record/kew-2834610;http://www.tropicos.org/Name/1600336	Guatteria sellowiana								Annonaceae	Guatteria		sellowiana		species	Schltdl.	ICBN	Accepted
faz_00028		en	http://creativecommons.org/publicdomain/zero/1.0/ & http://www.canadensys.net/norms	Federal University of Vicosa (UFV/LEEP)			CorregoFazendinho_DynamicsPlot_2007-2015	Observation	faz_00028	CorregoFazendinha_plot_002	26-Jun-07	-19.2575	-45.49602778	faz_00028		http://www.theplantlist.org/tpl1.1/record/kew-131639;http://www.tropicos.org/Name/22101779;http://plants.usda.gov/java/profile?symbol=MYSP	Myrcia splendens								Myrtaceae	Myrcia		splendens		species	(Sw.) DC.	ICBN	Accepted
faz_00029		en	http://creativecommons.org/publicdomain/zero/1.0/ & http://www.canadensys.net/norms	Federal University of Vicosa (UFV/LEEP)			CorregoFazendinho_DynamicsPlot_2007-2015	Observation	faz_00029	CorregoFazendinha_plot_002	26-Jun-07	-19.2575	-45.49602778	faz_00029		http://www.theplantlist.org/tpl1.1/record/kew-131639;http://www.tropicos.org/Name/22101779;http://plants.usda.gov/java/profile?symbol=MYSP	Myrcia splendens								Myrtaceae	Myrcia		splendens		species	(Sw.) DC.	ICBN	Accepted
faz_00030		en	http://creativecommons.org/publicdomain/zero/1.0/ & http://www.canadensys.net/norms	Federal University of Vicosa (UFV/LEEP)			CorregoFazendinho_DynamicsPlot_2007-2015	Observation	faz_00030	CorregoFazendinha_plot_002	26-Jun-07	-19.2575	-45.49602778	faz_00030		http://www.theplantlist.org/tpl1.1/record/kew-2378929;http://www.tropicos.org/Name/17804856	Nectandra oppositifolia								Lauraceae	Nectandra		oppositifolia		species	Nees & Mart.	ICBN	Accepted
faz_00031		en	http://creativecommons.org/publicdomain/zero/1.0/ & http://www.canadensys.net/norms	Federal University of Vicosa (UFV/LEEP)			CorregoFazendinho_DynamicsPlot_2007-2015	Observation	faz_00031	CorregoFazendinha_plot_002	26-Jun-07	-19.2575	-45.49602778	faz_00031		http://www.theplantlist.org/tpl1.1/record/kew-2467939	Xylopia sericea								Annonaceae	Xylopia		sericea		species	A.St.-Hil.	ICBN	Accepted
faz_00032		en	http://creativecommons.org/publicdomain/zero/1.0/ & http://www.canadensys.net/norms	Federal University of Vicosa (UFV/LEEP)			CorregoFazendinho_DynamicsPlot_2007-2015	Observation	faz_00032	CorregoFazendinha_plot_002	26-Jun-07	-19.2575	-45.49602778	faz_00032		http://www.theplantlist.org/tpl1.1/record/kew-2386463;http://www.tropicos.org/Name/17800193	Ocotea corymbosa								Lauraceae	Ocotea		corymbosa		species	(Meisn.) Mez	ICBN	Accepted
faz_00033		en	http://creativecommons.org/publicdomain/zero/1.0/ & http://www.canadensys.net/norms	Federal University of Vicosa (UFV/LEEP)			CorregoFazendinho_DynamicsPlot_2007-2015	Observation	faz_00033	CorregoFazendinha_plot_002	26-Jun-07	-19.2575	-45.49602778	faz_00033		http://www.theplantlist.org/tpl1.1/record/kew-131684;http://www.tropicos.org/Name/22101354	Myrcia tomentosa								Myrtaceae	Myrcia		tomentosa		species	(Aubl.) DC.	ICBN	Accepted
faz_00034		en	http://creativecommons.org/publicdomain/zero/1.0/ & http://www.canadensys.net/norms	Federal University of Vicosa (UFV/LEEP)			CorregoFazendinho_DynamicsPlot_2007-2015	Observation	faz_00034	CorregoFazendinha_plot_002	26-Jun-07	-19.2575	-45.49602778	faz_00034		http://www.theplantlist.org/tpl1.1/search?q=Lacistema	Lacistema sp								Lacistemataceae	Lacistema				genus		ICBN	Accepted
faz_00035		en	http://creativecommons.org/publicdomain/zero/1.0/ & http://www.canadensys.net/norms	Federal University of Vicosa (UFV/LEEP)			CorregoFazendinho_DynamicsPlot_2007-2015	Observation	faz_00035	CorregoFazendinha_plot_002	26-Jun-07	-19.2575	-45.49602778	faz_00035		http://www.theplantlist.org/tpl1.1/record/kew-131639;http://www.tropicos.org/Name/22101779;http://plants.usda.gov/java/profile?symbol=MYSP	Myrcia splendens								Myrtaceae	Myrcia		splendens		species	(Sw.) DC.	ICBN	Accepted
faz_00036		en	http://creativecommons.org/publicdomain/zero/1.0/ & http://www.canadensys.net/norms	Federal University of Vicosa (UFV/LEEP)			CorregoFazendinho_DynamicsPlot_2007-2015	Observation	faz_00036	CorregoFazendinha_plot_002	26-Jun-07	-19.2575	-45.49602778	faz_00036		http://www.theplantlist.org/tpl1.1/record/kew-2601416;http://www.tropicos.org/Name/21200261	Siparuna guianensis								Siparunaceae	Siparuna		guianensis		species	Aubl.	ICBN	Accepted
faz_00037		en	http://creativecommons.org/publicdomain/zero/1.0/ & http://www.canadensys.net/norms	Federal University of Vicosa (UFV/LEEP)			CorregoFazendinho_DynamicsPlot_2007-2015	Observation	faz_00037	CorregoFazendinha_plot_002	26-Jun-07	-19.2575	-45.49602778	faz_00037		http://www.ildis.org/LegumeWeb?version~10.01&genus~Senna&species~macranthera	Senna macranthera								Fabaceae	Senna		macranthera		species	(Collad.)H.S.Irwin & Barneby	ICBN	Accepted
faz_00038		en	http://creativecommons.org/publicdomain/zero/1.0/ & http://www.canadensys.net/norms	Federal University of Vicosa (UFV/LEEP)			CorregoFazendinho_DynamicsPlot_2007-2015	Observation	faz_00038	CorregoFazendinha_plot_002	26-Jun-07	-19.2575	-45.49602778	faz_00038		http://www.theplantlist.org/tpl1.1/search?q=Copaifera+langsdorffii	Copaifera langsdorffii								Fabaceae	Copaifera		langsdorffii		species	Desf.	ICBN	No opinion
faz_00039		en	http://creativecommons.org/publicdomain/zero/1.0/ & http://www.canadensys.net/norms	Federal University of Vicosa (UFV/LEEP)			CorregoFazendinho_DynamicsPlot_2007-2015	Observation	faz_00039	CorregoFazendinha_plot_002	26-Jun-07	-19.2575	-45.49602778	faz_00039		http://www.theplantlist.org/tpl1.1/search?q=Marlieria	Marlieria sp								Myrtaceae	Marlieria				genus		ICBN	No opinion
faz_00040		en	http://creativecommons.org/publicdomain/zero/1.0/ & http://www.canadensys.net/norms	Federal University of Vicosa (UFV/LEEP)			CorregoFazendinho_DynamicsPlot_2007-2015	Observation	faz_00040	CorregoFazendinha_plot_002	26-Jun-07	-19.2575	-45.49602778	faz_00040		http://www.theplantlist.org/tpl1.1/record/kew-2707200;http://www.tropicos.org/Name/20400355	Cedrela fissilis								Meliaceae	Cedrela		fissilis		species	Vell.	ICBN	Accepted
faz_00041		en	http://creativecommons.org/publicdomain/zero/1.0/ & http://www.canadensys.net/norms	Federal University of Vicosa (UFV/LEEP)			CorregoFazendinho_DynamicsPlot_2007-2015	Observation	faz_00041	CorregoFazendinha_plot_002	26-Jun-07	-19.2575	-45.49602778	faz_00041		http://www.theplantlist.org/tpl1.1/record/kew-131684;http://www.tropicos.org/Name/22101354	Myrcia tomentosa								Myrtaceae	Myrcia		tomentosa		species	(Aubl.) DC.	ICBN	Accepted
faz_00042		en	http://creativecommons.org/publicdomain/zero/1.0/ & http://www.canadensys.net/norms	Federal University of Vicosa (UFV/LEEP)			CorregoFazendinho_DynamicsPlot_2007-2015	Observation	faz_00042	CorregoFazendinha_plot_002	26-Jun-07	-19.2575	-45.49602778	faz_00042		http://www.theplantlist.org/tpl1.1/record/kew-131684;http://www.tropicos.org/Name/22101354	Myrcia tomentosa								Myrtaceae	Myrcia		tomentosa		species	(Aubl.) DC.	ICBN	Accepted
faz_00043		en	http://creativecommons.org/publicdomain/zero/1.0/ & http://www.canadensys.net/norms	Federal University of Vicosa (UFV/LEEP)			CorregoFazendinho_DynamicsPlot_2007-2015	Observation	faz_00043	CorregoFazendinha_plot_002	26-Jun-07	-19.2575	-45.49602778	faz_00043		http://www.ildis.org/LegumeWeb?version~10.01&genus~Senna&species~macranthera	Senna macranthera								Fabaceae	Senna		macranthera		species	(Collad.)H.S.Irwin & Barneby	ICBN	Accepted
faz_00044		en	http://creativecommons.org/publicdomain/zero/1.0/ & http://www.canadensys.net/norms	Federal University of Vicosa (UFV/LEEP)			CorregoFazendinho_DynamicsPlot_2007-2015	Observation	faz_00044	CorregoFazendinha_plot_002	26-Jun-07	-19.2575	-45.49602778	faz_00044		http://www.theplantlist.org/tpl1.1/record/kew-353776	Licania kunthiana								Chrysobalanaceae	Licania		kunthiana		species	Hook.f.	ICBN	Accepted
faz_00045		en	http://creativecommons.org/publicdomain/zero/1.0/ & http://www.canadensys.net/norms	Federal University of Vicosa (UFV/LEEP)			CorregoFazendinho_DynamicsPlot_2007-2015	Observation	faz_00045	CorregoFazendinha_plot_002	26-Jun-07	-19.2575	-45.49602778	faz_00045		http://www.theplantlist.org/tpl1.1/record/kew-2412252;http://www.tropicos.org/Name/4700374	Protium heptaphyllum								Burseraceae	Protium		heptaphyllum		species	(Aubl.) Marchand	ICBN	Accepted
faz_00046		en	http://creativecommons.org/publicdomain/zero/1.0/ & http://www.canadensys.net/norms	Federal University of Vicosa (UFV/LEEP)			CorregoFazendinho_DynamicsPlot_2007-2015	Observation	faz_00046	CorregoFazendinha_plot_002	26-Jun-07	-19.2575	-45.49602778	faz_00046		http://www.theplantlist.org/tpl1.1/search?q=Myrtaceae;http://plants.usda.gov/java/nameSearch	Myrtaceae sp								Myrtaceae					family		ICBN	Accepted
faz_00047		en	http://creativecommons.org/publicdomain/zero/1.0/ & http://www.canadensys.net/norms	Federal University of Vicosa (UFV/LEEP)			CorregoFazendinho_DynamicsPlot_2007-2015	Observation	faz_00047	CorregoFazendinha_plot_002	26-Jun-07	-19.2575	-45.49602778	faz_00047		http://www.theplantlist.org/tpl1.1/record/kew-2436204;http://www.tropicos.org/Name/1300281	Tapirira guianensis								Anacardiaceae	Tapirira		guianensis		species	Aubl.	ICBN	Accepted
faz_00048		en	http://creativecommons.org/publicdomain/zero/1.0/ & http://www.canadensys.net/norms	Federal University of Vicosa (UFV/LEEP)			CorregoFazendinho_DynamicsPlot_2007-2015	Observation	faz_00048	CorregoFazendinha_plot_002	26-Jun-07	-19.2575	-45.49602778	faz_00048		http://www.theplantlist.org/tpl1.1/record/kew-33281	Campomanesia xanthocarpa								Myrtaceae	Campomanesia		xanthocarpa		species	(Mart.) O.Berg	ICBN	Accepted
faz_00050		en	http://creativecommons.org/publicdomain/zero/1.0/ & http://www.canadensys.net/norms	Federal University of Vicosa (UFV/LEEP)			CorregoFazendinho_DynamicsPlot_2007-2015	Observation	faz_00050	CorregoFazendinha_plot_002	26-Jun-07	-19.2575	-45.49602778	faz_00050		http://www.ildis.org/LegumeWeb?version~10.01&genus~Plathymenia&species~reticulata;http://www.tropicos.org/Name/13031988	Plathymenia reticulata								Fabaceae	Plathymenia		reticulata		species	Benth.	ICBN	Accepted
faz_00051		en	http://creativecommons.org/publicdomain/zero/1.0/ & http://www.canadensys.net/norms	Federal University of Vicosa (UFV/LEEP)			CorregoFazendinho_DynamicsPlot_2007-2015	Observation	faz_00051	CorregoFazendinha_plot_002	26-Jun-07	-19.2575	-45.49602778	faz_00051		http://www.ildis.org/LegumeWeb?version~10.01&genus~Dalbergia&species~brasiliensis;http://www.tropicos.org/Name/13013946	Dalbergia brasiliensis								Fabaceae	Dalbergia		brasiliensis		species	Vogel	ICBN	Accepted
faz_00052		en	http://creativecommons.org/publicdomain/zero/1.0/ & http://www.canadensys.net/norms	Federal University of Vicosa (UFV/LEEP)			CorregoFazendinho_DynamicsPlot_2007-2015	Observation	faz_00052	CorregoFazendinha_plot_002	26-Jun-07	-19.2575	-45.49602778	faz_00052		http://www.theplantlist.org/tpl1.1/record/kew-187438;http://www.tropicos.org/Name/2200796	Schefflera morototoni								Araliaceae	Schefflera		morototoni		species	(Aubl.) Maguire, Steyerm. & Frodin	ICBN	Accepted
faz_00053		en	http://creativecommons.org/publicdomain/zero/1.0/ & http://www.canadensys.net/norms	Federal University of Vicosa (UFV/LEEP)			CorregoFazendinho_DynamicsPlot_2007-2015	Observation	faz_00053	CorregoFazendinha_plot_002	26-Jun-07	-19.2575	-45.49602778	faz_00053		http://www.theplantlist.org/tpl1.1/record/kew-2692836;http://www.tropicos.org/Name/50185045	Callisthene major								Vochysiaceae	Callisthene		major		species	Mart.	ICBN	Accepted
faz_00054		en	http://creativecommons.org/publicdomain/zero/1.0/ & http://www.canadensys.net/norms	Federal University of Vicosa (UFV/LEEP)			CorregoFazendinho_DynamicsPlot_2007-2015	Observation	faz_00054	CorregoFazendinha_plot_003	26-Jun-07	-19.2575	-45.49602778	faz_00054		http://www.ildis.org/LegumeWeb?version~10.01&genus~Dalbergia&species~brasiliensis;http://www.tropicos.org/Name/13013946	Dalbergia brasiliensis								Fabaceae	Dalbergia		brasiliensis		species	Vogel	ICBN	Accepted
faz_00055		en	http://creativecommons.org/publicdomain/zero/1.0/ & http://www.canadensys.net/norms	Federal University of Vicosa (UFV/LEEP)			CorregoFazendinho_DynamicsPlot_2007-2015	Observation	faz_00055	CorregoFazendinha_plot_003	26-Jun-07	-19.2575	-45.49602778	faz_00055		http://www.ildis.org/LegumeWeb?version~10.01&genus~Dalbergia&species~brasiliensis;http://www.tropicos.org/Name/13013946	Dalbergia brasiliensis								Fabaceae	Dalbergia		brasiliensis		species	Vogel	ICBN	Accepted
faz_00056		en	http://creativecommons.org/publicdomain/zero/1.0/ & http://www.canadensys.net/norms	Federal University of Vicosa (UFV/LEEP)			CorregoFazendinho_DynamicsPlot_2007-2015	Observation	faz_00056	CorregoFazendinha_plot_003	26-Jun-07	-19.2575	-45.49602778	faz_00056		http://www.ildis.org/LegumeWeb?version~10.01&genus~Andira&species~fraxinifolia;http://www.tropicos.org/Name/13015687	Andira fraxinifolia								Fabaceae	Andira		fraxinifolia		species	Benth.	ICBN	Accepted
faz_00057		en	http://creativecommons.org/publicdomain/zero/1.0/ & http://www.canadensys.net/norms	Federal University of Vicosa (UFV/LEEP)			CorregoFazendinho_DynamicsPlot_2007-2015	Observation	faz_00057	CorregoFazendinha_plot_003	26-Jun-07	-19.2575	-45.49602778	faz_00057		http://www.ildis.org/LegumeWeb?version~10.01&genus~Andira&species~fraxinifolia;http://www.tropicos.org/Name/13015687	Andira fraxinifolia								Fabaceae	Andira		fraxinifolia		species	Benth.	ICBN	Accepted
faz_00058		en	http://creativecommons.org/publicdomain/zero/1.0/ & http://www.canadensys.net/norms	Federal University of Vicosa (UFV/LEEP)			CorregoFazendinho_DynamicsPlot_2007-2015	Observation	faz_00058	CorregoFazendinha_plot_003	26-Jun-07	-19.2575	-45.49602778	faz_00058		http://www.theplantlist.org/tpl1.1/record/kew-2692836;http://www.tropicos.org/Name/50185045	Callisthene major								Vochysiaceae	Callisthene		major		species	Mart.	ICBN	Accepted
faz_00059		en	http://creativecommons.org/publicdomain/zero/1.0/ & http://www.canadensys.net/norms	Federal University of Vicosa (UFV/LEEP)			CorregoFazendinho_DynamicsPlot_2007-2015	Observation	faz_00059	CorregoFazendinha_plot_003	26-Jun-07	-19.2575	-45.49602778	faz_00059		http://www.ildis.org/LegumeWeb?version~10.01&genus~Dalbergia&species~brasiliensis;http://www.tropicos.org/Name/13013946	Dalbergia brasiliensis								Fabaceae	Dalbergia		brasiliensis		species	Vogel	ICBN	Accepted
faz_00060		en	http://creativecommons.org/publicdomain/zero/1.0/ & http://www.canadensys.net/norms	Federal University of Vicosa (UFV/LEEP)			CorregoFazendinho_DynamicsPlot_2007-2015	Observation	faz_00060	CorregoFazendinha_plot_003	26-Jun-07	-19.2575	-45.49602778	faz_00060		http://www.ildis.org/LegumeWeb?version~10.01&genus~Andira&species~fraxinifolia;http://www.tropicos.org/Name/13015687	Andira fraxinifolia								Fabaceae	Andira		fraxinifolia		species	Benth.	ICBN	Accepted
faz_00061		en	http://creativecommons.org/publicdomain/zero/1.0/ & http://www.canadensys.net/norms	Federal University of Vicosa (UFV/LEEP)			CorregoFazendinho_DynamicsPlot_2007-2015	Observation	faz_00061	CorregoFazendinha_plot_003	26-Jun-07	-19.2575	-45.49602778	faz_00061		http://www.theplantlist.org/tpl1.1/record/kew-2601416;http://www.tropicos.org/Name/21200261	Siparuna guianensis								Siparunaceae	Siparuna		guianensis		species	Aubl.	ICBN	Accepted
faz_00062		en	http://creativecommons.org/publicdomain/zero/1.0/ & http://www.canadensys.net/norms	Federal University of Vicosa (UFV/LEEP)			CorregoFazendinho_DynamicsPlot_2007-2015	Observation	faz_00062	CorregoFazendinha_plot_003	26-Jun-07	-19.2575	-45.49602778	faz_00062		http://www.theplantlist.org/tpl1.1/record/kew-2601416;http://www.tropicos.org/Name/21200261	Siparuna guianensis								Siparunaceae	Siparuna		guianensis		species	Aubl.	ICBN	Accepted
faz_00063		en	http://creativecommons.org/publicdomain/zero/1.0/ & http://www.canadensys.net/norms	Federal University of Vicosa (UFV/LEEP)			CorregoFazendinho_DynamicsPlot_2007-2015	Observation	faz_00063	CorregoFazendinha_plot_003	26-Jun-07	-19.2575	-45.49602778	faz_00063		http://www.theplantlist.org/tpl1.1/record/kew-2601416;http://www.tropicos.org/Name/21200261	Siparuna guianensis								Siparunaceae	Siparuna		guianensis		species	Aubl.	ICBN	Accepted
faz_00064		en	http://creativecommons.org/publicdomain/zero/1.0/ & http://www.canadensys.net/norms	Federal University of Vicosa (UFV/LEEP)			CorregoFazendinho_DynamicsPlot_2007-2015	Observation	faz_00064	CorregoFazendinha_plot_003	26-Jun-07	-19.2575	-45.49602778	faz_00064		http://www.theplantlist.org/tpl1.1/search?q=Copaifera+langsdorffii	Copaifera langsdorffii								Fabaceae	Copaifera		langsdorffii		species	Desf.	ICBN	No opinion
faz_00065		en	http://creativecommons.org/publicdomain/zero/1.0/ & http://www.canadensys.net/norms	Federal University of Vicosa (UFV/LEEP)			CorregoFazendinho_DynamicsPlot_2007-2015	Observation	faz_00065	CorregoFazendinha_plot_003	26-Jun-07	-19.2575	-45.49602778	faz_00065		http://www.ildis.org/LegumeWeb?version~10.01&genus~Andira&species~fraxinifolia;http://www.tropicos.org/Name/13015687	Andira fraxinifolia								Fabaceae	Andira		fraxinifolia		species	Benth.	ICBN	Accepted
faz_00066		en	http://creativecommons.org/publicdomain/zero/1.0/ & http://www.canadensys.net/norms	Federal University of Vicosa (UFV/LEEP)			CorregoFazendinho_DynamicsPlot_2007-2015	Observation	faz_00066	CorregoFazendinha_plot_003	26-Jun-07	-19.2575	-45.49602778	faz_00066		http://www.theplantlist.org/tpl1.1/record/kew-2692836;http://www.tropicos.org/Name/50185045	Callisthene major								Vochysiaceae	Callisthene		major		species	Mart.	ICBN	Accepted
faz_00067		en	http://creativecommons.org/publicdomain/zero/1.0/ & http://www.canadensys.net/norms	Federal University of Vicosa (UFV/LEEP)			CorregoFazendinho_DynamicsPlot_2007-2015	Observation	faz_00067	CorregoFazendinha_plot_003	26-Jun-07	-19.2575	-45.49602778	faz_00067		http://www.theplantlist.org/tpl1.1/record/kew-353776	Licania kunthiana								Chrysobalanaceae	Licania		kunthiana		species	Hook.f.	ICBN	Accepted
faz_00068		en	http://creativecommons.org/publicdomain/zero/1.0/ & http://www.canadensys.net/norms	Federal University of Vicosa (UFV/LEEP)			CorregoFazendinho_DynamicsPlot_2007-2015	Observation	faz_00068	CorregoFazendinha_plot_003	26-Jun-07	-19.2575	-45.49602778	faz_00068		http://www.ildis.org/LegumeWeb?version~10.01&genus~Piptadenia&species~gonoacantha	Piptadenia gonoacantha								Fabaceae	Piptadenia		gonoacantha		species	(Mart.)J.F.Macbr.	ICBN	Accepted
faz_00069		en	http://creativecommons.org/publicdomain/zero/1.0/ & http://www.canadensys.net/norms	Federal University of Vicosa (UFV/LEEP)			CorregoFazendinho_DynamicsPlot_2007-2015	Observation	faz_00069	CorregoFazendinha_plot_003	26-Jun-07	-19.2575	-45.49602778	faz_00069		http://www.ildis.org/LegumeWeb?version~10.01&genus~Dalbergia&species~brasiliensis;http://www.tropicos.org/Name/13013946	Dalbergia brasiliensis								Fabaceae	Dalbergia		brasiliensis		species	Vogel	ICBN	Accepted
faz_00070		en	http://creativecommons.org/publicdomain/zero/1.0/ & http://www.canadensys.net/norms	Federal University of Vicosa (UFV/LEEP)			CorregoFazendinho_DynamicsPlot_2007-2015	Observation	faz_00070	CorregoFazendinha_plot_003	26-Jun-07	-19.2575	-45.49602778	faz_00070		http://www.theplantlist.org/tpl1.1/record/kew-2386463;http://www.tropicos.org/Name/17800193	Ocotea corymbosa								Lauraceae	Ocotea		corymbosa		species	(Meisn.) Mez	ICBN	Accepted
faz_00071		en	http://creativecommons.org/publicdomain/zero/1.0/ & http://www.canadensys.net/norms	Federal University of Vicosa (UFV/LEEP)			CorregoFazendinho_DynamicsPlot_2007-2015	Observation	faz_00071	CorregoFazendinha_plot_003	26-Jun-07	-19.2575	-45.49602778	faz_00071		http://www.theplantlist.org/tpl1.1/record/kew-2692836;http://www.tropicos.org/Name/50185045	Callisthene major								Vochysiaceae	Callisthene		major		species	Mart.	ICBN	Accepted
faz_00072		en	http://creativecommons.org/publicdomain/zero/1.0/ & http://www.canadensys.net/norms	Federal University of Vicosa (UFV/LEEP)			CorregoFazendinho_DynamicsPlot_2007-2015	Observation	faz_00072	CorregoFazendinha_plot_003	26-Jun-07	-19.2575	-45.49602778	faz_00072		http://www.theplantlist.org/tpl1.1/record/kew-131583;http://www.tropicos.org/Name/22101308	Myrcia rufipes								Myrtaceae	Myrcia		rufipes		species	DC.	ICBN	Accepted
faz_00073		en	http://creativecommons.org/publicdomain/zero/1.0/ & http://www.canadensys.net/norms	Federal University of Vicosa (UFV/LEEP)			CorregoFazendinho_DynamicsPlot_2007-2015	Observation	faz_00073	CorregoFazendinha_plot_003	26-Jun-07	-19.2575	-45.49602778	faz_00073		http://www.theplantlist.org/tpl1.1/record/kew-2601416;http://www.tropicos.org/Name/21200261	Siparuna guianensis								Siparunaceae	Siparuna		guianensis		species	Aubl.	ICBN	Accepted
faz_00074		en	http://creativecommons.org/publicdomain/zero/1.0/ & http://www.canadensys.net/norms	Federal University of Vicosa (UFV/LEEP)			CorregoFazendinho_DynamicsPlot_2007-2015	Observation	faz_00074	CorregoFazendinha_plot_003	26-Jun-07	-19.2575	-45.49602778	faz_00074		http://www.ildis.org/LegumeWeb?version~10.01&genus~Piptadenia&species~gonoacantha	Piptadenia gonoacantha								Fabaceae	Piptadenia		gonoacantha		species	(Mart.)J.F.Macbr.	ICBN	Accepted
faz_00075		en	http://creativecommons.org/publicdomain/zero/1.0/ & http://www.canadensys.net/norms	Federal University of Vicosa (UFV/LEEP)			CorregoFazendinho_DynamicsPlot_2007-2015	Observation	faz_00075	CorregoFazendinha_plot_003	26-Jun-07	-19.2575	-45.49602778	faz_00075		http://www.theplantlist.org/tpl1.1/record/kew-2601416;http://www.tropicos.org/Name/21200261	Siparuna guianensis								Siparunaceae	Siparuna		guianensis		species	Aubl.	ICBN	Accepted
faz_00076		en	http://creativecommons.org/publicdomain/zero/1.0/ & http://www.canadensys.net/norms	Federal University of Vicosa (UFV/LEEP)			CorregoFazendinho_DynamicsPlot_2007-2015	Observation	faz_00076	CorregoFazendinha_plot_003	26-Jun-07	-19.2575	-45.49602778	faz_00076		http://www.theplantlist.org/tpl1.1/record/kew-2692836;http://www.tropicos.org/Name/50185045	Callisthene major								Vochysiaceae	Callisthene		major		species	Mart.	ICBN	Accepted
faz_00077		en	http://creativecommons.org/publicdomain/zero/1.0/ & http://www.canadensys.net/norms	Federal University of Vicosa (UFV/LEEP)			CorregoFazendinho_DynamicsPlot_2007-2015	Observation	faz_00077	CorregoFazendinha_plot_003	26-Jun-07	-19.2575	-45.49602778	faz_00077		http://www.theplantlist.org/tpl1.1/record/kew-2692836;http://www.tropicos.org/Name/50185045	Callisthene major								Vochysiaceae	Callisthene		major		species	Mart.	ICBN	Accepted
faz_00078		en	http://creativecommons.org/publicdomain/zero/1.0/ & http://www.canadensys.net/norms	Federal University of Vicosa (UFV/LEEP)			CorregoFazendinho_DynamicsPlot_2007-2015	Observation	faz_00078	CorregoFazendinha_plot_003	26-Jun-07	-19.2575	-45.49602778	faz_00078		http://www.theplantlist.org/tpl1.1/record/kew-2692836;http://www.tropicos.org/Name/50185045	Callisthene major								Vochysiaceae	Callisthene		major		species	Mart.	ICBN	Accepted
faz_00079		en	http://creativecommons.org/publicdomain/zero/1.0/ & http://www.canadensys.net/norms	Federal University of Vicosa (UFV/LEEP)			CorregoFazendinho_DynamicsPlot_2007-2015	Observation	faz_00079	CorregoFazendinha_plot_003	26-Jun-07	-19.2575	-45.49602778	faz_00079		http://www.theplantlist.org/tpl1.1/record/kew-2601416;http://www.tropicos.org/Name/21200261	Siparuna guianensis								Siparunaceae	Siparuna		guianensis		species	Aubl.	ICBN	Accepted
faz_00080		en	http://creativecommons.org/publicdomain/zero/1.0/ & http://www.canadensys.net/norms	Federal University of Vicosa (UFV/LEEP)			CorregoFazendinho_DynamicsPlot_2007-2015	Observation	faz_00080	CorregoFazendinha_plot_003	26-Jun-07	-19.2575	-45.49602778	faz_00080		http://www.theplantlist.org/tpl1.1/record/kew-2378929;http://www.tropicos.org/Name/17804856	Nectandra oppositifolia								Lauraceae	Nectandra		oppositifolia		species	Nees & Mart.	ICBN	Accepted
faz_00081		en	http://creativecommons.org/publicdomain/zero/1.0/ & http://www.canadensys.net/norms	Federal University of Vicosa (UFV/LEEP)			CorregoFazendinho_DynamicsPlot_2007-2015	Observation	faz_00081	CorregoFazendinha_plot_003	26-Jun-07	-19.2575	-45.49602778	faz_00081		http://www.theplantlist.org/tpl1.1/record/kew-2601416;http://www.tropicos.org/Name/21200261	Siparuna guianensis								Siparunaceae	Siparuna		guianensis		species	Aubl.	ICBN	Accepted
faz_00082		en	http://creativecommons.org/publicdomain/zero/1.0/ & http://www.canadensys.net/norms	Federal University of Vicosa (UFV/LEEP)			CorregoFazendinho_DynamicsPlot_2007-2015	Observation	faz_00082	CorregoFazendinha_plot_003	26-Jun-07	-19.2575	-45.49602778	faz_00082		http://www.theplantlist.org/tpl1.1/record/kew-2848143	Heteropterys byrsonimifolia								Malpighiaceae	Heteropterys		byrsonimifolia		species	A.Juss.	ICBN	Accepted
faz_00083		en	http://creativecommons.org/publicdomain/zero/1.0/ & http://www.canadensys.net/norms	Federal University of Vicosa (UFV/LEEP)			CorregoFazendinho_DynamicsPlot_2007-2015	Observation	faz_00083	CorregoFazendinha_plot_003	26-Jun-07	-19.2575	-45.49602778	faz_00083		http://www.theplantlist.org/tpl1.1/record/kew-2601416;http://www.tropicos.org/Name/21200261	Siparuna guianensis								Siparunaceae	Siparuna		guianensis		species	Aubl.	ICBN	Accepted
faz_00084		en	http://creativecommons.org/publicdomain/zero/1.0/ & http://www.canadensys.net/norms	Federal University of Vicosa (UFV/LEEP)			CorregoFazendinho_DynamicsPlot_2007-2015	Observation	faz_00084	CorregoFazendinha_plot_003	26-Jun-07	-19.2575	-45.49602778	faz_00084		http://www.ildis.org/LegumeWeb?version~10.01&genus~Piptadenia&species~gonoacantha	Piptadenia gonoacantha								Fabaceae	Piptadenia		gonoacantha		species	(Mart.)J.F.Macbr.	ICBN	Accepted
faz_00086		en	http://creativecommons.org/publicdomain/zero/1.0/ & http://www.canadensys.net/norms	Federal University of Vicosa (UFV/LEEP)			CorregoFazendinho_DynamicsPlot_2007-2015	Observation	faz_00086	CorregoFazendinha_plot_004	26-Jun-07	-19.2575	-45.49602778	faz_00086		http://www.theplantlist.org/tpl1.1/record/kew-2601416;http://www.tropicos.org/Name/21200261	Siparuna guianensis								Siparunaceae	Siparuna		guianensis		species	Aubl.	ICBN	Accepted
faz_00087		en	http://creativecommons.org/publicdomain/zero/1.0/ & http://www.canadensys.net/norms	Federal University of Vicosa (UFV/LEEP)			CorregoFazendinho_DynamicsPlot_2007-2015	Observation	faz_00087	CorregoFazendinha_plot_004	26-Jun-07	-19.2575	-45.49602778	faz_00087		http://www.theplantlist.org/tpl1.1/record/kew-2601416;http://www.tropicos.org/Name/21200261	Siparuna guianensis								Siparunaceae	Siparuna		guianensis		species	Aubl.	ICBN	Accepted
faz_00088		en	http://creativecommons.org/publicdomain/zero/1.0/ & http://www.canadensys.net/norms	Federal University of Vicosa (UFV/LEEP)			CorregoFazendinho_DynamicsPlot_2007-2015	Observation	faz_00088	CorregoFazendinha_plot_004	26-Jun-07	-19.2575	-45.49602778	faz_00088		http://www.theplantlist.org/tpl1.1/record/kew-2664117;http://www.tropicos.org/Name/1300083	Astronium fraxinifolium								Anacardiaceae	Astronium		fraxinifolium		species	Schott	ICBN	Accepted
faz_00089		en	http://creativecommons.org/publicdomain/zero/1.0/ & http://www.canadensys.net/norms	Federal University of Vicosa (UFV/LEEP)			CorregoFazendinho_DynamicsPlot_2007-2015	Observation	faz_00089	CorregoFazendinha_plot_004	26-Jun-07	-19.2575	-45.49602778	faz_00089		http://www.theplantlist.org/tpl1.1/record/kew-2601416;http://www.tropicos.org/Name/21200261	Siparuna guianensis								Siparunaceae	Siparuna		guianensis		species	Aubl.	ICBN	Accepted
faz_00090		en	http://creativecommons.org/publicdomain/zero/1.0/ & http://www.canadensys.net/norms	Federal University of Vicosa (UFV/LEEP)			CorregoFazendinho_DynamicsPlot_2007-2015	Observation	faz_00090	CorregoFazendinha_plot_004	26-Jun-07	-19.2575	-45.49602778	faz_00090		http://www.theplantlist.org/tpl1.1/record/kew-2601416;http://www.tropicos.org/Name/21200261	Siparuna guianensis								Siparunaceae	Siparuna		guianensis		species	Aubl.	ICBN	Accepted
faz_00091		en	http://creativecommons.org/publicdomain/zero/1.0/ & http://www.canadensys.net/norms	Federal University of Vicosa (UFV/LEEP)			CorregoFazendinho_DynamicsPlot_2007-2015	Observation	faz_00091	CorregoFazendinha_plot_004	26-Jun-07	-19.2575	-45.49602778	faz_00091		http://www.theplantlist.org/tpl1.1/search?q=Myrtaceae;http://plants.usda.gov/java/nameSearch	Myrtaceae sp								Myrtaceae					family		ICBN	Accepted
faz_00092		en	http://creativecommons.org/publicdomain/zero/1.0/ & http://www.canadensys.net/norms	Federal University of Vicosa (UFV/LEEP)			CorregoFazendinho_DynamicsPlot_2007-2015	Observation	faz_00092	CorregoFazendinha_plot_004	26-Jun-07	-19.2575	-45.49602778	faz_00092		http://www.ildis.org/LegumeWeb?version~10.01&genus~Piptadenia&species~gonoacantha	Piptadenia gonoacantha								Fabaceae	Piptadenia		gonoacantha		species	(Mart.)J.F.Macbr.	ICBN	Accepted
faz_00094		en	http://creativecommons.org/publicdomain/zero/1.0/ & http://www.canadensys.net/norms	Federal University of Vicosa (UFV/LEEP)			CorregoFazendinho_DynamicsPlot_2007-2015	Observation	faz_00094	CorregoFazendinha_plot_004	26-Jun-07	-19.2575	-45.49602778	faz_00094		http://www.theplantlist.org/tpl1.1/record/kew-33281	Campomanesia xanthocarpa								Myrtaceae	Campomanesia		xanthocarpa		species	(Mart.) O.Berg	ICBN	Accepted
faz_00095		en	http://creativecommons.org/publicdomain/zero/1.0/ & http://www.canadensys.net/norms	Federal University of Vicosa (UFV/LEEP)			CorregoFazendinho_DynamicsPlot_2007-2015	Observation	faz_00095	CorregoFazendinha_plot_004	26-Jun-07	-19.2575	-45.49602778	faz_00095		http://www.ildis.org/LegumeWeb?version~10.01&genus~Piptadenia&species~gonoacantha	Piptadenia gonoacantha								Fabaceae	Piptadenia		gonoacantha		species	(Mart.)J.F.Macbr.	ICBN	Accepted
faz_00096		en	http://creativecommons.org/publicdomain/zero/1.0/ & http://www.canadensys.net/norms	Federal University of Vicosa (UFV/LEEP)			CorregoFazendinho_DynamicsPlot_2007-2015	Observation	faz_00096	CorregoFazendinha_plot_004	26-Jun-07	-19.2575	-45.49602778	faz_00096		http://www.theplantlist.org/tpl1.1/search?q=Lacistema	Lacistema sp								Lacistemataceae	Lacistema				genus		ICBN	Accepted
faz_00098		en	http://creativecommons.org/publicdomain/zero/1.0/ & http://www.canadensys.net/norms	Federal University of Vicosa (UFV/LEEP)			CorregoFazendinho_DynamicsPlot_2007-2015	Observation	faz_00098	CorregoFazendinha_plot_004	26-Jun-07	-19.2575	-45.49602778	faz_00098		http://www.theplantlist.org/tpl1.1/record/kew-33281	Campomanesia xanthocarpa								Myrtaceae	Campomanesia		xanthocarpa		species	(Mart.) O.Berg	ICBN	Accepted
faz_00099		en	http://creativecommons.org/publicdomain/zero/1.0/ & http://www.canadensys.net/norms	Federal University of Vicosa (UFV/LEEP)			CorregoFazendinho_DynamicsPlot_2007-2015	Observation	faz_00099	CorregoFazendinha_plot_004	26-Jun-07	-19.2575	-45.49602778	faz_00099		http://www.theplantlist.org/tpl1.1/record/kew-2501253	Maclura tinctoria								Moraceae	Maclura		tinctoria		species	(L.) D.Don ex Steud.	ICBN	Accepted
faz_000R1		en	http://creativecommons.org/publicdomain/zero/1.0/ & http://www.canadensys.net/norms	Federal University of Vicosa (UFV/LEEP)			CorregoFazendinho_DynamicsPlot_2007-2015	Observation	faz_000R1	CorregoFazendinha_plot_050	4-Aug-11	-19.25761111	-45.49797222	faz_000R1		http://www.theplantlist.org/tpl1.1/record/kew-2601416;http://www.tropicos.org/Name/21200261	Siparuna guianensis								Siparunaceae	Siparuna		guianensis		species	Aubl.	ICBN	Accepted
faz_000R3		en	http://creativecommons.org/publicdomain/zero/1.0/ & http://www.canadensys.net/norms	Federal University of Vicosa (UFV/LEEP)			CorregoFazendinho_DynamicsPlot_2007-2015	Observation	faz_000R3	CorregoFazendinha_plot_048	2-Aug-15	-19.25761111	-45.49797222	faz_000R3		http://www.theplantlist.org/tpl1.1/record/kew-131684;http://www.tropicos.org/Name/22101354	Myrcia tomentosa								Myrtaceae	Myrcia		tomentosa		species	(Aubl.) DC.	ICBN	Accepted
faz_000R4		en	http://creativecommons.org/publicdomain/zero/1.0/ & http://www.canadensys.net/norms	Federal University of Vicosa (UFV/LEEP)			CorregoFazendinho_DynamicsPlot_2007-2015	Observation	faz_000R4	CorregoFazendinha_plot_050	4-Aug-11	-19.25761111	-45.49797222	faz_000R4		http://www.theplantlist.org/tpl1.1/record/kew-2378929;http://www.tropicos.org/Name/17804856	Nectandra oppositifolia								Lauraceae	Nectandra		oppositifolia		species	Nees & Mart.	ICBN	Accepted
faz_000R5		en	http://creativecommons.org/publicdomain/zero/1.0/ & http://www.canadensys.net/norms	Federal University of Vicosa (UFV/LEEP)			CorregoFazendinho_DynamicsPlot_2007-2015	Observation	faz_000R5	CorregoFazendinha_plot_050	4-Aug-11	-19.25761111	-45.49797222	faz_000R5		http://www.theplantlist.org/tpl1.1/record/kew-2378929;http://www.tropicos.org/Name/17804856	Nectandra oppositifolia								Lauraceae	Nectandra		oppositifolia		species	Nees & Mart.	ICBN	Accepted
faz_000R7		en	http://creativecommons.org/publicdomain/zero/1.0/ & http://www.canadensys.net/norms	Federal University of Vicosa (UFV/LEEP)			CorregoFazendinho_DynamicsPlot_2007-2015	Observation	faz_000R7	CorregoFazendinha_plot_048	4-Aug-11	-19.25761111	-45.49797222	faz_000R7		http://www.theplantlist.org/tpl1.1/record/kew-33281	Campomanesia xanthocarpa								Myrtaceae	Campomanesia		xanthocarpa		species	(Mart.) O.Berg	ICBN	Accepted
faz_000R8		en	http://creativecommons.org/publicdomain/zero/1.0/ & http://www.canadensys.net/norms	Federal University of Vicosa (UFV/LEEP)			CorregoFazendinho_DynamicsPlot_2007-2015	Observation	faz_000R8	CorregoFazendinha_plot_048	4-Aug-11	-19.25761111	-45.49797222	faz_000R8		http://www.theplantlist.org/tpl1.1/record/kew-2378929;http://www.tropicos.org/Name/17804856	Nectandra oppositifolia								Lauraceae	Nectandra		oppositifolia		species	Nees & Mart.	ICBN	Accepted
faz_00100		en	http://creativecommons.org/publicdomain/zero/1.0/ & http://www.canadensys.net/norms	Federal University of Vicosa (UFV/LEEP)			CorregoFazendinho_DynamicsPlot_2007-2015	Observation	faz_00100	CorregoFazendinha_plot_004	26-Jun-07	-19.2575	-45.49602778	faz_00100		http://www.theplantlist.org/tpl1.1/record/tro-2000043	Ilex cerasifolia								Aquifoliaceae	Ilex		cerasifolia		species	Reissek	ICBN	Accepted
faz_00101		en	http://creativecommons.org/publicdomain/zero/1.0/ & http://www.canadensys.net/norms	Federal University of Vicosa (UFV/LEEP)			CorregoFazendinho_DynamicsPlot_2007-2015	Observation	faz_00101	CorregoFazendinha_plot_004	26-Jun-07	-19.2575	-45.49602778	faz_00101		http://www.theplantlist.org/tpl1.1/record/kew-2692836;http://www.tropicos.org/Name/50185045	Callisthene major								Vochysiaceae	Callisthene		major		species	Mart.	ICBN	Accepted
faz_00102		en	http://creativecommons.org/publicdomain/zero/1.0/ & http://www.canadensys.net/norms	Federal University of Vicosa (UFV/LEEP)			CorregoFazendinho_DynamicsPlot_2007-2015	Observation	faz_00102	CorregoFazendinha_plot_004	26-Jun-07	-19.2575	-45.49602778	faz_00102		http://www.ildis.org/LegumeWeb?version~10.01&genus~Dalbergia&species~brasiliensis;http://www.tropicos.org/Name/13013946	Dalbergia brasiliensis								Fabaceae	Dalbergia		brasiliensis		species	Vogel	ICBN	Accepted
faz_00103		en	http://creativecommons.org/publicdomain/zero/1.0/ & http://www.canadensys.net/norms	Federal University of Vicosa (UFV/LEEP)			CorregoFazendinho_DynamicsPlot_2007-2015	Observation	faz_00103	CorregoFazendinha_plot_004	26-Jun-07	-19.2575	-45.49602778	faz_00103		http://www.ildis.org/LegumeWeb?version~10.01&genus~Dalbergia&species~brasiliensis;http://www.tropicos.org/Name/13013946	Dalbergia brasiliensis								Fabaceae	Dalbergia		brasiliensis		species	Vogel	ICBN	Accepted
faz_00104		en	http://creativecommons.org/publicdomain/zero/1.0/ & http://www.canadensys.net/norms	Federal University of Vicosa (UFV/LEEP)			CorregoFazendinho_DynamicsPlot_2007-2015	Observation	faz_00104	CorregoFazendinha_plot_004	26-Jun-07	-19.2575	-45.49602778	faz_00104		http://www.ildis.org/LegumeWeb?version~10.01&genus~Dalbergia&species~brasiliensis;http://www.tropicos.org/Name/13013946	Dalbergia brasiliensis								Fabaceae	Dalbergia		brasiliensis		species	Vogel	ICBN	Accepted
faz_00105		en	http://creativecommons.org/publicdomain/zero/1.0/ & http://www.canadensys.net/norms	Federal University of Vicosa (UFV/LEEP)			CorregoFazendinho_DynamicsPlot_2007-2015	Observation	faz_00105	CorregoFazendinha_plot_004	26-Jun-07	-19.2575	-45.49602778	faz_00105		http://www.theplantlist.org/tpl1.1/record/kew-2601416;http://www.tropicos.org/Name/21200261	Siparuna guianensis								Siparunaceae	Siparuna		guianensis		species	Aubl.	ICBN	Accepted
faz_00106		en	http://creativecommons.org/publicdomain/zero/1.0/ & http://www.canadensys.net/norms	Federal University of Vicosa (UFV/LEEP)			CorregoFazendinho_DynamicsPlot_2007-2015	Observation	faz_00106	CorregoFazendinha_plot_004	26-Jun-07	-19.2575	-45.49602778	faz_00106		http://www.theplantlist.org/tpl1.1/record/kew-2692836;http://www.tropicos.org/Name/50185045	Callisthene major								Vochysiaceae	Callisthene		major		species	Mart.	ICBN	Accepted
faz_00107		en	http://creativecommons.org/publicdomain/zero/1.0/ & http://www.canadensys.net/norms	Federal University of Vicosa (UFV/LEEP)			CorregoFazendinho_DynamicsPlot_2007-2015	Observation	faz_00107	CorregoFazendinha_plot_004	26-Jun-07	-19.2575	-45.49602778	faz_00107		http://www.theplantlist.org/tpl1.1/record/kew-2601416;http://www.tropicos.org/Name/21200261	Siparuna guianensis								Siparunaceae	Siparuna		guianensis		species	Aubl.	ICBN	Accepted
faz_00108		en	http://creativecommons.org/publicdomain/zero/1.0/ & http://www.canadensys.net/norms	Federal University of Vicosa (UFV/LEEP)			CorregoFazendinho_DynamicsPlot_2007-2015	Observation	faz_00108	CorregoFazendinha_plot_004	26-Jun-07	-19.2575	-45.49602778	faz_00108		http://www.theplantlist.org/tpl1.1/record/kew-2692836;http://www.tropicos.org/Name/50185045	Callisthene major								Vochysiaceae	Callisthene		major		species	Mart.	ICBN	Accepted
faz_00109		en	http://creativecommons.org/publicdomain/zero/1.0/ & http://www.canadensys.net/norms	Federal University of Vicosa (UFV/LEEP)			CorregoFazendinho_DynamicsPlot_2007-2015	Observation	faz_00109	CorregoFazendinha_plot_004	26-Jun-07	-19.2575	-45.49602778	faz_00109		http://www.theplantlist.org/tpl1.1/record/kew-2386463;http://www.tropicos.org/Name/17800193	Ocotea corymbosa								Lauraceae	Ocotea		corymbosa		species	(Meisn.) Mez	ICBN	Accepted
faz_00110		en	http://creativecommons.org/publicdomain/zero/1.0/ & http://www.canadensys.net/norms	Federal University of Vicosa (UFV/LEEP)			CorregoFazendinho_DynamicsPlot_2007-2015	Observation	faz_00110	CorregoFazendinha_plot_004	26-Jun-07	-19.2575	-45.49602778	faz_00110		http://www.theplantlist.org/tpl1.1/record/kew-2468137;http://www.tropicos.org/Name/1600758	Xylopia aromatica								Annonaceae	Xylopia		aromatica		species	(Lam.) Mart.	ICBN	Accepted
faz_00111		en	http://creativecommons.org/publicdomain/zero/1.0/ & http://www.canadensys.net/norms	Federal University of Vicosa (UFV/LEEP)			CorregoFazendinho_DynamicsPlot_2007-2015	Observation	faz_00111	CorregoFazendinha_plot_004	26-Jun-07	-19.2575	-45.49602778	faz_00111		http://www.theplantlist.org/tpl1.1/search?q=Copaifera+langsdorffii	Copaifera langsdorffii								Fabaceae	Copaifera		langsdorffii		species	Desf.	ICBN	No opinion
faz_00112		en	http://creativecommons.org/publicdomain/zero/1.0/ & http://www.canadensys.net/norms	Federal University of Vicosa (UFV/LEEP)			CorregoFazendinho_DynamicsPlot_2007-2015	Observation	faz_00112	CorregoFazendinha_plot_004	26-Jun-07	-19.2575	-45.49602778	faz_00112		http://www.theplantlist.org/tpl1.1/record/kew-2692836;http://www.tropicos.org/Name/50185045	Callisthene major								Vochysiaceae	Callisthene		major		species	Mart.	ICBN	Accepted
faz_00113		en	http://creativecommons.org/publicdomain/zero/1.0/ & http://www.canadensys.net/norms	Federal University of Vicosa (UFV/LEEP)			CorregoFazendinho_DynamicsPlot_2007-2015	Observation	faz_00113	CorregoFazendinha_plot_004	26-Jun-07	-19.2575	-45.49602778	faz_00113		http://www.theplantlist.org/tpl1.1/record/kew-2436204;http://www.tropicos.org/Name/1300281	Tapirira guianensis								Anacardiaceae	Tapirira		guianensis		species	Aubl.	ICBN	Accepted
faz_00114		en	http://creativecommons.org/publicdomain/zero/1.0/ & http://www.canadensys.net/norms	Federal University of Vicosa (UFV/LEEP)			CorregoFazendinho_DynamicsPlot_2007-2015	Observation	faz_00114	CorregoFazendinha_plot_004	26-Jun-07	-19.2575	-45.49602778	faz_00114		http://www.theplantlist.org/tpl1.1/record/kew-2692836;http://www.tropicos.org/Name/50185045	Callisthene major								Vochysiaceae	Callisthene		major		species	Mart.	ICBN	Accepted
faz_00115		en	http://creativecommons.org/publicdomain/zero/1.0/ & http://www.canadensys.net/norms	Federal University of Vicosa (UFV/LEEP)			CorregoFazendinho_DynamicsPlot_2007-2015	Observation	faz_00115	CorregoFazendinha_plot_004	26-Jun-07	-19.2575	-45.49602778	faz_00115		http://www.theplantlist.org/tpl1.1/search?q=Copaifera+langsdorffii	Copaifera langsdorffii								Fabaceae	Copaifera		langsdorffii		species	Desf.	ICBN	No opinion
faz_00116		en	http://creativecommons.org/publicdomain/zero/1.0/ & http://www.canadensys.net/norms	Federal University of Vicosa (UFV/LEEP)			CorregoFazendinho_DynamicsPlot_2007-2015	Observation	faz_00116	CorregoFazendinha_plot_004	26-Jun-07	-19.2575	-45.49602778	faz_00116		http://www.theplantlist.org/tpl1.1/record/kew-2386463;http://www.tropicos.org/Name/17800193	Ocotea corymbosa								Lauraceae	Ocotea		corymbosa		species	(Meisn.) Mez	ICBN	Accepted
faz_00117		en	http://creativecommons.org/publicdomain/zero/1.0/ & http://www.canadensys.net/norms	Federal University of Vicosa (UFV/LEEP)			CorregoFazendinho_DynamicsPlot_2007-2015	Observation	faz_00117	CorregoFazendinha_plot_004	26-Jun-07	-19.2575	-45.49602778	faz_00117		http://www.theplantlist.org/tpl1.1/record/tro-2000043	Ilex cerasifolia								Aquifoliaceae	Ilex		cerasifolia		species	Reissek	ICBN	Accepted
faz_00118		en	http://creativecommons.org/publicdomain/zero/1.0/ & http://www.canadensys.net/norms	Federal University of Vicosa (UFV/LEEP)			CorregoFazendinho_DynamicsPlot_2007-2015	Observation	faz_00118	CorregoFazendinha_plot_004	26-Jun-07	-19.2575	-45.49602778	faz_00118		http://www.ildis.org/LegumeWeb?version~10.01&genus~Piptadenia&species~gonoacantha	Piptadenia gonoacantha								Fabaceae	Piptadenia		gonoacantha		species	(Mart.)J.F.Macbr.	ICBN	Accepted
faz_00119		en	http://creativecommons.org/publicdomain/zero/1.0/ & http://www.canadensys.net/norms	Federal University of Vicosa (UFV/LEEP)			CorregoFazendinho_DynamicsPlot_2007-2015	Observation	faz_00119	CorregoFazendinha_plot_004	26-Jun-07	-19.2575	-45.49602778	faz_00119		http://www.theplantlist.org/tpl1.1/record/kew-2601416;http://www.tropicos.org/Name/21200261	Siparuna guianensis								Siparunaceae	Siparuna		guianensis		species	Aubl.	ICBN	Accepted
faz_00120		en	http://creativecommons.org/publicdomain/zero/1.0/ & http://www.canadensys.net/norms	Federal University of Vicosa (UFV/LEEP)			CorregoFazendinho_DynamicsPlot_2007-2015	Observation	faz_00120	CorregoFazendinha_plot_004	26-Jun-07	-19.2575	-45.49602778	faz_00120		http://www.theplantlist.org/tpl1.1/record/kew-2601416;http://www.tropicos.org/Name/21200261	Siparuna guianensis								Siparunaceae	Siparuna		guianensis		species	Aubl.	ICBN	Accepted
faz_00121		en	http://creativecommons.org/publicdomain/zero/1.0/ & http://www.canadensys.net/norms	Federal University of Vicosa (UFV/LEEP)			CorregoFazendinho_DynamicsPlot_2007-2015	Observation	faz_00121	CorregoFazendinha_plot_004	26-Jun-07	-19.2575	-45.49602778	faz_00121		http://www.theplantlist.org/tpl1.1/record/kew-2412252;http://www.tropicos.org/Name/4700374	Protium heptaphyllum								Burseraceae	Protium		heptaphyllum		species	(Aubl.) Marchand	ICBN	Accepted
faz_00122		en	http://creativecommons.org/publicdomain/zero/1.0/ & http://www.canadensys.net/norms	Federal University of Vicosa (UFV/LEEP)			CorregoFazendinho_DynamicsPlot_2007-2015	Observation	faz_00122	CorregoFazendinha_plot_005	26-Jun-07	-19.2575	-45.49602778	faz_00122		http://www.theplantlist.org/tpl1.1/record/kew-2692836;http://www.tropicos.org/Name/50185045	Callisthene major								Vochysiaceae	Callisthene		major		species	Mart.	ICBN	Accepted
faz_00123		en	http://creativecommons.org/publicdomain/zero/1.0/ & http://www.canadensys.net/norms	Federal University of Vicosa (UFV/LEEP)			CorregoFazendinho_DynamicsPlot_2007-2015	Observation	faz_00123	CorregoFazendinha_plot_005	26-Jun-07	-19.2575	-45.49602778	faz_00123		http://www.theplantlist.org/tpl1.1/record/kew-2412252;http://www.tropicos.org/Name/4700374	Protium heptaphyllum								Burseraceae	Protium		heptaphyllum		species	(Aubl.) Marchand	ICBN	Accepted
faz_00124		en	http://creativecommons.org/publicdomain/zero/1.0/ & http://www.canadensys.net/norms	Federal University of Vicosa (UFV/LEEP)			CorregoFazendinho_DynamicsPlot_2007-2015	Observation	faz_00124	CorregoFazendinha_plot_005	26-Jun-07	-19.2575	-45.49602778	faz_00124		http://www.theplantlist.org/tpl1.1/record/kew-33281	Campomanesia xanthocarpa								Myrtaceae	Campomanesia		xanthocarpa		species	(Mart.) O.Berg	ICBN	Accepted
faz_00125		en	http://creativecommons.org/publicdomain/zero/1.0/ & http://www.canadensys.net/norms	Federal University of Vicosa (UFV/LEEP)			CorregoFazendinho_DynamicsPlot_2007-2015	Observation	faz_00125	CorregoFazendinha_plot_005	26-Jun-07	-19.2575	-45.49602778	faz_00125		http://www.ildis.org/LegumeWeb?version~10.01&genus~Dalbergia&species~brasiliensis;http://www.tropicos.org/Name/13013946	Dalbergia brasiliensis								Fabaceae	Dalbergia		brasiliensis		species	Vogel	ICBN	Accepted
faz_00126		en	http://creativecommons.org/publicdomain/zero/1.0/ & http://www.canadensys.net/norms	Federal University of Vicosa (UFV/LEEP)			CorregoFazendinho_DynamicsPlot_2007-2015	Observation	faz_00126	CorregoFazendinha_plot_005	26-Jun-07	-19.2575	-45.49602778	faz_00126		http://www.theplantlist.org/tpl1.1/record/kew-2386463;http://www.tropicos.org/Name/17800193	Ocotea corymbosa								Lauraceae	Ocotea		corymbosa		species	(Meisn.) Mez	ICBN	Accepted
faz_00127		en	http://creativecommons.org/publicdomain/zero/1.0/ & http://www.canadensys.net/norms	Federal University of Vicosa (UFV/LEEP)			CorregoFazendinho_DynamicsPlot_2007-2015	Observation	faz_00127	CorregoFazendinha_plot_005	26-Jun-07	-19.2575	-45.49602778	faz_00127		http://www.ildis.org/LegumeWeb?version~10.01&genus~Piptadenia&species~gonoacantha	Piptadenia gonoacantha								Fabaceae	Piptadenia		gonoacantha		species	(Mart.)J.F.Macbr.	ICBN	Accepted
faz_00128		en	http://creativecommons.org/publicdomain/zero/1.0/ & http://www.canadensys.net/norms	Federal University of Vicosa (UFV/LEEP)			CorregoFazendinho_DynamicsPlot_2007-2015	Observation	faz_00128	CorregoFazendinha_plot_005	26-Jun-07	-19.2575	-45.49602778	faz_00128		http://www.theplantlist.org/tpl1.1/record/kew-33281	Campomanesia xanthocarpa								Myrtaceae	Campomanesia		xanthocarpa		species	(Mart.) O.Berg	ICBN	Accepted
faz_00129		en	http://creativecommons.org/publicdomain/zero/1.0/ & http://www.canadensys.net/norms	Federal University of Vicosa (UFV/LEEP)			CorregoFazendinho_DynamicsPlot_2007-2015	Observation	faz_00129	CorregoFazendinha_plot_005	26-Jun-07	-19.2575	-45.49602778	faz_00129		http://www.theplantlist.org/tpl1.1/record/kew-33281	Campomanesia xanthocarpa								Myrtaceae	Campomanesia		xanthocarpa		species	(Mart.) O.Berg	ICBN	Accepted
faz_00130		en	http://creativecommons.org/publicdomain/zero/1.0/ & http://www.canadensys.net/norms	Federal University of Vicosa (UFV/LEEP)			CorregoFazendinho_DynamicsPlot_2007-2015	Observation	faz_00130	CorregoFazendinha_plot_005	26-Jun-07	-19.2575	-45.49602778	faz_00130		http://www.ildis.org/LegumeWeb?version~10.01&genus~Dalbergia&species~brasiliensis;http://www.tropicos.org/Name/13013946	Dalbergia brasiliensis								Fabaceae	Dalbergia		brasiliensis		species	Vogel	ICBN	Accepted
faz_00131		en	http://creativecommons.org/publicdomain/zero/1.0/ & http://www.canadensys.net/norms	Federal University of Vicosa (UFV/LEEP)			CorregoFazendinho_DynamicsPlot_2007-2015	Observation	faz_00131	CorregoFazendinha_plot_005	26-Jun-07	-19.2575	-45.49602778	faz_00131		http://www.theplantlist.org/tpl1.1/record/kew-33281	Campomanesia xanthocarpa								Myrtaceae	Campomanesia		xanthocarpa		species	(Mart.) O.Berg	ICBN	Accepted
faz_00132		en	http://creativecommons.org/publicdomain/zero/1.0/ & http://www.canadensys.net/norms	Federal University of Vicosa (UFV/LEEP)			CorregoFazendinho_DynamicsPlot_2007-2015	Observation	faz_00132	CorregoFazendinha_plot_005	26-Jun-07	-19.2575	-45.49602778	faz_00132		http://www.theplantlist.org/tpl1.1/record/kew-2692836;http://www.tropicos.org/Name/50185045	Callisthene major								Vochysiaceae	Callisthene		major		species	Mart.	ICBN	Accepted
faz_00134		en	http://creativecommons.org/publicdomain/zero/1.0/ & http://www.canadensys.net/norms	Federal University of Vicosa (UFV/LEEP)			CorregoFazendinho_DynamicsPlot_2007-2015	Observation	faz_00134	CorregoFazendinha_plot_005	26-Jun-07	-19.2575	-45.49602778	faz_00134		http://www.theplantlist.org/tpl1.1/record/kew-2692836;http://www.tropicos.org/Name/50185045	Callisthene major								Vochysiaceae	Callisthene		major		species	Mart.	ICBN	Accepted
faz_00135		en	http://creativecommons.org/publicdomain/zero/1.0/ & http://www.canadensys.net/norms	Federal University of Vicosa (UFV/LEEP)			CorregoFazendinho_DynamicsPlot_2007-2015	Observation	faz_00135	CorregoFazendinha_plot_005	26-Jun-07	-19.2575	-45.49602778	faz_00135		http://www.ildis.org/LegumeWeb?version~10.01&genus~Dalbergia&species~brasiliensis;http://www.tropicos.org/Name/13013946	Dalbergia brasiliensis								Fabaceae	Dalbergia		brasiliensis		species	Vogel	ICBN	Accepted
faz_00136		en	http://creativecommons.org/publicdomain/zero/1.0/ & http://www.canadensys.net/norms	Federal University of Vicosa (UFV/LEEP)			CorregoFazendinho_DynamicsPlot_2007-2015	Observation	faz_00136	CorregoFazendinha_plot_005	26-Jun-07	-19.2575	-45.49602778	faz_00136		http://www.theplantlist.org/tpl1.1/record/kew-2436204;http://www.tropicos.org/Name/1300281	Tapirira guianensis								Anacardiaceae	Tapirira		guianensis		species	Aubl.	ICBN	Accepted
faz_00137		en	http://creativecommons.org/publicdomain/zero/1.0/ & http://www.canadensys.net/norms	Federal University of Vicosa (UFV/LEEP)			CorregoFazendinho_DynamicsPlot_2007-2015	Observation	faz_00137	CorregoFazendinha_plot_005	26-Jun-07	-19.2575	-45.49602778	faz_00137		http://www.ildis.org/LegumeWeb?version~10.01&genus~Dalbergia&species~brasiliensis;http://www.tropicos.org/Name/13013946	Dalbergia brasiliensis								Fabaceae	Dalbergia		brasiliensis		species	Vogel	ICBN	Accepted
faz_00139		en	http://creativecommons.org/publicdomain/zero/1.0/ & http://www.canadensys.net/norms	Federal University of Vicosa (UFV/LEEP)			CorregoFazendinho_DynamicsPlot_2007-2015	Observation	faz_00139	CorregoFazendinha_plot_005	26-Jun-07	-19.2575	-45.49602778	faz_00139		http://www.theplantlist.org/tpl1.1/record/kew-2601416;http://www.tropicos.org/Name/21200261	Siparuna guianensis								Siparunaceae	Siparuna		guianensis		species	Aubl.	ICBN	Accepted
faz_00140		en	http://creativecommons.org/publicdomain/zero/1.0/ & http://www.canadensys.net/norms	Federal University of Vicosa (UFV/LEEP)			CorregoFazendinho_DynamicsPlot_2007-2015	Observation	faz_00140	CorregoFazendinha_plot_005	26-Jun-07	-19.2575	-45.49602778	faz_00140		http://www.theplantlist.org/tpl1.1/record/kew-2692836;http://www.tropicos.org/Name/50185045	Callisthene major								Vochysiaceae	Callisthene		major		species	Mart.	ICBN	Accepted
faz_00141		en	http://creativecommons.org/publicdomain/zero/1.0/ & http://www.canadensys.net/norms	Federal University of Vicosa (UFV/LEEP)			CorregoFazendinho_DynamicsPlot_2007-2015	Observation	faz_00141	CorregoFazendinha_plot_005	26-Jun-07	-19.2575	-45.49602778	faz_00141		http://www.theplantlist.org/tpl1.1/record/kew-131684;http://www.tropicos.org/Name/22101354	Myrcia tomentosa								Myrtaceae	Myrcia		tomentosa		species	(Aubl.) DC.	ICBN	Accepted
faz_00143		en	http://creativecommons.org/publicdomain/zero/1.0/ & http://www.canadensys.net/norms	Federal University of Vicosa (UFV/LEEP)			CorregoFazendinho_DynamicsPlot_2007-2015	Observation	faz_00143	CorregoFazendinha_plot_005	26-Jun-07	-19.2575	-45.49602778	faz_00143		http://www.theplantlist.org/tpl1.1/record/kew-2692836;http://www.tropicos.org/Name/50185045	Callisthene major								Vochysiaceae	Callisthene		major		species	Mart.	ICBN	Accepted
faz_00144		en	http://creativecommons.org/publicdomain/zero/1.0/ & http://www.canadensys.net/norms	Federal University of Vicosa (UFV/LEEP)			CorregoFazendinho_DynamicsPlot_2007-2015	Observation	faz_00144	CorregoFazendinha_plot_005	26-Jun-07	-19.2575	-45.49602778	faz_00144		http://www.theplantlist.org/tpl1.1/record/kew-33281	Campomanesia xanthocarpa								Myrtaceae	Campomanesia		xanthocarpa		species	(Mart.) O.Berg	ICBN	Accepted
faz_00145		en	http://creativecommons.org/publicdomain/zero/1.0/ & http://www.canadensys.net/norms	Federal University of Vicosa (UFV/LEEP)			CorregoFazendinho_DynamicsPlot_2007-2015	Observation	faz_00145	CorregoFazendinha_plot_005	26-Jun-07	-19.2575	-45.49602778	faz_00145			Not identified 2															ICBN
faz_00146		en	http://creativecommons.org/publicdomain/zero/1.0/ & http://www.canadensys.net/norms	Federal University of Vicosa (UFV/LEEP)			CorregoFazendinho_DynamicsPlot_2007-2015	Observation	faz_00146	CorregoFazendinha_plot_005	26-Jun-07	-19.2575	-45.49602778	faz_00146		http://www.theplantlist.org/tpl1.1/record/kew-2664117;http://www.tropicos.org/Name/1300083	Astronium fraxinifolium								Anacardiaceae	Astronium		fraxinifolium		species	Schott	ICBN	Accepted
faz_00147		en	http://creativecommons.org/publicdomain/zero/1.0/ & http://www.canadensys.net/norms	Federal University of Vicosa (UFV/LEEP)			CorregoFazendinho_DynamicsPlot_2007-2015	Observation	faz_00147	CorregoFazendinha_plot_005	26-Jun-07	-19.2575	-45.49602778	faz_00147		http://www.theplantlist.org/tpl1.1/record/kew-2378929;http://www.tropicos.org/Name/17804856	Nectandra oppositifolia								Lauraceae	Nectandra		oppositifolia		species	Nees & Mart.	ICBN	Accepted
faz_00148		en	http://creativecommons.org/publicdomain/zero/1.0/ & http://www.canadensys.net/norms	Federal University of Vicosa (UFV/LEEP)			CorregoFazendinho_DynamicsPlot_2007-2015	Observation	faz_00148	CorregoFazendinha_plot_005	26-Jun-07	-19.2575	-45.49602778	faz_00148		http://www.theplantlist.org/tpl1.1/record/tro-2000043	Ilex cerasifolia								Aquifoliaceae	Ilex		cerasifolia		species	Reissek	ICBN	Accepted
faz_00149		en	http://creativecommons.org/publicdomain/zero/1.0/ & http://www.canadensys.net/norms	Federal University of Vicosa (UFV/LEEP)			CorregoFazendinho_DynamicsPlot_2007-2015	Observation	faz_00149	CorregoFazendinha_plot_005	26-Jun-07	-19.2575	-45.49602778	faz_00149		http://www.theplantlist.org/tpl1.1/record/kew-2692836;http://www.tropicos.org/Name/50185045	Callisthene major								Vochysiaceae	Callisthene		major		species	Mart.	ICBN	Accepted
faz_00150		en	http://creativecommons.org/publicdomain/zero/1.0/ & http://www.canadensys.net/norms	Federal University of Vicosa (UFV/LEEP)			CorregoFazendinho_DynamicsPlot_2007-2015	Observation	faz_00150	CorregoFazendinha_plot_005	26-Jun-07	-19.2575	-45.49602778	faz_00150		http://www.theplantlist.org/tpl1.1/record/kew-2692836;http://www.tropicos.org/Name/50185045	Callisthene major								Vochysiaceae	Callisthene		major		species	Mart.	ICBN	Accepted
faz_00151		en	http://creativecommons.org/publicdomain/zero/1.0/ & http://www.canadensys.net/norms	Federal University of Vicosa (UFV/LEEP)			CorregoFazendinho_DynamicsPlot_2007-2015	Observation	faz_00151	CorregoFazendinha_plot_005	26-Jun-07	-19.2575	-45.49602778	faz_00151		http://www.theplantlist.org/tpl1.1/record/kew-2601416;http://www.tropicos.org/Name/21200261	Siparuna guianensis								Siparunaceae	Siparuna		guianensis		species	Aubl.	ICBN	Accepted
faz_00152		en	http://creativecommons.org/publicdomain/zero/1.0/ & http://www.canadensys.net/norms	Federal University of Vicosa (UFV/LEEP)			CorregoFazendinho_DynamicsPlot_2007-2015	Observation	faz_00152	CorregoFazendinha_plot_005	26-Jun-07	-19.2575	-45.49602778	faz_00152		http://www.theplantlist.org/tpl1.1/record/kew-2601416;http://www.tropicos.org/Name/21200261	Siparuna guianensis								Siparunaceae	Siparuna		guianensis		species	Aubl.	ICBN	Accepted
faz_00153		en	http://creativecommons.org/publicdomain/zero/1.0/ & http://www.canadensys.net/norms	Federal University of Vicosa (UFV/LEEP)			CorregoFazendinho_DynamicsPlot_2007-2015	Observation	faz_00153	CorregoFazendinha_plot_005	26-Jun-07	-19.2575	-45.49602778	faz_00153		http://www.theplantlist.org/tpl1.1/record/kew-2601416;http://www.tropicos.org/Name/21200261	Siparuna guianensis								Siparunaceae	Siparuna		guianensis		species	Aubl.	ICBN	Accepted
faz_00154		en	http://creativecommons.org/publicdomain/zero/1.0/ & http://www.canadensys.net/norms	Federal University of Vicosa (UFV/LEEP)			CorregoFazendinho_DynamicsPlot_2007-2015	Observation	faz_00154	CorregoFazendinha_plot_005	26-Jun-07	-19.2575	-45.49602778	faz_00154		http://www.theplantlist.org/tpl1.1/record/kew-4702406;http://www.tropicos.org/Name/13200167;http://plants.usda.gov/java/profile?symbol=CASY2	Casearia sylvestris								Salicaceae	Casearia		sylvestris		species	Sw.	ICBN	Accepted
faz_00155		en	http://creativecommons.org/publicdomain/zero/1.0/ & http://www.canadensys.net/norms	Federal University of Vicosa (UFV/LEEP)			CorregoFazendinho_DynamicsPlot_2007-2015	Observation	faz_00155	CorregoFazendinha_plot_005	26-Jun-07	-19.2575	-45.49602778	faz_00155		http://www.theplantlist.org/tpl1.1/record/kew-33275	Campomanesia velutina								Myrtaceae	Campomanesia		velutina		species	(Cambess.) O.Berg	ICBN	Accepted
faz_00156		en	http://creativecommons.org/publicdomain/zero/1.0/ & http://www.canadensys.net/norms	Federal University of Vicosa (UFV/LEEP)			CorregoFazendinho_DynamicsPlot_2007-2015	Observation	faz_00156	CorregoFazendinha_plot_005	26-Jun-07	-19.2575	-45.49602778	faz_00156		http://www.ildis.org/LegumeWeb?version~10.01&genus~Dalbergia&species~brasiliensis;http://www.tropicos.org/Name/13013946	Dalbergia brasiliensis								Fabaceae	Dalbergia		brasiliensis		species	Vogel	ICBN	Accepted
faz_00157		en	http://creativecommons.org/publicdomain/zero/1.0/ & http://www.canadensys.net/norms	Federal University of Vicosa (UFV/LEEP)			CorregoFazendinho_DynamicsPlot_2007-2015	Observation	faz_00157	CorregoFazendinha_plot_005	26-Jun-07	-19.2575	-45.49602778	faz_00157		http://www.theplantlist.org/tpl1.1/record/kew-33281	Campomanesia xanthocarpa								Myrtaceae	Campomanesia		xanthocarpa		species	(Mart.) O.Berg	ICBN	Accepted
faz_00158		en	http://creativecommons.org/publicdomain/zero/1.0/ & http://www.canadensys.net/norms	Federal University of Vicosa (UFV/LEEP)			CorregoFazendinho_DynamicsPlot_2007-2015	Observation	faz_00158	CorregoFazendinha_plot_005	26-Jun-07	-19.2575	-45.49602778	faz_00158		http://www.theplantlist.org/tpl1.1/search?q=Copaifera+langsdorffii	Copaifera langsdorffii								Fabaceae	Copaifera		langsdorffii		species	Desf.	ICBN	No opinion
faz_00159		en	http://creativecommons.org/publicdomain/zero/1.0/ & http://www.canadensys.net/norms	Federal University of Vicosa (UFV/LEEP)			CorregoFazendinho_DynamicsPlot_2007-2015	Observation	faz_00159	CorregoFazendinha_plot_005	26-Jun-07	-19.2575	-45.49602778	faz_00159		http://www.theplantlist.org/tpl1.1/record/kew-2601416;http://www.tropicos.org/Name/21200261	Siparuna guianensis								Siparunaceae	Siparuna		guianensis		species	Aubl.	ICBN	Accepted
faz_00160		en	http://creativecommons.org/publicdomain/zero/1.0/ & http://www.canadensys.net/norms	Federal University of Vicosa (UFV/LEEP)			CorregoFazendinho_DynamicsPlot_2007-2015	Observation	faz_00160	CorregoFazendinha_plot_005	26-Jun-07	-19.2575	-45.49602778	faz_00160		http://www.ildis.org/LegumeWeb?version~10.01&genus~Piptadenia&species~gonoacantha	Piptadenia gonoacantha								Fabaceae	Piptadenia		gonoacantha		species	(Mart.)J.F.Macbr.	ICBN	Accepted
faz_00161		en	http://creativecommons.org/publicdomain/zero/1.0/ & http://www.canadensys.net/norms	Federal University of Vicosa (UFV/LEEP)			CorregoFazendinho_DynamicsPlot_2007-2015	Observation	faz_00161	CorregoFazendinha_plot_005	26-Jun-07	-19.2575	-45.49602778	faz_00161		http://www.theplantlist.org/tpl1.1/search?q=Copaifera+langsdorffii	Copaifera langsdorffii								Fabaceae	Copaifera		langsdorffii		species	Desf.	ICBN	No opinion
faz_00162		en	http://creativecommons.org/publicdomain/zero/1.0/ & http://www.canadensys.net/norms	Federal University of Vicosa (UFV/LEEP)			CorregoFazendinho_DynamicsPlot_2007-2015	Observation	faz_00162	CorregoFazendinha_plot_005	26-Jun-07	-19.2575	-45.49602778	faz_00162		http://www.theplantlist.org/tpl1.1/record/kew-2848143	Heteropterys byrsonimifolia								Malpighiaceae	Heteropterys		byrsonimifolia		species	A.Juss.	ICBN	Accepted
faz_00163		en	http://creativecommons.org/publicdomain/zero/1.0/ & http://www.canadensys.net/norms	Federal University of Vicosa (UFV/LEEP)			CorregoFazendinho_DynamicsPlot_2007-2015	Observation	faz_00163	CorregoFazendinha_plot_005	26-Jun-07	-19.2575	-45.49602778	faz_00163		http://www.theplantlist.org/tpl1.1/record/kew-33281	Campomanesia xanthocarpa								Myrtaceae	Campomanesia		xanthocarpa		species	(Mart.) O.Berg	ICBN	Accepted
faz_00164		en	http://creativecommons.org/publicdomain/zero/1.0/ & http://www.canadensys.net/norms	Federal University of Vicosa (UFV/LEEP)			CorregoFazendinho_DynamicsPlot_2007-2015	Observation	faz_00164	CorregoFazendinha_plot_005	26-Jun-07	-19.2575	-45.49602778	faz_00164		http://www.theplantlist.org/tpl1.1/search?q=Copaifera+langsdorffii	Copaifera langsdorffii								Fabaceae	Copaifera		langsdorffii		species	Desf.	ICBN	No opinion
faz_00165		en	http://creativecommons.org/publicdomain/zero/1.0/ & http://www.canadensys.net/norms	Federal University of Vicosa (UFV/LEEP)			CorregoFazendinho_DynamicsPlot_2007-2015	Observation	faz_00165	CorregoFazendinha_plot_005	26-Jun-07	-19.2575	-45.49602778	faz_00165		http://www.theplantlist.org/tpl1.1/record/tro-2000043	Ilex cerasifolia								Aquifoliaceae	Ilex		cerasifolia		species	Reissek	ICBN	Accepted
faz_00166		en	http://creativecommons.org/publicdomain/zero/1.0/ & http://www.canadensys.net/norms	Federal University of Vicosa (UFV/LEEP)			CorregoFazendinho_DynamicsPlot_2007-2015	Observation	faz_00166	CorregoFazendinha_plot_005	26-Jun-07	-19.2575	-45.49602778	faz_00166		http://www.ildis.org/LegumeWeb?version~10.01&genus~Dalbergia&species~brasiliensis;http://www.tropicos.org/Name/13013946	Dalbergia brasiliensis								Fabaceae	Dalbergia		brasiliensis		species	Vogel	ICBN	Accepted
faz_00167		en	http://creativecommons.org/publicdomain/zero/1.0/ & http://www.canadensys.net/norms	Federal University of Vicosa (UFV/LEEP)			CorregoFazendinho_DynamicsPlot_2007-2015	Observation	faz_00167	CorregoFazendinha_plot_005	26-Jun-07	-19.2575	-45.49602778	faz_00167		http://www.theplantlist.org/tpl1.1/record/kew-33281	Campomanesia xanthocarpa								Myrtaceae	Campomanesia		xanthocarpa		species	(Mart.) O.Berg	ICBN	Accepted
faz_00168		en	http://creativecommons.org/publicdomain/zero/1.0/ & http://www.canadensys.net/norms	Federal University of Vicosa (UFV/LEEP)			CorregoFazendinho_DynamicsPlot_2007-2015	Observation	faz_00168	CorregoFazendinha_plot_005	26-Jun-07	-19.2575	-45.49602778	faz_00168		http://www.theplantlist.org/tpl1.1/search?q=Swartzia	Swartzia sp								Fabaceae	Swartzia				genus		ICBN	Accepted
faz_00169		en	http://creativecommons.org/publicdomain/zero/1.0/ & http://www.canadensys.net/norms	Federal University of Vicosa (UFV/LEEP)			CorregoFazendinho_DynamicsPlot_2007-2015	Observation	faz_00169	CorregoFazendinha_plot_005	26-Jun-07	-19.2575	-45.49602778	faz_00169		http://www.ildis.org/LegumeWeb?version~10.01&genus~Dalbergia&species~brasiliensis;http://www.tropicos.org/Name/13013946	Dalbergia brasiliensis								Fabaceae	Dalbergia		brasiliensis		species	Vogel	ICBN	Accepted
faz_00170		en	http://creativecommons.org/publicdomain/zero/1.0/ & http://www.canadensys.net/norms	Federal University of Vicosa (UFV/LEEP)			CorregoFazendinho_DynamicsPlot_2007-2015	Observation	faz_00170	CorregoFazendinha_plot_006	26-Jun-07	-19.2575	-45.49602778	faz_00170		http://www.theplantlist.org/tpl1.1/record/kew-17374	Aspidosperma subincanum								Apocynaceae	Aspidosperma		subincanum		species	Mart. ex A.DC.	ICBN	Accepted
faz_00171		en	http://creativecommons.org/publicdomain/zero/1.0/ & http://www.canadensys.net/norms	Federal University of Vicosa (UFV/LEEP)			CorregoFazendinho_DynamicsPlot_2007-2015	Observation	faz_00171	CorregoFazendinha_plot_006	26-Jun-07	-19.2575	-45.49602778	faz_00171		http://www.theplantlist.org/tpl1.1/record/kew-2601416;http://www.tropicos.org/Name/21200261	Siparuna guianensis								Siparunaceae	Siparuna		guianensis		species	Aubl.	ICBN	Accepted
faz_00172		en	http://creativecommons.org/publicdomain/zero/1.0/ & http://www.canadensys.net/norms	Federal University of Vicosa (UFV/LEEP)			CorregoFazendinho_DynamicsPlot_2007-2015	Observation	faz_00172	CorregoFazendinha_plot_006	26-Jun-07	-19.2575	-45.49602778	faz_00172		http://www.ildis.org/LegumeWeb?version~10.01&genus~Dalbergia&species~brasiliensis;http://www.tropicos.org/Name/13013946	Dalbergia brasiliensis								Fabaceae	Dalbergia		brasiliensis		species	Vogel	ICBN	Accepted
faz_00173		en	http://creativecommons.org/publicdomain/zero/1.0/ & http://www.canadensys.net/norms	Federal University of Vicosa (UFV/LEEP)			CorregoFazendinho_DynamicsPlot_2007-2015	Observation	faz_00173	CorregoFazendinha_plot_006	26-Jun-07	-19.2575	-45.49602778	faz_00173		http://www.ildis.org/LegumeWeb?version~10.01&genus~Dalbergia&species~brasiliensis;http://www.tropicos.org/Name/13013946	Dalbergia brasiliensis								Fabaceae	Dalbergia		brasiliensis		species	Vogel	ICBN	Accepted
faz_00174		en	http://creativecommons.org/publicdomain/zero/1.0/ & http://www.canadensys.net/norms	Federal University of Vicosa (UFV/LEEP)			CorregoFazendinho_DynamicsPlot_2007-2015	Observation	faz_00174	CorregoFazendinha_plot_006	26-Jun-07	-19.2575	-45.49602778	faz_00174		http://www.theplantlist.org/tpl1.1/record/kew-2692836;http://www.tropicos.org/Name/50185045	Callisthene major								Vochysiaceae	Callisthene		major		species	Mart.	ICBN	Accepted
faz_00175		en	http://creativecommons.org/publicdomain/zero/1.0/ & http://www.canadensys.net/norms	Federal University of Vicosa (UFV/LEEP)			CorregoFazendinho_DynamicsPlot_2007-2015	Observation	faz_00175	CorregoFazendinha_plot_006	26-Jun-07	-19.2575	-45.49602778	faz_00175		http://www.theplantlist.org/tpl1.1/record/kew-2601416;http://www.tropicos.org/Name/21200261	Siparuna guianensis								Siparunaceae	Siparuna		guianensis		species	Aubl.	ICBN	Accepted
faz_00176		en	http://creativecommons.org/publicdomain/zero/1.0/ & http://www.canadensys.net/norms	Federal University of Vicosa (UFV/LEEP)			CorregoFazendinho_DynamicsPlot_2007-2015	Observation	faz_00176	CorregoFazendinha_plot_006	26-Jun-07	-19.2575	-45.49602778	faz_00176		http://www.theplantlist.org/tpl1.1/record/kew-2692836;http://www.tropicos.org/Name/50185045	Callisthene major								Vochysiaceae	Callisthene		major		species	Mart.	ICBN	Accepted
faz_00177		en	http://creativecommons.org/publicdomain/zero/1.0/ & http://www.canadensys.net/norms	Federal University of Vicosa (UFV/LEEP)			CorregoFazendinho_DynamicsPlot_2007-2015	Observation	faz_00177	CorregoFazendinha_plot_006	26-Jun-07	-19.2575	-45.49602778	faz_00177		http://www.theplantlist.org/tpl1.1/record/kew-2601416;http://www.tropicos.org/Name/21200261	Siparuna guianensis								Siparunaceae	Siparuna		guianensis		species	Aubl.	ICBN	Accepted
faz_00178		en	http://creativecommons.org/publicdomain/zero/1.0/ & http://www.canadensys.net/norms	Federal University of Vicosa (UFV/LEEP)			CorregoFazendinho_DynamicsPlot_2007-2015	Observation	faz_00178	CorregoFazendinha_plot_006	26-Jun-07	-19.2575	-45.49602778	faz_00178		http://www.theplantlist.org/tpl1.1/record/kew-2601416;http://www.tropicos.org/Name/21200261	Siparuna guianensis								Siparunaceae	Siparuna		guianensis		species	Aubl.	ICBN	Accepted
faz_00179		en	http://creativecommons.org/publicdomain/zero/1.0/ & http://www.canadensys.net/norms	Federal University of Vicosa (UFV/LEEP)			CorregoFazendinho_DynamicsPlot_2007-2015	Observation	faz_00179	CorregoFazendinha_plot_006	26-Jun-07	-19.2575	-45.49602778	faz_00179		http://www.theplantlist.org/tpl1.1/record/tro-2000043	Ilex cerasifolia								Aquifoliaceae	Ilex		cerasifolia		species	Reissek	ICBN	Accepted
faz_00180		en	http://creativecommons.org/publicdomain/zero/1.0/ & http://www.canadensys.net/norms	Federal University of Vicosa (UFV/LEEP)			CorregoFazendinho_DynamicsPlot_2007-2015	Observation	faz_00180	CorregoFazendinha_plot_006	26-Jun-07	-19.2575	-45.49602778	faz_00180		http://www.theplantlist.org/tpl1.1/record/kew-2468137;http://www.tropicos.org/Name/1600758	Xylopia aromatica								Annonaceae	Xylopia		aromatica		species	(Lam.) Mart.	ICBN	Accepted
faz_00181		en	http://creativecommons.org/publicdomain/zero/1.0/ & http://www.canadensys.net/norms	Federal University of Vicosa (UFV/LEEP)			CorregoFazendinho_DynamicsPlot_2007-2015	Observation	faz_00181	CorregoFazendinha_plot_006	26-Jun-07	-19.2575	-45.49602778	faz_00181		http://www.theplantlist.org/tpl1.1/record/tro-2000043	Ilex cerasifolia								Aquifoliaceae	Ilex		cerasifolia		species	Reissek	ICBN	Accepted
faz_00182		en	http://creativecommons.org/publicdomain/zero/1.0/ & http://www.canadensys.net/norms	Federal University of Vicosa (UFV/LEEP)			CorregoFazendinho_DynamicsPlot_2007-2015	Observation	faz_00182	CorregoFazendinha_plot_006	26-Jun-07	-19.2575	-45.49602778	faz_00182		http://www.theplantlist.org/tpl1.1/record/kew-75100;http://www.tropicos.org/Name/22100530	Eugenia dysenterica								Myrtaceae	Eugenia		dysenterica		species	DC.	ICBN	Accepted
faz_00183		en	http://creativecommons.org/publicdomain/zero/1.0/ & http://www.canadensys.net/norms	Federal University of Vicosa (UFV/LEEP)			CorregoFazendinho_DynamicsPlot_2007-2015	Observation	faz_00183	CorregoFazendinha_plot_006	26-Jun-07	-19.2575	-45.49602778	faz_00183		http://www.theplantlist.org/tpl1.1/record/kew-2692836;http://www.tropicos.org/Name/50185045	Callisthene major								Vochysiaceae	Callisthene		major		species	Mart.	ICBN	Accepted
faz_00184		en	http://creativecommons.org/publicdomain/zero/1.0/ & http://www.canadensys.net/norms	Federal University of Vicosa (UFV/LEEP)			CorregoFazendinho_DynamicsPlot_2007-2015	Observation	faz_00184	CorregoFazendinha_plot_006	26-Jun-07	-19.2575	-45.49602778	faz_00184		http://www.theplantlist.org/tpl1.1/record/kew-2692836;http://www.tropicos.org/Name/50185045	Callisthene major								Vochysiaceae	Callisthene		major		species	Mart.	ICBN	Accepted
faz_00185		en	http://creativecommons.org/publicdomain/zero/1.0/ & http://www.canadensys.net/norms	Federal University of Vicosa (UFV/LEEP)			CorregoFazendinho_DynamicsPlot_2007-2015	Observation	faz_00185	CorregoFazendinha_plot_006	26-Jun-07	-19.2575	-45.49602778	faz_00185		http://www.theplantlist.org/tpl1.1/record/kew-2601416;http://www.tropicos.org/Name/21200261	Siparuna guianensis								Siparunaceae	Siparuna		guianensis		species	Aubl.	ICBN	Accepted
faz_00186		en	http://creativecommons.org/publicdomain/zero/1.0/ & http://www.canadensys.net/norms	Federal University of Vicosa (UFV/LEEP)			CorregoFazendinho_DynamicsPlot_2007-2015	Observation	faz_00186	CorregoFazendinha_plot_006	26-Jun-07	-19.2575	-45.49602778	faz_00186		http://www.theplantlist.org/tpl1.1/record/kew-2664117;http://www.tropicos.org/Name/1300083	Astronium fraxinifolium								Anacardiaceae	Astronium		fraxinifolium		species	Schott	ICBN	Accepted
faz_00187		en	http://creativecommons.org/publicdomain/zero/1.0/ & http://www.canadensys.net/norms	Federal University of Vicosa (UFV/LEEP)			CorregoFazendinho_DynamicsPlot_2007-2015	Observation	faz_00187	CorregoFazendinha_plot_006	26-Jun-07	-19.2575	-45.49602778	faz_00187		http://www.theplantlist.org/tpl1.1/record/kew-33281	Campomanesia xanthocarpa								Myrtaceae	Campomanesia		xanthocarpa		species	(Mart.) O.Berg	ICBN	Accepted
faz_00188		en	http://creativecommons.org/publicdomain/zero/1.0/ & http://www.canadensys.net/norms	Federal University of Vicosa (UFV/LEEP)			CorregoFazendinho_DynamicsPlot_2007-2015	Observation	faz_00188	CorregoFazendinha_plot_006	26-Jun-07	-19.2575	-45.49602778	faz_00188		http://www.ildis.org/LegumeWeb?version~10.01&genus~Dalbergia&species~brasiliensis;http://www.tropicos.org/Name/13013946	Dalbergia brasiliensis								Fabaceae	Dalbergia		brasiliensis		species	Vogel	ICBN	Accepted
faz_00189		en	http://creativecommons.org/publicdomain/zero/1.0/ & http://www.canadensys.net/norms	Federal University of Vicosa (UFV/LEEP)			CorregoFazendinho_DynamicsPlot_2007-2015	Observation	faz_00189	CorregoFazendinha_plot_006	26-Jun-07	-19.2575	-45.49602778	faz_00189		http://www.theplantlist.org/tpl1.1/record/kew-60039;http://www.tropicos.org/Name/2200522	Dendropanax cuneatus								Araliaceae	Dendropanax		cuneatus		species	(DC.) Decne. & Planch.	ICBN	Accepted
faz_00190		en	http://creativecommons.org/publicdomain/zero/1.0/ & http://www.canadensys.net/norms	Federal University of Vicosa (UFV/LEEP)			CorregoFazendinho_DynamicsPlot_2007-2015	Observation	faz_00190	CorregoFazendinha_plot_006	26-Jun-07	-19.2575	-45.49602778	faz_00190		http://www.ildis.org/LegumeWeb?version~10.01&genus~Dalbergia&species~brasiliensis;http://www.tropicos.org/Name/13013946	Dalbergia brasiliensis								Fabaceae	Dalbergia		brasiliensis		species	Vogel	ICBN	Accepted
faz_00191		en	http://creativecommons.org/publicdomain/zero/1.0/ & http://www.canadensys.net/norms	Federal University of Vicosa (UFV/LEEP)			CorregoFazendinho_DynamicsPlot_2007-2015	Observation	faz_00191	CorregoFazendinha_plot_006	26-Jun-07	-19.2575	-45.49602778	faz_00191		http://www.theplantlist.org/tpl1.1/record/kew-2692836;http://www.tropicos.org/Name/50185045	Callisthene major								Vochysiaceae	Callisthene		major		species	Mart.	ICBN	Accepted
faz_00192		en	http://creativecommons.org/publicdomain/zero/1.0/ & http://www.canadensys.net/norms	Federal University of Vicosa (UFV/LEEP)			CorregoFazendinho_DynamicsPlot_2007-2015	Observation	faz_00192	CorregoFazendinha_plot_006	26-Jun-07	-19.2575	-45.49602778	faz_00192		http://www.theplantlist.org/tpl1.1/record/kew-2692836;http://www.tropicos.org/Name/50185045	Callisthene major								Vochysiaceae	Callisthene		major		species	Mart.	ICBN	Accepted
faz_00193		en	http://creativecommons.org/publicdomain/zero/1.0/ & http://www.canadensys.net/norms	Federal University of Vicosa (UFV/LEEP)			CorregoFazendinho_DynamicsPlot_2007-2015	Observation	faz_00193	CorregoFazendinha_plot_006	26-Jun-07	-19.2575	-45.49602778	faz_00193		http://www.theplantlist.org/tpl1.1/record/kew-2692836;http://www.tropicos.org/Name/50185045	Callisthene major								Vochysiaceae	Callisthene		major		species	Mart.	ICBN	Accepted
faz_00194		en	http://creativecommons.org/publicdomain/zero/1.0/ & http://www.canadensys.net/norms	Federal University of Vicosa (UFV/LEEP)			CorregoFazendinho_DynamicsPlot_2007-2015	Observation	faz_00194	CorregoFazendinha_plot_006	26-Jun-07	-19.2575	-45.49602778	faz_00194		http://www.theplantlist.org/tpl1.1/record/kew-2692836;http://www.tropicos.org/Name/50185045	Callisthene major								Vochysiaceae	Callisthene		major		species	Mart.	ICBN	Accepted
faz_00195		en	http://creativecommons.org/publicdomain/zero/1.0/ & http://www.canadensys.net/norms	Federal University of Vicosa (UFV/LEEP)			CorregoFazendinho_DynamicsPlot_2007-2015	Observation	faz_00195	CorregoFazendinha_plot_006	26-Jun-07	-19.2575	-45.49602778	faz_00195		http://www.theplantlist.org/tpl1.1/record/kew-2692836;http://www.tropicos.org/Name/50185045	Callisthene major								Vochysiaceae	Callisthene		major		species	Mart.	ICBN	Accepted
faz_00196		en	http://creativecommons.org/publicdomain/zero/1.0/ & http://www.canadensys.net/norms	Federal University of Vicosa (UFV/LEEP)			CorregoFazendinho_DynamicsPlot_2007-2015	Observation	faz_00196	CorregoFazendinha_plot_006	26-Jun-07	-19.2575	-45.49602778	faz_00196		http://www.theplantlist.org/tpl1.1/record/kew-2692836;http://www.tropicos.org/Name/50185045	Callisthene major								Vochysiaceae	Callisthene		major		species	Mart.	ICBN	Accepted
faz_00197		en	http://creativecommons.org/publicdomain/zero/1.0/ & http://www.canadensys.net/norms	Federal University of Vicosa (UFV/LEEP)			CorregoFazendinho_DynamicsPlot_2007-2015	Observation	faz_00197	CorregoFazendinha_plot_006	26-Jun-07	-19.2575	-45.49602778	faz_00197		http://www.theplantlist.org/tpl1.1/record/kew-2692836;http://www.tropicos.org/Name/50185045	Callisthene major								Vochysiaceae	Callisthene		major		species	Mart.	ICBN	Accepted
faz_00198		en	http://creativecommons.org/publicdomain/zero/1.0/ & http://www.canadensys.net/norms	Federal University of Vicosa (UFV/LEEP)			CorregoFazendinho_DynamicsPlot_2007-2015	Observation	faz_00198	CorregoFazendinha_plot_006	26-Jun-07	-19.2575	-45.49602778	faz_00198		http://www.theplantlist.org/tpl1.1/record/tro-2000043	Ilex cerasifolia								Aquifoliaceae	Ilex		cerasifolia		species	Reissek	ICBN	Accepted
faz_00199		en	http://creativecommons.org/publicdomain/zero/1.0/ & http://www.canadensys.net/norms	Federal University of Vicosa (UFV/LEEP)			CorregoFazendinho_DynamicsPlot_2007-2015	Observation	faz_00199	CorregoFazendinha_plot_006	26-Jun-07	-19.2575	-45.49602778	faz_00199		http://www.theplantlist.org/tpl1.1/record/kew-2601416;http://www.tropicos.org/Name/21200261	Siparuna guianensis								Siparunaceae	Siparuna		guianensis		species	Aubl.	ICBN	Accepted
faz_00200		en	http://creativecommons.org/publicdomain/zero/1.0/ & http://www.canadensys.net/norms	Federal University of Vicosa (UFV/LEEP)			CorregoFazendinho_DynamicsPlot_2007-2015	Observation	faz_00200	CorregoFazendinha_plot_006	26-Jun-07	-19.2575	-45.49602778	faz_00200		http://www.theplantlist.org/tpl1.1/record/kew-2601416;http://www.tropicos.org/Name/21200261	Siparuna guianensis								Siparunaceae	Siparuna		guianensis		species	Aubl.	ICBN	Accepted
faz_00201		en	http://creativecommons.org/publicdomain/zero/1.0/ & http://www.canadensys.net/norms	Federal University of Vicosa (UFV/LEEP)			CorregoFazendinho_DynamicsPlot_2007-2015	Observation	faz_00201	CorregoFazendinha_plot_006	26-Jun-07	-19.2575	-45.49602778	faz_00201		http://www.ildis.org/LegumeWeb?version~10.01&genus~Dalbergia&species~brasiliensis;http://www.tropicos.org/Name/13013946	Dalbergia brasiliensis								Fabaceae	Dalbergia		brasiliensis		species	Vogel	ICBN	Accepted
faz_00202		en	http://creativecommons.org/publicdomain/zero/1.0/ & http://www.canadensys.net/norms	Federal University of Vicosa (UFV/LEEP)			CorregoFazendinho_DynamicsPlot_2007-2015	Observation	faz_00202	CorregoFazendinha_plot_006	26-Jun-07	-19.2575	-45.49602778	faz_00202		http://www.theplantlist.org/tpl1.1/record/kew-2386463;http://www.tropicos.org/Name/17800193	Ocotea corymbosa								Lauraceae	Ocotea		corymbosa		species	(Meisn.) Mez	ICBN	Accepted
faz_00203		en	http://creativecommons.org/publicdomain/zero/1.0/ & http://www.canadensys.net/norms	Federal University of Vicosa (UFV/LEEP)			CorregoFazendinho_DynamicsPlot_2007-2015	Observation	faz_00203	CorregoFazendinha_plot_007	26-Jun-07	-19.2575	-45.49602778	faz_00203		http://www.theplantlist.org/tpl1.1/record/kew-2692836;http://www.tropicos.org/Name/50185045	Callisthene major								Vochysiaceae	Callisthene		major		species	Mart.	ICBN	Accepted
faz_00204		en	http://creativecommons.org/publicdomain/zero/1.0/ & http://www.canadensys.net/norms	Federal University of Vicosa (UFV/LEEP)			CorregoFazendinho_DynamicsPlot_2007-2015	Observation	faz_00204	CorregoFazendinha_plot_007	26-Jun-07	-19.2575	-45.49602778	faz_00204		http://www.theplantlist.org/tpl1.1/record/kew-2601416;http://www.tropicos.org/Name/21200261	Siparuna guianensis								Siparunaceae	Siparuna		guianensis		species	Aubl.	ICBN	Accepted
faz_00205		en	http://creativecommons.org/publicdomain/zero/1.0/ & http://www.canadensys.net/norms	Federal University of Vicosa (UFV/LEEP)			CorregoFazendinho_DynamicsPlot_2007-2015	Observation	faz_00205	CorregoFazendinha_plot_007	26-Jun-07	-19.2575	-45.49602778	faz_00205		http://www.theplantlist.org/tpl1.1/record/kew-2601416;http://www.tropicos.org/Name/21200261	Siparuna guianensis								Siparunaceae	Siparuna		guianensis		species	Aubl.	ICBN	Accepted
faz_00206		en	http://creativecommons.org/publicdomain/zero/1.0/ & http://www.canadensys.net/norms	Federal University of Vicosa (UFV/LEEP)			CorregoFazendinho_DynamicsPlot_2007-2015	Observation	faz_00206	CorregoFazendinha_plot_007	26-Jun-07	-19.2575	-45.49602778	faz_00206		http://www.theplantlist.org/tpl1.1/record/kew-2601416;http://www.tropicos.org/Name/21200261	Siparuna guianensis								Siparunaceae	Siparuna		guianensis		species	Aubl.	ICBN	Accepted
faz_00207		en	http://creativecommons.org/publicdomain/zero/1.0/ & http://www.canadensys.net/norms	Federal University of Vicosa (UFV/LEEP)			CorregoFazendinho_DynamicsPlot_2007-2015	Observation	faz_00207	CorregoFazendinha_plot_007	26-Jun-07	-19.2575	-45.49602778	faz_00207		http://www.ildis.org/LegumeWeb?version~10.01&genus~Dalbergia&species~brasiliensis;http://www.tropicos.org/Name/13013946	Dalbergia brasiliensis								Fabaceae	Dalbergia		brasiliensis		species	Vogel	ICBN	Accepted
faz_00208		en	http://creativecommons.org/publicdomain/zero/1.0/ & http://www.canadensys.net/norms	Federal University of Vicosa (UFV/LEEP)			CorregoFazendinho_DynamicsPlot_2007-2015	Observation	faz_00208	CorregoFazendinha_plot_007	26-Jun-07	-19.2575	-45.49602778	faz_00208		http://www.theplantlist.org/tpl1.1/search?q=Myrtaceae;http://plants.usda.gov/java/nameSearch	Myrtaceae sp								Myrtaceae					family		ICBN	Accepted
faz_00209		en	http://creativecommons.org/publicdomain/zero/1.0/ & http://www.canadensys.net/norms	Federal University of Vicosa (UFV/LEEP)			CorregoFazendinho_DynamicsPlot_2007-2015	Observation	faz_00209	CorregoFazendinha_plot_007	26-Jun-07	-19.2575	-45.49602778	faz_00209		http://www.theplantlist.org/tpl1.1/record/kew-33275	Campomanesia velutina								Myrtaceae	Campomanesia		velutina		species	(Cambess.) O.Berg	ICBN	Accepted
faz_00210		en	http://creativecommons.org/publicdomain/zero/1.0/ & http://www.canadensys.net/norms	Federal University of Vicosa (UFV/LEEP)			CorregoFazendinho_DynamicsPlot_2007-2015	Observation	faz_00210	CorregoFazendinha_plot_007	26-Jun-07	-19.2575	-45.49602778	faz_00210		http://www.ildis.org/LegumeWeb?version~10.01&genus~Machaerium&species~villosum;http://www.tropicos.org/Name/13035375	Machaerium villosum								Fabaceae	Machaerium		villosum		species	Vogel	ICBN	Accepted
faz_00211		en	http://creativecommons.org/publicdomain/zero/1.0/ & http://www.canadensys.net/norms	Federal University of Vicosa (UFV/LEEP)			CorregoFazendinho_DynamicsPlot_2007-2015	Observation	faz_00211	CorregoFazendinha_plot_007	26-Jun-07	-19.2575	-45.49602778	faz_00211		http://www.theplantlist.org/tpl1.1/record/kew-2601416;http://www.tropicos.org/Name/21200261	Siparuna guianensis								Siparunaceae	Siparuna		guianensis		species	Aubl.	ICBN	Accepted
faz_00212		en	http://creativecommons.org/publicdomain/zero/1.0/ & http://www.canadensys.net/norms	Federal University of Vicosa (UFV/LEEP)			CorregoFazendinho_DynamicsPlot_2007-2015	Observation	faz_00212	CorregoFazendinha_plot_007	26-Jun-07	-19.2575	-45.49602778	faz_00212		http://www.theplantlist.org/tpl1.1/record/kew-2692836;http://www.tropicos.org/Name/50185045	Callisthene major								Vochysiaceae	Callisthene		major		species	Mart.	ICBN	Accepted
faz_00213		en	http://creativecommons.org/publicdomain/zero/1.0/ & http://www.canadensys.net/norms	Federal University of Vicosa (UFV/LEEP)			CorregoFazendinho_DynamicsPlot_2007-2015	Observation	faz_00213	CorregoFazendinha_plot_007	26-Jun-07	-19.2575	-45.49602778	faz_00213		http://www.ildis.org/LegumeWeb?version~10.01&genus~Dalbergia&species~brasiliensis;http://www.tropicos.org/Name/13013946	Dalbergia brasiliensis								Fabaceae	Dalbergia		brasiliensis		species	Vogel	ICBN	Accepted
faz_00214		en	http://creativecommons.org/publicdomain/zero/1.0/ & http://www.canadensys.net/norms	Federal University of Vicosa (UFV/LEEP)			CorregoFazendinho_DynamicsPlot_2007-2015	Observation	faz_00214	CorregoFazendinha_plot_007	26-Jun-07	-19.2575	-45.49602778	faz_00214		http://www.theplantlist.org/tpl1.1/record/tro-1600417;http://www.tropicos.org/Name/1600417	Rollinia laurifolia								Annonaceae	Rollinia		laurifolia		species	Schltdl.	ICBN	Accepted
faz_00215		en	http://creativecommons.org/publicdomain/zero/1.0/ & http://www.canadensys.net/norms	Federal University of Vicosa (UFV/LEEP)			CorregoFazendinho_DynamicsPlot_2007-2015	Observation	faz_00215	CorregoFazendinha_plot_007	26-Jun-07	-19.2575	-45.49602778	faz_00215		http://www.theplantlist.org/tpl1.1/record/kew-2378929;http://www.tropicos.org/Name/17804856	Nectandra oppositifolia								Lauraceae	Nectandra		oppositifolia		species	Nees & Mart.	ICBN	Accepted
faz_00216		en	http://creativecommons.org/publicdomain/zero/1.0/ & http://www.canadensys.net/norms	Federal University of Vicosa (UFV/LEEP)			CorregoFazendinho_DynamicsPlot_2007-2015	Observation	faz_00216	CorregoFazendinha_plot_007	26-Jun-07	-19.2575	-45.49602778	faz_00216		http://www.ildis.org/LegumeWeb?version~10.01&genus~Dalbergia&species~brasiliensis;http://www.tropicos.org/Name/13013946	Dalbergia brasiliensis								Fabaceae	Dalbergia		brasiliensis		species	Vogel	ICBN	Accepted
faz_00217		en	http://creativecommons.org/publicdomain/zero/1.0/ & http://www.canadensys.net/norms	Federal University of Vicosa (UFV/LEEP)			CorregoFazendinho_DynamicsPlot_2007-2015	Observation	faz_00217	CorregoFazendinha_plot_007	26-Jun-07	-19.2575	-45.49602778	faz_00217		http://www.theplantlist.org/tpl1.1/record/kew-2515473;http://www.tropicos.org/Name/20400274;http://plants.usda.gov/java/profile?symbol=TRPA2	Trichilia pallida								Meliaceae	Trichilia		pallida		species	Sw.	ICBN	Accepted
faz_00218		en	http://creativecommons.org/publicdomain/zero/1.0/ & http://www.canadensys.net/norms	Federal University of Vicosa (UFV/LEEP)			CorregoFazendinho_DynamicsPlot_2007-2015	Observation	faz_00218	CorregoFazendinha_plot_007	26-Jun-07	-19.2575	-45.49602778	faz_00218		http://www.theplantlist.org/tpl1.1/record/kew-318665	Handroanthus ochraceus								Bignoniaceae	Tabebuia		ochracea		species	(Cham.) Mattos	ICBN	Synonym
faz_00219		en	http://creativecommons.org/publicdomain/zero/1.0/ & http://www.canadensys.net/norms	Federal University of Vicosa (UFV/LEEP)			CorregoFazendinho_DynamicsPlot_2007-2015	Observation	faz_00219	CorregoFazendinha_plot_007	26-Jun-07	-19.2575	-45.49602778	faz_00219		http://www.theplantlist.org/tpl1.1/record/kew-2692836;http://www.tropicos.org/Name/50185045	Callisthene major								Vochysiaceae	Callisthene		major		species	Mart.	ICBN	Accepted
faz_00220		en	http://creativecommons.org/publicdomain/zero/1.0/ & http://www.canadensys.net/norms	Federal University of Vicosa (UFV/LEEP)			CorregoFazendinho_DynamicsPlot_2007-2015	Observation	faz_00220	CorregoFazendinha_plot_007	26-Jun-07	-19.2575	-45.49602778	faz_00220		http://www.theplantlist.org/tpl1.1/record/kew-2601416;http://www.tropicos.org/Name/21200261	Siparuna guianensis								Siparunaceae	Siparuna		guianensis		species	Aubl.	ICBN	Accepted
faz_00221		en	http://creativecommons.org/publicdomain/zero/1.0/ & http://www.canadensys.net/norms	Federal University of Vicosa (UFV/LEEP)			CorregoFazendinho_DynamicsPlot_2007-2015	Observation	faz_00221	CorregoFazendinha_plot_007	26-Jun-07	-19.2575	-45.49602778	faz_00221		http://www.ildis.org/LegumeWeb?version~10.01&genus~Piptadenia&species~gonoacantha	Piptadenia gonoacantha								Fabaceae	Piptadenia		gonoacantha		species	(Mart.)J.F.Macbr.	ICBN	Accepted
faz_00222		en	http://creativecommons.org/publicdomain/zero/1.0/ & http://www.canadensys.net/norms	Federal University of Vicosa (UFV/LEEP)			CorregoFazendinho_DynamicsPlot_2007-2015	Observation	faz_00222	CorregoFazendinha_plot_007	26-Jun-07	-19.2575	-45.49602778	faz_00222		http://www.theplantlist.org/tpl1.1/record/kew-2692836;http://www.tropicos.org/Name/50185045	Callisthene major								Vochysiaceae	Callisthene		major		species	Mart.	ICBN	Accepted
faz_00223		en	http://creativecommons.org/publicdomain/zero/1.0/ & http://www.canadensys.net/norms	Federal University of Vicosa (UFV/LEEP)			CorregoFazendinho_DynamicsPlot_2007-2015	Observation	faz_00223	CorregoFazendinha_plot_007	26-Jun-07	-19.2575	-45.49602778	faz_00223		http://www.theplantlist.org/tpl1.1/record/kew-60039;http://www.tropicos.org/Name/2200522	Dendropanax cuneatus								Araliaceae	Dendropanax		cuneatus		species	(DC.) Decne. & Planch.	ICBN	Accepted
faz_00224		en	http://creativecommons.org/publicdomain/zero/1.0/ & http://www.canadensys.net/norms	Federal University of Vicosa (UFV/LEEP)			CorregoFazendinho_DynamicsPlot_2007-2015	Observation	faz_00224	CorregoFazendinha_plot_007	26-Jun-07	-19.2575	-45.49602778	faz_00224		http://www.theplantlist.org/tpl1.1/record/tro-2000043	Ilex cerasifolia								Aquifoliaceae	Ilex		cerasifolia		species	Reissek	ICBN	Accepted
faz_00225		en	http://creativecommons.org/publicdomain/zero/1.0/ & http://www.canadensys.net/norms	Federal University of Vicosa (UFV/LEEP)			CorregoFazendinho_DynamicsPlot_2007-2015	Observation	faz_00225	CorregoFazendinha_plot_007	26-Jun-07	-19.2575	-45.49602778	faz_00225		http://www.theplantlist.org/tpl1.1/record/kew-2601416;http://www.tropicos.org/Name/21200261	Siparuna guianensis								Siparunaceae	Siparuna		guianensis		species	Aubl.	ICBN	Accepted
faz_00226		en	http://creativecommons.org/publicdomain/zero/1.0/ & http://www.canadensys.net/norms	Federal University of Vicosa (UFV/LEEP)			CorregoFazendinho_DynamicsPlot_2007-2015	Observation	faz_00226	CorregoFazendinha_plot_007	26-Jun-07	-19.2575	-45.49602778	faz_00226		http://www.theplantlist.org/tpl1.1/record/kew-187438;http://www.tropicos.org/Name/2200796	Schefflera morototoni								Araliaceae	Schefflera		morototoni		species	(Aubl.) Maguire, Steyerm. & Frodin	ICBN	Accepted
faz_00227		en	http://creativecommons.org/publicdomain/zero/1.0/ & http://www.canadensys.net/norms	Federal University of Vicosa (UFV/LEEP)			CorregoFazendinho_DynamicsPlot_2007-2015	Observation	faz_00227	CorregoFazendinha_plot_007	26-Jun-07	-19.2575	-45.49602778	faz_00227		http://www.theplantlist.org/tpl1.1/record/kew-2692836;http://www.tropicos.org/Name/50185045	Callisthene major								Vochysiaceae	Callisthene		major		species	Mart.	ICBN	Accepted
faz_00228		en	http://creativecommons.org/publicdomain/zero/1.0/ & http://www.canadensys.net/norms	Federal University of Vicosa (UFV/LEEP)			CorregoFazendinho_DynamicsPlot_2007-2015	Observation	faz_00228	CorregoFazendinha_plot_007	26-Jun-07	-19.2575	-45.49602778	faz_00228		http://www.ildis.org/LegumeWeb?version~10.01&genus~Piptadenia&species~gonoacantha	Piptadenia gonoacantha								Fabaceae	Piptadenia		gonoacantha		species	(Mart.)J.F.Macbr.	ICBN	Accepted
faz_00229		en	http://creativecommons.org/publicdomain/zero/1.0/ & http://www.canadensys.net/norms	Federal University of Vicosa (UFV/LEEP)			CorregoFazendinho_DynamicsPlot_2007-2015	Observation	faz_00229	CorregoFazendinha_plot_007	26-Jun-07	-19.2575	-45.49602778	faz_00229		http://www.theplantlist.org/tpl1.1/record/kew-318665	Handroanthus ochraceus								Bignoniaceae	Tabebuia		ochracea		species	(Cham.) Mattos	ICBN	Synonym
faz_00230		en	http://creativecommons.org/publicdomain/zero/1.0/ & http://www.canadensys.net/norms	Federal University of Vicosa (UFV/LEEP)			CorregoFazendinho_DynamicsPlot_2007-2015	Observation	faz_00230	CorregoFazendinha_plot_004	26-Jun-07	-19.2575	-45.49602778	faz_00230		http://www.theplantlist.org/tpl1.1/record/kew-2601416;http://www.tropicos.org/Name/21200261	Siparuna guianensis								Siparunaceae	Siparuna		guianensis		species	Aubl.	ICBN	Accepted
faz_00231		en	http://creativecommons.org/publicdomain/zero/1.0/ & http://www.canadensys.net/norms	Federal University of Vicosa (UFV/LEEP)			CorregoFazendinho_DynamicsPlot_2007-2015	Observation	faz_00231	CorregoFazendinha_plot_008	26-Jun-07	-19.2575	-45.49602778	faz_00231		http://www.theplantlist.org/tpl1.1/record/kew-33281	Campomanesia xanthocarpa								Myrtaceae	Campomanesia		xanthocarpa		species	(Mart.) O.Berg	ICBN	Accepted
faz_00232		en	http://creativecommons.org/publicdomain/zero/1.0/ & http://www.canadensys.net/norms	Federal University of Vicosa (UFV/LEEP)			CorregoFazendinho_DynamicsPlot_2007-2015	Observation	faz_00232	CorregoFazendinha_plot_008	26-Jun-07	-19.2575	-45.49602778	faz_00232		http://www.theplantlist.org/tpl1.1/record/kew-4702406;http://www.tropicos.org/Name/13200167;http://plants.usda.gov/java/profile?symbol=CASY2	Casearia sylvestris								Salicaceae	Casearia		sylvestris		species	Sw.	ICBN	Accepted
faz_00233		en	http://creativecommons.org/publicdomain/zero/1.0/ & http://www.canadensys.net/norms	Federal University of Vicosa (UFV/LEEP)			CorregoFazendinho_DynamicsPlot_2007-2015	Observation	faz_00233	CorregoFazendinha_plot_008	26-Jun-07	-19.2575	-45.49602778	faz_00233		http://www.theplantlist.org/tpl1.1/search?q=Licania;http://plants.usda.gov/java/profile?symbol=LICAN	Licania sp								Chrysobalanaceae	Licania				genus		ICBN	Accepted
faz_00234		en	http://creativecommons.org/publicdomain/zero/1.0/ & http://www.canadensys.net/norms	Federal University of Vicosa (UFV/LEEP)			CorregoFazendinho_DynamicsPlot_2007-2015	Observation	faz_00234	CorregoFazendinha_plot_008	26-Jun-07	-19.2575	-45.49602778	faz_00234		http://www.theplantlist.org/tpl1.1/search?q=Licania;http://plants.usda.gov/java/profile?symbol=LICAN	Licania sp								Chrysobalanaceae	Licania				genus		ICBN	Accepted
faz_00235		en	http://creativecommons.org/publicdomain/zero/1.0/ & http://www.canadensys.net/norms	Federal University of Vicosa (UFV/LEEP)			CorregoFazendinho_DynamicsPlot_2007-2015	Observation	faz_00235	CorregoFazendinha_plot_008	26-Jun-07	-19.2575	-45.49602778	faz_00235		http://www.theplantlist.org/tpl1.1/search?q=Myrtaceae;http://plants.usda.gov/java/nameSearch	Myrtaceae sp								Myrtaceae					family		ICBN	Accepted
faz_00236		en	http://creativecommons.org/publicdomain/zero/1.0/ & http://www.canadensys.net/norms	Federal University of Vicosa (UFV/LEEP)			CorregoFazendinho_DynamicsPlot_2007-2015	Observation	faz_00236	CorregoFazendinha_plot_008	26-Jun-07	-19.2575	-45.49602778	faz_00236		http://www.ildis.org/LegumeWeb?version~10.01&genus~Dalbergia&species~brasiliensis;http://www.tropicos.org/Name/13013946	Dalbergia brasiliensis								Fabaceae	Dalbergia		brasiliensis		species	Vogel	ICBN	Accepted
faz_00237		en	http://creativecommons.org/publicdomain/zero/1.0/ & http://www.canadensys.net/norms	Federal University of Vicosa (UFV/LEEP)			CorregoFazendinho_DynamicsPlot_2007-2015	Observation	faz_00237	CorregoFazendinha_plot_008	26-Jun-07	-19.2575	-45.49602778	faz_00237		http://www.theplantlist.org/tpl1.1/record/kew-2692836;http://www.tropicos.org/Name/50185045	Callisthene major								Vochysiaceae	Callisthene		major		species	Mart.	ICBN	Accepted
faz_00238		en	http://creativecommons.org/publicdomain/zero/1.0/ & http://www.canadensys.net/norms	Federal University of Vicosa (UFV/LEEP)			CorregoFazendinho_DynamicsPlot_2007-2015	Observation	faz_00238	CorregoFazendinha_plot_008	26-Jun-07	-19.2575	-45.49602778	faz_00238		http://www.theplantlist.org/tpl1.1/record/kew-33281	Campomanesia xanthocarpa								Myrtaceae	Campomanesia		xanthocarpa		species	(Mart.) O.Berg	ICBN	Accepted
faz_00239		en	http://creativecommons.org/publicdomain/zero/1.0/ & http://www.canadensys.net/norms	Federal University of Vicosa (UFV/LEEP)			CorregoFazendinho_DynamicsPlot_2007-2015	Observation	faz_00239	CorregoFazendinha_plot_008	26-Jun-07	-19.2575	-45.49602778	faz_00239		http://www.theplantlist.org/tpl1.1/record/kew-93367;http://www.tropicos.org/Name/27901246	Guettarda viburnoides								Rubiaceae	Guettarda		viburnoides		species	Cham. & Schltdl.	ICBN	Accepted
faz_00240		en	http://creativecommons.org/publicdomain/zero/1.0/ & http://www.canadensys.net/norms	Federal University of Vicosa (UFV/LEEP)			CorregoFazendinho_DynamicsPlot_2007-2015	Observation	faz_00240	CorregoFazendinha_plot_008	26-Jun-07	-19.2575	-45.49602778	faz_00240		http://www.theplantlist.org/tpl1.1/search?q=Myrtaceae;http://plants.usda.gov/java/nameSearch	Myrtaceae sp								Myrtaceae					family		ICBN	Accepted
faz_00241		en	http://creativecommons.org/publicdomain/zero/1.0/ & http://www.canadensys.net/norms	Federal University of Vicosa (UFV/LEEP)			CorregoFazendinho_DynamicsPlot_2007-2015	Observation	faz_00241	CorregoFazendinha_plot_008	26-Jun-07	-19.2575	-45.49602778	faz_00241		http://www.theplantlist.org/tpl1.1/record/kew-33281	Campomanesia xanthocarpa								Myrtaceae	Campomanesia		xanthocarpa		species	(Mart.) O.Berg	ICBN	Accepted
faz_00242		en	http://creativecommons.org/publicdomain/zero/1.0/ & http://www.canadensys.net/norms	Federal University of Vicosa (UFV/LEEP)			CorregoFazendinho_DynamicsPlot_2007-2015	Observation	faz_00242	CorregoFazendinha_plot_008	26-Jun-07	-19.2575	-45.49602778	faz_00242		http://www.theplantlist.org/tpl1.1/record/kew-33281	Campomanesia xanthocarpa								Myrtaceae	Campomanesia		xanthocarpa		species	(Mart.) O.Berg	ICBN	Accepted
faz_00243		en	http://creativecommons.org/publicdomain/zero/1.0/ & http://www.canadensys.net/norms	Federal University of Vicosa (UFV/LEEP)			CorregoFazendinho_DynamicsPlot_2007-2015	Observation	faz_00243	CorregoFazendinha_plot_008	26-Jun-07	-19.2575	-45.49602778	faz_00243		http://www.theplantlist.org/tpl1.1/record/kew-131421;http://www.tropicos.org/Name/22101878	Myrcia multiflora								Myrtaceae	Myrcia		multiflora		species	(Lam.) DC.	ICBN	Accepted
faz_00244		en	http://creativecommons.org/publicdomain/zero/1.0/ & http://www.canadensys.net/norms	Federal University of Vicosa (UFV/LEEP)			CorregoFazendinho_DynamicsPlot_2007-2015	Observation	faz_00244	CorregoFazendinha_plot_008	26-Jun-07	-19.2575	-45.49602778	faz_00244		http://www.theplantlist.org/tpl1.1/record/kew-2692836;http://www.tropicos.org/Name/50185045	Callisthene major								Vochysiaceae	Callisthene		major		species	Mart.	ICBN	Accepted
faz_00245		en	http://creativecommons.org/publicdomain/zero/1.0/ & http://www.canadensys.net/norms	Federal University of Vicosa (UFV/LEEP)			CorregoFazendinho_DynamicsPlot_2007-2015	Observation	faz_00245	CorregoFazendinha_plot_008	26-Jun-07	-19.2575	-45.49602778	faz_00245		http://www.theplantlist.org/tpl1.1/record/kew-2664117;http://www.tropicos.org/Name/1300083	Astronium fraxinifolium								Anacardiaceae	Astronium		fraxinifolium		species	Schott	ICBN	Accepted
faz_00246		en	http://creativecommons.org/publicdomain/zero/1.0/ & http://www.canadensys.net/norms	Federal University of Vicosa (UFV/LEEP)			CorregoFazendinho_DynamicsPlot_2007-2015	Observation	faz_00246	CorregoFazendinha_plot_008	26-Jun-07	-19.2575	-45.49602778	faz_00246		http://www.theplantlist.org/tpl1.1/record/kew-2601416;http://www.tropicos.org/Name/21200261	Siparuna guianensis								Siparunaceae	Siparuna		guianensis		species	Aubl.	ICBN	Accepted
faz_00247		en	http://creativecommons.org/publicdomain/zero/1.0/ & http://www.canadensys.net/norms	Federal University of Vicosa (UFV/LEEP)			CorregoFazendinho_DynamicsPlot_2007-2015	Observation	faz_00247	CorregoFazendinha_plot_008	26-Jun-07	-19.2575	-45.49602778	faz_00247		http://www.theplantlist.org/tpl1.1/record/kew-2848143	Heteropterys byrsonimifolia								Malpighiaceae	Heteropterys		byrsonimifolia		species	A.Juss.	ICBN	Accepted
faz_00248		en	http://creativecommons.org/publicdomain/zero/1.0/ & http://www.canadensys.net/norms	Federal University of Vicosa (UFV/LEEP)			CorregoFazendinho_DynamicsPlot_2007-2015	Observation	faz_00248	CorregoFazendinha_plot_008	26-Jun-07	-19.2575	-45.49602778	faz_00248		http://www.theplantlist.org/tpl1.1/record/kew-2601416;http://www.tropicos.org/Name/21200261	Siparuna guianensis								Siparunaceae	Siparuna		guianensis		species	Aubl.	ICBN	Accepted
faz_00249		en	http://creativecommons.org/publicdomain/zero/1.0/ & http://www.canadensys.net/norms	Federal University of Vicosa (UFV/LEEP)			CorregoFazendinho_DynamicsPlot_2007-2015	Observation	faz_00249	CorregoFazendinha_plot_008	26-Jun-07	-19.2575	-45.49602778	faz_00249		http://www.theplantlist.org/tpl1.1/record/kew-2601416;http://www.tropicos.org/Name/21200261	Siparuna guianensis								Siparunaceae	Siparuna		guianensis		species	Aubl.	ICBN	Accepted
faz_00250		en	http://creativecommons.org/publicdomain/zero/1.0/ & http://www.canadensys.net/norms	Federal University of Vicosa (UFV/LEEP)			CorregoFazendinho_DynamicsPlot_2007-2015	Observation	faz_00250	CorregoFazendinha_plot_008	26-Jun-07	-19.2575	-45.49602778	faz_00250		http://www.theplantlist.org/tpl1.1/record/kew-131639;http://www.tropicos.org/Name/22101779;http://plants.usda.gov/java/profile?symbol=MYSP	Myrcia splendens								Myrtaceae	Myrcia		splendens		species	(Sw.) DC.	ICBN	Accepted
faz_00251		en	http://creativecommons.org/publicdomain/zero/1.0/ & http://www.canadensys.net/norms	Federal University of Vicosa (UFV/LEEP)			CorregoFazendinho_DynamicsPlot_2007-2015	Observation	faz_00251	CorregoFazendinha_plot_008	26-Jun-07	-19.2575	-45.49602778	faz_00251			Not identified 2															ICBN
faz_00252		en	http://creativecommons.org/publicdomain/zero/1.0/ & http://www.canadensys.net/norms	Federal University of Vicosa (UFV/LEEP)			CorregoFazendinho_DynamicsPlot_2007-2015	Observation	faz_00252	CorregoFazendinha_plot_008	26-Jun-07	-19.2575	-45.49602778	faz_00252		http://www.theplantlist.org/tpl1.1/record/kew-2601416;http://www.tropicos.org/Name/21200261	Siparuna guianensis								Siparunaceae	Siparuna		guianensis		species	Aubl.	ICBN	Accepted
faz_00253		en	http://creativecommons.org/publicdomain/zero/1.0/ & http://www.canadensys.net/norms	Federal University of Vicosa (UFV/LEEP)			CorregoFazendinho_DynamicsPlot_2007-2015	Observation	faz_00253	CorregoFazendinha_plot_008	26-Jun-07	-19.2575	-45.49602778	faz_00253		http://www.theplantlist.org/tpl1.1/record/kew-2601416;http://www.tropicos.org/Name/21200261	Siparuna guianensis								Siparunaceae	Siparuna		guianensis		species	Aubl.	ICBN	Accepted
faz_00254		en	http://creativecommons.org/publicdomain/zero/1.0/ & http://www.canadensys.net/norms	Federal University of Vicosa (UFV/LEEP)			CorregoFazendinho_DynamicsPlot_2007-2015	Observation	faz_00254	CorregoFazendinha_plot_008	26-Jun-07	-19.2575	-45.49602778	faz_00254		http://www.theplantlist.org/tpl1.1/record/kew-2601416;http://www.tropicos.org/Name/21200261	Siparuna guianensis								Siparunaceae	Siparuna		guianensis		species	Aubl.	ICBN	Accepted
faz_00255		en	http://creativecommons.org/publicdomain/zero/1.0/ & http://www.canadensys.net/norms	Federal University of Vicosa (UFV/LEEP)			CorregoFazendinho_DynamicsPlot_2007-2015	Observation	faz_00255	CorregoFazendinha_plot_008	26-Jun-07	-19.2575	-45.49602778	faz_00255		http://www.theplantlist.org/tpl1.1/record/kew-2692836;http://www.tropicos.org/Name/50185045	Callisthene major								Vochysiaceae	Callisthene		major		species	Mart.	ICBN	Accepted
faz_00256		en	http://creativecommons.org/publicdomain/zero/1.0/ & http://www.canadensys.net/norms	Federal University of Vicosa (UFV/LEEP)			CorregoFazendinho_DynamicsPlot_2007-2015	Observation	faz_00256	CorregoFazendinha_plot_008	26-Jun-07	-19.2575	-45.49602778	faz_00256		http://www.ildis.org/LegumeWeb?version~10.01&genus~Dalbergia&species~brasiliensis;http://www.tropicos.org/Name/13013946	Dalbergia brasiliensis								Fabaceae	Dalbergia		brasiliensis		species	Vogel	ICBN	Accepted
faz_00257		en	http://creativecommons.org/publicdomain/zero/1.0/ & http://www.canadensys.net/norms	Federal University of Vicosa (UFV/LEEP)			CorregoFazendinho_DynamicsPlot_2007-2015	Observation	faz_00257	CorregoFazendinha_plot_008	26-Jun-07	-19.2575	-45.49602778	faz_00257		http://www.theplantlist.org/tpl1.1/record/kew-75100;http://www.tropicos.org/Name/22100530	Eugenia dysenterica								Myrtaceae	Eugenia		dysenterica		species	DC.	ICBN	Accepted
faz_00258		en	http://creativecommons.org/publicdomain/zero/1.0/ & http://www.canadensys.net/norms	Federal University of Vicosa (UFV/LEEP)			CorregoFazendinho_DynamicsPlot_2007-2015	Observation	faz_00258	CorregoFazendinha_plot_008	26-Jun-07	-19.2575	-45.49602778	faz_00258		http://www.theplantlist.org/tpl1.1/record/kew-2386463;http://www.tropicos.org/Name/17800193	Ocotea corymbosa								Lauraceae	Ocotea		corymbosa		species	(Meisn.) Mez	ICBN	Accepted
faz_00259		en	http://creativecommons.org/publicdomain/zero/1.0/ & http://www.canadensys.net/norms	Federal University of Vicosa (UFV/LEEP)			CorregoFazendinho_DynamicsPlot_2007-2015	Observation	faz_00259	CorregoFazendinha_plot_009	26-Jun-07	-19.2575	-45.49602778	faz_00259		http://www.theplantlist.org/tpl1.1/search?q=Copaifera+langsdorffii	Copaifera langsdorffii								Fabaceae	Copaifera		langsdorffii		species	Desf.	ICBN	No opinion
faz_00260		en	http://creativecommons.org/publicdomain/zero/1.0/ & http://www.canadensys.net/norms	Federal University of Vicosa (UFV/LEEP)			CorregoFazendinho_DynamicsPlot_2007-2015	Observation	faz_00260	CorregoFazendinha_plot_009	26-Jun-07	-19.2575	-45.49602778	faz_00260		http://www.theplantlist.org/tpl1.1/record/kew-2601416;http://www.tropicos.org/Name/21200261	Siparuna guianensis								Siparunaceae	Siparuna		guianensis		species	Aubl.	ICBN	Accepted
faz_00261		en	http://creativecommons.org/publicdomain/zero/1.0/ & http://www.canadensys.net/norms	Federal University of Vicosa (UFV/LEEP)			CorregoFazendinho_DynamicsPlot_2007-2015	Observation	faz_00261	CorregoFazendinha_plot_009	26-Jun-07	-19.2575	-45.49602778	faz_00261		http://www.theplantlist.org/tpl1.1/record/kew-2692836;http://www.tropicos.org/Name/50185045	Callisthene major								Vochysiaceae	Callisthene		major		species	Mart.	ICBN	Accepted
faz_00262		en	http://creativecommons.org/publicdomain/zero/1.0/ & http://www.canadensys.net/norms	Federal University of Vicosa (UFV/LEEP)			CorregoFazendinho_DynamicsPlot_2007-2015	Observation	faz_00262	CorregoFazendinha_plot_009	26-Jun-07	-19.2575	-45.49602778	faz_00262		http://www.theplantlist.org/tpl1.1/record/kew-2601416;http://www.tropicos.org/Name/21200261	Siparuna guianensis								Siparunaceae	Siparuna		guianensis		species	Aubl.	ICBN	Accepted
faz_00263		en	http://creativecommons.org/publicdomain/zero/1.0/ & http://www.canadensys.net/norms	Federal University of Vicosa (UFV/LEEP)			CorregoFazendinho_DynamicsPlot_2007-2015	Observation	faz_00263	CorregoFazendinha_plot_009	26-Jun-07	-19.2575	-45.49602778	faz_00263		http://www.theplantlist.org/tpl1.1/search?q=Myrtaceae;http://plants.usda.gov/java/nameSearch	Myrtaceae sp								Myrtaceae					family		ICBN	Accepted
faz_00264		en	http://creativecommons.org/publicdomain/zero/1.0/ & http://www.canadensys.net/norms	Federal University of Vicosa (UFV/LEEP)			CorregoFazendinho_DynamicsPlot_2007-2015	Observation	faz_00264	CorregoFazendinha_plot_009	26-Jun-07	-19.2575	-45.49602778	faz_00264		http://www.ildis.org/LegumeWeb?version~10.01&genus~Dalbergia&species~brasiliensis;http://www.tropicos.org/Name/13013946	Dalbergia brasiliensis								Fabaceae	Dalbergia		brasiliensis		species	Vogel	ICBN	Accepted
faz_00265		en	http://creativecommons.org/publicdomain/zero/1.0/ & http://www.canadensys.net/norms	Federal University of Vicosa (UFV/LEEP)			CorregoFazendinho_DynamicsPlot_2007-2015	Observation	faz_00265	CorregoFazendinha_plot_009	26-Jun-07	-19.2575	-45.49602778	faz_00265		http://www.ildis.org/LegumeWeb?version~10.01&genus~Dalbergia&species~brasiliensis;http://www.tropicos.org/Name/13013946	Dalbergia brasiliensis								Fabaceae	Dalbergia		brasiliensis		species	Vogel	ICBN	Accepted
faz_00266		en	http://creativecommons.org/publicdomain/zero/1.0/ & http://www.canadensys.net/norms	Federal University of Vicosa (UFV/LEEP)			CorregoFazendinho_DynamicsPlot_2007-2015	Observation	faz_00266	CorregoFazendinha_plot_009	26-Jun-07	-19.2575	-45.49602778	faz_00266		http://www.theplantlist.org/tpl1.1/search?q=Myrtaceae;http://plants.usda.gov/java/nameSearch	Myrtaceae sp								Myrtaceae					family		ICBN	Accepted
faz_00267		en	http://creativecommons.org/publicdomain/zero/1.0/ & http://www.canadensys.net/norms	Federal University of Vicosa (UFV/LEEP)			CorregoFazendinho_DynamicsPlot_2007-2015	Observation	faz_00267	CorregoFazendinha_plot_009	26-Jun-07	-19.2575	-45.49602778	faz_00267		http://www.theplantlist.org/tpl1.1/record/kew-2601416;http://www.tropicos.org/Name/21200261	Siparuna guianensis								Siparunaceae	Siparuna		guianensis		species	Aubl.	ICBN	Accepted
faz_00268		en	http://creativecommons.org/publicdomain/zero/1.0/ & http://www.canadensys.net/norms	Federal University of Vicosa (UFV/LEEP)			CorregoFazendinho_DynamicsPlot_2007-2015	Observation	faz_00268	CorregoFazendinha_plot_009	26-Jun-07	-19.2575	-45.49602778	faz_00268		http://www.theplantlist.org/tpl1.1/record/kew-2692836;http://www.tropicos.org/Name/50185045	Callisthene major								Vochysiaceae	Callisthene		major		species	Mart.	ICBN	Accepted
faz_00269		en	http://creativecommons.org/publicdomain/zero/1.0/ & http://www.canadensys.net/norms	Federal University of Vicosa (UFV/LEEP)			CorregoFazendinho_DynamicsPlot_2007-2015	Observation	faz_00269	CorregoFazendinha_plot_009	26-Jun-07	-19.2575	-45.49602778	faz_00269		http://www.theplantlist.org/tpl1.1/record/kew-2692836;http://www.tropicos.org/Name/50185045	Callisthene major								Vochysiaceae	Callisthene		major		species	Mart.	ICBN	Accepted
faz_00271		en	http://creativecommons.org/publicdomain/zero/1.0/ & http://www.canadensys.net/norms	Federal University of Vicosa (UFV/LEEP)			CorregoFazendinho_DynamicsPlot_2007-2015	Observation	faz_00271	CorregoFazendinha_plot_009	26-Jun-07	-19.2575	-45.49602778	faz_00271		http://www.theplantlist.org/tpl1.1/record/kew-2436204;http://www.tropicos.org/Name/1300281	Tapirira guianensis								Anacardiaceae	Tapirira		guianensis		species	Aubl.	ICBN	Accepted
faz_00272		en	http://creativecommons.org/publicdomain/zero/1.0/ & http://www.canadensys.net/norms	Federal University of Vicosa (UFV/LEEP)			CorregoFazendinho_DynamicsPlot_2007-2015	Observation	faz_00272	CorregoFazendinha_plot_009	26-Jun-07	-19.2575	-45.49602778	faz_00272		http://www.theplantlist.org/tpl1.1/record/kew-2747715;http://www.tropicos.org/Name/28600006	Cupania vernalis								Sapindaceae	Cupania		vernalis		species	Cambess.	ICBN	Accepted
faz_00273		en	http://creativecommons.org/publicdomain/zero/1.0/ & http://www.canadensys.net/norms	Federal University of Vicosa (UFV/LEEP)			CorregoFazendinho_DynamicsPlot_2007-2015	Observation	faz_00273	CorregoFazendinha_plot_009	26-Jun-07	-19.2575	-45.49602778	faz_00273		http://www.theplantlist.org/tpl1.1/record/kew-2692836;http://www.tropicos.org/Name/50185045	Callisthene major								Vochysiaceae	Callisthene		major		species	Mart.	ICBN	Accepted
faz_00274		en	http://creativecommons.org/publicdomain/zero/1.0/ & http://www.canadensys.net/norms	Federal University of Vicosa (UFV/LEEP)			CorregoFazendinho_DynamicsPlot_2007-2015	Observation	faz_00274	CorregoFazendinha_plot_009	26-Jun-07	-19.2575	-45.49602778	faz_00274		http://www.theplantlist.org/tpl1.1/record/kew-2692836;http://www.tropicos.org/Name/50185045	Callisthene major								Vochysiaceae	Callisthene		major		species	Mart.	ICBN	Accepted
faz_00275		en	http://creativecommons.org/publicdomain/zero/1.0/ & http://www.canadensys.net/norms	Federal University of Vicosa (UFV/LEEP)			CorregoFazendinho_DynamicsPlot_2007-2015	Observation	faz_00275	CorregoFazendinha_plot_009	26-Jun-07	-19.2575	-45.49602778	faz_00275		http://www.ildis.org/LegumeWeb?version~10.01&genus~Machaerium&species~villosum;http://www.tropicos.org/Name/13035375	Machaerium villosum								Fabaceae	Machaerium		villosum		species	Vogel	ICBN	Accepted
faz_00276		en	http://creativecommons.org/publicdomain/zero/1.0/ & http://www.canadensys.net/norms	Federal University of Vicosa (UFV/LEEP)			CorregoFazendinho_DynamicsPlot_2007-2015	Observation	faz_00276	CorregoFazendinha_plot_009	26-Jun-07	-19.2575	-45.49602778	faz_00276		http://www.theplantlist.org/tpl1.1/record/kew-2601416;http://www.tropicos.org/Name/21200261	Siparuna guianensis								Siparunaceae	Siparuna		guianensis		species	Aubl.	ICBN	Accepted
faz_00277		en	http://creativecommons.org/publicdomain/zero/1.0/ & http://www.canadensys.net/norms	Federal University of Vicosa (UFV/LEEP)			CorregoFazendinho_DynamicsPlot_2007-2015	Observation	faz_00277	CorregoFazendinha_plot_009	26-Jun-07	-19.2575	-45.49602778	faz_00277		http://www.theplantlist.org/tpl1.1/record/kew-2692836;http://www.tropicos.org/Name/50185045	Callisthene major								Vochysiaceae	Callisthene		major		species	Mart.	ICBN	Accepted
faz_00278		en	http://creativecommons.org/publicdomain/zero/1.0/ & http://www.canadensys.net/norms	Federal University of Vicosa (UFV/LEEP)			CorregoFazendinho_DynamicsPlot_2007-2015	Observation	faz_00278	CorregoFazendinha_plot_009	26-Jun-07	-19.2575	-45.49602778	faz_00278		http://www.theplantlist.org/tpl1.1/record/kew-2601416;http://www.tropicos.org/Name/21200261	Siparuna guianensis								Siparunaceae	Siparuna		guianensis		species	Aubl.	ICBN	Accepted
faz_00279		en	http://creativecommons.org/publicdomain/zero/1.0/ & http://www.canadensys.net/norms	Federal University of Vicosa (UFV/LEEP)			CorregoFazendinho_DynamicsPlot_2007-2015	Observation	faz_00279	CorregoFazendinha_plot_009	26-Jun-07	-19.2575	-45.49602778	faz_00279		http://www.theplantlist.org/tpl1.1/record/kew-131684;http://www.tropicos.org/Name/22101354	Myrcia tomentosa								Myrtaceae	Myrcia		tomentosa		species	(Aubl.) DC.	ICBN	Accepted
faz_00280		en	http://creativecommons.org/publicdomain/zero/1.0/ & http://www.canadensys.net/norms	Federal University of Vicosa (UFV/LEEP)			CorregoFazendinho_DynamicsPlot_2007-2015	Observation	faz_00280	CorregoFazendinha_plot_009	26-Jun-07	-19.2575	-45.49602778	faz_00280		http://www.theplantlist.org/tpl1.1/search?q=Licania;http://plants.usda.gov/java/profile?symbol=LICAN	Licania sp								Chrysobalanaceae	Licania				genus		ICBN	Accepted
faz_00281		en	http://creativecommons.org/publicdomain/zero/1.0/ & http://www.canadensys.net/norms	Federal University of Vicosa (UFV/LEEP)			CorregoFazendinho_DynamicsPlot_2007-2015	Observation	faz_00281	CorregoFazendinha_plot_009	26-Jun-07	-19.2575	-45.49602778	faz_00281		http://www.theplantlist.org/tpl1.1/record/kew-2386463;http://www.tropicos.org/Name/17800193	Ocotea corymbosa								Lauraceae	Ocotea		corymbosa		species	(Meisn.) Mez	ICBN	Accepted
faz_00282		en	http://creativecommons.org/publicdomain/zero/1.0/ & http://www.canadensys.net/norms	Federal University of Vicosa (UFV/LEEP)			CorregoFazendinho_DynamicsPlot_2007-2015	Observation	faz_00282	CorregoFazendinha_plot_009	26-Jun-07	-19.2575	-45.49602778	faz_00282		http://www.theplantlist.org/tpl1.1/search?q=Swartzia	Swartzia sp								Fabaceae	Swartzia				genus		ICBN	Accepted
faz_00283		en	http://creativecommons.org/publicdomain/zero/1.0/ & http://www.canadensys.net/norms	Federal University of Vicosa (UFV/LEEP)			CorregoFazendinho_DynamicsPlot_2007-2015	Observation	faz_00283	CorregoFazendinha_plot_009	26-Jun-07	-19.2575	-45.49602778	faz_00283		http://www.theplantlist.org/tpl1.1/record/kew-2868182;http://www.tropicos.org/Name/34100133	Qualea grandiflora								Vochysiaceae	Qualea		grandiflora		species	Mart.	ICBN	Accepted
faz_00284		en	http://creativecommons.org/publicdomain/zero/1.0/ & http://www.canadensys.net/norms	Federal University of Vicosa (UFV/LEEP)			CorregoFazendinho_DynamicsPlot_2007-2015	Observation	faz_00284	CorregoFazendinha_plot_009	26-Jun-07	-19.2575	-45.49602778	faz_00284		http://www.theplantlist.org/tpl1.1/search?q=Copaifera+langsdorffii	Copaifera langsdorffii								Fabaceae	Copaifera		langsdorffii		species	Desf.	ICBN	No opinion
faz_00285		en	http://creativecommons.org/publicdomain/zero/1.0/ & http://www.canadensys.net/norms	Federal University of Vicosa (UFV/LEEP)			CorregoFazendinho_DynamicsPlot_2007-2015	Observation	faz_00285	CorregoFazendinha_plot_009	26-Jun-07	-19.2575	-45.49602778	faz_00285		http://www.ildis.org/LegumeWeb?version~10.01&genus~Dalbergia&species~brasiliensis;http://www.tropicos.org/Name/13013946	Dalbergia brasiliensis								Fabaceae	Dalbergia		brasiliensis		species	Vogel	ICBN	Accepted
faz_00286		en	http://creativecommons.org/publicdomain/zero/1.0/ & http://www.canadensys.net/norms	Federal University of Vicosa (UFV/LEEP)			CorregoFazendinho_DynamicsPlot_2007-2015	Observation	faz_00286	CorregoFazendinha_plot_009	26-Jun-07	-19.2575	-45.49602778	faz_00286		http://www.theplantlist.org/tpl1.1/record/tro-2000043	Ilex cerasifolia								Aquifoliaceae	Ilex		cerasifolia		species	Reissek	ICBN	Accepted
faz_00287		en	http://creativecommons.org/publicdomain/zero/1.0/ & http://www.canadensys.net/norms	Federal University of Vicosa (UFV/LEEP)			CorregoFazendinho_DynamicsPlot_2007-2015	Observation	faz_00287	CorregoFazendinha_plot_009	26-Jun-07	-19.2575	-45.49602778	faz_00287		http://www.theplantlist.org/tpl1.1/search?q=Copaifera+langsdorffii	Copaifera langsdorffii								Fabaceae	Copaifera		langsdorffii		species	Desf.	ICBN	No opinion
faz_00288		en	http://creativecommons.org/publicdomain/zero/1.0/ & http://www.canadensys.net/norms	Federal University of Vicosa (UFV/LEEP)			CorregoFazendinho_DynamicsPlot_2007-2015	Observation	faz_00288	CorregoFazendinha_plot_009	26-Jun-07	-19.2575	-45.49602778	faz_00288		http://www.theplantlist.org/tpl1.1/search?q=Myrtaceae;http://plants.usda.gov/java/nameSearch	Myrtaceae sp								Myrtaceae					family		ICBN	Accepted
faz_00289		en	http://creativecommons.org/publicdomain/zero/1.0/ & http://www.canadensys.net/norms	Federal University of Vicosa (UFV/LEEP)			CorregoFazendinho_DynamicsPlot_2007-2015	Observation	faz_00289	CorregoFazendinha_plot_009	26-Jun-07	-19.2575	-45.49602778	faz_00289		http://www.theplantlist.org/tpl1.1/record/kew-33281	Campomanesia xanthocarpa								Myrtaceae	Campomanesia		xanthocarpa		species	(Mart.) O.Berg	ICBN	Accepted
faz_00290		en	http://creativecommons.org/publicdomain/zero/1.0/ & http://www.canadensys.net/norms	Federal University of Vicosa (UFV/LEEP)			CorregoFazendinho_DynamicsPlot_2007-2015	Observation	faz_00290	CorregoFazendinha_plot_009	26-Jun-07	-19.2575	-45.49602778	faz_00290		http://www.theplantlist.org/tpl1.1/record/kew-33281	Campomanesia xanthocarpa								Myrtaceae	Campomanesia		xanthocarpa		species	(Mart.) O.Berg	ICBN	Accepted
faz_00291		en	http://creativecommons.org/publicdomain/zero/1.0/ & http://www.canadensys.net/norms	Federal University of Vicosa (UFV/LEEP)			CorregoFazendinho_DynamicsPlot_2007-2015	Observation	faz_00291	CorregoFazendinha_plot_009	26-Jun-07	-19.2575	-45.49602778	faz_00291		http://www.theplantlist.org/tpl1.1/record/kew-33281	Campomanesia xanthocarpa								Myrtaceae	Campomanesia		xanthocarpa		species	(Mart.) O.Berg	ICBN	Accepted
faz_00292		en	http://creativecommons.org/publicdomain/zero/1.0/ & http://www.canadensys.net/norms	Federal University of Vicosa (UFV/LEEP)			CorregoFazendinho_DynamicsPlot_2007-2015	Observation	faz_00292	CorregoFazendinha_plot_010	26-Jun-07	-19.2575	-45.49602778	faz_00292		http://www.ildis.org/LegumeWeb?version~10.01&genus~Piptadenia&species~gonoacantha	Piptadenia gonoacantha								Fabaceae	Piptadenia		gonoacantha		species	(Mart.)J.F.Macbr.	ICBN	Accepted
faz_00293		en	http://creativecommons.org/publicdomain/zero/1.0/ & http://www.canadensys.net/norms	Federal University of Vicosa (UFV/LEEP)			CorregoFazendinho_DynamicsPlot_2007-2015	Observation	faz_00293	CorregoFazendinha_plot_010	26-Jun-07	-19.2575	-45.49602778	faz_00293		http://www.theplantlist.org/tpl1.1/record/kew-2601416;http://www.tropicos.org/Name/21200261	Siparuna guianensis								Siparunaceae	Siparuna		guianensis		species	Aubl.	ICBN	Accepted
faz_00294		en	http://creativecommons.org/publicdomain/zero/1.0/ & http://www.canadensys.net/norms	Federal University of Vicosa (UFV/LEEP)			CorregoFazendinho_DynamicsPlot_2007-2015	Observation	faz_00294	CorregoFazendinha_plot_010	26-Jun-07	-19.2575	-45.49602778	faz_00294		http://www.theplantlist.org/tpl1.1/record/kew-2692836;http://www.tropicos.org/Name/50185045	Callisthene major								Vochysiaceae	Callisthene		major		species	Mart.	ICBN	Accepted
faz_00295		en	http://creativecommons.org/publicdomain/zero/1.0/ & http://www.canadensys.net/norms	Federal University of Vicosa (UFV/LEEP)			CorregoFazendinho_DynamicsPlot_2007-2015	Observation	faz_00295	CorregoFazendinha_plot_010	26-Jun-07	-19.2575	-45.49602778	faz_00295		http://www.theplantlist.org/tpl1.1/record/kew-2601416;http://www.tropicos.org/Name/21200261	Siparuna guianensis								Siparunaceae	Siparuna		guianensis		species	Aubl.	ICBN	Accepted
faz_00296		en	http://creativecommons.org/publicdomain/zero/1.0/ & http://www.canadensys.net/norms	Federal University of Vicosa (UFV/LEEP)			CorregoFazendinho_DynamicsPlot_2007-2015	Observation	faz_00296	CorregoFazendinha_plot_010	26-Jun-07	-19.2575	-45.49602778	faz_00296		http://www.theplantlist.org/tpl1.1/record/kew-2692836;http://www.tropicos.org/Name/50185045	Callisthene major								Vochysiaceae	Callisthene		major		species	Mart.	ICBN	Accepted
faz_00297		en	http://creativecommons.org/publicdomain/zero/1.0/ & http://www.canadensys.net/norms	Federal University of Vicosa (UFV/LEEP)			CorregoFazendinho_DynamicsPlot_2007-2015	Observation	faz_00297	CorregoFazendinha_plot_010	26-Jun-07	-19.2575	-45.49602778	faz_00297		http://www.ildis.org/LegumeWeb?version~10.01&genus~Piptadenia&species~gonoacantha	Piptadenia gonoacantha								Fabaceae	Piptadenia		gonoacantha		species	(Mart.)J.F.Macbr.	ICBN	Accepted
faz_00298		en	http://creativecommons.org/publicdomain/zero/1.0/ & http://www.canadensys.net/norms	Federal University of Vicosa (UFV/LEEP)			CorregoFazendinho_DynamicsPlot_2007-2015	Observation	faz_00298	CorregoFazendinha_plot_010	26-Jun-07	-19.2575	-45.49602778	faz_00298		http://www.theplantlist.org/tpl1.1/search?q=Myrtaceae;http://plants.usda.gov/java/nameSearch	Myrtaceae sp								Myrtaceae					family		ICBN	Accepted
faz_00299		en	http://creativecommons.org/publicdomain/zero/1.0/ & http://www.canadensys.net/norms	Federal University of Vicosa (UFV/LEEP)			CorregoFazendinho_DynamicsPlot_2007-2015	Observation	faz_00299	CorregoFazendinha_plot_010	26-Jun-07	-19.2575	-45.49602778	faz_00299		http://www.theplantlist.org/tpl1.1/record/kew-2692836;http://www.tropicos.org/Name/50185045	Callisthene major								Vochysiaceae	Callisthene		major		species	Mart.	ICBN	Accepted
faz_00300		en	http://creativecommons.org/publicdomain/zero/1.0/ & http://www.canadensys.net/norms	Federal University of Vicosa (UFV/LEEP)			CorregoFazendinho_DynamicsPlot_2007-2015	Observation	faz_00300	CorregoFazendinha_plot_010	26-Jun-07	-19.2575	-45.49602778	faz_00300		http://www.theplantlist.org/tpl1.1/record/kew-2747715;http://www.tropicos.org/Name/28600006	Cupania vernalis								Sapindaceae	Cupania		vernalis		species	Cambess.	ICBN	Accepted
faz_00301		en	http://creativecommons.org/publicdomain/zero/1.0/ & http://www.canadensys.net/norms	Federal University of Vicosa (UFV/LEEP)			CorregoFazendinho_DynamicsPlot_2007-2015	Observation	faz_00301	CorregoFazendinha_plot_010	26-Jun-07	-19.2575	-45.49602778	faz_00301		http://www.theplantlist.org/tpl1.1/record/kew-2601416;http://www.tropicos.org/Name/21200261	Siparuna guianensis								Siparunaceae	Siparuna		guianensis		species	Aubl.	ICBN	Accepted
faz_00302		en	http://creativecommons.org/publicdomain/zero/1.0/ & http://www.canadensys.net/norms	Federal University of Vicosa (UFV/LEEP)			CorregoFazendinho_DynamicsPlot_2007-2015	Observation	faz_00302	CorregoFazendinha_plot_010	26-Jun-07	-19.2575	-45.49602778	faz_00302		http://www.theplantlist.org/tpl1.1/record/kew-2692836;http://www.tropicos.org/Name/50185045	Callisthene major								Vochysiaceae	Callisthene		major		species	Mart.	ICBN	Accepted
faz_00303		en	http://creativecommons.org/publicdomain/zero/1.0/ & http://www.canadensys.net/norms	Federal University of Vicosa (UFV/LEEP)			CorregoFazendinho_DynamicsPlot_2007-2015	Observation	faz_00303	CorregoFazendinha_plot_010	26-Jun-07	-19.2575	-45.49602778	faz_00303		http://www.ildis.org/LegumeWeb?version~10.01&genus~Piptadenia&species~gonoacantha	Piptadenia gonoacantha								Fabaceae	Piptadenia		gonoacantha		species	(Mart.)J.F.Macbr.	ICBN	Accepted
faz_00304		en	http://creativecommons.org/publicdomain/zero/1.0/ & http://www.canadensys.net/norms	Federal University of Vicosa (UFV/LEEP)			CorregoFazendinho_DynamicsPlot_2007-2015	Observation	faz_00304	CorregoFazendinha_plot_010	26-Jun-07	-19.2575	-45.49602778	faz_00304		http://www.theplantlist.org/tpl1.1/record/kew-2692836;http://www.tropicos.org/Name/50185045	Callisthene major								Vochysiaceae	Callisthene		major		species	Mart.	ICBN	Accepted
faz_00305		en	http://creativecommons.org/publicdomain/zero/1.0/ & http://www.canadensys.net/norms	Federal University of Vicosa (UFV/LEEP)			CorregoFazendinho_DynamicsPlot_2007-2015	Observation	faz_00305	CorregoFazendinha_plot_010	26-Jun-07	-19.2575	-45.49602778	faz_00305		http://www.theplantlist.org/tpl1.1/record/kew-2386463;http://www.tropicos.org/Name/17800193	Ocotea corymbosa								Lauraceae	Ocotea		corymbosa		species	(Meisn.) Mez	ICBN	Accepted
faz_00306		en	http://creativecommons.org/publicdomain/zero/1.0/ & http://www.canadensys.net/norms	Federal University of Vicosa (UFV/LEEP)			CorregoFazendinho_DynamicsPlot_2007-2015	Observation	faz_00306	CorregoFazendinha_plot_010	26-Jun-07	-19.2575	-45.49602778	faz_00306		http://www.theplantlist.org/tpl1.1/record/kew-131684;http://www.tropicos.org/Name/22101354	Myrcia tomentosa								Myrtaceae	Myrcia		tomentosa		species	(Aubl.) DC.	ICBN	Accepted
faz_00307		en	http://creativecommons.org/publicdomain/zero/1.0/ & http://www.canadensys.net/norms	Federal University of Vicosa (UFV/LEEP)			CorregoFazendinho_DynamicsPlot_2007-2015	Observation	faz_00307	CorregoFazendinha_plot_010	26-Jun-07	-19.2575	-45.49602778	faz_00307		http://www.theplantlist.org/tpl1.1/record/kew-2692836;http://www.tropicos.org/Name/50185045	Callisthene major								Vochysiaceae	Callisthene		major		species	Mart.	ICBN	Accepted
faz_00308		en	http://creativecommons.org/publicdomain/zero/1.0/ & http://www.canadensys.net/norms	Federal University of Vicosa (UFV/LEEP)			CorregoFazendinho_DynamicsPlot_2007-2015	Observation	faz_00308	CorregoFazendinha_plot_010	26-Jun-07	-19.2575	-45.49602778	faz_00308		http://www.theplantlist.org/tpl1.1/record/kew-150159;http://www.tropicos.org/Name/12805952	Pera glabrata								Euphorbiaceae	Pera		glabrata		species	(Schott) Poepp. ex Baill.	ICBN	Accepted
faz_00309		en	http://creativecommons.org/publicdomain/zero/1.0/ & http://www.canadensys.net/norms	Federal University of Vicosa (UFV/LEEP)			CorregoFazendinho_DynamicsPlot_2007-2015	Observation	faz_00309	CorregoFazendinha_plot_010	26-Jun-07	-19.2575	-45.49602778	faz_00309		http://www.theplantlist.org/tpl1.1/record/kew-2424913	Myrsine coriacea								Primulaceae	Rapanea		ferruginea		species	(Sw.) R.Br. ex Roem. & Schult.	ICBN	Synonym
faz_00310		en	http://creativecommons.org/publicdomain/zero/1.0/ & http://www.canadensys.net/norms	Federal University of Vicosa (UFV/LEEP)			CorregoFazendinho_DynamicsPlot_2007-2015	Observation	faz_00310	CorregoFazendinha_plot_010	26-Jun-07	-19.2575	-45.49602778	faz_00310		http://www.theplantlist.org/tpl1.1/record/kew-2601416;http://www.tropicos.org/Name/21200261	Siparuna guianensis								Siparunaceae	Siparuna		guianensis		species	Aubl.	ICBN	Accepted
faz_00311		en	http://creativecommons.org/publicdomain/zero/1.0/ & http://www.canadensys.net/norms	Federal University of Vicosa (UFV/LEEP)			CorregoFazendinho_DynamicsPlot_2007-2015	Observation	faz_00311	CorregoFazendinha_plot_010	26-Jun-07	-19.2575	-45.49602778	faz_00311			Not identified 3															ICBN
faz_00312		en	http://creativecommons.org/publicdomain/zero/1.0/ & http://www.canadensys.net/norms	Federal University of Vicosa (UFV/LEEP)			CorregoFazendinho_DynamicsPlot_2007-2015	Observation	faz_00312	CorregoFazendinha_plot_010	26-Jun-07	-19.2575	-45.49602778	faz_00312		http://www.theplantlist.org/tpl1.1/record/kew-2451959;http://www.tropicos.org/Name/21800101;http://plants.usda.gov/java/profile?symbol=VISE9	Virola sebifera								Myristicaceae	Virola		sebifera		species	Aubl.	ICBN	Accepted
faz_00314		en	http://creativecommons.org/publicdomain/zero/1.0/ & http://www.canadensys.net/norms	Federal University of Vicosa (UFV/LEEP)			CorregoFazendinho_DynamicsPlot_2007-2015	Observation	faz_00314	CorregoFazendinha_plot_010	26-Jun-07	-19.2575	-45.49602778	faz_00314		http://www.theplantlist.org/tpl1.1/record/kew-2601416;http://www.tropicos.org/Name/21200261	Siparuna guianensis								Siparunaceae	Siparuna		guianensis		species	Aubl.	ICBN	Accepted
faz_00315		en	http://creativecommons.org/publicdomain/zero/1.0/ & http://www.canadensys.net/norms	Federal University of Vicosa (UFV/LEEP)			CorregoFazendinho_DynamicsPlot_2007-2015	Observation	faz_00315	CorregoFazendinha_plot_010	26-Jun-07	-19.2575	-45.49602778	faz_00315		http://www.theplantlist.org/tpl1.1/record/tro-2000043	Ilex cerasifolia								Aquifoliaceae	Ilex		cerasifolia		species	Reissek	ICBN	Accepted
faz_00316		en	http://creativecommons.org/publicdomain/zero/1.0/ & http://www.canadensys.net/norms	Federal University of Vicosa (UFV/LEEP)			CorregoFazendinho_DynamicsPlot_2007-2015	Observation	faz_00316	CorregoFazendinha_plot_010	26-Jun-07	-19.2575	-45.49602778	faz_00316		http://www.theplantlist.org/tpl1.1/record/kew-2601416;http://www.tropicos.org/Name/21200261	Siparuna guianensis								Siparunaceae	Siparuna		guianensis		species	Aubl.	ICBN	Accepted
faz_00317		en	http://creativecommons.org/publicdomain/zero/1.0/ & http://www.canadensys.net/norms	Federal University of Vicosa (UFV/LEEP)			CorregoFazendinho_DynamicsPlot_2007-2015	Observation	faz_00317	CorregoFazendinha_plot_010	26-Jun-07	-19.2575	-45.49602778	faz_00317		http://www.theplantlist.org/tpl1.1/record/kew-131639;http://www.tropicos.org/Name/22101779;http://plants.usda.gov/java/profile?symbol=MYSP	Myrcia splendens								Myrtaceae	Myrcia		splendens		species	(Sw.) DC.	ICBN	Accepted
faz_00318		en	http://creativecommons.org/publicdomain/zero/1.0/ & http://www.canadensys.net/norms	Federal University of Vicosa (UFV/LEEP)			CorregoFazendinho_DynamicsPlot_2007-2015	Observation	faz_00318	CorregoFazendinha_plot_010	26-Jun-07	-19.2575	-45.49602778	faz_00318		http://www.theplantlist.org/tpl1.1/record/kew-150159;http://www.tropicos.org/Name/12805952	Pera glabrata								Euphorbiaceae	Pera		glabrata		species	(Schott) Poepp. ex Baill.	ICBN	Accepted
faz_00319		en	http://creativecommons.org/publicdomain/zero/1.0/ & http://www.canadensys.net/norms	Federal University of Vicosa (UFV/LEEP)			CorregoFazendinho_DynamicsPlot_2007-2015	Observation	faz_00319	CorregoFazendinha_plot_010	26-Jun-07	-19.2575	-45.49602778	faz_00319		http://www.theplantlist.org/tpl1.1/record/kew-2692836;http://www.tropicos.org/Name/50185045	Callisthene major								Vochysiaceae	Callisthene		major		species	Mart.	ICBN	Accepted
faz_00320		en	http://creativecommons.org/publicdomain/zero/1.0/ & http://www.canadensys.net/norms	Federal University of Vicosa (UFV/LEEP)			CorregoFazendinho_DynamicsPlot_2007-2015	Observation	faz_00320	CorregoFazendinha_plot_010	26-Jun-07	-19.2575	-45.49602778	faz_00320		http://www.theplantlist.org/tpl1.1/record/tro-2000043	Ilex cerasifolia								Aquifoliaceae	Ilex		cerasifolia		species	Reissek	ICBN	Accepted
faz_00321		en	http://creativecommons.org/publicdomain/zero/1.0/ & http://www.canadensys.net/norms	Federal University of Vicosa (UFV/LEEP)			CorregoFazendinho_DynamicsPlot_2007-2015	Observation	faz_00321	CorregoFazendinha_plot_010	26-Jun-07	-19.2575	-45.49602778	faz_00321		http://www.theplantlist.org/tpl1.1/record/kew-2378929;http://www.tropicos.org/Name/17804856	Nectandra oppositifolia								Lauraceae	Nectandra		oppositifolia		species	Nees & Mart.	ICBN	Accepted
faz_00322		en	http://creativecommons.org/publicdomain/zero/1.0/ & http://www.canadensys.net/norms	Federal University of Vicosa (UFV/LEEP)			CorregoFazendinho_DynamicsPlot_2007-2015	Observation	faz_00322	CorregoFazendinha_plot_010	26-Jun-07	-19.2575	-45.49602778	faz_00322		http://www.theplantlist.org/tpl1.1/record/kew-2692836;http://www.tropicos.org/Name/50185045	Callisthene major								Vochysiaceae	Callisthene		major		species	Mart.	ICBN	Accepted
faz_00323		en	http://creativecommons.org/publicdomain/zero/1.0/ & http://www.canadensys.net/norms	Federal University of Vicosa (UFV/LEEP)			CorregoFazendinho_DynamicsPlot_2007-2015	Observation	faz_00323	CorregoFazendinha_plot_010	26-Jun-07	-19.2575	-45.49602778	faz_00323		http://www.ildis.org/LegumeWeb?version~10.01&genus~Piptadenia&species~gonoacantha	Piptadenia gonoacantha								Fabaceae	Piptadenia		gonoacantha		species	(Mart.)J.F.Macbr.	ICBN	Accepted
faz_00324		en	http://creativecommons.org/publicdomain/zero/1.0/ & http://www.canadensys.net/norms	Federal University of Vicosa (UFV/LEEP)			CorregoFazendinho_DynamicsPlot_2007-2015	Observation	faz_00324	CorregoFazendinha_plot_010	26-Jun-07	-19.2575	-45.49602778	faz_00324		http://www.theplantlist.org/tpl1.1/record/kew-2692836;http://www.tropicos.org/Name/50185045	Callisthene major								Vochysiaceae	Callisthene		major		species	Mart.	ICBN	Accepted
faz_00325		en	http://creativecommons.org/publicdomain/zero/1.0/ & http://www.canadensys.net/norms	Federal University of Vicosa (UFV/LEEP)			CorregoFazendinho_DynamicsPlot_2007-2015	Observation	faz_00325	CorregoFazendinha_plot_010	26-Jun-07	-19.2575	-45.49602778	faz_00325		http://www.theplantlist.org/tpl1.1/record/kew-2692836;http://www.tropicos.org/Name/50185045	Callisthene major								Vochysiaceae	Callisthene		major		species	Mart.	ICBN	Accepted
faz_00326		en	http://creativecommons.org/publicdomain/zero/1.0/ & http://www.canadensys.net/norms	Federal University of Vicosa (UFV/LEEP)			CorregoFazendinho_DynamicsPlot_2007-2015	Observation	faz_00326	CorregoFazendinha_plot_010	26-Jun-07	-19.2575	-45.49602778	faz_00326		http://www.ildis.org/LegumeWeb?version~10.01&genus~Dalbergia&species~brasiliensis;http://www.tropicos.org/Name/13013946	Dalbergia brasiliensis								Fabaceae	Dalbergia		brasiliensis		species	Vogel	ICBN	Accepted
faz_00327		en	http://creativecommons.org/publicdomain/zero/1.0/ & http://www.canadensys.net/norms	Federal University of Vicosa (UFV/LEEP)			CorregoFazendinho_DynamicsPlot_2007-2015	Observation	faz_00327	CorregoFazendinha_plot_010	26-Jun-07	-19.2575	-45.49602778	faz_00327		http://www.theplantlist.org/tpl1.1/record/kew-2692836;http://www.tropicos.org/Name/50185045	Callisthene major								Vochysiaceae	Callisthene		major		species	Mart.	ICBN	Accepted
faz_00328		en	http://creativecommons.org/publicdomain/zero/1.0/ & http://www.canadensys.net/norms	Federal University of Vicosa (UFV/LEEP)			CorregoFazendinho_DynamicsPlot_2007-2015	Observation	faz_00328	CorregoFazendinha_plot_010	26-Jun-07	-19.2575	-45.49602778	faz_00328		http://www.theplantlist.org/tpl1.1/record/kew-2601416;http://www.tropicos.org/Name/21200261	Siparuna guianensis								Siparunaceae	Siparuna		guianensis		species	Aubl.	ICBN	Accepted
faz_00329		en	http://creativecommons.org/publicdomain/zero/1.0/ & http://www.canadensys.net/norms	Federal University of Vicosa (UFV/LEEP)			CorregoFazendinho_DynamicsPlot_2007-2015	Observation	faz_00329	CorregoFazendinha_plot_010	26-Jun-07	-19.2575	-45.49602778	faz_00329		http://www.theplantlist.org/tpl1.1/search?q=Copaifera+langsdorffii	Copaifera langsdorffii								Fabaceae	Copaifera		langsdorffii		species	Desf.	ICBN	No opinion
faz_00330		en	http://creativecommons.org/publicdomain/zero/1.0/ & http://www.canadensys.net/norms	Federal University of Vicosa (UFV/LEEP)			CorregoFazendinho_DynamicsPlot_2007-2015	Observation	faz_00330	CorregoFazendinha_plot_010	26-Jun-07	-19.2575	-45.49602778	faz_00330		http://www.theplantlist.org/tpl1.1/record/kew-2601416;http://www.tropicos.org/Name/21200261	Siparuna guianensis								Siparunaceae	Siparuna		guianensis		species	Aubl.	ICBN	Accepted
faz_00331		en	http://creativecommons.org/publicdomain/zero/1.0/ & http://www.canadensys.net/norms	Federal University of Vicosa (UFV/LEEP)			CorregoFazendinho_DynamicsPlot_2007-2015	Observation	faz_00331	CorregoFazendinha_plot_010	26-Jun-07	-19.2575	-45.49602778	faz_00331		http://www.theplantlist.org/tpl1.1/record/kew-2692836;http://www.tropicos.org/Name/50185045	Callisthene major								Vochysiaceae	Callisthene		major		species	Mart.	ICBN	Accepted
faz_00332		en	http://creativecommons.org/publicdomain/zero/1.0/ & http://www.canadensys.net/norms	Federal University of Vicosa (UFV/LEEP)			CorregoFazendinho_DynamicsPlot_2007-2015	Observation	faz_00332	CorregoFazendinha_plot_010	26-Jun-07	-19.2575	-45.49602778	faz_00332		http://www.theplantlist.org/tpl1.1/record/kew-131639;http://www.tropicos.org/Name/22101779;http://plants.usda.gov/java/profile?symbol=MYSP	Myrcia splendens								Myrtaceae	Myrcia		splendens		species	(Sw.) DC.	ICBN	Accepted
faz_00333		en	http://creativecommons.org/publicdomain/zero/1.0/ & http://www.canadensys.net/norms	Federal University of Vicosa (UFV/LEEP)			CorregoFazendinho_DynamicsPlot_2007-2015	Observation	faz_00333	CorregoFazendinha_plot_010	26-Jun-07	-19.2575	-45.49602778	faz_00333		http://www.ildis.org/LegumeWeb?version~10.01&genus~Dalbergia&species~brasiliensis;http://www.tropicos.org/Name/13013946	Dalbergia brasiliensis								Fabaceae	Dalbergia		brasiliensis		species	Vogel	ICBN	Accepted
faz_00335		en	http://creativecommons.org/publicdomain/zero/1.0/ & http://www.canadensys.net/norms	Federal University of Vicosa (UFV/LEEP)			CorregoFazendinho_DynamicsPlot_2007-2015	Observation	faz_00335	CorregoFazendinha_plot_010	26-Jun-07	-19.2575	-45.49602778	faz_00335		http://www.theplantlist.org/tpl1.1/record/kew-2692836;http://www.tropicos.org/Name/50185045	Callisthene major								Vochysiaceae	Callisthene		major		species	Mart.	ICBN	Accepted
faz_00336		en	http://creativecommons.org/publicdomain/zero/1.0/ & http://www.canadensys.net/norms	Federal University of Vicosa (UFV/LEEP)			CorregoFazendinho_DynamicsPlot_2007-2015	Observation	faz_00336	CorregoFazendinha_plot_010	26-Jun-07	-19.2575	-45.49602778	faz_00336		http://www.theplantlist.org/tpl1.1/record/kew-2692836;http://www.tropicos.org/Name/50185045	Callisthene major								Vochysiaceae	Callisthene		major		species	Mart.	ICBN	Accepted
faz_00337		en	http://creativecommons.org/publicdomain/zero/1.0/ & http://www.canadensys.net/norms	Federal University of Vicosa (UFV/LEEP)			CorregoFazendinho_DynamicsPlot_2007-2015	Observation	faz_00337	CorregoFazendinha_plot_010	26-Jun-07	-19.2575	-45.49602778	faz_00337		http://www.theplantlist.org/tpl1.1/record/kew-2601416;http://www.tropicos.org/Name/21200261	Siparuna guianensis								Siparunaceae	Siparuna		guianensis		species	Aubl.	ICBN	Accepted
faz_00338		en	http://creativecommons.org/publicdomain/zero/1.0/ & http://www.canadensys.net/norms	Federal University of Vicosa (UFV/LEEP)			CorregoFazendinho_DynamicsPlot_2007-2015	Observation	faz_00338	CorregoFazendinha_plot_010	26-Jun-07	-19.2575	-45.49602778	faz_00338		http://www.theplantlist.org/tpl1.1/record/kew-131684;http://www.tropicos.org/Name/22101354	Myrcia tomentosa								Myrtaceae	Myrcia		tomentosa		species	(Aubl.) DC.	ICBN	Accepted
faz_00339		en	http://creativecommons.org/publicdomain/zero/1.0/ & http://www.canadensys.net/norms	Federal University of Vicosa (UFV/LEEP)			CorregoFazendinho_DynamicsPlot_2007-2015	Observation	faz_00339	CorregoFazendinha_plot_010	26-Jun-07	-19.2575	-45.49602778	faz_00339		http://www.theplantlist.org/tpl1.1/record/kew-2469000;http://www.tropicos.org/Name/28100302	Zanthoxylum rhoifolium								Rutaceae	Zanthoxylum		rhoifolium		species	Lam.	ICBN	Accepted
faz_00340		en	http://creativecommons.org/publicdomain/zero/1.0/ & http://www.canadensys.net/norms	Federal University of Vicosa (UFV/LEEP)			CorregoFazendinho_DynamicsPlot_2007-2015	Observation	faz_00340	CorregoFazendinha_plot_010	26-Jun-07	-19.2575	-45.49602778	faz_00340		http://www.theplantlist.org/tpl1.1/record/kew-2692836;http://www.tropicos.org/Name/50185045	Callisthene major								Vochysiaceae	Callisthene		major		species	Mart.	ICBN	Accepted
faz_00341		en	http://creativecommons.org/publicdomain/zero/1.0/ & http://www.canadensys.net/norms	Federal University of Vicosa (UFV/LEEP)			CorregoFazendinho_DynamicsPlot_2007-2015	Observation	faz_00341	CorregoFazendinha_plot_010	26-Jun-07	-19.2575	-45.49602778	faz_00341		http://www.theplantlist.org/tpl1.1/record/tro-2000043	Ilex cerasifolia								Aquifoliaceae	Ilex		cerasifolia		species	Reissek	ICBN	Accepted
faz_00342		en	http://creativecommons.org/publicdomain/zero/1.0/ & http://www.canadensys.net/norms	Federal University of Vicosa (UFV/LEEP)			CorregoFazendinho_DynamicsPlot_2007-2015	Observation	faz_00342	CorregoFazendinha_plot_010	26-Jun-07	-19.2575	-45.49602778	faz_00342		http://www.theplantlist.org/tpl1.1/search?q=Myrtaceae;http://plants.usda.gov/java/nameSearch	Myrtaceae sp								Myrtaceae					family		ICBN	Accepted
faz_00343		en	http://creativecommons.org/publicdomain/zero/1.0/ & http://www.canadensys.net/norms	Federal University of Vicosa (UFV/LEEP)			CorregoFazendinho_DynamicsPlot_2007-2015	Observation	faz_00343	CorregoFazendinha_plot_011	26-Jun-07	-19.2575	-45.49602778	faz_00343		http://www.theplantlist.org/tpl1.1/search?q=Myrtaceae;http://plants.usda.gov/java/nameSearch	Myrtaceae sp								Myrtaceae					family		ICBN	Accepted
faz_00345		en	http://creativecommons.org/publicdomain/zero/1.0/ & http://www.canadensys.net/norms	Federal University of Vicosa (UFV/LEEP)			CorregoFazendinho_DynamicsPlot_2007-2015	Observation	faz_00345	CorregoFazendinha_plot_011	26-Jun-07	-19.2575	-45.49602778	faz_00345		http://www.theplantlist.org/tpl1.1/record/kew-131684;http://www.tropicos.org/Name/22101354	Myrcia tomentosa								Myrtaceae	Myrcia		tomentosa		species	(Aubl.) DC.	ICBN	Accepted
faz_00346		en	http://creativecommons.org/publicdomain/zero/1.0/ & http://www.canadensys.net/norms	Federal University of Vicosa (UFV/LEEP)			CorregoFazendinho_DynamicsPlot_2007-2015	Observation	faz_00346	CorregoFazendinha_plot_011	26-Jun-07	-19.2575	-45.49602778	faz_00346		http://www.theplantlist.org/tpl1.1/record/kew-2692836;http://www.tropicos.org/Name/50185045	Callisthene major								Vochysiaceae	Callisthene		major		species	Mart.	ICBN	Accepted
faz_00347		en	http://creativecommons.org/publicdomain/zero/1.0/ & http://www.canadensys.net/norms	Federal University of Vicosa (UFV/LEEP)			CorregoFazendinho_DynamicsPlot_2007-2015	Observation	faz_00347	CorregoFazendinha_plot_011	26-Jun-07	-19.2575	-45.49602778	faz_00347		http://www.theplantlist.org/tpl1.1/record/kew-131639;http://www.tropicos.org/Name/22101779;http://plants.usda.gov/java/profile?symbol=MYSP	Myrcia splendens								Myrtaceae	Myrcia		splendens		species	(Sw.) DC.	ICBN	Accepted
faz_00348		en	http://creativecommons.org/publicdomain/zero/1.0/ & http://www.canadensys.net/norms	Federal University of Vicosa (UFV/LEEP)			CorregoFazendinho_DynamicsPlot_2007-2015	Observation	faz_00348	CorregoFazendinha_plot_011	26-Jun-07	-19.2575	-45.49602778	faz_00348		http://www.theplantlist.org/tpl1.1/record/kew-103507;http://www.tropicos.org/Name/27901395	Ixora gardneriana								Rubiaceae	Ixora		gardneriana		species	Benth.	ICBN	Accepted
faz_00349		en	http://creativecommons.org/publicdomain/zero/1.0/ & http://www.canadensys.net/norms	Federal University of Vicosa (UFV/LEEP)			CorregoFazendinho_DynamicsPlot_2007-2015	Observation	faz_00349	CorregoFazendinha_plot_011	26-Jun-07	-19.2575	-45.49602778	faz_00349		http://www.theplantlist.org/tpl1.1/record/kew-2601416;http://www.tropicos.org/Name/21200261	Siparuna guianensis								Siparunaceae	Siparuna		guianensis		species	Aubl.	ICBN	Accepted
faz_00351		en	http://creativecommons.org/publicdomain/zero/1.0/ & http://www.canadensys.net/norms	Federal University of Vicosa (UFV/LEEP)			CorregoFazendinho_DynamicsPlot_2007-2015	Observation	faz_00351	CorregoFazendinha_plot_011	26-Jun-07	-19.2575	-45.49602778	faz_00351		http://www.ildis.org/LegumeWeb?version~10.01&genus~Senna&species~macranthera	Senna macranthera								Fabaceae	Senna		macranthera		species	(Collad.)H.S.Irwin & Barneby	ICBN	Accepted
faz_00352		en	http://creativecommons.org/publicdomain/zero/1.0/ & http://www.canadensys.net/norms	Federal University of Vicosa (UFV/LEEP)			CorregoFazendinho_DynamicsPlot_2007-2015	Observation	faz_00352	CorregoFazendinha_plot_011	26-Jun-07	-19.2575	-45.49602778	faz_00352		http://www.ildis.org/LegumeWeb?version~10.01&genus~Dalbergia&species~brasiliensis;http://www.tropicos.org/Name/13013946	Dalbergia brasiliensis								Fabaceae	Dalbergia		brasiliensis		species	Vogel	ICBN	Accepted
faz_00353		en	http://creativecommons.org/publicdomain/zero/1.0/ & http://www.canadensys.net/norms	Federal University of Vicosa (UFV/LEEP)			CorregoFazendinho_DynamicsPlot_2007-2015	Observation	faz_00353	CorregoFazendinha_plot_011	26-Jun-07	-19.2575	-45.49602778	faz_00353		http://www.theplantlist.org/tpl1.1/record/tro-2000043	Ilex cerasifolia								Aquifoliaceae	Ilex		cerasifolia		species	Reissek	ICBN	Accepted
faz_00354		en	http://creativecommons.org/publicdomain/zero/1.0/ & http://www.canadensys.net/norms	Federal University of Vicosa (UFV/LEEP)			CorregoFazendinho_DynamicsPlot_2007-2015	Observation	faz_00354	CorregoFazendinha_plot_011	26-Jun-07	-19.2575	-45.49602778	faz_00354		http://www.theplantlist.org/tpl1.1/record/kew-2436204;http://www.tropicos.org/Name/1300281	Tapirira guianensis								Anacardiaceae	Tapirira		guianensis		species	Aubl.	ICBN	Accepted
faz_00355		en	http://creativecommons.org/publicdomain/zero/1.0/ & http://www.canadensys.net/norms	Federal University of Vicosa (UFV/LEEP)			CorregoFazendinho_DynamicsPlot_2007-2015	Observation	faz_00355	CorregoFazendinha_plot_011	26-Jun-07	-19.2575	-45.49602778	faz_00355		http://www.theplantlist.org/tpl1.1/record/kew-131639;http://www.tropicos.org/Name/22101779;http://plants.usda.gov/java/profile?symbol=MYSP	Myrcia splendens								Myrtaceae	Myrcia		splendens		species	(Sw.) DC.	ICBN	Accepted
faz_00356		en	http://creativecommons.org/publicdomain/zero/1.0/ & http://www.canadensys.net/norms	Federal University of Vicosa (UFV/LEEP)			CorregoFazendinho_DynamicsPlot_2007-2015	Observation	faz_00356	CorregoFazendinha_plot_011	26-Jun-07	-19.2575	-45.49602778	faz_00356		http://www.theplantlist.org/tpl1.1/record/kew-2692836;http://www.tropicos.org/Name/50185045	Callisthene major								Vochysiaceae	Callisthene		major		species	Mart.	ICBN	Accepted
faz_00357		en	http://creativecommons.org/publicdomain/zero/1.0/ & http://www.canadensys.net/norms	Federal University of Vicosa (UFV/LEEP)			CorregoFazendinho_DynamicsPlot_2007-2015	Observation	faz_00357	CorregoFazendinha_plot_011	26-Jun-07	-19.2575	-45.49602778	faz_00357		http://www.theplantlist.org/tpl1.1/record/kew-131639;http://www.tropicos.org/Name/22101779;http://plants.usda.gov/java/profile?symbol=MYSP	Myrcia splendens								Myrtaceae	Myrcia		splendens		species	(Sw.) DC.	ICBN	Accepted
faz_00358		en	http://creativecommons.org/publicdomain/zero/1.0/ & http://www.canadensys.net/norms	Federal University of Vicosa (UFV/LEEP)			CorregoFazendinho_DynamicsPlot_2007-2015	Observation	faz_00358	CorregoFazendinha_plot_011	26-Jun-07	-19.2575	-45.49602778	faz_00358		http://www.theplantlist.org/tpl1.1/search?q=Swartzia	Swartzia sp								Fabaceae	Swartzia				genus		ICBN	Accepted
faz_00360		en	http://creativecommons.org/publicdomain/zero/1.0/ & http://www.canadensys.net/norms	Federal University of Vicosa (UFV/LEEP)			CorregoFazendinho_DynamicsPlot_2007-2015	Observation	faz_00360	CorregoFazendinha_plot_011	26-Jun-07	-19.2575	-45.49602778	faz_00360		http://www.theplantlist.org/tpl1.1/record/kew-131684;http://www.tropicos.org/Name/22101354	Myrcia tomentosa								Myrtaceae	Myrcia		tomentosa		species	(Aubl.) DC.	ICBN	Accepted
faz_00361		en	http://creativecommons.org/publicdomain/zero/1.0/ & http://www.canadensys.net/norms	Federal University of Vicosa (UFV/LEEP)			CorregoFazendinho_DynamicsPlot_2007-2015	Observation	faz_00361	CorregoFazendinha_plot_011	26-Jun-07	-19.2575	-45.49602778	faz_00361		http://www.ildis.org/LegumeWeb?version~10.01&genus~Dalbergia&species~brasiliensis;http://www.tropicos.org/Name/13013946	Dalbergia brasiliensis								Fabaceae	Dalbergia		brasiliensis		species	Vogel	ICBN	Accepted
faz_00363		en	http://creativecommons.org/publicdomain/zero/1.0/ & http://www.canadensys.net/norms	Federal University of Vicosa (UFV/LEEP)			CorregoFazendinho_DynamicsPlot_2007-2015	Observation	faz_00363	CorregoFazendinha_plot_011	26-Jun-07	-19.2575	-45.49602778	faz_00363		http://www.theplantlist.org/tpl1.1/record/kew-2601416;http://www.tropicos.org/Name/21200261	Siparuna guianensis								Siparunaceae	Siparuna		guianensis		species	Aubl.	ICBN	Accepted
faz_00364		en	http://creativecommons.org/publicdomain/zero/1.0/ & http://www.canadensys.net/norms	Federal University of Vicosa (UFV/LEEP)			CorregoFazendinho_DynamicsPlot_2007-2015	Observation	faz_00364	CorregoFazendinha_plot_011	26-Jun-07	-19.2575	-45.49602778	faz_00364		http://www.theplantlist.org/tpl1.1/record/kew-2848143	Heteropterys byrsonimifolia								Malpighiaceae	Heteropterys		byrsonimifolia		species	A.Juss.	ICBN	Accepted
faz_00365		en	http://creativecommons.org/publicdomain/zero/1.0/ & http://www.canadensys.net/norms	Federal University of Vicosa (UFV/LEEP)			CorregoFazendinho_DynamicsPlot_2007-2015	Observation	faz_00365	CorregoFazendinha_plot_011	26-Jun-07	-19.2575	-45.49602778	faz_00365		http://www.theplantlist.org/tpl1.1/record/kew-353776	Licania kunthiana								Chrysobalanaceae	Licania		kunthiana		species	Hook.f.	ICBN	Accepted
faz_00366		en	http://creativecommons.org/publicdomain/zero/1.0/ & http://www.canadensys.net/norms	Federal University of Vicosa (UFV/LEEP)			CorregoFazendinho_DynamicsPlot_2007-2015	Observation	faz_00366	CorregoFazendinha_plot_011	26-Jun-07	-19.2575	-45.49602778	faz_00366		http://www.theplantlist.org/tpl1.1/record/kew-2692836;http://www.tropicos.org/Name/50185045	Callisthene major								Vochysiaceae	Callisthene		major		species	Mart.	ICBN	Accepted
faz_00367		en	http://creativecommons.org/publicdomain/zero/1.0/ & http://www.canadensys.net/norms	Federal University of Vicosa (UFV/LEEP)			CorregoFazendinho_DynamicsPlot_2007-2015	Observation	faz_00367	CorregoFazendinha_plot_011	26-Jun-07	-19.2575	-45.49602778	faz_00367		http://www.theplantlist.org/tpl1.1/search?q=Copaifera+langsdorffii	Copaifera langsdorffii								Fabaceae	Copaifera		langsdorffii		species	Desf.	ICBN	No opinion
faz_00368		en	http://creativecommons.org/publicdomain/zero/1.0/ & http://www.canadensys.net/norms	Federal University of Vicosa (UFV/LEEP)			CorregoFazendinho_DynamicsPlot_2007-2015	Observation	faz_00368	CorregoFazendinha_plot_011	26-Jun-07	-19.2575	-45.49602778	faz_00368		http://www.theplantlist.org/tpl1.1/record/kew-131639;http://www.tropicos.org/Name/22101779;http://plants.usda.gov/java/profile?symbol=MYSP	Myrcia splendens								Myrtaceae	Myrcia		splendens		species	(Sw.) DC.	ICBN	Accepted
faz_00369		en	http://creativecommons.org/publicdomain/zero/1.0/ & http://www.canadensys.net/norms	Federal University of Vicosa (UFV/LEEP)			CorregoFazendinho_DynamicsPlot_2007-2015	Observation	faz_00369	CorregoFazendinha_plot_011	26-Jun-07	-19.2575	-45.49602778	faz_00369		http://www.theplantlist.org/tpl1.1/record/tro-2000043	Ilex cerasifolia								Aquifoliaceae	Ilex		cerasifolia		species	Reissek	ICBN	Accepted
faz_00370		en	http://creativecommons.org/publicdomain/zero/1.0/ & http://www.canadensys.net/norms	Federal University of Vicosa (UFV/LEEP)			CorregoFazendinho_DynamicsPlot_2007-2015	Observation	faz_00370	CorregoFazendinha_plot_011	26-Jun-07	-19.2575	-45.49602778	faz_00370		http://www.theplantlist.org/tpl1.1/record/kew-131639;http://www.tropicos.org/Name/22101779;http://plants.usda.gov/java/profile?symbol=MYSP	Myrcia splendens								Myrtaceae	Myrcia		splendens		species	(Sw.) DC.	ICBN	Accepted
faz_00372		en	http://creativecommons.org/publicdomain/zero/1.0/ & http://www.canadensys.net/norms	Federal University of Vicosa (UFV/LEEP)			CorregoFazendinho_DynamicsPlot_2007-2015	Observation	faz_00372	CorregoFazendinha_plot_011	26-Jun-07	-19.2575	-45.49602778	faz_00372		http://www.theplantlist.org/tpl1.1/record/kew-2692836;http://www.tropicos.org/Name/50185045	Callisthene major								Vochysiaceae	Callisthene		major		species	Mart.	ICBN	Accepted
faz_00373		en	http://creativecommons.org/publicdomain/zero/1.0/ & http://www.canadensys.net/norms	Federal University of Vicosa (UFV/LEEP)			CorregoFazendinho_DynamicsPlot_2007-2015	Observation	faz_00373	CorregoFazendinha_plot_011	26-Jun-07	-19.2575	-45.49602778	faz_00373		http://www.theplantlist.org/tpl1.1/record/kew-318665	Handroanthus ochraceus								Bignoniaceae	Tabebuia		ochracea		species	(Cham.) Mattos	ICBN	Synonym
faz_00374		en	http://creativecommons.org/publicdomain/zero/1.0/ & http://www.canadensys.net/norms	Federal University of Vicosa (UFV/LEEP)			CorregoFazendinho_DynamicsPlot_2007-2015	Observation	faz_00374	CorregoFazendinha_plot_011	26-Jun-07	-19.2575	-45.49602778	faz_00374		http://www.theplantlist.org/tpl1.1/search?q=Eugenia	Eugenia sp								Myrtaceae	Eugenia				genus		ICBN	Accepted
faz_00375		en	http://creativecommons.org/publicdomain/zero/1.0/ & http://www.canadensys.net/norms	Federal University of Vicosa (UFV/LEEP)			CorregoFazendinho_DynamicsPlot_2007-2015	Observation	faz_00375	CorregoFazendinha_plot_011	26-Jun-07	-19.2575	-45.49602778	faz_00375		http://www.theplantlist.org/tpl1.1/record/kew-131639;http://www.tropicos.org/Name/22101779;http://plants.usda.gov/java/profile?symbol=MYSP	Myrcia splendens								Myrtaceae	Myrcia		splendens		species	(Sw.) DC.	ICBN	Accepted
faz_00376		en	http://creativecommons.org/publicdomain/zero/1.0/ & http://www.canadensys.net/norms	Federal University of Vicosa (UFV/LEEP)			CorregoFazendinho_DynamicsPlot_2007-2015	Observation	faz_00376	CorregoFazendinha_plot_011	26-Jun-07	-19.2575	-45.49602778	faz_00376		http://www.ildis.org/LegumeWeb?version~10.01&genus~Dalbergia&species~brasiliensis;http://www.tropicos.org/Name/13013946	Dalbergia brasiliensis								Fabaceae	Dalbergia		brasiliensis		species	Vogel	ICBN	Accepted
faz_00377		en	http://creativecommons.org/publicdomain/zero/1.0/ & http://www.canadensys.net/norms	Federal University of Vicosa (UFV/LEEP)			CorregoFazendinho_DynamicsPlot_2007-2015	Observation	faz_00377	CorregoFazendinha_plot_011	26-Jun-07	-19.2575	-45.49602778	faz_00377		http://www.theplantlist.org/tpl1.1/record/kew-75289	Eugenia florida								Myrtaceae	Eugenia		gardneriana		species	DC.	ICBN	Synonym
faz_00378		en	http://creativecommons.org/publicdomain/zero/1.0/ & http://www.canadensys.net/norms	Federal University of Vicosa (UFV/LEEP)			CorregoFazendinho_DynamicsPlot_2007-2015	Observation	faz_00378	CorregoFazendinha_plot_011	26-Jun-07	-19.2575	-45.49602778	faz_00378		http://www.theplantlist.org/tpl1.1/record/kew-2386463;http://www.tropicos.org/Name/17800193	Ocotea corymbosa								Lauraceae	Ocotea		corymbosa		species	(Meisn.) Mez	ICBN	Accepted
faz_00380		en	http://creativecommons.org/publicdomain/zero/1.0/ & http://www.canadensys.net/norms	Federal University of Vicosa (UFV/LEEP)			CorregoFazendinho_DynamicsPlot_2007-2015	Observation	faz_00380	CorregoFazendinha_plot_011	26-Jun-07	-19.2575	-45.49602778	faz_00380		http://www.theplantlist.org/tpl1.1/search?q=Myrtaceae;http://plants.usda.gov/java/nameSearch	Myrtaceae sp								Myrtaceae					family		ICBN	Accepted
faz_00381		en	http://creativecommons.org/publicdomain/zero/1.0/ & http://www.canadensys.net/norms	Federal University of Vicosa (UFV/LEEP)			CorregoFazendinho_DynamicsPlot_2007-2015	Observation	faz_00381	CorregoFazendinha_plot_011	26-Jun-07	-19.2575	-45.49602778	faz_00381		http://www.theplantlist.org/tpl1.1/record/tro-2000043	Ilex cerasifolia								Aquifoliaceae	Ilex		cerasifolia		species	Reissek	ICBN	Accepted
faz_00382		en	http://creativecommons.org/publicdomain/zero/1.0/ & http://www.canadensys.net/norms	Federal University of Vicosa (UFV/LEEP)			CorregoFazendinho_DynamicsPlot_2007-2015	Observation	faz_00382	CorregoFazendinha_plot_011	26-Jun-07	-19.2575	-45.49602778	faz_00382		http://www.theplantlist.org/tpl1.1/record/kew-2386463;http://www.tropicos.org/Name/17800193	Ocotea corymbosa								Lauraceae	Ocotea		corymbosa		species	(Meisn.) Mez	ICBN	Accepted
faz_00383		en	http://creativecommons.org/publicdomain/zero/1.0/ & http://www.canadensys.net/norms	Federal University of Vicosa (UFV/LEEP)			CorregoFazendinho_DynamicsPlot_2007-2015	Observation	faz_00383	CorregoFazendinha_plot_011	26-Jun-07	-19.2575	-45.49602778	faz_00383		http://www.theplantlist.org/tpl1.1/record/kew-318665	Handroanthus ochraceus								Bignoniaceae	Tabebuia		ochracea		species	(Cham.) Mattos	ICBN	Synonym
faz_00384		en	http://creativecommons.org/publicdomain/zero/1.0/ & http://www.canadensys.net/norms	Federal University of Vicosa (UFV/LEEP)			CorregoFazendinho_DynamicsPlot_2007-2015	Observation	faz_00384	CorregoFazendinha_plot_011	26-Jun-07	-19.2575	-45.49602778	faz_00384		http://www.theplantlist.org/tpl1.1/record/kew-2601416;http://www.tropicos.org/Name/21200261	Siparuna guianensis								Siparunaceae	Siparuna		guianensis		species	Aubl.	ICBN	Accepted
faz_00385		en	http://creativecommons.org/publicdomain/zero/1.0/ & http://www.canadensys.net/norms	Federal University of Vicosa (UFV/LEEP)			CorregoFazendinho_DynamicsPlot_2007-2015	Observation	faz_00385	CorregoFazendinha_plot_011	26-Jun-07	-19.2575	-45.49602778	faz_00385		http://www.theplantlist.org/tpl1.1/record/kew-2601416;http://www.tropicos.org/Name/21200261	Siparuna guianensis								Siparunaceae	Siparuna		guianensis		species	Aubl.	ICBN	Accepted
faz_00386		en	http://creativecommons.org/publicdomain/zero/1.0/ & http://www.canadensys.net/norms	Federal University of Vicosa (UFV/LEEP)			CorregoFazendinho_DynamicsPlot_2007-2015	Observation	faz_00386	CorregoFazendinha_plot_011	26-Jun-07	-19.2575	-45.49602778	faz_00386		http://www.theplantlist.org/tpl1.1/record/kew-75289	Eugenia florida								Myrtaceae	Eugenia		gardneriana		species	DC.	ICBN	Synonym
faz_00387		en	http://creativecommons.org/publicdomain/zero/1.0/ & http://www.canadensys.net/norms	Federal University of Vicosa (UFV/LEEP)			CorregoFazendinho_DynamicsPlot_2007-2015	Observation	faz_00387	CorregoFazendinha_plot_011	26-Jun-07	-19.2575	-45.49602778	faz_00387		http://www.theplantlist.org/tpl1.1/record/kew-75289	Eugenia florida								Myrtaceae	Eugenia		gardneriana		species	DC.	ICBN	Synonym
faz_00388		en	http://creativecommons.org/publicdomain/zero/1.0/ & http://www.canadensys.net/norms	Federal University of Vicosa (UFV/LEEP)			CorregoFazendinho_DynamicsPlot_2007-2015	Observation	faz_00388	CorregoFazendinha_plot_011	26-Jun-07	-19.2575	-45.49602778	faz_00388		http://www.theplantlist.org/tpl1.1/record/tro-2000043	Ilex cerasifolia								Aquifoliaceae	Ilex		cerasifolia		species	Reissek	ICBN	Accepted
faz_00389		en	http://creativecommons.org/publicdomain/zero/1.0/ & http://www.canadensys.net/norms	Federal University of Vicosa (UFV/LEEP)			CorregoFazendinho_DynamicsPlot_2007-2015	Observation	faz_00389	CorregoFazendinha_plot_011	26-Jun-07	-19.2575	-45.49602778	faz_00389		http://www.theplantlist.org/tpl1.1/record/kew-2692836;http://www.tropicos.org/Name/50185045	Callisthene major								Vochysiaceae	Callisthene		major		species	Mart.	ICBN	Accepted
faz_00390		en	http://creativecommons.org/publicdomain/zero/1.0/ & http://www.canadensys.net/norms	Federal University of Vicosa (UFV/LEEP)			CorregoFazendinho_DynamicsPlot_2007-2015	Observation	faz_00390	CorregoFazendinha_plot_012	26-Jun-07	-19.2575	-45.49602778	faz_00390		http://www.theplantlist.org/tpl1.1/record/kew-131639;http://www.tropicos.org/Name/22101779;http://plants.usda.gov/java/profile?symbol=MYSP	Myrcia splendens								Myrtaceae	Myrcia		splendens		species	(Sw.) DC.	ICBN	Accepted
faz_00391		en	http://creativecommons.org/publicdomain/zero/1.0/ & http://www.canadensys.net/norms	Federal University of Vicosa (UFV/LEEP)			CorregoFazendinho_DynamicsPlot_2007-2015	Observation	faz_00391	CorregoFazendinha_plot_012	26-Jun-07	-19.2575	-45.49602778	faz_00391		http://www.theplantlist.org/tpl1.1/search?q=Myrtaceae;http://plants.usda.gov/java/nameSearch	Myrtaceae sp								Myrtaceae					family		ICBN	Accepted
faz_00392		en	http://creativecommons.org/publicdomain/zero/1.0/ & http://www.canadensys.net/norms	Federal University of Vicosa (UFV/LEEP)			CorregoFazendinho_DynamicsPlot_2007-2015	Observation	faz_00392	CorregoFazendinha_plot_012	26-Jun-07	-19.2575	-45.49602778	faz_00392		http://www.ildis.org/LegumeWeb?version~10.01&genus~Dalbergia&species~brasiliensis;http://www.tropicos.org/Name/13013946	Dalbergia brasiliensis								Fabaceae	Dalbergia		brasiliensis		species	Vogel	ICBN	Accepted
faz_00393		en	http://creativecommons.org/publicdomain/zero/1.0/ & http://www.canadensys.net/norms	Federal University of Vicosa (UFV/LEEP)			CorregoFazendinho_DynamicsPlot_2007-2015	Observation	faz_00393	CorregoFazendinha_plot_012	26-Jun-07	-19.2575	-45.49602778	faz_00393		http://www.theplantlist.org/tpl1.1/search?q=Myrtaceae;http://plants.usda.gov/java/nameSearch	Myrtaceae sp								Myrtaceae					family		ICBN	Accepted
faz_00394		en	http://creativecommons.org/publicdomain/zero/1.0/ & http://www.canadensys.net/norms	Federal University of Vicosa (UFV/LEEP)			CorregoFazendinho_DynamicsPlot_2007-2015	Observation	faz_00394	CorregoFazendinha_plot_012	26-Jun-07	-19.2575	-45.49602778	faz_00394		http://www.theplantlist.org/tpl1.1/record/kew-2601416;http://www.tropicos.org/Name/21200261	Siparuna guianensis								Siparunaceae	Siparuna		guianensis		species	Aubl.	ICBN	Accepted
faz_00395		en	http://creativecommons.org/publicdomain/zero/1.0/ & http://www.canadensys.net/norms	Federal University of Vicosa (UFV/LEEP)			CorregoFazendinho_DynamicsPlot_2007-2015	Observation	faz_00395	CorregoFazendinha_plot_012	26-Jun-07	-19.2575	-45.49602778	faz_00395		http://www.theplantlist.org/tpl1.1/record/kew-2601416;http://www.tropicos.org/Name/21200261	Siparuna guianensis								Siparunaceae	Siparuna		guianensis		species	Aubl.	ICBN	Accepted
faz_00396		en	http://creativecommons.org/publicdomain/zero/1.0/ & http://www.canadensys.net/norms	Federal University of Vicosa (UFV/LEEP)			CorregoFazendinho_DynamicsPlot_2007-2015	Observation	faz_00396	CorregoFazendinha_plot_012	26-Jun-07	-19.2575	-45.49602778	faz_00396		http://www.theplantlist.org/tpl1.1/record/kew-2601416;http://www.tropicos.org/Name/21200261	Siparuna guianensis								Siparunaceae	Siparuna		guianensis		species	Aubl.	ICBN	Accepted
faz_00397		en	http://creativecommons.org/publicdomain/zero/1.0/ & http://www.canadensys.net/norms	Federal University of Vicosa (UFV/LEEP)			CorregoFazendinho_DynamicsPlot_2007-2015	Observation	faz_00397	CorregoFazendinha_plot_012	26-Jun-07	-19.2575	-45.49602778	faz_00397		http://www.theplantlist.org/tpl1.1/search?q=Myrtaceae;http://plants.usda.gov/java/nameSearch	Myrtaceae sp								Myrtaceae					family		ICBN	Accepted
faz_00399		en	http://creativecommons.org/publicdomain/zero/1.0/ & http://www.canadensys.net/norms	Federal University of Vicosa (UFV/LEEP)			CorregoFazendinho_DynamicsPlot_2007-2015	Observation	faz_00399	CorregoFazendinha_plot_012	26-Jun-07	-19.2575	-45.49602778	faz_00399		http://www.ildis.org/LegumeWeb?version~10.01&genus~Dalbergia&species~brasiliensis;http://www.tropicos.org/Name/13013946	Dalbergia brasiliensis								Fabaceae	Dalbergia		brasiliensis		species	Vogel	ICBN	Accepted
faz_00400		en	http://creativecommons.org/publicdomain/zero/1.0/ & http://www.canadensys.net/norms	Federal University of Vicosa (UFV/LEEP)			CorregoFazendinho_DynamicsPlot_2007-2015	Observation	faz_00400	CorregoFazendinha_plot_012	26-Jun-07	-19.2575	-45.49602778	faz_00400		http://www.theplantlist.org/tpl1.1/search?q=Swartzia	Swartzia sp								Fabaceae	Swartzia				genus		ICBN	Accepted
faz_00401		en	http://creativecommons.org/publicdomain/zero/1.0/ & http://www.canadensys.net/norms	Federal University of Vicosa (UFV/LEEP)			CorregoFazendinho_DynamicsPlot_2007-2015	Observation	faz_00401	CorregoFazendinha_plot_012	26-Jun-07	-19.2575	-45.49602778	faz_00401		http://www.theplantlist.org/tpl1.1/record/kew-2601416;http://www.tropicos.org/Name/21200261	Siparuna guianensis								Siparunaceae	Siparuna		guianensis		species	Aubl.	ICBN	Accepted
faz_00402		en	http://creativecommons.org/publicdomain/zero/1.0/ & http://www.canadensys.net/norms	Federal University of Vicosa (UFV/LEEP)			CorregoFazendinho_DynamicsPlot_2007-2015	Observation	faz_00402	CorregoFazendinha_plot_012	26-Jun-07	-19.2575	-45.49602778	faz_00402		http://www.theplantlist.org/tpl1.1/record/kew-2601416;http://www.tropicos.org/Name/21200261	Siparuna guianensis								Siparunaceae	Siparuna		guianensis		species	Aubl.	ICBN	Accepted
faz_00403		en	http://creativecommons.org/publicdomain/zero/1.0/ & http://www.canadensys.net/norms	Federal University of Vicosa (UFV/LEEP)			CorregoFazendinho_DynamicsPlot_2007-2015	Observation	faz_00403	CorregoFazendinha_plot_012	26-Jun-07	-19.2575	-45.49602778	faz_00403		http://www.theplantlist.org/tpl1.1/record/kew-2601416;http://www.tropicos.org/Name/21200261	Siparuna guianensis								Siparunaceae	Siparuna		guianensis		species	Aubl.	ICBN	Accepted
faz_00405		en	http://creativecommons.org/publicdomain/zero/1.0/ & http://www.canadensys.net/norms	Federal University of Vicosa (UFV/LEEP)			CorregoFazendinho_DynamicsPlot_2007-2015	Observation	faz_00405	CorregoFazendinha_plot_012	26-Jun-07	-19.2575	-45.49602778	faz_00405		http://www.theplantlist.org/tpl1.1/record/kew-2601416;http://www.tropicos.org/Name/21200261	Siparuna guianensis								Siparunaceae	Siparuna		guianensis		species	Aubl.	ICBN	Accepted
faz_00406		en	http://creativecommons.org/publicdomain/zero/1.0/ & http://www.canadensys.net/norms	Federal University of Vicosa (UFV/LEEP)			CorregoFazendinho_DynamicsPlot_2007-2015	Observation	faz_00406	CorregoFazendinha_plot_012	26-Jun-07	-19.2575	-45.49602778	faz_00406		http://www.ildis.org/LegumeWeb?version~10.01&genus~Dalbergia&species~brasiliensis;http://www.tropicos.org/Name/13013946	Dalbergia brasiliensis								Fabaceae	Dalbergia		brasiliensis		species	Vogel	ICBN	Accepted
faz_00407		en	http://creativecommons.org/publicdomain/zero/1.0/ & http://www.canadensys.net/norms	Federal University of Vicosa (UFV/LEEP)			CorregoFazendinho_DynamicsPlot_2007-2015	Observation	faz_00407	CorregoFazendinha_plot_012	26-Jun-07	-19.2575	-45.49602778	faz_00407		http://www.theplantlist.org/tpl1.1/record/kew-2692836;http://www.tropicos.org/Name/50185045	Callisthene major								Vochysiaceae	Callisthene		major		species	Mart.	ICBN	Accepted
faz_00408		en	http://creativecommons.org/publicdomain/zero/1.0/ & http://www.canadensys.net/norms	Federal University of Vicosa (UFV/LEEP)			CorregoFazendinho_DynamicsPlot_2007-2015	Observation	faz_00408	CorregoFazendinha_plot_012	26-Jun-07	-19.2575	-45.49602778	faz_00408		http://www.theplantlist.org/tpl1.1/record/kew-33281	Campomanesia xanthocarpa								Myrtaceae	Campomanesia		xanthocarpa		species	(Mart.) O.Berg	ICBN	Accepted
faz_00409		en	http://creativecommons.org/publicdomain/zero/1.0/ & http://www.canadensys.net/norms	Federal University of Vicosa (UFV/LEEP)			CorregoFazendinho_DynamicsPlot_2007-2015	Observation	faz_00409	CorregoFazendinha_plot_012	26-Jun-07	-19.2575	-45.49602778	faz_00409		http://www.theplantlist.org/tpl1.1/record/kew-2692836;http://www.tropicos.org/Name/50185045	Callisthene major								Vochysiaceae	Callisthene		major		species	Mart.	ICBN	Accepted
faz_00410		en	http://creativecommons.org/publicdomain/zero/1.0/ & http://www.canadensys.net/norms	Federal University of Vicosa (UFV/LEEP)			CorregoFazendinho_DynamicsPlot_2007-2015	Observation	faz_00410	CorregoFazendinha_plot_012	26-Jun-07	-19.2575	-45.49602778	faz_00410		http://www.theplantlist.org/tpl1.1/record/kew-2601416;http://www.tropicos.org/Name/21200261	Siparuna guianensis								Siparunaceae	Siparuna		guianensis		species	Aubl.	ICBN	Accepted
faz_00411		en	http://creativecommons.org/publicdomain/zero/1.0/ & http://www.canadensys.net/norms	Federal University of Vicosa (UFV/LEEP)			CorregoFazendinho_DynamicsPlot_2007-2015	Observation	faz_00411	CorregoFazendinha_plot_012	26-Jun-07	-19.2575	-45.49602778	faz_00411		http://www.ildis.org/LegumeWeb?version~10.01&genus~Dalbergia&species~brasiliensis;http://www.tropicos.org/Name/13013946	Dalbergia brasiliensis								Fabaceae	Dalbergia		brasiliensis		species	Vogel	ICBN	Accepted
faz_00412		en	http://creativecommons.org/publicdomain/zero/1.0/ & http://www.canadensys.net/norms	Federal University of Vicosa (UFV/LEEP)			CorregoFazendinho_DynamicsPlot_2007-2015	Observation	faz_00412	CorregoFazendinha_plot_012	26-Jun-07	-19.2575	-45.49602778	faz_00412		http://www.theplantlist.org/tpl1.1/record/kew-2601416;http://www.tropicos.org/Name/21200261	Siparuna guianensis								Siparunaceae	Siparuna		guianensis		species	Aubl.	ICBN	Accepted
faz_00413		en	http://creativecommons.org/publicdomain/zero/1.0/ & http://www.canadensys.net/norms	Federal University of Vicosa (UFV/LEEP)			CorregoFazendinho_DynamicsPlot_2007-2015	Observation	faz_00413	CorregoFazendinha_plot_012	26-Jun-07	-19.2575	-45.49602778	faz_00413		http://www.theplantlist.org/tpl1.1/record/kew-2436204;http://www.tropicos.org/Name/1300281	Tapirira guianensis								Anacardiaceae	Tapirira		guianensis		species	Aubl.	ICBN	Accepted
faz_00414		en	http://creativecommons.org/publicdomain/zero/1.0/ & http://www.canadensys.net/norms	Federal University of Vicosa (UFV/LEEP)			CorregoFazendinho_DynamicsPlot_2007-2015	Observation	faz_00414	CorregoFazendinha_plot_012	26-Jun-07	-19.2575	-45.49602778	faz_00414		http://www.theplantlist.org/tpl1.1/record/kew-2601416;http://www.tropicos.org/Name/21200261	Siparuna guianensis								Siparunaceae	Siparuna		guianensis		species	Aubl.	ICBN	Accepted
faz_00415		en	http://creativecommons.org/publicdomain/zero/1.0/ & http://www.canadensys.net/norms	Federal University of Vicosa (UFV/LEEP)			CorregoFazendinho_DynamicsPlot_2007-2015	Observation	faz_00415	CorregoFazendinha_plot_012	26-Jun-07	-19.2575	-45.49602778	faz_00415		http://www.theplantlist.org/tpl1.1/record/kew-2692836;http://www.tropicos.org/Name/50185045	Callisthene major								Vochysiaceae	Callisthene		major		species	Mart.	ICBN	Accepted
faz_00416		en	http://creativecommons.org/publicdomain/zero/1.0/ & http://www.canadensys.net/norms	Federal University of Vicosa (UFV/LEEP)			CorregoFazendinho_DynamicsPlot_2007-2015	Observation	faz_00416	CorregoFazendinha_plot_012	26-Jun-07	-19.2575	-45.49602778	faz_00416		http://www.theplantlist.org/tpl1.1/record/kew-2692836;http://www.tropicos.org/Name/50185045	Callisthene major								Vochysiaceae	Callisthene		major		species	Mart.	ICBN	Accepted
faz_00417		en	http://creativecommons.org/publicdomain/zero/1.0/ & http://www.canadensys.net/norms	Federal University of Vicosa (UFV/LEEP)			CorregoFazendinho_DynamicsPlot_2007-2015	Observation	faz_00417	CorregoFazendinha_plot_012	26-Jun-07	-19.2575	-45.49602778	faz_00417		http://www.theplantlist.org/tpl1.1/record/kew-2692836;http://www.tropicos.org/Name/50185045	Callisthene major								Vochysiaceae	Callisthene		major		species	Mart.	ICBN	Accepted
faz_00418		en	http://creativecommons.org/publicdomain/zero/1.0/ & http://www.canadensys.net/norms	Federal University of Vicosa (UFV/LEEP)			CorregoFazendinho_DynamicsPlot_2007-2015	Observation	faz_00418	CorregoFazendinha_plot_012	26-Jun-07	-19.2575	-45.49602778	faz_00418		http://www.theplantlist.org/tpl1.1/record/kew-2601416;http://www.tropicos.org/Name/21200261	Siparuna guianensis								Siparunaceae	Siparuna		guianensis		species	Aubl.	ICBN	Accepted
faz_00419		en	http://creativecommons.org/publicdomain/zero/1.0/ & http://www.canadensys.net/norms	Federal University of Vicosa (UFV/LEEP)			CorregoFazendinho_DynamicsPlot_2007-2015	Observation	faz_00419	CorregoFazendinha_plot_012	26-Jun-07	-19.2575	-45.49602778	faz_00419		http://www.theplantlist.org/tpl1.1/record/kew-131639;http://www.tropicos.org/Name/22101779;http://plants.usda.gov/java/profile?symbol=MYSP	Myrcia splendens								Myrtaceae	Myrcia		splendens		species	(Sw.) DC.	ICBN	Accepted
faz_00420		en	http://creativecommons.org/publicdomain/zero/1.0/ & http://www.canadensys.net/norms	Federal University of Vicosa (UFV/LEEP)			CorregoFazendinho_DynamicsPlot_2007-2015	Observation	faz_00420	CorregoFazendinha_plot_012	26-Jun-07	-19.2575	-45.49602778	faz_00420		http://www.theplantlist.org/tpl1.1/record/kew-2601416;http://www.tropicos.org/Name/21200261	Siparuna guianensis								Siparunaceae	Siparuna		guianensis		species	Aubl.	ICBN	Accepted
faz_00421		en	http://creativecommons.org/publicdomain/zero/1.0/ & http://www.canadensys.net/norms	Federal University of Vicosa (UFV/LEEP)			CorregoFazendinho_DynamicsPlot_2007-2015	Observation	faz_00421	CorregoFazendinha_plot_013	26-Jun-07	-19.2575	-45.49602778	faz_00421		http://www.theplantlist.org/tpl1.1/record/kew-2601416;http://www.tropicos.org/Name/21200261	Siparuna guianensis								Siparunaceae	Siparuna		guianensis		species	Aubl.	ICBN	Accepted
faz_00422		en	http://creativecommons.org/publicdomain/zero/1.0/ & http://www.canadensys.net/norms	Federal University of Vicosa (UFV/LEEP)			CorregoFazendinho_DynamicsPlot_2007-2015	Observation	faz_00422	CorregoFazendinha_plot_013	26-Jun-07	-19.2575	-45.49602778	faz_00422		http://www.theplantlist.org/tpl1.1/record/kew-75289	Eugenia florida								Myrtaceae	Eugenia		gardneriana		species	DC.	ICBN	Synonym
faz_00423		en	http://creativecommons.org/publicdomain/zero/1.0/ & http://www.canadensys.net/norms	Federal University of Vicosa (UFV/LEEP)			CorregoFazendinho_DynamicsPlot_2007-2015	Observation	faz_00423	CorregoFazendinha_plot_013	26-Jun-07	-19.2575	-45.49602778	faz_00423		http://www.theplantlist.org/tpl1.1/record/kew-2692836;http://www.tropicos.org/Name/50185045	Callisthene major								Vochysiaceae	Callisthene		major		species	Mart.	ICBN	Accepted
faz_00424		en	http://creativecommons.org/publicdomain/zero/1.0/ & http://www.canadensys.net/norms	Federal University of Vicosa (UFV/LEEP)			CorregoFazendinho_DynamicsPlot_2007-2015	Observation	faz_00424	CorregoFazendinha_plot_013	26-Jun-07	-19.2575	-45.49602778	faz_00424		http://www.theplantlist.org/tpl1.1/record/kew-2692836;http://www.tropicos.org/Name/50185045	Callisthene major								Vochysiaceae	Callisthene		major		species	Mart.	ICBN	Accepted
faz_00425		en	http://creativecommons.org/publicdomain/zero/1.0/ & http://www.canadensys.net/norms	Federal University of Vicosa (UFV/LEEP)			CorregoFazendinho_DynamicsPlot_2007-2015	Observation	faz_00425	CorregoFazendinha_plot_013	26-Jun-07	-19.2575	-45.49602778	faz_00425		http://www.theplantlist.org/tpl1.1/record/kew-2692836;http://www.tropicos.org/Name/50185045	Callisthene major								Vochysiaceae	Callisthene		major		species	Mart.	ICBN	Accepted
faz_00426		en	http://creativecommons.org/publicdomain/zero/1.0/ & http://www.canadensys.net/norms	Federal University of Vicosa (UFV/LEEP)			CorregoFazendinho_DynamicsPlot_2007-2015	Observation	faz_00426	CorregoFazendinha_plot_013	26-Jun-07	-19.2575	-45.49602778	faz_00426		http://www.theplantlist.org/tpl1.1/record/kew-2601416;http://www.tropicos.org/Name/21200261	Siparuna guianensis								Siparunaceae	Siparuna		guianensis		species	Aubl.	ICBN	Accepted
faz_00427		en	http://creativecommons.org/publicdomain/zero/1.0/ & http://www.canadensys.net/norms	Federal University of Vicosa (UFV/LEEP)			CorregoFazendinho_DynamicsPlot_2007-2015	Observation	faz_00427	CorregoFazendinha_plot_013	26-Jun-07	-19.2575	-45.49602778	faz_00427		http://www.ildis.org/LegumeWeb?version~10.01&genus~Dalbergia&species~brasiliensis;http://www.tropicos.org/Name/13013946	Dalbergia brasiliensis								Fabaceae	Dalbergia		brasiliensis		species	Vogel	ICBN	Accepted
faz_00428		en	http://creativecommons.org/publicdomain/zero/1.0/ & http://www.canadensys.net/norms	Federal University of Vicosa (UFV/LEEP)			CorregoFazendinho_DynamicsPlot_2007-2015	Observation	faz_00428	CorregoFazendinha_plot_013	26-Jun-07	-19.2575	-45.49602778	faz_00428		http://www.theplantlist.org/tpl1.1/record/kew-2692836;http://www.tropicos.org/Name/50185045	Callisthene major								Vochysiaceae	Callisthene		major		species	Mart.	ICBN	Accepted
faz_00429		en	http://creativecommons.org/publicdomain/zero/1.0/ & http://www.canadensys.net/norms	Federal University of Vicosa (UFV/LEEP)			CorregoFazendinho_DynamicsPlot_2007-2015	Observation	faz_00429	CorregoFazendinha_plot_013	26-Jun-07	-19.2575	-45.49602778	faz_00429		http://www.theplantlist.org/tpl1.1/record/kew-2601416;http://www.tropicos.org/Name/21200261	Siparuna guianensis								Siparunaceae	Siparuna		guianensis		species	Aubl.	ICBN	Accepted
faz_00430		en	http://creativecommons.org/publicdomain/zero/1.0/ & http://www.canadensys.net/norms	Federal University of Vicosa (UFV/LEEP)			CorregoFazendinho_DynamicsPlot_2007-2015	Observation	faz_00430	CorregoFazendinha_plot_013	26-Jun-07	-19.2575	-45.49602778	faz_00430		http://www.theplantlist.org/tpl1.1/record/kew-2692836;http://www.tropicos.org/Name/50185045	Callisthene major								Vochysiaceae	Callisthene		major		species	Mart.	ICBN	Accepted
faz_00431		en	http://creativecommons.org/publicdomain/zero/1.0/ & http://www.canadensys.net/norms	Federal University of Vicosa (UFV/LEEP)			CorregoFazendinho_DynamicsPlot_2007-2015	Observation	faz_00431	CorregoFazendinha_plot_013	26-Jun-07	-19.2575	-45.49602778	faz_00431		http://www.theplantlist.org/tpl1.1/record/kew-2601416;http://www.tropicos.org/Name/21200261	Siparuna guianensis								Siparunaceae	Siparuna		guianensis		species	Aubl.	ICBN	Accepted
faz_00432		en	http://creativecommons.org/publicdomain/zero/1.0/ & http://www.canadensys.net/norms	Federal University of Vicosa (UFV/LEEP)			CorregoFazendinho_DynamicsPlot_2007-2015	Observation	faz_00432	CorregoFazendinha_plot_013	26-Jun-07	-19.2575	-45.49602778	faz_00432		http://www.theplantlist.org/tpl1.1/record/kew-2692836;http://www.tropicos.org/Name/50185045	Callisthene major								Vochysiaceae	Callisthene		major		species	Mart.	ICBN	Accepted
faz_00433		en	http://creativecommons.org/publicdomain/zero/1.0/ & http://www.canadensys.net/norms	Federal University of Vicosa (UFV/LEEP)			CorregoFazendinho_DynamicsPlot_2007-2015	Observation	faz_00433	CorregoFazendinha_plot_013	26-Jun-07	-19.2575	-45.49602778	faz_00433		http://www.theplantlist.org/tpl1.1/record/kew-4702406;http://www.tropicos.org/Name/13200167;http://plants.usda.gov/java/profile?symbol=CASY2	Casearia sylvestris								Salicaceae	Casearia		sylvestris		species	Sw.	ICBN	Accepted
faz_00434		en	http://creativecommons.org/publicdomain/zero/1.0/ & http://www.canadensys.net/norms	Federal University of Vicosa (UFV/LEEP)			CorregoFazendinho_DynamicsPlot_2007-2015	Observation	faz_00434	CorregoFazendinha_plot_013	26-Jun-07	-19.2575	-45.49602778	faz_00434		http://www.ildis.org/LegumeWeb?version~10.01&genus~Dalbergia&species~brasiliensis;http://www.tropicos.org/Name/13013946	Dalbergia brasiliensis								Fabaceae	Dalbergia		brasiliensis		species	Vogel	ICBN	Accepted
faz_00435		en	http://creativecommons.org/publicdomain/zero/1.0/ & http://www.canadensys.net/norms	Federal University of Vicosa (UFV/LEEP)			CorregoFazendinho_DynamicsPlot_2007-2015	Observation	faz_00435	CorregoFazendinha_plot_013	26-Jun-07	-19.2575	-45.49602778	faz_00435		http://www.theplantlist.org/tpl1.1/record/kew-131684;http://www.tropicos.org/Name/22101354	Myrcia tomentosa								Myrtaceae	Myrcia		tomentosa		species	(Aubl.) DC.	ICBN	Accepted
faz_00436		en	http://creativecommons.org/publicdomain/zero/1.0/ & http://www.canadensys.net/norms	Federal University of Vicosa (UFV/LEEP)			CorregoFazendinho_DynamicsPlot_2007-2015	Observation	faz_00436	CorregoFazendinha_plot_013	26-Jun-07	-19.2575	-45.49602778	faz_00436		http://www.theplantlist.org/tpl1.1/record/kew-2601416;http://www.tropicos.org/Name/21200261	Siparuna guianensis								Siparunaceae	Siparuna		guianensis		species	Aubl.	ICBN	Accepted
faz_00437		en	http://creativecommons.org/publicdomain/zero/1.0/ & http://www.canadensys.net/norms	Federal University of Vicosa (UFV/LEEP)			CorregoFazendinho_DynamicsPlot_2007-2015	Observation	faz_00437	CorregoFazendinha_plot_013	26-Jun-07	-19.2575	-45.49602778	faz_00437		http://www.theplantlist.org/tpl1.1/record/kew-2692836;http://www.tropicos.org/Name/50185045	Callisthene major								Vochysiaceae	Callisthene		major		species	Mart.	ICBN	Accepted
faz_00438		en	http://creativecommons.org/publicdomain/zero/1.0/ & http://www.canadensys.net/norms	Federal University of Vicosa (UFV/LEEP)			CorregoFazendinho_DynamicsPlot_2007-2015	Observation	faz_00438	CorregoFazendinha_plot_013	26-Jun-07	-19.2575	-45.49602778	faz_00438		http://www.theplantlist.org/tpl1.1/record/kew-2601416;http://www.tropicos.org/Name/21200261	Siparuna guianensis								Siparunaceae	Siparuna		guianensis		species	Aubl.	ICBN	Accepted
faz_00439		en	http://creativecommons.org/publicdomain/zero/1.0/ & http://www.canadensys.net/norms	Federal University of Vicosa (UFV/LEEP)			CorregoFazendinho_DynamicsPlot_2007-2015	Observation	faz_00439	CorregoFazendinha_plot_013	26-Jun-07	-19.2575	-45.49602778	faz_00439		http://www.theplantlist.org/tpl1.1/record/kew-2692836;http://www.tropicos.org/Name/50185045	Callisthene major								Vochysiaceae	Callisthene		major		species	Mart.	ICBN	Accepted
faz_00440		en	http://creativecommons.org/publicdomain/zero/1.0/ & http://www.canadensys.net/norms	Federal University of Vicosa (UFV/LEEP)			CorregoFazendinho_DynamicsPlot_2007-2015	Observation	faz_00440	CorregoFazendinha_plot_013	26-Jun-07	-19.2575	-45.49602778	faz_00440		http://www.theplantlist.org/tpl1.1/record/kew-2601416;http://www.tropicos.org/Name/21200261	Siparuna guianensis								Siparunaceae	Siparuna		guianensis		species	Aubl.	ICBN	Accepted
faz_00441		en	http://creativecommons.org/publicdomain/zero/1.0/ & http://www.canadensys.net/norms	Federal University of Vicosa (UFV/LEEP)			CorregoFazendinho_DynamicsPlot_2007-2015	Observation	faz_00441	CorregoFazendinha_plot_013	26-Jun-07	-19.2575	-45.49602778	faz_00441		http://www.theplantlist.org/tpl1.1/search?q=Swartzia	Swartzia sp								Fabaceae	Swartzia				genus		ICBN	Accepted
faz_00442		en	http://creativecommons.org/publicdomain/zero/1.0/ & http://www.canadensys.net/norms	Federal University of Vicosa (UFV/LEEP)			CorregoFazendinho_DynamicsPlot_2007-2015	Observation	faz_00442	CorregoFazendinha_plot_013	26-Jun-07	-19.2575	-45.49602778	faz_00442		http://www.theplantlist.org/tpl1.1/record/kew-2692836;http://www.tropicos.org/Name/50185045	Callisthene major								Vochysiaceae	Callisthene		major		species	Mart.	ICBN	Accepted
faz_00443		en	http://creativecommons.org/publicdomain/zero/1.0/ & http://www.canadensys.net/norms	Federal University of Vicosa (UFV/LEEP)			CorregoFazendinho_DynamicsPlot_2007-2015	Observation	faz_00443	CorregoFazendinha_plot_013	26-Jun-07	-19.2575	-45.49602778	faz_00443		http://www.theplantlist.org/tpl1.1/record/kew-2601416;http://www.tropicos.org/Name/21200261	Siparuna guianensis								Siparunaceae	Siparuna		guianensis		species	Aubl.	ICBN	Accepted
faz_00444		en	http://creativecommons.org/publicdomain/zero/1.0/ & http://www.canadensys.net/norms	Federal University of Vicosa (UFV/LEEP)			CorregoFazendinho_DynamicsPlot_2007-2015	Observation	faz_00444	CorregoFazendinha_plot_013	26-Jun-07	-19.2575	-45.49602778	faz_00444		http://www.theplantlist.org/tpl1.1/record/tro-2000043	Ilex cerasifolia								Aquifoliaceae	Ilex		cerasifolia		species	Reissek	ICBN	Accepted
faz_00445		en	http://creativecommons.org/publicdomain/zero/1.0/ & http://www.canadensys.net/norms	Federal University of Vicosa (UFV/LEEP)			CorregoFazendinho_DynamicsPlot_2007-2015	Observation	faz_00445	CorregoFazendinha_plot_013	26-Jun-07	-19.2575	-45.49602778	faz_00445		http://www.theplantlist.org/tpl1.1/record/kew-2386463;http://www.tropicos.org/Name/17800193	Ocotea corymbosa								Lauraceae	Ocotea		corymbosa		species	(Meisn.) Mez	ICBN	Accepted
faz_00446		en	http://creativecommons.org/publicdomain/zero/1.0/ & http://www.canadensys.net/norms	Federal University of Vicosa (UFV/LEEP)			CorregoFazendinho_DynamicsPlot_2007-2015	Observation	faz_00446	CorregoFazendinha_plot_013	26-Jun-07	-19.2575	-45.49602778	faz_00446		http://www.theplantlist.org/tpl1.1/record/kew-2434287;http://www.tropicos.org/Name/8200089	Terminalia glabrescens								Combretaceae	Terminalia		glabrescens		species	Mart.	ICBN	Accepted
faz_00447		en	http://creativecommons.org/publicdomain/zero/1.0/ & http://www.canadensys.net/norms	Federal University of Vicosa (UFV/LEEP)			CorregoFazendinho_DynamicsPlot_2007-2015	Observation	faz_00447	CorregoFazendinha_plot_013	26-Jun-07	-19.2575	-45.49602778	faz_00447		http://www.theplantlist.org/tpl1.1/record/kew-2692836;http://www.tropicos.org/Name/50185045	Callisthene major								Vochysiaceae	Callisthene		major		species	Mart.	ICBN	Accepted
faz_00448		en	http://creativecommons.org/publicdomain/zero/1.0/ & http://www.canadensys.net/norms	Federal University of Vicosa (UFV/LEEP)			CorregoFazendinho_DynamicsPlot_2007-2015	Observation	faz_00448	CorregoFazendinha_plot_013	26-Jun-07	-19.2575	-45.49602778	faz_00448		http://www.ildis.org/LegumeWeb?version~10.01&genus~Piptadenia&species~gonoacantha	Piptadenia gonoacantha								Fabaceae	Piptadenia		gonoacantha		species	(Mart.)J.F.Macbr.	ICBN	Accepted
faz_00449		en	http://creativecommons.org/publicdomain/zero/1.0/ & http://www.canadensys.net/norms	Federal University of Vicosa (UFV/LEEP)			CorregoFazendinho_DynamicsPlot_2007-2015	Observation	faz_00449	CorregoFazendinha_plot_013	26-Jun-07	-19.2575	-45.49602778	faz_00449		http://www.theplantlist.org/tpl1.1/record/kew-33281	Campomanesia xanthocarpa								Myrtaceae	Campomanesia		xanthocarpa		species	(Mart.) O.Berg	ICBN	Accepted
faz_00450		en	http://creativecommons.org/publicdomain/zero/1.0/ & http://www.canadensys.net/norms	Federal University of Vicosa (UFV/LEEP)			CorregoFazendinho_DynamicsPlot_2007-2015	Observation	faz_00450	CorregoFazendinha_plot_013	26-Jun-07	-19.2575	-45.49602778	faz_00450		http://www.theplantlist.org/tpl1.1/record/kew-2692836;http://www.tropicos.org/Name/50185045	Callisthene major								Vochysiaceae	Callisthene		major		species	Mart.	ICBN	Accepted
faz_00451		en	http://creativecommons.org/publicdomain/zero/1.0/ & http://www.canadensys.net/norms	Federal University of Vicosa (UFV/LEEP)			CorregoFazendinho_DynamicsPlot_2007-2015	Observation	faz_00451	CorregoFazendinha_plot_013	26-Jun-07	-19.2575	-45.49602778	faz_00451		http://www.theplantlist.org/tpl1.1/record/kew-2692836;http://www.tropicos.org/Name/50185045	Callisthene major								Vochysiaceae	Callisthene		major		species	Mart.	ICBN	Accepted
faz_00452		en	http://creativecommons.org/publicdomain/zero/1.0/ & http://www.canadensys.net/norms	Federal University of Vicosa (UFV/LEEP)			CorregoFazendinho_DynamicsPlot_2007-2015	Observation	faz_00452	CorregoFazendinha_plot_013	26-Jun-07	-19.2575	-45.49602778	faz_00452		http://www.theplantlist.org/tpl1.1/record/kew-2601416;http://www.tropicos.org/Name/21200261	Siparuna guianensis								Siparunaceae	Siparuna		guianensis		species	Aubl.	ICBN	Accepted
faz_00453		en	http://creativecommons.org/publicdomain/zero/1.0/ & http://www.canadensys.net/norms	Federal University of Vicosa (UFV/LEEP)			CorregoFazendinho_DynamicsPlot_2007-2015	Observation	faz_00453	CorregoFazendinha_plot_013	26-Jun-07	-19.2575	-45.49602778	faz_00453		http://www.theplantlist.org/tpl1.1/record/kew-2868208;http://www.tropicos.org/Name/34100160	Qualea multiflora								Vochysiaceae	Qualea		multiflora		species	Mart.	ICBN	Accepted
faz_00454		en	http://creativecommons.org/publicdomain/zero/1.0/ & http://www.canadensys.net/norms	Federal University of Vicosa (UFV/LEEP)			CorregoFazendinho_DynamicsPlot_2007-2015	Observation	faz_00454	CorregoFazendinha_plot_013	26-Jun-07	-19.2575	-45.49602778	faz_00454		http://www.theplantlist.org/tpl1.1/record/kew-2692836;http://www.tropicos.org/Name/50185045	Callisthene major								Vochysiaceae	Callisthene		major		species	Mart.	ICBN	Accepted
faz_00455		en	http://creativecommons.org/publicdomain/zero/1.0/ & http://www.canadensys.net/norms	Federal University of Vicosa (UFV/LEEP)			CorregoFazendinho_DynamicsPlot_2007-2015	Observation	faz_00455	CorregoFazendinha_plot_013	26-Jun-07	-19.2575	-45.49602778	faz_00455		http://www.theplantlist.org/tpl1.1/record/kew-2601416;http://www.tropicos.org/Name/21200261	Siparuna guianensis								Siparunaceae	Siparuna		guianensis		species	Aubl.	ICBN	Accepted
faz_00456		en	http://creativecommons.org/publicdomain/zero/1.0/ & http://www.canadensys.net/norms	Federal University of Vicosa (UFV/LEEP)			CorregoFazendinho_DynamicsPlot_2007-2015	Observation	faz_00456	CorregoFazendinha_plot_013	26-Jun-07	-19.2575	-45.49602778	faz_00456		http://www.theplantlist.org/tpl1.1/record/kew-2692836;http://www.tropicos.org/Name/50185045	Callisthene major								Vochysiaceae	Callisthene		major		species	Mart.	ICBN	Accepted
faz_00457		en	http://creativecommons.org/publicdomain/zero/1.0/ & http://www.canadensys.net/norms	Federal University of Vicosa (UFV/LEEP)			CorregoFazendinho_DynamicsPlot_2007-2015	Observation	faz_00457	CorregoFazendinha_plot_013	26-Jun-07	-19.2575	-45.49602778	faz_00457		http://www.theplantlist.org/tpl1.1/record/kew-2692836;http://www.tropicos.org/Name/50185045	Callisthene major								Vochysiaceae	Callisthene		major		species	Mart.	ICBN	Accepted
faz_00458		en	http://creativecommons.org/publicdomain/zero/1.0/ & http://www.canadensys.net/norms	Federal University of Vicosa (UFV/LEEP)			CorregoFazendinho_DynamicsPlot_2007-2015	Observation	faz_00458	CorregoFazendinha_plot_013	26-Jun-07	-19.2575	-45.49602778	faz_00458		http://www.theplantlist.org/tpl1.1/record/kew-2601416;http://www.tropicos.org/Name/21200261	Siparuna guianensis								Siparunaceae	Siparuna		guianensis		species	Aubl.	ICBN	Accepted
faz_00459		en	http://creativecommons.org/publicdomain/zero/1.0/ & http://www.canadensys.net/norms	Federal University of Vicosa (UFV/LEEP)			CorregoFazendinho_DynamicsPlot_2007-2015	Observation	faz_00459	CorregoFazendinha_plot_013	26-Jun-07	-19.2575	-45.49602778	faz_00459		http://www.ildis.org/LegumeWeb?version~10.01&genus~Piptadenia&species~gonoacantha	Piptadenia gonoacantha								Fabaceae	Piptadenia		gonoacantha		species	(Mart.)J.F.Macbr.	ICBN	Accepted
faz_00460		en	http://creativecommons.org/publicdomain/zero/1.0/ & http://www.canadensys.net/norms	Federal University of Vicosa (UFV/LEEP)			CorregoFazendinho_DynamicsPlot_2007-2015	Observation	faz_00460	CorregoFazendinha_plot_013	26-Jun-07	-19.2575	-45.49602778	faz_00460		http://www.theplantlist.org/tpl1.1/record/kew-2601416;http://www.tropicos.org/Name/21200261	Siparuna guianensis								Siparunaceae	Siparuna		guianensis		species	Aubl.	ICBN	Accepted
faz_00461		en	http://creativecommons.org/publicdomain/zero/1.0/ & http://www.canadensys.net/norms	Federal University of Vicosa (UFV/LEEP)			CorregoFazendinho_DynamicsPlot_2007-2015	Observation	faz_00461	CorregoFazendinha_plot_013	26-Jun-07	-19.2575	-45.49602778	faz_00461		http://www.theplantlist.org/tpl1.1/record/kew-2601416;http://www.tropicos.org/Name/21200261	Siparuna guianensis								Siparunaceae	Siparuna		guianensis		species	Aubl.	ICBN	Accepted
faz_00462		en	http://creativecommons.org/publicdomain/zero/1.0/ & http://www.canadensys.net/norms	Federal University of Vicosa (UFV/LEEP)			CorregoFazendinho_DynamicsPlot_2007-2015	Observation	faz_00462	CorregoFazendinha_plot_013	26-Jun-07	-19.2575	-45.49602778	faz_00462		http://www.theplantlist.org/tpl1.1/record/kew-2692836;http://www.tropicos.org/Name/50185045	Callisthene major								Vochysiaceae	Callisthene		major		species	Mart.	ICBN	Accepted
faz_00463		en	http://creativecommons.org/publicdomain/zero/1.0/ & http://www.canadensys.net/norms	Federal University of Vicosa (UFV/LEEP)			CorregoFazendinho_DynamicsPlot_2007-2015	Observation	faz_00463	CorregoFazendinha_plot_013	26-Jun-07	-19.2575	-45.49602778	faz_00463		http://www.theplantlist.org/tpl1.1/record/kew-2707042;http://www.tropicos.org/Name/21300067	Cecropia hololeuca								Urticaceae	Cecropia		hololeuca		species	Miq.	ICBN	Accepted
faz_00464		en	http://creativecommons.org/publicdomain/zero/1.0/ & http://www.canadensys.net/norms	Federal University of Vicosa (UFV/LEEP)			CorregoFazendinho_DynamicsPlot_2007-2015	Observation	faz_00464	CorregoFazendinha_plot_013	26-Jun-07	-19.2575	-45.49602778	faz_00464		http://www.theplantlist.org/tpl1.1/record/kew-2692836;http://www.tropicos.org/Name/50185045	Callisthene major								Vochysiaceae	Callisthene		major		species	Mart.	ICBN	Accepted
faz_00465		en	http://creativecommons.org/publicdomain/zero/1.0/ & http://www.canadensys.net/norms	Federal University of Vicosa (UFV/LEEP)			CorregoFazendinho_DynamicsPlot_2007-2015	Observation	faz_00465	CorregoFazendinha_plot_013	26-Jun-07	-19.2575	-45.49602778	faz_00465		http://www.theplantlist.org/tpl1.1/search?q=Myrtaceae;http://plants.usda.gov/java/nameSearch	Myrtaceae sp								Myrtaceae					family		ICBN	Accepted
faz_00466		en	http://creativecommons.org/publicdomain/zero/1.0/ & http://www.canadensys.net/norms	Federal University of Vicosa (UFV/LEEP)			CorregoFazendinho_DynamicsPlot_2007-2015	Observation	faz_00466	CorregoFazendinha_plot_013	26-Jun-07	-19.2575	-45.49602778	faz_00466		http://www.theplantlist.org/tpl1.1/record/kew-2692836;http://www.tropicos.org/Name/50185045	Callisthene major								Vochysiaceae	Callisthene		major		species	Mart.	ICBN	Accepted
faz_00467		en	http://creativecommons.org/publicdomain/zero/1.0/ & http://www.canadensys.net/norms	Federal University of Vicosa (UFV/LEEP)			CorregoFazendinho_DynamicsPlot_2007-2015	Observation	faz_00467	CorregoFazendinha_plot_013	26-Jun-07	-19.2575	-45.49602778	faz_00467		http://www.theplantlist.org/tpl1.1/record/kew-2868208;http://www.tropicos.org/Name/34100160	Qualea multiflora								Vochysiaceae	Qualea		multiflora		species	Mart.	ICBN	Accepted
faz_00468		en	http://creativecommons.org/publicdomain/zero/1.0/ & http://www.canadensys.net/norms	Federal University of Vicosa (UFV/LEEP)			CorregoFazendinho_DynamicsPlot_2007-2015	Observation	faz_00468	CorregoFazendinha_plot_013	26-Jun-07	-19.2575	-45.49602778	faz_00468		http://www.theplantlist.org/tpl1.1/record/kew-2601416;http://www.tropicos.org/Name/21200261	Siparuna guianensis								Siparunaceae	Siparuna		guianensis		species	Aubl.	ICBN	Accepted
faz_00469		en	http://creativecommons.org/publicdomain/zero/1.0/ & http://www.canadensys.net/norms	Federal University of Vicosa (UFV/LEEP)			CorregoFazendinho_DynamicsPlot_2007-2015	Observation	faz_00469	CorregoFazendinha_plot_013	26-Jun-07	-19.2575	-45.49602778	faz_00469		http://www.theplantlist.org/tpl1.1/record/kew-2834705;http://www.tropicos.org/Name/30400486;http://plants.usda.gov/java/profile?symbol=GUUL	Guazuma ulmifolia								Malvaceae	Guazuma		ulmifolia		species	Lam.	ICBN	Accepted
faz_00470		en	http://creativecommons.org/publicdomain/zero/1.0/ & http://www.canadensys.net/norms	Federal University of Vicosa (UFV/LEEP)			CorregoFazendinho_DynamicsPlot_2007-2015	Observation	faz_00470	CorregoFazendinha_plot_013	26-Jun-07	-19.2575	-45.49602778	faz_00470		http://www.theplantlist.org/tpl1.1/record/kew-2601416;http://www.tropicos.org/Name/21200261	Siparuna guianensis								Siparunaceae	Siparuna		guianensis		species	Aubl.	ICBN	Accepted
faz_00471		en	http://creativecommons.org/publicdomain/zero/1.0/ & http://www.canadensys.net/norms	Federal University of Vicosa (UFV/LEEP)			CorregoFazendinho_DynamicsPlot_2007-2015	Observation	faz_00471	CorregoFazendinha_plot_013	26-Jun-07	-19.2575	-45.49602778	faz_00471		http://www.theplantlist.org/tpl1.1/record/kew-2692836;http://www.tropicos.org/Name/50185045	Callisthene major								Vochysiaceae	Callisthene		major		species	Mart.	ICBN	Accepted
faz_00472		en	http://creativecommons.org/publicdomain/zero/1.0/ & http://www.canadensys.net/norms	Federal University of Vicosa (UFV/LEEP)			CorregoFazendinho_DynamicsPlot_2007-2015	Observation	faz_00472	CorregoFazendinha_plot_013	26-Jun-07	-19.2575	-45.49602778	faz_00472		http://www.theplantlist.org/tpl1.1/record/kew-2692836;http://www.tropicos.org/Name/50185045	Callisthene major								Vochysiaceae	Callisthene		major		species	Mart.	ICBN	Accepted
faz_00473		en	http://creativecommons.org/publicdomain/zero/1.0/ & http://www.canadensys.net/norms	Federal University of Vicosa (UFV/LEEP)			CorregoFazendinho_DynamicsPlot_2007-2015	Observation	faz_00473	CorregoFazendinha_plot_014	26-Jun-07	-19.2575	-45.49602778	faz_00473		http://www.theplantlist.org/tpl1.1/record/kew-2692836;http://www.tropicos.org/Name/50185045	Callisthene major								Vochysiaceae	Callisthene		major		species	Mart.	ICBN	Accepted
faz_00475		en	http://creativecommons.org/publicdomain/zero/1.0/ & http://www.canadensys.net/norms	Federal University of Vicosa (UFV/LEEP)			CorregoFazendinho_DynamicsPlot_2007-2015	Observation	faz_00475	CorregoFazendinha_plot_014	26-Jun-07	-19.2575	-45.49602778	faz_00475		http://www.theplantlist.org/tpl1.1/record/tro-2000043	Ilex cerasifolia								Aquifoliaceae	Ilex		cerasifolia		species	Reissek	ICBN	Accepted
faz_00476		en	http://creativecommons.org/publicdomain/zero/1.0/ & http://www.canadensys.net/norms	Federal University of Vicosa (UFV/LEEP)			CorregoFazendinho_DynamicsPlot_2007-2015	Observation	faz_00476	CorregoFazendinha_plot_014	26-Jun-07	-19.2575	-45.49602778	faz_00476		http://www.ildis.org/LegumeWeb?version~10.01&genus~Dalbergia&species~brasiliensis;http://www.tropicos.org/Name/13013946	Dalbergia brasiliensis								Fabaceae	Dalbergia		brasiliensis		species	Vogel	ICBN	Accepted
faz_00477		en	http://creativecommons.org/publicdomain/zero/1.0/ & http://www.canadensys.net/norms	Federal University of Vicosa (UFV/LEEP)			CorregoFazendinho_DynamicsPlot_2007-2015	Observation	faz_00477	CorregoFazendinha_plot_014	26-Jun-07	-19.2575	-45.49602778	faz_00477		http://www.ildis.org/LegumeWeb?version~10.01&genus~Dalbergia&species~brasiliensis;http://www.tropicos.org/Name/13013946	Dalbergia brasiliensis								Fabaceae	Dalbergia		brasiliensis		species	Vogel	ICBN	Accepted
faz_00478		en	http://creativecommons.org/publicdomain/zero/1.0/ & http://www.canadensys.net/norms	Federal University of Vicosa (UFV/LEEP)			CorregoFazendinho_DynamicsPlot_2007-2015	Observation	faz_00478	CorregoFazendinha_plot_014	26-Jun-07	-19.2575	-45.49602778	faz_00478		http://www.theplantlist.org/tpl1.1/search?q=Swartzia	Swartzia sp								Fabaceae	Swartzia				genus		ICBN	Accepted
faz_00479		en	http://creativecommons.org/publicdomain/zero/1.0/ & http://www.canadensys.net/norms	Federal University of Vicosa (UFV/LEEP)			CorregoFazendinho_DynamicsPlot_2007-2015	Observation	faz_00479	CorregoFazendinha_plot_014	26-Jun-07	-19.2575	-45.49602778	faz_00479		http://www.theplantlist.org/tpl1.1/record/kew-2692836;http://www.tropicos.org/Name/50185045	Callisthene major								Vochysiaceae	Callisthene		major		species	Mart.	ICBN	Accepted
faz_00480		en	http://creativecommons.org/publicdomain/zero/1.0/ & http://www.canadensys.net/norms	Federal University of Vicosa (UFV/LEEP)			CorregoFazendinho_DynamicsPlot_2007-2015	Observation	faz_00480	CorregoFazendinha_plot_014	26-Jun-07	-19.2575	-45.49602778	faz_00480		http://www.theplantlist.org/tpl1.1/search?q=Copaifera+langsdorffii	Copaifera langsdorffii								Fabaceae	Copaifera		langsdorffii		species	Desf.	ICBN	No opinion
faz_00481		en	http://creativecommons.org/publicdomain/zero/1.0/ & http://www.canadensys.net/norms	Federal University of Vicosa (UFV/LEEP)			CorregoFazendinho_DynamicsPlot_2007-2015	Observation	faz_00481	CorregoFazendinha_plot_014	26-Jun-07	-19.2575	-45.49602778	faz_00481		http://www.theplantlist.org/tpl1.1/record/kew-2747715;http://www.tropicos.org/Name/28600006	Cupania vernalis								Sapindaceae	Cupania		vernalis		species	Cambess.	ICBN	Accepted
faz_00482		en	http://creativecommons.org/publicdomain/zero/1.0/ & http://www.canadensys.net/norms	Federal University of Vicosa (UFV/LEEP)			CorregoFazendinho_DynamicsPlot_2007-2015	Observation	faz_00482	CorregoFazendinha_plot_014	26-Jun-07	-19.2575	-45.49602778	faz_00482		http://www.theplantlist.org/tpl1.1/record/kew-2692836;http://www.tropicos.org/Name/50185045	Callisthene major								Vochysiaceae	Callisthene		major		species	Mart.	ICBN	Accepted
faz_00483		en	http://creativecommons.org/publicdomain/zero/1.0/ & http://www.canadensys.net/norms	Federal University of Vicosa (UFV/LEEP)			CorregoFazendinho_DynamicsPlot_2007-2015	Observation	faz_00483	CorregoFazendinha_plot_014	26-Jun-07	-19.2575	-45.49602778	faz_00483		http://www.theplantlist.org/tpl1.1/record/kew-2601416;http://www.tropicos.org/Name/21200261	Siparuna guianensis								Siparunaceae	Siparuna		guianensis		species	Aubl.	ICBN	Accepted
faz_00484		en	http://creativecommons.org/publicdomain/zero/1.0/ & http://www.canadensys.net/norms	Federal University of Vicosa (UFV/LEEP)			CorregoFazendinho_DynamicsPlot_2007-2015	Observation	faz_00484	CorregoFazendinha_plot_014	26-Jun-07	-19.2575	-45.49602778	faz_00484		http://www.theplantlist.org/tpl1.1/search?q=Licania;http://plants.usda.gov/java/profile?symbol=LICAN	Licania sp								Chrysobalanaceae	Licania				genus		ICBN	Accepted
faz_00485		en	http://creativecommons.org/publicdomain/zero/1.0/ & http://www.canadensys.net/norms	Federal University of Vicosa (UFV/LEEP)			CorregoFazendinho_DynamicsPlot_2007-2015	Observation	faz_00485	CorregoFazendinha_plot_014	26-Jun-07	-19.2575	-45.49602778	faz_00485		http://www.theplantlist.org/tpl1.1/search?q=Myrtaceae;http://plants.usda.gov/java/nameSearch	Myrtaceae sp								Myrtaceae					family		ICBN	Accepted
faz_00486		en	http://creativecommons.org/publicdomain/zero/1.0/ & http://www.canadensys.net/norms	Federal University of Vicosa (UFV/LEEP)			CorregoFazendinho_DynamicsPlot_2007-2015	Observation	faz_00486	CorregoFazendinha_plot_014	26-Jun-07	-19.2575	-45.49602778	faz_00486		http://www.theplantlist.org/tpl1.1/search?q=Ilex	Ilex sp								Aquifoliaceae	Ilex				genus		ICBN	Accepted
faz_00487		en	http://creativecommons.org/publicdomain/zero/1.0/ & http://www.canadensys.net/norms	Federal University of Vicosa (UFV/LEEP)			CorregoFazendinho_DynamicsPlot_2007-2015	Observation	faz_00487	CorregoFazendinha_plot_014	26-Jun-07	-19.2575	-45.49602778	faz_00487		http://www.theplantlist.org/tpl1.1/search?q=Marlieria	Marlieria sp								Myrtaceae	Marlieria				genus		ICBN	No opinion
faz_00488		en	http://creativecommons.org/publicdomain/zero/1.0/ & http://www.canadensys.net/norms	Federal University of Vicosa (UFV/LEEP)			CorregoFazendinho_DynamicsPlot_2007-2015	Observation	faz_00488	CorregoFazendinha_plot_014	26-Jun-07	-19.2575	-45.49602778	faz_00488		http://www.theplantlist.org/tpl1.1/search?q=Ilex	Ilex sp								Aquifoliaceae	Ilex				genus		ICBN	Accepted
faz_00489		en	http://creativecommons.org/publicdomain/zero/1.0/ & http://www.canadensys.net/norms	Federal University of Vicosa (UFV/LEEP)			CorregoFazendinho_DynamicsPlot_2007-2015	Observation	faz_00489	CorregoFazendinha_plot_014	26-Jun-07	-19.2575	-45.49602778	faz_00489		http://www.theplantlist.org/tpl1.1/record/kew-131639;http://www.tropicos.org/Name/22101779;http://plants.usda.gov/java/profile?symbol=MYSP	Myrcia splendens								Myrtaceae	Myrcia		splendens		species	(Sw.) DC.	ICBN	Accepted
faz_00490		en	http://creativecommons.org/publicdomain/zero/1.0/ & http://www.canadensys.net/norms	Federal University of Vicosa (UFV/LEEP)			CorregoFazendinho_DynamicsPlot_2007-2015	Observation	faz_00490	CorregoFazendinha_plot_014	26-Jun-07	-19.2575	-45.49602778	faz_00490		http://www.theplantlist.org/tpl1.1/record/kew-2601416;http://www.tropicos.org/Name/21200261	Siparuna guianensis								Siparunaceae	Siparuna		guianensis		species	Aubl.	ICBN	Accepted
faz_00491		en	http://creativecommons.org/publicdomain/zero/1.0/ & http://www.canadensys.net/norms	Federal University of Vicosa (UFV/LEEP)			CorregoFazendinho_DynamicsPlot_2007-2015	Observation	faz_00491	CorregoFazendinha_plot_014	26-Jun-07	-19.2575	-45.49602778	faz_00491		http://www.theplantlist.org/tpl1.1/search?q=Ilex	Ilex sp								Aquifoliaceae	Ilex				genus		ICBN	Accepted
faz_00492		en	http://creativecommons.org/publicdomain/zero/1.0/ & http://www.canadensys.net/norms	Federal University of Vicosa (UFV/LEEP)			CorregoFazendinho_DynamicsPlot_2007-2015	Observation	faz_00492	CorregoFazendinha_plot_014	26-Jun-07	-19.2575	-45.49602778	faz_00492		http://www.theplantlist.org/tpl1.1/record/tro-2000043	Ilex cerasifolia								Aquifoliaceae	Ilex		cerasifolia		species	Reissek	ICBN	Accepted
faz_00493		en	http://creativecommons.org/publicdomain/zero/1.0/ & http://www.canadensys.net/norms	Federal University of Vicosa (UFV/LEEP)			CorregoFazendinho_DynamicsPlot_2007-2015	Observation	faz_00493	CorregoFazendinha_plot_014	26-Jun-07	-19.2575	-45.49602778	faz_00493		http://www.theplantlist.org/tpl1.1/record/kew-2601416;http://www.tropicos.org/Name/21200261	Siparuna guianensis								Siparunaceae	Siparuna		guianensis		species	Aubl.	ICBN	Accepted
faz_00494		en	http://creativecommons.org/publicdomain/zero/1.0/ & http://www.canadensys.net/norms	Federal University of Vicosa (UFV/LEEP)			CorregoFazendinho_DynamicsPlot_2007-2015	Observation	faz_00494	CorregoFazendinha_plot_014	26-Jun-07	-19.2575	-45.49602778	faz_00494		http://www.theplantlist.org/tpl1.1/record/tro-2000043	Ilex cerasifolia								Aquifoliaceae	Ilex		cerasifolia		species	Reissek	ICBN	Accepted
faz_00495		en	http://creativecommons.org/publicdomain/zero/1.0/ & http://www.canadensys.net/norms	Federal University of Vicosa (UFV/LEEP)			CorregoFazendinho_DynamicsPlot_2007-2015	Observation	faz_00495	CorregoFazendinha_plot_014	26-Jun-07	-19.2575	-45.49602778	faz_00495		http://www.ildis.org/LegumeWeb?version~10.01&genus~Piptadenia&species~gonoacantha	Piptadenia gonoacantha								Fabaceae	Piptadenia		gonoacantha		species	(Mart.)J.F.Macbr.	ICBN	Accepted
faz_00496		en	http://creativecommons.org/publicdomain/zero/1.0/ & http://www.canadensys.net/norms	Federal University of Vicosa (UFV/LEEP)			CorregoFazendinho_DynamicsPlot_2007-2015	Observation	faz_00496	CorregoFazendinha_plot_014	26-Jun-07	-19.2575	-45.49602778	faz_00496		http://www.theplantlist.org/tpl1.1/search?q=Swartzia	Swartzia sp								Fabaceae	Swartzia				genus		ICBN	Accepted
faz_00497		en	http://creativecommons.org/publicdomain/zero/1.0/ & http://www.canadensys.net/norms	Federal University of Vicosa (UFV/LEEP)			CorregoFazendinho_DynamicsPlot_2007-2015	Observation	faz_00497	CorregoFazendinha_plot_014	26-Jun-07	-19.2575	-45.49602778	faz_00497		http://www.theplantlist.org/tpl1.1/record/kew-131684;http://www.tropicos.org/Name/22101354	Myrcia tomentosa								Myrtaceae	Myrcia		tomentosa		species	(Aubl.) DC.	ICBN	Accepted
faz_00498		en	http://creativecommons.org/publicdomain/zero/1.0/ & http://www.canadensys.net/norms	Federal University of Vicosa (UFV/LEEP)			CorregoFazendinho_DynamicsPlot_2007-2015	Observation	faz_00498	CorregoFazendinha_plot_014	26-Jun-07	-19.2575	-45.49602778	faz_00498		http://www.theplantlist.org/tpl1.1/record/kew-2692836;http://www.tropicos.org/Name/50185045	Callisthene major								Vochysiaceae	Callisthene		major		species	Mart.	ICBN	Accepted
faz_00499		en	http://creativecommons.org/publicdomain/zero/1.0/ & http://www.canadensys.net/norms	Federal University of Vicosa (UFV/LEEP)			CorregoFazendinho_DynamicsPlot_2007-2015	Observation	faz_00499	CorregoFazendinha_plot_014	26-Jun-07	-19.2575	-45.49602778	faz_00499		http://www.theplantlist.org/tpl1.1/record/tro-2000043	Ilex cerasifolia								Aquifoliaceae	Ilex		cerasifolia		species	Reissek	ICBN	Accepted
faz_00500		en	http://creativecommons.org/publicdomain/zero/1.0/ & http://www.canadensys.net/norms	Federal University of Vicosa (UFV/LEEP)			CorregoFazendinho_DynamicsPlot_2007-2015	Observation	faz_00500	CorregoFazendinha_plot_014	26-Jun-07	-19.2575	-45.49602778	faz_00500		http://www.theplantlist.org/tpl1.1/record/kew-2747715;http://www.tropicos.org/Name/28600006	Cupania vernalis								Sapindaceae	Cupania		vernalis		species	Cambess.	ICBN	Accepted
faz_00501		en	http://creativecommons.org/publicdomain/zero/1.0/ & http://www.canadensys.net/norms	Federal University of Vicosa (UFV/LEEP)			CorregoFazendinho_DynamicsPlot_2007-2015	Observation	faz_00501	CorregoFazendinha_plot_014	26-Jun-07	-19.2575	-45.49602778	faz_00501		http://www.theplantlist.org/tpl1.1/record/kew-2601416;http://www.tropicos.org/Name/21200261	Siparuna guianensis								Siparunaceae	Siparuna		guianensis		species	Aubl.	ICBN	Accepted
faz_00502		en	http://creativecommons.org/publicdomain/zero/1.0/ & http://www.canadensys.net/norms	Federal University of Vicosa (UFV/LEEP)			CorregoFazendinho_DynamicsPlot_2007-2015	Observation	faz_00502	CorregoFazendinha_plot_014	26-Jun-07	-19.2575	-45.49602778	faz_00502		http://www.theplantlist.org/tpl1.1/record/kew-2834610;http://www.tropicos.org/Name/1600336	Guatteria sellowiana								Annonaceae	Guatteria		sellowiana		species	Schltdl.	ICBN	Accepted
faz_00503		en	http://creativecommons.org/publicdomain/zero/1.0/ & http://www.canadensys.net/norms	Federal University of Vicosa (UFV/LEEP)			CorregoFazendinho_DynamicsPlot_2007-2015	Observation	faz_00503	CorregoFazendinha_plot_014	26-Jun-07	-19.2575	-45.49602778	faz_00503		http://www.theplantlist.org/tpl1.1/record/kew-2692836;http://www.tropicos.org/Name/50185045	Callisthene major								Vochysiaceae	Callisthene		major		species	Mart.	ICBN	Accepted
faz_00504		en	http://creativecommons.org/publicdomain/zero/1.0/ & http://www.canadensys.net/norms	Federal University of Vicosa (UFV/LEEP)			CorregoFazendinho_DynamicsPlot_2007-2015	Observation	faz_00504	CorregoFazendinha_plot_014	26-Jun-07	-19.2575	-45.49602778	faz_00504		http://www.theplantlist.org/tpl1.1/record/kew-2692836;http://www.tropicos.org/Name/50185045	Callisthene major								Vochysiaceae	Callisthene		major		species	Mart.	ICBN	Accepted
faz_00505		en	http://creativecommons.org/publicdomain/zero/1.0/ & http://www.canadensys.net/norms	Federal University of Vicosa (UFV/LEEP)			CorregoFazendinho_DynamicsPlot_2007-2015	Observation	faz_00505	CorregoFazendinha_plot_014	26-Jun-07	-19.2575	-45.49602778	faz_00505		http://www.theplantlist.org/tpl1.1/record/kew-2601416;http://www.tropicos.org/Name/21200261	Siparuna guianensis								Siparunaceae	Siparuna		guianensis		species	Aubl.	ICBN	Accepted
faz_00507		en	http://creativecommons.org/publicdomain/zero/1.0/ & http://www.canadensys.net/norms	Federal University of Vicosa (UFV/LEEP)			CorregoFazendinho_DynamicsPlot_2007-2015	Observation	faz_00507	CorregoFazendinha_plot_015	26-Jun-07	-19.2575	-45.49602778	faz_00507		http://www.theplantlist.org/tpl1.1/record/kew-131639;http://www.tropicos.org/Name/22101779;http://plants.usda.gov/java/profile?symbol=MYSP	Myrcia splendens								Myrtaceae	Myrcia		splendens		species	(Sw.) DC.	ICBN	Accepted
faz_00508		en	http://creativecommons.org/publicdomain/zero/1.0/ & http://www.canadensys.net/norms	Federal University of Vicosa (UFV/LEEP)			CorregoFazendinho_DynamicsPlot_2007-2015	Observation	faz_00508	CorregoFazendinha_plot_015	26-Jun-07	-19.2575	-45.49602778	faz_00508		http://www.ildis.org/LegumeWeb?version~10.01&genus~Dalbergia&species~brasiliensis;http://www.tropicos.org/Name/13013946	Dalbergia brasiliensis								Fabaceae	Dalbergia		brasiliensis		species	Vogel	ICBN	Accepted
faz_00509		en	http://creativecommons.org/publicdomain/zero/1.0/ & http://www.canadensys.net/norms	Federal University of Vicosa (UFV/LEEP)			CorregoFazendinho_DynamicsPlot_2007-2015	Observation	faz_00509	CorregoFazendinha_plot_015	26-Jun-07	-19.2575	-45.49602778	faz_00509		http://www.theplantlist.org/tpl1.1/record/kew-2601416;http://www.tropicos.org/Name/21200261	Siparuna guianensis								Siparunaceae	Siparuna		guianensis		species	Aubl.	ICBN	Accepted
faz_00510		en	http://creativecommons.org/publicdomain/zero/1.0/ & http://www.canadensys.net/norms	Federal University of Vicosa (UFV/LEEP)			CorregoFazendinho_DynamicsPlot_2007-2015	Observation	faz_00510	CorregoFazendinha_plot_015	26-Jun-07	-19.2575	-45.49602778	faz_00510		http://www.theplantlist.org/tpl1.1/record/kew-131639;http://www.tropicos.org/Name/22101779;http://plants.usda.gov/java/profile?symbol=MYSP	Myrcia splendens								Myrtaceae	Myrcia		splendens		species	(Sw.) DC.	ICBN	Accepted
faz_00511		en	http://creativecommons.org/publicdomain/zero/1.0/ & http://www.canadensys.net/norms	Federal University of Vicosa (UFV/LEEP)			CorregoFazendinho_DynamicsPlot_2007-2015	Observation	faz_00511	CorregoFazendinha_plot_015	26-Jun-07	-19.2575	-45.49602778	faz_00511		http://www.theplantlist.org/tpl1.1/record/kew-2692836;http://www.tropicos.org/Name/50185045	Callisthene major								Vochysiaceae	Callisthene		major		species	Mart.	ICBN	Accepted
faz_00512		en	http://creativecommons.org/publicdomain/zero/1.0/ & http://www.canadensys.net/norms	Federal University of Vicosa (UFV/LEEP)			CorregoFazendinho_DynamicsPlot_2007-2015	Observation	faz_00512	CorregoFazendinha_plot_015	26-Jun-07	-19.2575	-45.49602778	faz_00512		http://www.theplantlist.org/tpl1.1/record/kew-2601416;http://www.tropicos.org/Name/21200261	Siparuna guianensis								Siparunaceae	Siparuna		guianensis		species	Aubl.	ICBN	Accepted
faz_00513		en	http://creativecommons.org/publicdomain/zero/1.0/ & http://www.canadensys.net/norms	Federal University of Vicosa (UFV/LEEP)			CorregoFazendinho_DynamicsPlot_2007-2015	Observation	faz_00513	CorregoFazendinha_plot_015	26-Jun-07	-19.2575	-45.49602778	faz_00513		http://www.ildis.org/LegumeWeb?version~10.01&genus~Dalbergia&species~brasiliensis;http://www.tropicos.org/Name/13013946	Dalbergia brasiliensis								Fabaceae	Dalbergia		brasiliensis		species	Vogel	ICBN	Accepted
faz_00514		en	http://creativecommons.org/publicdomain/zero/1.0/ & http://www.canadensys.net/norms	Federal University of Vicosa (UFV/LEEP)			CorregoFazendinho_DynamicsPlot_2007-2015	Observation	faz_00514	CorregoFazendinha_plot_015	26-Jun-07	-19.2575	-45.49602778	faz_00514		http://www.ildis.org/LegumeWeb?version~10.01&genus~Machaerium&species~villosum;http://www.tropicos.org/Name/13035375	Machaerium villosum								Fabaceae	Machaerium		villosum		species	Vogel	ICBN	Accepted
faz_00515		en	http://creativecommons.org/publicdomain/zero/1.0/ & http://www.canadensys.net/norms	Federal University of Vicosa (UFV/LEEP)			CorregoFazendinho_DynamicsPlot_2007-2015	Observation	faz_00515	CorregoFazendinha_plot_015	26-Jun-07	-19.2575	-45.49602778	faz_00515		http://www.ildis.org/LegumeWeb?version~10.01&genus~Machaerium&species~villosum;http://www.tropicos.org/Name/13035375	Machaerium villosum								Fabaceae	Machaerium		villosum		species	Vogel	ICBN	Accepted
faz_00516		en	http://creativecommons.org/publicdomain/zero/1.0/ & http://www.canadensys.net/norms	Federal University of Vicosa (UFV/LEEP)			CorregoFazendinho_DynamicsPlot_2007-2015	Observation	faz_00516	CorregoFazendinha_plot_015	26-Jun-07	-19.2575	-45.49602778	faz_00516		http://www.theplantlist.org/tpl1.1/record/tro-2000043	Ilex cerasifolia								Aquifoliaceae	Ilex		cerasifolia		species	Reissek	ICBN	Accepted
faz_00517		en	http://creativecommons.org/publicdomain/zero/1.0/ & http://www.canadensys.net/norms	Federal University of Vicosa (UFV/LEEP)			CorregoFazendinho_DynamicsPlot_2007-2015	Observation	faz_00517	CorregoFazendinha_plot_015	26-Jun-07	-19.2575	-45.49602778	faz_00517		http://www.theplantlist.org/tpl1.1/search?q=Swartzia	Swartzia sp								Fabaceae	Swartzia				genus		ICBN	Accepted
faz_00518		en	http://creativecommons.org/publicdomain/zero/1.0/ & http://www.canadensys.net/norms	Federal University of Vicosa (UFV/LEEP)			CorregoFazendinho_DynamicsPlot_2007-2015	Observation	faz_00518	CorregoFazendinha_plot_015	26-Jun-07	-19.2575	-45.49602778	faz_00518		http://www.ildis.org/LegumeWeb?version~10.01&genus~Dalbergia&species~brasiliensis;http://www.tropicos.org/Name/13013946	Dalbergia brasiliensis								Fabaceae	Dalbergia		brasiliensis		species	Vogel	ICBN	Accepted
faz_00519		en	http://creativecommons.org/publicdomain/zero/1.0/ & http://www.canadensys.net/norms	Federal University of Vicosa (UFV/LEEP)			CorregoFazendinho_DynamicsPlot_2007-2015	Observation	faz_00519	CorregoFazendinha_plot_015	26-Jun-07	-19.2575	-45.49602778	faz_00519		http://www.theplantlist.org/tpl1.1/record/kew-2601416;http://www.tropicos.org/Name/21200261	Siparuna guianensis								Siparunaceae	Siparuna		guianensis		species	Aubl.	ICBN	Accepted
faz_00520		en	http://creativecommons.org/publicdomain/zero/1.0/ & http://www.canadensys.net/norms	Federal University of Vicosa (UFV/LEEP)			CorregoFazendinho_DynamicsPlot_2007-2015	Observation	faz_00520	CorregoFazendinha_plot_015	26-Jun-07	-19.2575	-45.49602778	faz_00520		http://www.ildis.org/LegumeWeb?version~10.01&genus~Dalbergia&species~brasiliensis;http://www.tropicos.org/Name/13013946	Dalbergia brasiliensis								Fabaceae	Dalbergia		brasiliensis		species	Vogel	ICBN	Accepted
faz_00521		en	http://creativecommons.org/publicdomain/zero/1.0/ & http://www.canadensys.net/norms	Federal University of Vicosa (UFV/LEEP)			CorregoFazendinho_DynamicsPlot_2007-2015	Observation	faz_00521	CorregoFazendinha_plot_015	26-Jun-07	-19.2575	-45.49602778	faz_00521		http://www.ildis.org/LegumeWeb?version~10.01&genus~Dalbergia&species~brasiliensis;http://www.tropicos.org/Name/13013946	Dalbergia brasiliensis								Fabaceae	Dalbergia		brasiliensis		species	Vogel	ICBN	Accepted
faz_00522		en	http://creativecommons.org/publicdomain/zero/1.0/ & http://www.canadensys.net/norms	Federal University of Vicosa (UFV/LEEP)			CorregoFazendinho_DynamicsPlot_2007-2015	Observation	faz_00522	CorregoFazendinha_plot_015	26-Jun-07	-19.2575	-45.49602778	faz_00522		http://www.theplantlist.org/tpl1.1/record/kew-2692836;http://www.tropicos.org/Name/50185045	Callisthene major								Vochysiaceae	Callisthene		major		species	Mart.	ICBN	Accepted
faz_00523		en	http://creativecommons.org/publicdomain/zero/1.0/ & http://www.canadensys.net/norms	Federal University of Vicosa (UFV/LEEP)			CorregoFazendinho_DynamicsPlot_2007-2015	Observation	faz_00523	CorregoFazendinha_plot_015	26-Jun-07	-19.2575	-45.49602778	faz_00523		http://www.theplantlist.org/tpl1.1/search?q=Pterogyne;http://www.ildis.org/LegumeWeb?version~10.01&genus~Pterogyne	Pterogyne sp								Fabaceae	Pterogyne				genus		ICBN	No opinion
faz_00524		en	http://creativecommons.org/publicdomain/zero/1.0/ & http://www.canadensys.net/norms	Federal University of Vicosa (UFV/LEEP)			CorregoFazendinho_DynamicsPlot_2007-2015	Observation	faz_00524	CorregoFazendinha_plot_015	26-Jun-07	-19.2575	-45.49602778	faz_00524		http://www.theplantlist.org/tpl1.1/record/kew-2601416;http://www.tropicos.org/Name/21200261	Siparuna guianensis								Siparunaceae	Siparuna		guianensis		species	Aubl.	ICBN	Accepted
faz_00525		en	http://creativecommons.org/publicdomain/zero/1.0/ & http://www.canadensys.net/norms	Federal University of Vicosa (UFV/LEEP)			CorregoFazendinho_DynamicsPlot_2007-2015	Observation	faz_00525	CorregoFazendinha_plot_015	26-Jun-07	-19.2575	-45.49602778	faz_00525		http://www.ildis.org/LegumeWeb?version~10.01&genus~Dalbergia&species~brasiliensis;http://www.tropicos.org/Name/13013946	Dalbergia brasiliensis								Fabaceae	Dalbergia		brasiliensis		species	Vogel	ICBN	Accepted
faz_00526		en	http://creativecommons.org/publicdomain/zero/1.0/ & http://www.canadensys.net/norms	Federal University of Vicosa (UFV/LEEP)			CorregoFazendinho_DynamicsPlot_2007-2015	Observation	faz_00526	CorregoFazendinha_plot_015	26-Jun-07	-19.2575	-45.49602778	faz_00526		http://www.theplantlist.org/tpl1.1/record/kew-2601416;http://www.tropicos.org/Name/21200261	Siparuna guianensis								Siparunaceae	Siparuna		guianensis		species	Aubl.	ICBN	Accepted
faz_00527		en	http://creativecommons.org/publicdomain/zero/1.0/ & http://www.canadensys.net/norms	Federal University of Vicosa (UFV/LEEP)			CorregoFazendinho_DynamicsPlot_2007-2015	Observation	faz_00527	CorregoFazendinha_plot_015	26-Jun-07	-19.2575	-45.49602778	faz_00527		http://www.theplantlist.org/tpl1.1/search?q=Copaifera+langsdorffii	Copaifera langsdorffii								Fabaceae	Copaifera		langsdorffii		species	Desf.	ICBN	No opinion
faz_00528		en	http://creativecommons.org/publicdomain/zero/1.0/ & http://www.canadensys.net/norms	Federal University of Vicosa (UFV/LEEP)			CorregoFazendinho_DynamicsPlot_2007-2015	Observation	faz_00528	CorregoFazendinha_plot_015	26-Jun-07	-19.2575	-45.49602778	faz_00528		http://www.theplantlist.org/tpl1.1/record/kew-2692836;http://www.tropicos.org/Name/50185045	Callisthene major								Vochysiaceae	Callisthene		major		species	Mart.	ICBN	Accepted
faz_00529		en	http://creativecommons.org/publicdomain/zero/1.0/ & http://www.canadensys.net/norms	Federal University of Vicosa (UFV/LEEP)			CorregoFazendinho_DynamicsPlot_2007-2015	Observation	faz_00529	CorregoFazendinha_plot_015	26-Jun-07	-19.2575	-45.49602778	faz_00529		http://www.theplantlist.org/tpl1.1/record/kew-2692836;http://www.tropicos.org/Name/50185045	Callisthene major								Vochysiaceae	Callisthene		major		species	Mart.	ICBN	Accepted
faz_00530		en	http://creativecommons.org/publicdomain/zero/1.0/ & http://www.canadensys.net/norms	Federal University of Vicosa (UFV/LEEP)			CorregoFazendinho_DynamicsPlot_2007-2015	Observation	faz_00530	CorregoFazendinha_plot_015	26-Jun-07	-19.2575	-45.49602778	faz_00530		http://www.theplantlist.org/tpl1.1/record/kew-2868208;http://www.tropicos.org/Name/34100160	Qualea multiflora								Vochysiaceae	Qualea		multiflora		species	Mart.	ICBN	Accepted
faz_00531		en	http://creativecommons.org/publicdomain/zero/1.0/ & http://www.canadensys.net/norms	Federal University of Vicosa (UFV/LEEP)			CorregoFazendinho_DynamicsPlot_2007-2015	Observation	faz_00531	CorregoFazendinha_plot_015	26-Jun-07	-19.2575	-45.49602778	faz_00531		http://www.theplantlist.org/tpl1.1/record/kew-2692836;http://www.tropicos.org/Name/50185045	Callisthene major								Vochysiaceae	Callisthene		major		species	Mart.	ICBN	Accepted
faz_00532		en	http://creativecommons.org/publicdomain/zero/1.0/ & http://www.canadensys.net/norms	Federal University of Vicosa (UFV/LEEP)			CorregoFazendinho_DynamicsPlot_2007-2015	Observation	faz_00532	CorregoFazendinha_plot_015	26-Jun-07	-19.2575	-45.49602778	faz_00532		http://www.theplantlist.org/tpl1.1/record/kew-2664117;http://www.tropicos.org/Name/1300083	Astronium fraxinifolium								Anacardiaceae	Astronium		fraxinifolium		species	Schott	ICBN	Accepted
faz_00533		en	http://creativecommons.org/publicdomain/zero/1.0/ & http://www.canadensys.net/norms	Federal University of Vicosa (UFV/LEEP)			CorregoFazendinho_DynamicsPlot_2007-2015	Observation	faz_00533	CorregoFazendinha_plot_015	26-Jun-07	-19.2575	-45.49602778	faz_00533		http://www.theplantlist.org/tpl1.1/record/kew-2692836;http://www.tropicos.org/Name/50185045	Callisthene major								Vochysiaceae	Callisthene		major		species	Mart.	ICBN	Accepted
faz_00534		en	http://creativecommons.org/publicdomain/zero/1.0/ & http://www.canadensys.net/norms	Federal University of Vicosa (UFV/LEEP)			CorregoFazendinho_DynamicsPlot_2007-2015	Observation	faz_00534	CorregoFazendinha_plot_015	26-Jun-07	-19.2575	-45.49602778	faz_00534		http://www.theplantlist.org/tpl1.1/record/kew-2692836;http://www.tropicos.org/Name/50185045	Callisthene major								Vochysiaceae	Callisthene		major		species	Mart.	ICBN	Accepted
faz_00535		en	http://creativecommons.org/publicdomain/zero/1.0/ & http://www.canadensys.net/norms	Federal University of Vicosa (UFV/LEEP)			CorregoFazendinho_DynamicsPlot_2007-2015	Observation	faz_00535	CorregoFazendinha_plot_015	26-Jun-07	-19.2575	-45.49602778	faz_00535		http://www.theplantlist.org/tpl1.1/record/kew-2601416;http://www.tropicos.org/Name/21200261	Siparuna guianensis								Siparunaceae	Siparuna		guianensis		species	Aubl.	ICBN	Accepted
faz_00536		en	http://creativecommons.org/publicdomain/zero/1.0/ & http://www.canadensys.net/norms	Federal University of Vicosa (UFV/LEEP)			CorregoFazendinho_DynamicsPlot_2007-2015	Observation	faz_00536	CorregoFazendinha_plot_015	26-Jun-07	-19.2575	-45.49602778	faz_00536		http://www.theplantlist.org/tpl1.1/record/kew-2601416;http://www.tropicos.org/Name/21200261	Siparuna guianensis								Siparunaceae	Siparuna		guianensis		species	Aubl.	ICBN	Accepted
faz_00537		en	http://creativecommons.org/publicdomain/zero/1.0/ & http://www.canadensys.net/norms	Federal University of Vicosa (UFV/LEEP)			CorregoFazendinho_DynamicsPlot_2007-2015	Observation	faz_00537	CorregoFazendinha_plot_015	26-Jun-07	-19.2575	-45.49602778	faz_00537		http://www.theplantlist.org/tpl1.1/search?q=Swartzia	Swartzia sp								Fabaceae	Swartzia				genus		ICBN	Accepted
faz_00538		en	http://creativecommons.org/publicdomain/zero/1.0/ & http://www.canadensys.net/norms	Federal University of Vicosa (UFV/LEEP)			CorregoFazendinho_DynamicsPlot_2007-2015	Observation	faz_00538	CorregoFazendinha_plot_015	26-Jun-07	-19.2575	-45.49602778	faz_00538		http://www.theplantlist.org/tpl1.1/record/kew-2692836;http://www.tropicos.org/Name/50185045	Callisthene major								Vochysiaceae	Callisthene		major		species	Mart.	ICBN	Accepted
faz_00539		en	http://creativecommons.org/publicdomain/zero/1.0/ & http://www.canadensys.net/norms	Federal University of Vicosa (UFV/LEEP)			CorregoFazendinho_DynamicsPlot_2007-2015	Observation	faz_00539	CorregoFazendinha_plot_016	26-Jun-07	-19.2575	-45.49602778	faz_00539		http://www.theplantlist.org/tpl1.1/record/kew-2601416;http://www.tropicos.org/Name/21200261	Siparuna guianensis								Siparunaceae	Siparuna		guianensis		species	Aubl.	ICBN	Accepted
faz_00540		en	http://creativecommons.org/publicdomain/zero/1.0/ & http://www.canadensys.net/norms	Federal University of Vicosa (UFV/LEEP)			CorregoFazendinho_DynamicsPlot_2007-2015	Observation	faz_00540	CorregoFazendinha_plot_016	26-Jun-07	-19.2575	-45.49602778	faz_00540		http://www.theplantlist.org/tpl1.1/record/kew-2601416;http://www.tropicos.org/Name/21200261	Siparuna guianensis								Siparunaceae	Siparuna		guianensis		species	Aubl.	ICBN	Accepted
faz_00541		en	http://creativecommons.org/publicdomain/zero/1.0/ & http://www.canadensys.net/norms	Federal University of Vicosa (UFV/LEEP)			CorregoFazendinho_DynamicsPlot_2007-2015	Observation	faz_00541	CorregoFazendinha_plot_016	26-Jun-07	-19.2575	-45.49602778	faz_00541		http://www.theplantlist.org/tpl1.1/record/kew-2692836;http://www.tropicos.org/Name/50185045	Callisthene major								Vochysiaceae	Callisthene		major		species	Mart.	ICBN	Accepted
faz_00542		en	http://creativecommons.org/publicdomain/zero/1.0/ & http://www.canadensys.net/norms	Federal University of Vicosa (UFV/LEEP)			CorregoFazendinho_DynamicsPlot_2007-2015	Observation	faz_00542	CorregoFazendinha_plot_016	26-Jun-07	-19.2575	-45.49602778	faz_00542		http://www.theplantlist.org/tpl1.1/record/kew-2692836;http://www.tropicos.org/Name/50185045	Callisthene major								Vochysiaceae	Callisthene		major		species	Mart.	ICBN	Accepted
faz_00543		en	http://creativecommons.org/publicdomain/zero/1.0/ & http://www.canadensys.net/norms	Federal University of Vicosa (UFV/LEEP)			CorregoFazendinho_DynamicsPlot_2007-2015	Observation	faz_00543	CorregoFazendinha_plot_016	26-Jun-07	-19.2575	-45.49602778	faz_00543		http://www.theplantlist.org/tpl1.1/record/kew-2868208;http://www.tropicos.org/Name/34100160	Qualea multiflora								Vochysiaceae	Qualea		multiflora		species	Mart.	ICBN	Accepted
faz_00544		en	http://creativecommons.org/publicdomain/zero/1.0/ & http://www.canadensys.net/norms	Federal University of Vicosa (UFV/LEEP)			CorregoFazendinho_DynamicsPlot_2007-2015	Observation	faz_00544	CorregoFazendinha_plot_016	26-Jun-07	-19.2575	-45.49602778	faz_00544		http://www.theplantlist.org/tpl1.1/record/kew-2692836;http://www.tropicos.org/Name/50185045	Callisthene major								Vochysiaceae	Callisthene		major		species	Mart.	ICBN	Accepted
faz_00545		en	http://creativecommons.org/publicdomain/zero/1.0/ & http://www.canadensys.net/norms	Federal University of Vicosa (UFV/LEEP)			CorregoFazendinho_DynamicsPlot_2007-2015	Observation	faz_00545	CorregoFazendinha_plot_016	26-Jun-07	-19.2575	-45.49602778	faz_00545		http://www.theplantlist.org/tpl1.1/record/tro-2000043	Ilex cerasifolia								Aquifoliaceae	Ilex		cerasifolia		species	Reissek	ICBN	Accepted
faz_00546		en	http://creativecommons.org/publicdomain/zero/1.0/ & http://www.canadensys.net/norms	Federal University of Vicosa (UFV/LEEP)			CorregoFazendinho_DynamicsPlot_2007-2015	Observation	faz_00546	CorregoFazendinha_plot_016	26-Jun-07	-19.2575	-45.49602778	faz_00546		http://www.theplantlist.org/tpl1.1/record/kew-2692836;http://www.tropicos.org/Name/50185045	Callisthene major								Vochysiaceae	Callisthene		major		species	Mart.	ICBN	Accepted
faz_00547		en	http://creativecommons.org/publicdomain/zero/1.0/ & http://www.canadensys.net/norms	Federal University of Vicosa (UFV/LEEP)			CorregoFazendinho_DynamicsPlot_2007-2015	Observation	faz_00547	CorregoFazendinha_plot_016	26-Jun-07	-19.2575	-45.49602778	faz_00547		http://www.theplantlist.org/tpl1.1/record/kew-2692836;http://www.tropicos.org/Name/50185045	Callisthene major								Vochysiaceae	Callisthene		major		species	Mart.	ICBN	Accepted
faz_00548		en	http://creativecommons.org/publicdomain/zero/1.0/ & http://www.canadensys.net/norms	Federal University of Vicosa (UFV/LEEP)			CorregoFazendinho_DynamicsPlot_2007-2015	Observation	faz_00548	CorregoFazendinha_plot_016	26-Jun-07	-19.2575	-45.49602778	faz_00548		http://www.theplantlist.org/tpl1.1/record/kew-2692836;http://www.tropicos.org/Name/50185045	Callisthene major								Vochysiaceae	Callisthene		major		species	Mart.	ICBN	Accepted
faz_00549		en	http://creativecommons.org/publicdomain/zero/1.0/ & http://www.canadensys.net/norms	Federal University of Vicosa (UFV/LEEP)			CorregoFazendinho_DynamicsPlot_2007-2015	Observation	faz_00549	CorregoFazendinha_plot_016	26-Jun-07	-19.2575	-45.49602778	faz_00549		http://www.theplantlist.org/tpl1.1/record/kew-2692836;http://www.tropicos.org/Name/50185045	Callisthene major								Vochysiaceae	Callisthene		major		species	Mart.	ICBN	Accepted
faz_00550		en	http://creativecommons.org/publicdomain/zero/1.0/ & http://www.canadensys.net/norms	Federal University of Vicosa (UFV/LEEP)			CorregoFazendinho_DynamicsPlot_2007-2015	Observation	faz_00550	CorregoFazendinha_plot_016	26-Jun-07	-19.2575	-45.49602778	faz_00550		http://www.theplantlist.org/tpl1.1/record/kew-2692836;http://www.tropicos.org/Name/50185045	Callisthene major								Vochysiaceae	Callisthene		major		species	Mart.	ICBN	Accepted
faz_00551		en	http://creativecommons.org/publicdomain/zero/1.0/ & http://www.canadensys.net/norms	Federal University of Vicosa (UFV/LEEP)			CorregoFazendinho_DynamicsPlot_2007-2015	Observation	faz_00551	CorregoFazendinha_plot_016	26-Jun-07	-19.2575	-45.49602778	faz_00551		http://www.theplantlist.org/tpl1.1/record/kew-2834705;http://www.tropicos.org/Name/30400486;http://plants.usda.gov/java/profile?symbol=GUUL	Guazuma ulmifolia								Malvaceae	Guazuma		ulmifolia		species	Lam.	ICBN	Accepted
faz_00552		en	http://creativecommons.org/publicdomain/zero/1.0/ & http://www.canadensys.net/norms	Federal University of Vicosa (UFV/LEEP)			CorregoFazendinho_DynamicsPlot_2007-2015	Observation	faz_00552	CorregoFazendinha_plot_016	26-Jun-07	-19.2575	-45.49602778	faz_00552		http://www.theplantlist.org/tpl1.1/record/kew-131639;http://www.tropicos.org/Name/22101779;http://plants.usda.gov/java/profile?symbol=MYSP	Myrcia splendens								Myrtaceae	Myrcia		splendens		species	(Sw.) DC.	ICBN	Accepted
faz_00553		en	http://creativecommons.org/publicdomain/zero/1.0/ & http://www.canadensys.net/norms	Federal University of Vicosa (UFV/LEEP)			CorregoFazendinho_DynamicsPlot_2007-2015	Observation	faz_00553	CorregoFazendinha_plot_016	26-Jun-07	-19.2575	-45.49602778	faz_00553		http://www.theplantlist.org/tpl1.1/record/kew-2601416;http://www.tropicos.org/Name/21200261	Siparuna guianensis								Siparunaceae	Siparuna		guianensis		species	Aubl.	ICBN	Accepted
faz_00554		en	http://creativecommons.org/publicdomain/zero/1.0/ & http://www.canadensys.net/norms	Federal University of Vicosa (UFV/LEEP)			CorregoFazendinho_DynamicsPlot_2007-2015	Observation	faz_00554	CorregoFazendinha_plot_016	26-Jun-07	-19.2575	-45.49602778	faz_00554		http://www.theplantlist.org/tpl1.1/record/kew-2868182;http://www.tropicos.org/Name/34100133	Qualea grandiflora								Vochysiaceae	Qualea		grandiflora		species	Mart.	ICBN	Accepted
faz_00555		en	http://creativecommons.org/publicdomain/zero/1.0/ & http://www.canadensys.net/norms	Federal University of Vicosa (UFV/LEEP)			CorregoFazendinho_DynamicsPlot_2007-2015	Observation	faz_00555	CorregoFazendinha_plot_016	26-Jun-07	-19.2575	-45.49602778	faz_00555		http://www.theplantlist.org/tpl1.1/record/kew-2868182;http://www.tropicos.org/Name/34100133	Qualea grandiflora								Vochysiaceae	Qualea		grandiflora		species	Mart.	ICBN	Accepted
faz_00556		en	http://creativecommons.org/publicdomain/zero/1.0/ & http://www.canadensys.net/norms	Federal University of Vicosa (UFV/LEEP)			CorregoFazendinho_DynamicsPlot_2007-2015	Observation	faz_00556	CorregoFazendinha_plot_016	26-Jun-07	-19.2575	-45.49602778	faz_00556		http://www.theplantlist.org/tpl1.1/record/kew-2692836;http://www.tropicos.org/Name/50185045	Callisthene major								Vochysiaceae	Callisthene		major		species	Mart.	ICBN	Accepted
faz_00557		en	http://creativecommons.org/publicdomain/zero/1.0/ & http://www.canadensys.net/norms	Federal University of Vicosa (UFV/LEEP)			CorregoFazendinho_DynamicsPlot_2007-2015	Observation	faz_00557	CorregoFazendinha_plot_016	26-Jun-07	-19.2575	-45.49602778	faz_00557		http://www.theplantlist.org/tpl1.1/record/kew-2868182;http://www.tropicos.org/Name/34100133	Qualea grandiflora								Vochysiaceae	Qualea		grandiflora		species	Mart.	ICBN	Accepted
faz_00558		en	http://creativecommons.org/publicdomain/zero/1.0/ & http://www.canadensys.net/norms	Federal University of Vicosa (UFV/LEEP)			CorregoFazendinho_DynamicsPlot_2007-2015	Observation	faz_00558	CorregoFazendinha_plot_016	26-Jun-07	-19.2575	-45.49602778	faz_00558		http://www.theplantlist.org/tpl1.1/record/kew-2692836;http://www.tropicos.org/Name/50185045	Callisthene major								Vochysiaceae	Callisthene		major		species	Mart.	ICBN	Accepted
faz_00559		en	http://creativecommons.org/publicdomain/zero/1.0/ & http://www.canadensys.net/norms	Federal University of Vicosa (UFV/LEEP)			CorregoFazendinho_DynamicsPlot_2007-2015	Observation	faz_00559	CorregoFazendinha_plot_016	26-Jun-07	-19.2575	-45.49602778	faz_00559		http://www.theplantlist.org/tpl1.1/record/kew-2601416;http://www.tropicos.org/Name/21200261	Siparuna guianensis								Siparunaceae	Siparuna		guianensis		species	Aubl.	ICBN	Accepted
faz_00560		en	http://creativecommons.org/publicdomain/zero/1.0/ & http://www.canadensys.net/norms	Federal University of Vicosa (UFV/LEEP)			CorregoFazendinho_DynamicsPlot_2007-2015	Observation	faz_00560	CorregoFazendinha_plot_016	26-Jun-07	-19.2575	-45.49602778	faz_00560		http://www.theplantlist.org/tpl1.1/record/tro-2000043	Ilex cerasifolia								Aquifoliaceae	Ilex		cerasifolia		species	Reissek	ICBN	Accepted
faz_00561		en	http://creativecommons.org/publicdomain/zero/1.0/ & http://www.canadensys.net/norms	Federal University of Vicosa (UFV/LEEP)			CorregoFazendinho_DynamicsPlot_2007-2015	Observation	faz_00561	CorregoFazendinha_plot_016	26-Jun-07	-19.2575	-45.49602778	faz_00561		http://www.theplantlist.org/tpl1.1/record/kew-2692836;http://www.tropicos.org/Name/50185045	Callisthene major								Vochysiaceae	Callisthene		major		species	Mart.	ICBN	Accepted
faz_00562		en	http://creativecommons.org/publicdomain/zero/1.0/ & http://www.canadensys.net/norms	Federal University of Vicosa (UFV/LEEP)			CorregoFazendinho_DynamicsPlot_2007-2015	Observation	faz_00562	CorregoFazendinha_plot_016	26-Jun-07	-19.2575	-45.49602778	faz_00562		http://www.theplantlist.org/tpl1.1/record/kew-2664117;http://www.tropicos.org/Name/1300083	Astronium fraxinifolium								Anacardiaceae	Astronium		fraxinifolium		species	Schott	ICBN	Accepted
faz_00563		en	http://creativecommons.org/publicdomain/zero/1.0/ & http://www.canadensys.net/norms	Federal University of Vicosa (UFV/LEEP)			CorregoFazendinho_DynamicsPlot_2007-2015	Observation	faz_00563	CorregoFazendinha_plot_016	26-Jun-07	-19.2575	-45.49602778	faz_00563		http://www.theplantlist.org/tpl1.1/record/kew-2692836;http://www.tropicos.org/Name/50185045	Callisthene major								Vochysiaceae	Callisthene		major		species	Mart.	ICBN	Accepted
faz_00564		en	http://creativecommons.org/publicdomain/zero/1.0/ & http://www.canadensys.net/norms	Federal University of Vicosa (UFV/LEEP)			CorregoFazendinho_DynamicsPlot_2007-2015	Observation	faz_00564	CorregoFazendinha_plot_016	26-Jun-07	-19.2575	-45.49602778	faz_00564		http://www.theplantlist.org/tpl1.1/record/kew-2692836;http://www.tropicos.org/Name/50185045	Callisthene major								Vochysiaceae	Callisthene		major		species	Mart.	ICBN	Accepted
faz_00565		en	http://creativecommons.org/publicdomain/zero/1.0/ & http://www.canadensys.net/norms	Federal University of Vicosa (UFV/LEEP)			CorregoFazendinho_DynamicsPlot_2007-2015	Observation	faz_00565	CorregoFazendinha_plot_016	26-Jun-07	-19.2575	-45.49602778	faz_00565		http://www.ildis.org/LegumeWeb?version~10.01&genus~Piptadenia&species~gonoacantha	Piptadenia gonoacantha								Fabaceae	Piptadenia		gonoacantha		species	(Mart.)J.F.Macbr.	ICBN	Accepted
faz_00566		en	http://creativecommons.org/publicdomain/zero/1.0/ & http://www.canadensys.net/norms	Federal University of Vicosa (UFV/LEEP)			CorregoFazendinho_DynamicsPlot_2007-2015	Observation	faz_00566	CorregoFazendinha_plot_016	26-Jun-07	-19.2575	-45.49602778	faz_00566		http://www.theplantlist.org/tpl1.1/record/kew-2601416;http://www.tropicos.org/Name/21200261	Siparuna guianensis								Siparunaceae	Siparuna		guianensis		species	Aubl.	ICBN	Accepted
faz_00567		en	http://creativecommons.org/publicdomain/zero/1.0/ & http://www.canadensys.net/norms	Federal University of Vicosa (UFV/LEEP)			CorregoFazendinho_DynamicsPlot_2007-2015	Observation	faz_00567	CorregoFazendinha_plot_016	26-Jun-07	-19.2575	-45.49602778	faz_00567		http://www.theplantlist.org/tpl1.1/record/kew-2692836;http://www.tropicos.org/Name/50185045	Callisthene major								Vochysiaceae	Callisthene		major		species	Mart.	ICBN	Accepted
faz_00568		en	http://creativecommons.org/publicdomain/zero/1.0/ & http://www.canadensys.net/norms	Federal University of Vicosa (UFV/LEEP)			CorregoFazendinho_DynamicsPlot_2007-2015	Observation	faz_00568	CorregoFazendinha_plot_016	26-Jun-07	-19.2575	-45.49602778	faz_00568		http://www.theplantlist.org/tpl1.1/record/kew-2601416;http://www.tropicos.org/Name/21200261	Siparuna guianensis								Siparunaceae	Siparuna		guianensis		species	Aubl.	ICBN	Accepted
faz_00571		en	http://creativecommons.org/publicdomain/zero/1.0/ & http://www.canadensys.net/norms	Federal University of Vicosa (UFV/LEEP)			CorregoFazendinho_DynamicsPlot_2007-2015	Observation	faz_00571	CorregoFazendinha_plot_016	26-Jun-07	-19.2575	-45.49602778	faz_00571		http://www.theplantlist.org/tpl1.1/record/kew-2692836;http://www.tropicos.org/Name/50185045	Callisthene major								Vochysiaceae	Callisthene		major		species	Mart.	ICBN	Accepted
faz_00572		en	http://creativecommons.org/publicdomain/zero/1.0/ & http://www.canadensys.net/norms	Federal University of Vicosa (UFV/LEEP)			CorregoFazendinho_DynamicsPlot_2007-2015	Observation	faz_00572	CorregoFazendinha_plot_016	26-Jun-07	-19.2575	-45.49602778	faz_00572		http://www.theplantlist.org/tpl1.1/record/kew-318665	Handroanthus ochraceus								Bignoniaceae	Tabebuia		ochracea		species	(Cham.) Mattos	ICBN	Synonym
faz_00573		en	http://creativecommons.org/publicdomain/zero/1.0/ & http://www.canadensys.net/norms	Federal University of Vicosa (UFV/LEEP)			CorregoFazendinho_DynamicsPlot_2007-2015	Observation	faz_00573	CorregoFazendinha_plot_016	26-Jun-07	-19.2575	-45.49602778	faz_00573		http://www.ildis.org/LegumeWeb?version~10.01&genus~Piptadenia&species~gonoacantha	Piptadenia gonoacantha								Fabaceae	Piptadenia		gonoacantha		species	(Mart.)J.F.Macbr.	ICBN	Accepted
faz_00574		en	http://creativecommons.org/publicdomain/zero/1.0/ & http://www.canadensys.net/norms	Federal University of Vicosa (UFV/LEEP)			CorregoFazendinho_DynamicsPlot_2007-2015	Observation	faz_00574	CorregoFazendinha_plot_016	26-Jun-07	-19.2575	-45.49602778	faz_00574		http://www.theplantlist.org/tpl1.1/record/kew-2692836;http://www.tropicos.org/Name/50185045	Callisthene major								Vochysiaceae	Callisthene		major		species	Mart.	ICBN	Accepted
faz_00575		en	http://creativecommons.org/publicdomain/zero/1.0/ & http://www.canadensys.net/norms	Federal University of Vicosa (UFV/LEEP)			CorregoFazendinho_DynamicsPlot_2007-2015	Observation	faz_00575	CorregoFazendinha_plot_016	26-Jun-07	-19.2575	-45.49602778	faz_00575		http://www.theplantlist.org/tpl1.1/record/kew-2692836;http://www.tropicos.org/Name/50185045	Callisthene major								Vochysiaceae	Callisthene		major		species	Mart.	ICBN	Accepted
faz_00576		en	http://creativecommons.org/publicdomain/zero/1.0/ & http://www.canadensys.net/norms	Federal University of Vicosa (UFV/LEEP)			CorregoFazendinho_DynamicsPlot_2007-2015	Observation	faz_00576	CorregoFazendinha_plot_016	26-Jun-07	-19.2575	-45.49602778	faz_00576		http://www.theplantlist.org/tpl1.1/record/kew-2692836;http://www.tropicos.org/Name/50185045	Callisthene major								Vochysiaceae	Callisthene		major		species	Mart.	ICBN	Accepted
faz_00577		en	http://creativecommons.org/publicdomain/zero/1.0/ & http://www.canadensys.net/norms	Federal University of Vicosa (UFV/LEEP)			CorregoFazendinho_DynamicsPlot_2007-2015	Observation	faz_00577	CorregoFazendinha_plot_016	26-Jun-07	-19.2575	-45.49602778	faz_00577		http://www.theplantlist.org/tpl1.1/record/kew-2692836;http://www.tropicos.org/Name/50185045	Callisthene major								Vochysiaceae	Callisthene		major		species	Mart.	ICBN	Accepted
faz_00578		en	http://creativecommons.org/publicdomain/zero/1.0/ & http://www.canadensys.net/norms	Federal University of Vicosa (UFV/LEEP)			CorregoFazendinho_DynamicsPlot_2007-2015	Observation	faz_00578	CorregoFazendinha_plot_016	26-Jun-07	-19.2575	-45.49602778	faz_00578		http://www.theplantlist.org/tpl1.1/record/kew-2601416;http://www.tropicos.org/Name/21200261	Siparuna guianensis								Siparunaceae	Siparuna		guianensis		species	Aubl.	ICBN	Accepted
faz_00579		en	http://creativecommons.org/publicdomain/zero/1.0/ & http://www.canadensys.net/norms	Federal University of Vicosa (UFV/LEEP)			CorregoFazendinho_DynamicsPlot_2007-2015	Observation	faz_00579	CorregoFazendinha_plot_016	26-Jun-07	-19.2575	-45.49602778	faz_00579		http://www.theplantlist.org/tpl1.1/record/kew-2692836;http://www.tropicos.org/Name/50185045	Callisthene major								Vochysiaceae	Callisthene		major		species	Mart.	ICBN	Accepted
faz_00580		en	http://creativecommons.org/publicdomain/zero/1.0/ & http://www.canadensys.net/norms	Federal University of Vicosa (UFV/LEEP)			CorregoFazendinho_DynamicsPlot_2007-2015	Observation	faz_00580	CorregoFazendinha_plot_016	26-Jun-07	-19.2575	-45.49602778	faz_00580		http://www.theplantlist.org/tpl1.1/record/kew-2692836;http://www.tropicos.org/Name/50185045	Callisthene major								Vochysiaceae	Callisthene		major		species	Mart.	ICBN	Accepted
faz_00581		en	http://creativecommons.org/publicdomain/zero/1.0/ & http://www.canadensys.net/norms	Federal University of Vicosa (UFV/LEEP)			CorregoFazendinho_DynamicsPlot_2007-2015	Observation	faz_00581	CorregoFazendinha_plot_016	26-Jun-07	-19.2575	-45.49602778	faz_00581		http://www.theplantlist.org/tpl1.1/record/kew-2601416;http://www.tropicos.org/Name/21200261	Siparuna guianensis								Siparunaceae	Siparuna		guianensis		species	Aubl.	ICBN	Accepted
faz_00582		en	http://creativecommons.org/publicdomain/zero/1.0/ & http://www.canadensys.net/norms	Federal University of Vicosa (UFV/LEEP)			CorregoFazendinho_DynamicsPlot_2007-2015	Observation	faz_00582	CorregoFazendinha_plot_016	26-Jun-07	-19.2575	-45.49602778	faz_00582		http://www.theplantlist.org/tpl1.1/record/kew-2601416;http://www.tropicos.org/Name/21200261	Siparuna guianensis								Siparunaceae	Siparuna		guianensis		species	Aubl.	ICBN	Accepted
faz_00583		en	http://creativecommons.org/publicdomain/zero/1.0/ & http://www.canadensys.net/norms	Federal University of Vicosa (UFV/LEEP)			CorregoFazendinho_DynamicsPlot_2007-2015	Observation	faz_00583	CorregoFazendinha_plot_016	26-Jun-07	-19.2575	-45.49602778	faz_00583		http://www.theplantlist.org/tpl1.1/record/kew-2692836;http://www.tropicos.org/Name/50185045	Callisthene major								Vochysiaceae	Callisthene		major		species	Mart.	ICBN	Accepted
faz_00584		en	http://creativecommons.org/publicdomain/zero/1.0/ & http://www.canadensys.net/norms	Federal University of Vicosa (UFV/LEEP)			CorregoFazendinho_DynamicsPlot_2007-2015	Observation	faz_00584	CorregoFazendinha_plot_017	26-Jun-07	-19.2575	-45.49602778	faz_00584		http://www.theplantlist.org/tpl1.1/record/kew-2692836;http://www.tropicos.org/Name/50185045	Callisthene major								Vochysiaceae	Callisthene		major		species	Mart.	ICBN	Accepted
faz_00585		en	http://creativecommons.org/publicdomain/zero/1.0/ & http://www.canadensys.net/norms	Federal University of Vicosa (UFV/LEEP)			CorregoFazendinho_DynamicsPlot_2007-2015	Observation	faz_00585	CorregoFazendinha_plot_017	26-Jun-07	-19.2575	-45.49602778	faz_00585		http://www.theplantlist.org/tpl1.1/record/kew-2868208;http://www.tropicos.org/Name/34100160	Qualea multiflora								Vochysiaceae	Qualea		multiflora		species	Mart.	ICBN	Accepted
faz_00586		en	http://creativecommons.org/publicdomain/zero/1.0/ & http://www.canadensys.net/norms	Federal University of Vicosa (UFV/LEEP)			CorregoFazendinho_DynamicsPlot_2007-2015	Observation	faz_00586	CorregoFazendinha_plot_017	26-Jun-07	-19.2575	-45.49602778	faz_00586		http://www.theplantlist.org/tpl1.1/record/tro-2000043	Ilex cerasifolia								Aquifoliaceae	Ilex		cerasifolia		species	Reissek	ICBN	Accepted
faz_00587		en	http://creativecommons.org/publicdomain/zero/1.0/ & http://www.canadensys.net/norms	Federal University of Vicosa (UFV/LEEP)			CorregoFazendinho_DynamicsPlot_2007-2015	Observation	faz_00587	CorregoFazendinha_plot_017	26-Jun-07	-19.2575	-45.49602778	faz_00587		http://www.theplantlist.org/tpl1.1/record/kew-187438;http://www.tropicos.org/Name/2200796	Schefflera morototoni								Araliaceae	Schefflera		morototoni		species	(Aubl.) Maguire, Steyerm. & Frodin	ICBN	Accepted
faz_00588		en	http://creativecommons.org/publicdomain/zero/1.0/ & http://www.canadensys.net/norms	Federal University of Vicosa (UFV/LEEP)			CorregoFazendinho_DynamicsPlot_2007-2015	Observation	faz_00588	CorregoFazendinha_plot_017	26-Jun-07	-19.2575	-45.49602778	faz_00588		http://www.ildis.org/LegumeWeb?version~10.01&genus~Dalbergia&species~brasiliensis;http://www.tropicos.org/Name/13013946	Dalbergia brasiliensis								Fabaceae	Dalbergia		brasiliensis		species	Vogel	ICBN	Accepted
faz_00589		en	http://creativecommons.org/publicdomain/zero/1.0/ & http://www.canadensys.net/norms	Federal University of Vicosa (UFV/LEEP)			CorregoFazendinho_DynamicsPlot_2007-2015	Observation	faz_00589	CorregoFazendinha_plot_017	26-Jun-07	-19.2575	-45.49602778	faz_00589		http://www.theplantlist.org/tpl1.1/record/kew-2868182;http://www.tropicos.org/Name/34100133	Qualea grandiflora								Vochysiaceae	Qualea		grandiflora		species	Mart.	ICBN	Accepted
faz_00590		en	http://creativecommons.org/publicdomain/zero/1.0/ & http://www.canadensys.net/norms	Federal University of Vicosa (UFV/LEEP)			CorregoFazendinho_DynamicsPlot_2007-2015	Observation	faz_00590	CorregoFazendinha_plot_017	26-Jun-07	-19.2575	-45.49602778	faz_00590		http://www.theplantlist.org/tpl1.1/record/kew-2601416;http://www.tropicos.org/Name/21200261	Siparuna guianensis								Siparunaceae	Siparuna		guianensis		species	Aubl.	ICBN	Accepted
faz_00591		en	http://creativecommons.org/publicdomain/zero/1.0/ & http://www.canadensys.net/norms	Federal University of Vicosa (UFV/LEEP)			CorregoFazendinho_DynamicsPlot_2007-2015	Observation	faz_00591	CorregoFazendinha_plot_017	26-Jun-07	-19.2575	-45.49602778	faz_00591		http://www.theplantlist.org/tpl1.1/search?q=Swartzia	Swartzia sp								Fabaceae	Swartzia				genus		ICBN	Accepted
faz_00593		en	http://creativecommons.org/publicdomain/zero/1.0/ & http://www.canadensys.net/norms	Federal University of Vicosa (UFV/LEEP)			CorregoFazendinho_DynamicsPlot_2007-2015	Observation	faz_00593	CorregoFazendinha_plot_017	26-Jun-07	-19.2575	-45.49602778	faz_00593		http://www.ildis.org/LegumeWeb?version~10.01&genus~Dalbergia&species~brasiliensis;http://www.tropicos.org/Name/13013946	Dalbergia brasiliensis								Fabaceae	Dalbergia		brasiliensis		species	Vogel	ICBN	Accepted
faz_00594		en	http://creativecommons.org/publicdomain/zero/1.0/ & http://www.canadensys.net/norms	Federal University of Vicosa (UFV/LEEP)			CorregoFazendinho_DynamicsPlot_2007-2015	Observation	faz_00594	CorregoFazendinha_plot_017	26-Jun-07	-19.2575	-45.49602778	faz_00594		http://www.theplantlist.org/tpl1.1/search?q=Copaifera+langsdorffii	Copaifera langsdorffii								Fabaceae	Copaifera		langsdorffii		species	Desf.	ICBN	No opinion
faz_00595		en	http://creativecommons.org/publicdomain/zero/1.0/ & http://www.canadensys.net/norms	Federal University of Vicosa (UFV/LEEP)			CorregoFazendinho_DynamicsPlot_2007-2015	Observation	faz_00595	CorregoFazendinha_plot_017	26-Jun-07	-19.2575	-45.49602778	faz_00595		http://www.theplantlist.org/tpl1.1/record/kew-131684;http://www.tropicos.org/Name/22101354	Myrcia tomentosa								Myrtaceae	Myrcia		tomentosa		species	(Aubl.) DC.	ICBN	Accepted
faz_00596		en	http://creativecommons.org/publicdomain/zero/1.0/ & http://www.canadensys.net/norms	Federal University of Vicosa (UFV/LEEP)			CorregoFazendinho_DynamicsPlot_2007-2015	Observation	faz_00596	CorregoFazendinha_plot_017	26-Jun-07	-19.2575	-45.49602778	faz_00596		http://www.theplantlist.org/tpl1.1/record/kew-2868182;http://www.tropicos.org/Name/34100133	Qualea grandiflora								Vochysiaceae	Qualea		grandiflora		species	Mart.	ICBN	Accepted
faz_00597		en	http://creativecommons.org/publicdomain/zero/1.0/ & http://www.canadensys.net/norms	Federal University of Vicosa (UFV/LEEP)			CorregoFazendinho_DynamicsPlot_2007-2015	Observation	faz_00597	CorregoFazendinha_plot_017	26-Jun-07	-19.2575	-45.49602778	faz_00597		http://www.theplantlist.org/tpl1.1/record/kew-2601416;http://www.tropicos.org/Name/21200261	Siparuna guianensis								Siparunaceae	Siparuna		guianensis		species	Aubl.	ICBN	Accepted
faz_00598		en	http://creativecommons.org/publicdomain/zero/1.0/ & http://www.canadensys.net/norms	Federal University of Vicosa (UFV/LEEP)			CorregoFazendinho_DynamicsPlot_2007-2015	Observation	faz_00598	CorregoFazendinha_plot_017	26-Jun-07	-19.2575	-45.49602778	faz_00598		http://www.theplantlist.org/tpl1.1/record/kew-131684;http://www.tropicos.org/Name/22101354	Myrcia tomentosa								Myrtaceae	Myrcia		tomentosa		species	(Aubl.) DC.	ICBN	Accepted
faz_00599		en	http://creativecommons.org/publicdomain/zero/1.0/ & http://www.canadensys.net/norms	Federal University of Vicosa (UFV/LEEP)			CorregoFazendinho_DynamicsPlot_2007-2015	Observation	faz_00599	CorregoFazendinha_plot_017	26-Jun-07	-19.2575	-45.49602778	faz_00599		http://www.theplantlist.org/tpl1.1/record/kew-2601416;http://www.tropicos.org/Name/21200261	Siparuna guianensis								Siparunaceae	Siparuna		guianensis		species	Aubl.	ICBN	Accepted
faz_00600		en	http://creativecommons.org/publicdomain/zero/1.0/ & http://www.canadensys.net/norms	Federal University of Vicosa (UFV/LEEP)			CorregoFazendinho_DynamicsPlot_2007-2015	Observation	faz_00600	CorregoFazendinha_plot_017	26-Jun-07	-19.2575	-45.49602778	faz_00600		http://www.theplantlist.org/tpl1.1/record/kew-2664117;http://www.tropicos.org/Name/1300083	Astronium fraxinifolium								Anacardiaceae	Astronium		fraxinifolium		species	Schott	ICBN	Accepted
faz_00601		en	http://creativecommons.org/publicdomain/zero/1.0/ & http://www.canadensys.net/norms	Federal University of Vicosa (UFV/LEEP)			CorregoFazendinho_DynamicsPlot_2007-2015	Observation	faz_00601	CorregoFazendinha_plot_017	26-Jun-07	-19.2575	-45.49602778	faz_00601		http://www.theplantlist.org/tpl1.1/record/kew-2664117;http://www.tropicos.org/Name/1300083	Astronium fraxinifolium								Anacardiaceae	Astronium		fraxinifolium		species	Schott	ICBN	Accepted
faz_00602		en	http://creativecommons.org/publicdomain/zero/1.0/ & http://www.canadensys.net/norms	Federal University of Vicosa (UFV/LEEP)			CorregoFazendinho_DynamicsPlot_2007-2015	Observation	faz_00602	CorregoFazendinha_plot_017	26-Jun-07	-19.2575	-45.49602778	faz_00602		http://www.ildis.org/LegumeWeb?version~10.01&genus~Piptadenia&species~gonoacantha	Piptadenia gonoacantha								Fabaceae	Piptadenia		gonoacantha		species	(Mart.)J.F.Macbr.	ICBN	Accepted
faz_00603		en	http://creativecommons.org/publicdomain/zero/1.0/ & http://www.canadensys.net/norms	Federal University of Vicosa (UFV/LEEP)			CorregoFazendinho_DynamicsPlot_2007-2015	Observation	faz_00603	CorregoFazendinha_plot_017	26-Jun-07	-19.2575	-45.49602778	faz_00603		http://www.theplantlist.org/tpl1.1/record/kew-2601416;http://www.tropicos.org/Name/21200261	Siparuna guianensis								Siparunaceae	Siparuna		guianensis		species	Aubl.	ICBN	Accepted
faz_00604		en	http://creativecommons.org/publicdomain/zero/1.0/ & http://www.canadensys.net/norms	Federal University of Vicosa (UFV/LEEP)			CorregoFazendinho_DynamicsPlot_2007-2015	Observation	faz_00604	CorregoFazendinha_plot_017	26-Jun-07	-19.2575	-45.49602778	faz_00604		http://www.theplantlist.org/tpl1.1/record/kew-2692836;http://www.tropicos.org/Name/50185045	Callisthene major								Vochysiaceae	Callisthene		major		species	Mart.	ICBN	Accepted
faz_00605		en	http://creativecommons.org/publicdomain/zero/1.0/ & http://www.canadensys.net/norms	Federal University of Vicosa (UFV/LEEP)			CorregoFazendinho_DynamicsPlot_2007-2015	Observation	faz_00605	CorregoFazendinha_plot_017	26-Jun-07	-19.2575	-45.49602778	faz_00605		http://www.theplantlist.org/tpl1.1/record/kew-2868182;http://www.tropicos.org/Name/34100133	Qualea grandiflora								Vochysiaceae	Qualea		grandiflora		species	Mart.	ICBN	Accepted
faz_00606		en	http://creativecommons.org/publicdomain/zero/1.0/ & http://www.canadensys.net/norms	Federal University of Vicosa (UFV/LEEP)			CorregoFazendinho_DynamicsPlot_2007-2015	Observation	faz_00606	CorregoFazendinha_plot_017	26-Jun-07	-19.2575	-45.49602778	faz_00606		http://www.theplantlist.org/tpl1.1/search?q=Copaifera+langsdorffii	Copaifera langsdorffii								Fabaceae	Copaifera		langsdorffii		species	Desf.	ICBN	No opinion
faz_00607		en	http://creativecommons.org/publicdomain/zero/1.0/ & http://www.canadensys.net/norms	Federal University of Vicosa (UFV/LEEP)			CorregoFazendinho_DynamicsPlot_2007-2015	Observation	faz_00607	CorregoFazendinha_plot_017	26-Jun-07	-19.2575	-45.49602778	faz_00607		http://www.theplantlist.org/tpl1.1/search?q=Qualea	Qualea sp								Vochysiaceae	Qualea				genus		ICBN	Accepted
faz_00608		en	http://creativecommons.org/publicdomain/zero/1.0/ & http://www.canadensys.net/norms	Federal University of Vicosa (UFV/LEEP)			CorregoFazendinho_DynamicsPlot_2007-2015	Observation	faz_00608	CorregoFazendinha_plot_017	26-Jun-07	-19.2575	-45.49602778	faz_00608		http://www.theplantlist.org/tpl1.1/record/kew-2692836;http://www.tropicos.org/Name/50185045	Callisthene major								Vochysiaceae	Callisthene		major		species	Mart.	ICBN	Accepted
faz_00609		en	http://creativecommons.org/publicdomain/zero/1.0/ & http://www.canadensys.net/norms	Federal University of Vicosa (UFV/LEEP)			CorregoFazendinho_DynamicsPlot_2007-2015	Observation	faz_00609	CorregoFazendinha_plot_017	26-Jun-07	-19.2575	-45.49602778	faz_00609		http://www.theplantlist.org/tpl1.1/record/kew-150159;http://www.tropicos.org/Name/12805952	Pera glabrata								Euphorbiaceae	Pera		glabrata		species	(Schott) Poepp. ex Baill.	ICBN	Accepted
faz_00610		en	http://creativecommons.org/publicdomain/zero/1.0/ & http://www.canadensys.net/norms	Federal University of Vicosa (UFV/LEEP)			CorregoFazendinho_DynamicsPlot_2007-2015	Observation	faz_00610	CorregoFazendinha_plot_018	26-Jun-07	-19.2575	-45.49602778	faz_00610		http://www.theplantlist.org/tpl1.1/record/kew-213784;http://www.tropicos.org/Name/33700497	Vitex sellowiana								Lamiaceae	Vitex		sellowiana		species	Cham.	ICBN	Accepted
faz_00611		en	http://creativecommons.org/publicdomain/zero/1.0/ & http://www.canadensys.net/norms	Federal University of Vicosa (UFV/LEEP)			CorregoFazendinho_DynamicsPlot_2007-2015	Observation	faz_00611	CorregoFazendinha_plot_018	26-Jun-07	-19.2575	-45.49602778	faz_00611		http://www.ildis.org/LegumeWeb?version~10.01&genus~Dalbergia&species~brasiliensis;http://www.tropicos.org/Name/13013946	Dalbergia brasiliensis								Fabaceae	Dalbergia		brasiliensis		species	Vogel	ICBN	Accepted
faz_00612		en	http://creativecommons.org/publicdomain/zero/1.0/ & http://www.canadensys.net/norms	Federal University of Vicosa (UFV/LEEP)			CorregoFazendinho_DynamicsPlot_2007-2015	Observation	faz_00612	CorregoFazendinha_plot_018	26-Jun-07	-19.2575	-45.49602778	faz_00612		http://www.theplantlist.org/tpl1.1/record/kew-2692836;http://www.tropicos.org/Name/50185045	Callisthene major								Vochysiaceae	Callisthene		major		species	Mart.	ICBN	Accepted
faz_00613		en	http://creativecommons.org/publicdomain/zero/1.0/ & http://www.canadensys.net/norms	Federal University of Vicosa (UFV/LEEP)			CorregoFazendinho_DynamicsPlot_2007-2015	Observation	faz_00613	CorregoFazendinha_plot_018	26-Jun-07	-19.2575	-45.49602778	faz_00613		http://www.theplantlist.org/tpl1.1/record/kew-2692836;http://www.tropicos.org/Name/50185045	Callisthene major								Vochysiaceae	Callisthene		major		species	Mart.	ICBN	Accepted
faz_00614		en	http://creativecommons.org/publicdomain/zero/1.0/ & http://www.canadensys.net/norms	Federal University of Vicosa (UFV/LEEP)			CorregoFazendinho_DynamicsPlot_2007-2015	Observation	faz_00614	CorregoFazendinha_plot_018	26-Jun-07	-19.2575	-45.49602778	faz_00614		http://www.theplantlist.org/tpl1.1/record/kew-131639;http://www.tropicos.org/Name/22101779;http://plants.usda.gov/java/profile?symbol=MYSP	Myrcia splendens								Myrtaceae	Myrcia		splendens		species	(Sw.) DC.	ICBN	Accepted
faz_00615		en	http://creativecommons.org/publicdomain/zero/1.0/ & http://www.canadensys.net/norms	Federal University of Vicosa (UFV/LEEP)			CorregoFazendinho_DynamicsPlot_2007-2015	Observation	faz_00615	CorregoFazendinha_plot_018	26-Jun-07	-19.2575	-45.49602778	faz_00615		http://www.theplantlist.org/tpl1.1/record/kew-2692836;http://www.tropicos.org/Name/50185045	Callisthene major								Vochysiaceae	Callisthene		major		species	Mart.	ICBN	Accepted
faz_00616		en	http://creativecommons.org/publicdomain/zero/1.0/ & http://www.canadensys.net/norms	Federal University of Vicosa (UFV/LEEP)			CorregoFazendinho_DynamicsPlot_2007-2015	Observation	faz_00616	CorregoFazendinha_plot_018	26-Jun-07	-19.2575	-45.49602778	faz_00616		http://www.theplantlist.org/tpl1.1/record/kew-2747715;http://www.tropicos.org/Name/28600006	Cupania vernalis								Sapindaceae	Cupania		vernalis		species	Cambess.	ICBN	Accepted
faz_00617		en	http://creativecommons.org/publicdomain/zero/1.0/ & http://www.canadensys.net/norms	Federal University of Vicosa (UFV/LEEP)			CorregoFazendinho_DynamicsPlot_2007-2015	Observation	faz_00617	CorregoFazendinha_plot_018	26-Jun-07	-19.2575	-45.49602778	faz_00617		http://www.theplantlist.org/tpl1.1/search?q=Swartzia	Swartzia sp								Fabaceae	Swartzia				genus		ICBN	Accepted
faz_00618		en	http://creativecommons.org/publicdomain/zero/1.0/ & http://www.canadensys.net/norms	Federal University of Vicosa (UFV/LEEP)			CorregoFazendinho_DynamicsPlot_2007-2015	Observation	faz_00618	CorregoFazendinha_plot_018	26-Jun-07	-19.2575	-45.49602778	faz_00618		http://www.theplantlist.org/tpl1.1/record/kew-2601416;http://www.tropicos.org/Name/21200261	Siparuna guianensis								Siparunaceae	Siparuna		guianensis		species	Aubl.	ICBN	Accepted
faz_00619		en	http://creativecommons.org/publicdomain/zero/1.0/ & http://www.canadensys.net/norms	Federal University of Vicosa (UFV/LEEP)			CorregoFazendinho_DynamicsPlot_2007-2015	Observation	faz_00619	CorregoFazendinha_plot_018	26-Jun-07	-19.2575	-45.49602778	faz_00619		http://www.theplantlist.org/tpl1.1/search?q=Swartzia	Swartzia sp								Fabaceae	Swartzia				genus		ICBN	Accepted
faz_00620		en	http://creativecommons.org/publicdomain/zero/1.0/ & http://www.canadensys.net/norms	Federal University of Vicosa (UFV/LEEP)			CorregoFazendinho_DynamicsPlot_2007-2015	Observation	faz_00620	CorregoFazendinha_plot_018	26-Jun-07	-19.2575	-45.49602778	faz_00620		http://www.theplantlist.org/tpl1.1/record/kew-2601416;http://www.tropicos.org/Name/21200261	Siparuna guianensis								Siparunaceae	Siparuna		guianensis		species	Aubl.	ICBN	Accepted
faz_00621		en	http://creativecommons.org/publicdomain/zero/1.0/ & http://www.canadensys.net/norms	Federal University of Vicosa (UFV/LEEP)			CorregoFazendinho_DynamicsPlot_2007-2015	Observation	faz_00621	CorregoFazendinha_plot_018	26-Jun-07	-19.2575	-45.49602778	faz_00621		http://www.theplantlist.org/tpl1.1/record/tro-2000043	Ilex cerasifolia								Aquifoliaceae	Ilex		cerasifolia		species	Reissek	ICBN	Accepted
faz_00623		en	http://creativecommons.org/publicdomain/zero/1.0/ & http://www.canadensys.net/norms	Federal University of Vicosa (UFV/LEEP)			CorregoFazendinho_DynamicsPlot_2007-2015	Observation	faz_00623	CorregoFazendinha_plot_018	26-Jun-07	-19.2575	-45.49602778	faz_00623		http://www.theplantlist.org/tpl1.1/record/kew-2692836;http://www.tropicos.org/Name/50185045	Callisthene major								Vochysiaceae	Callisthene		major		species	Mart.	ICBN	Accepted
faz_00624		en	http://creativecommons.org/publicdomain/zero/1.0/ & http://www.canadensys.net/norms	Federal University of Vicosa (UFV/LEEP)			CorregoFazendinho_DynamicsPlot_2007-2015	Observation	faz_00624	CorregoFazendinha_plot_018	26-Jun-07	-19.2575	-45.49602778	faz_00624		http://www.theplantlist.org/tpl1.1/record/kew-2601416;http://www.tropicos.org/Name/21200261	Siparuna guianensis								Siparunaceae	Siparuna		guianensis		species	Aubl.	ICBN	Accepted
faz_00625		en	http://creativecommons.org/publicdomain/zero/1.0/ & http://www.canadensys.net/norms	Federal University of Vicosa (UFV/LEEP)			CorregoFazendinho_DynamicsPlot_2007-2015	Observation	faz_00625	CorregoFazendinha_plot_018	26-Jun-07	-19.2575	-45.49602778	faz_00625		http://www.ildis.org/LegumeWeb?version~10.01&genus~Piptadenia&species~gonoacantha	Piptadenia gonoacantha								Fabaceae	Piptadenia		gonoacantha		species	(Mart.)J.F.Macbr.	ICBN	Accepted
faz_00626		en	http://creativecommons.org/publicdomain/zero/1.0/ & http://www.canadensys.net/norms	Federal University of Vicosa (UFV/LEEP)			CorregoFazendinho_DynamicsPlot_2007-2015	Observation	faz_00626	CorregoFazendinha_plot_018	26-Jun-07	-19.2575	-45.49602778	faz_00626		http://www.theplantlist.org/tpl1.1/record/kew-2601416;http://www.tropicos.org/Name/21200261	Siparuna guianensis								Siparunaceae	Siparuna		guianensis		species	Aubl.	ICBN	Accepted
faz_00627		en	http://creativecommons.org/publicdomain/zero/1.0/ & http://www.canadensys.net/norms	Federal University of Vicosa (UFV/LEEP)			CorregoFazendinho_DynamicsPlot_2007-2015	Observation	faz_00627	CorregoFazendinha_plot_018	26-Jun-07	-19.2575	-45.49602778	faz_00627		http://www.theplantlist.org/tpl1.1/search?q=Copaifera+langsdorffii	Copaifera langsdorffii								Fabaceae	Copaifera		langsdorffii		species	Desf.	ICBN	No opinion
faz_00628		en	http://creativecommons.org/publicdomain/zero/1.0/ & http://www.canadensys.net/norms	Federal University of Vicosa (UFV/LEEP)			CorregoFazendinho_DynamicsPlot_2007-2015	Observation	faz_00628	CorregoFazendinha_plot_018	26-Jun-07	-19.2575	-45.49602778	faz_00628		http://www.theplantlist.org/tpl1.1/search?q=Swartzia	Swartzia sp								Fabaceae	Swartzia				genus		ICBN	Accepted
faz_00629		en	http://creativecommons.org/publicdomain/zero/1.0/ & http://www.canadensys.net/norms	Federal University of Vicosa (UFV/LEEP)			CorregoFazendinho_DynamicsPlot_2007-2015	Observation	faz_00629	CorregoFazendinha_plot_018	26-Jun-07	-19.2575	-45.49602778	faz_00629		http://www.theplantlist.org/tpl1.1/record/kew-2868182;http://www.tropicos.org/Name/34100133	Qualea grandiflora								Vochysiaceae	Qualea		grandiflora		species	Mart.	ICBN	Accepted
faz_00630		en	http://creativecommons.org/publicdomain/zero/1.0/ & http://www.canadensys.net/norms	Federal University of Vicosa (UFV/LEEP)			CorregoFazendinho_DynamicsPlot_2007-2015	Observation	faz_00630	CorregoFazendinha_plot_019	26-Jun-07	-19.2575	-45.49602778	faz_00630		http://www.theplantlist.org/tpl1.1/record/kew-2692836;http://www.tropicos.org/Name/50185045	Callisthene major								Vochysiaceae	Callisthene		major		species	Mart.	ICBN	Accepted
faz_00631		en	http://creativecommons.org/publicdomain/zero/1.0/ & http://www.canadensys.net/norms	Federal University of Vicosa (UFV/LEEP)			CorregoFazendinho_DynamicsPlot_2007-2015	Observation	faz_00631	CorregoFazendinha_plot_019	26-Jun-07	-19.2575	-45.49602778	faz_00631		http://www.theplantlist.org/tpl1.1/record/kew-2868208;http://www.tropicos.org/Name/34100160	Qualea multiflora								Vochysiaceae	Qualea		multiflora		species	Mart.	ICBN	Accepted
faz_00632		en	http://creativecommons.org/publicdomain/zero/1.0/ & http://www.canadensys.net/norms	Federal University of Vicosa (UFV/LEEP)			CorregoFazendinho_DynamicsPlot_2007-2015	Observation	faz_00632	CorregoFazendinha_plot_019	26-Jun-07	-19.2575	-45.49602778	faz_00632		http://www.theplantlist.org/tpl1.1/record/kew-60039;http://www.tropicos.org/Name/2200522	Dendropanax cuneatus								Araliaceae	Dendropanax		cuneatus		species	(DC.) Decne. & Planch.	ICBN	Accepted
faz_00633		en	http://creativecommons.org/publicdomain/zero/1.0/ & http://www.canadensys.net/norms	Federal University of Vicosa (UFV/LEEP)			CorregoFazendinho_DynamicsPlot_2007-2015	Observation	faz_00633	CorregoFazendinha_plot_019	26-Jun-07	-19.2575	-45.49602778	faz_00633		http://www.theplantlist.org/tpl1.1/record/kew-2692836;http://www.tropicos.org/Name/50185045	Callisthene major								Vochysiaceae	Callisthene		major		species	Mart.	ICBN	Accepted
faz_00634		en	http://creativecommons.org/publicdomain/zero/1.0/ & http://www.canadensys.net/norms	Federal University of Vicosa (UFV/LEEP)			CorregoFazendinho_DynamicsPlot_2007-2015	Observation	faz_00634	CorregoFazendinha_plot_019	26-Jun-07	-19.2575	-45.49602778	faz_00634		http://www.theplantlist.org/tpl1.1/record/kew-2692836;http://www.tropicos.org/Name/50185045	Callisthene major								Vochysiaceae	Callisthene		major		species	Mart.	ICBN	Accepted
faz_00635		en	http://creativecommons.org/publicdomain/zero/1.0/ & http://www.canadensys.net/norms	Federal University of Vicosa (UFV/LEEP)			CorregoFazendinho_DynamicsPlot_2007-2015	Observation	faz_00635	CorregoFazendinha_plot_019	26-Jun-07	-19.2575	-45.49602778	faz_00635		http://www.theplantlist.org/tpl1.1/record/kew-2601416;http://www.tropicos.org/Name/21200261	Siparuna guianensis								Siparunaceae	Siparuna		guianensis		species	Aubl.	ICBN	Accepted
faz_00636		en	http://creativecommons.org/publicdomain/zero/1.0/ & http://www.canadensys.net/norms	Federal University of Vicosa (UFV/LEEP)			CorregoFazendinho_DynamicsPlot_2007-2015	Observation	faz_00636	CorregoFazendinha_plot_019	26-Jun-07	-19.2575	-45.49602778	faz_00636		http://www.theplantlist.org/tpl1.1/record/kew-2692836;http://www.tropicos.org/Name/50185045	Callisthene major								Vochysiaceae	Callisthene		major		species	Mart.	ICBN	Accepted
faz_00637		en	http://creativecommons.org/publicdomain/zero/1.0/ & http://www.canadensys.net/norms	Federal University of Vicosa (UFV/LEEP)			CorregoFazendinho_DynamicsPlot_2007-2015	Observation	faz_00637	CorregoFazendinha_plot_019	26-Jun-07	-19.2575	-45.49602778	faz_00637		http://www.theplantlist.org/tpl1.1/record/kew-2692836;http://www.tropicos.org/Name/50185045	Callisthene major								Vochysiaceae	Callisthene		major		species	Mart.	ICBN	Accepted
faz_00638		en	http://creativecommons.org/publicdomain/zero/1.0/ & http://www.canadensys.net/norms	Federal University of Vicosa (UFV/LEEP)			CorregoFazendinho_DynamicsPlot_2007-2015	Observation	faz_00638	CorregoFazendinha_plot_019	26-Jun-07	-19.2575	-45.49602778	faz_00638		http://www.theplantlist.org/tpl1.1/record/kew-2692836;http://www.tropicos.org/Name/50185045	Callisthene major								Vochysiaceae	Callisthene		major		species	Mart.	ICBN	Accepted
faz_00639		en	http://creativecommons.org/publicdomain/zero/1.0/ & http://www.canadensys.net/norms	Federal University of Vicosa (UFV/LEEP)			CorregoFazendinho_DynamicsPlot_2007-2015	Observation	faz_00639	CorregoFazendinha_plot_019	26-Jun-07	-19.2575	-45.49602778	faz_00639		http://www.theplantlist.org/tpl1.1/record/kew-2692836;http://www.tropicos.org/Name/50185045	Callisthene major								Vochysiaceae	Callisthene		major		species	Mart.	ICBN	Accepted
faz_00640		en	http://creativecommons.org/publicdomain/zero/1.0/ & http://www.canadensys.net/norms	Federal University of Vicosa (UFV/LEEP)			CorregoFazendinho_DynamicsPlot_2007-2015	Observation	faz_00640	CorregoFazendinha_plot_019	26-Jun-07	-19.2575	-45.49602778	faz_00640		http://www.theplantlist.org/tpl1.1/record/kew-2601416;http://www.tropicos.org/Name/21200261	Siparuna guianensis								Siparunaceae	Siparuna		guianensis		species	Aubl.	ICBN	Accepted
faz_00641		en	http://creativecommons.org/publicdomain/zero/1.0/ & http://www.canadensys.net/norms	Federal University of Vicosa (UFV/LEEP)			CorregoFazendinho_DynamicsPlot_2007-2015	Observation	faz_00641	CorregoFazendinha_plot_019	26-Jun-07	-19.2575	-45.49602778	faz_00641		http://www.theplantlist.org/tpl1.1/record/kew-2692836;http://www.tropicos.org/Name/50185045	Callisthene major								Vochysiaceae	Callisthene		major		species	Mart.	ICBN	Accepted
faz_00642		en	http://creativecommons.org/publicdomain/zero/1.0/ & http://www.canadensys.net/norms	Federal University of Vicosa (UFV/LEEP)			CorregoFazendinho_DynamicsPlot_2007-2015	Observation	faz_00642	CorregoFazendinha_plot_019	26-Jun-07	-19.2575	-45.49602778	faz_00642		http://www.theplantlist.org/tpl1.1/record/kew-2692836;http://www.tropicos.org/Name/50185045	Callisthene major								Vochysiaceae	Callisthene		major		species	Mart.	ICBN	Accepted
faz_00643		en	http://creativecommons.org/publicdomain/zero/1.0/ & http://www.canadensys.net/norms	Federal University of Vicosa (UFV/LEEP)			CorregoFazendinho_DynamicsPlot_2007-2015	Observation	faz_00643	CorregoFazendinha_plot_019	26-Jun-07	-19.2575	-45.49602778	faz_00643		http://www.theplantlist.org/tpl1.1/record/kew-2692836;http://www.tropicos.org/Name/50185045	Callisthene major								Vochysiaceae	Callisthene		major		species	Mart.	ICBN	Accepted
faz_00644		en	http://creativecommons.org/publicdomain/zero/1.0/ & http://www.canadensys.net/norms	Federal University of Vicosa (UFV/LEEP)			CorregoFazendinho_DynamicsPlot_2007-2015	Observation	faz_00644	CorregoFazendinha_plot_019	26-Jun-07	-19.2575	-45.49602778	faz_00644		http://www.theplantlist.org/tpl1.1/record/kew-131639;http://www.tropicos.org/Name/22101779;http://plants.usda.gov/java/profile?symbol=MYSP	Myrcia splendens								Myrtaceae	Myrcia		splendens		species	(Sw.) DC.	ICBN	Accepted
faz_00645		en	http://creativecommons.org/publicdomain/zero/1.0/ & http://www.canadensys.net/norms	Federal University of Vicosa (UFV/LEEP)			CorregoFazendinho_DynamicsPlot_2007-2015	Observation	faz_00645	CorregoFazendinha_plot_019	26-Jun-07	-19.2575	-45.49602778	faz_00645		http://www.theplantlist.org/tpl1.1/record/kew-6016	Alibertia edulis								Rubiaceae	Alibertia		edulis		species	(Rich.) A.Rich. ex DC.	ICBN	Accepted
faz_00646		en	http://creativecommons.org/publicdomain/zero/1.0/ & http://www.canadensys.net/norms	Federal University of Vicosa (UFV/LEEP)			CorregoFazendinho_DynamicsPlot_2007-2015	Observation	faz_00646	CorregoFazendinha_plot_019	26-Jun-07	-19.2575	-45.49602778	faz_00646		http://www.theplantlist.org/tpl1.1/record/kew-2692836;http://www.tropicos.org/Name/50185045	Callisthene major								Vochysiaceae	Callisthene		major		species	Mart.	ICBN	Accepted
faz_00647		en	http://creativecommons.org/publicdomain/zero/1.0/ & http://www.canadensys.net/norms	Federal University of Vicosa (UFV/LEEP)			CorregoFazendinho_DynamicsPlot_2007-2015	Observation	faz_00647	CorregoFazendinha_plot_019	26-Jun-07	-19.2575	-45.49602778	faz_00647		http://www.theplantlist.org/tpl1.1/record/kew-2692836;http://www.tropicos.org/Name/50185045	Callisthene major								Vochysiaceae	Callisthene		major		species	Mart.	ICBN	Accepted
faz_00648		en	http://creativecommons.org/publicdomain/zero/1.0/ & http://www.canadensys.net/norms	Federal University of Vicosa (UFV/LEEP)			CorregoFazendinho_DynamicsPlot_2007-2015	Observation	faz_00648	CorregoFazendinha_plot_019	26-Jun-07	-19.2575	-45.49602778	faz_00648		http://www.theplantlist.org/tpl1.1/record/kew-2692836;http://www.tropicos.org/Name/50185045	Callisthene major								Vochysiaceae	Callisthene		major		species	Mart.	ICBN	Accepted
faz_00649		en	http://creativecommons.org/publicdomain/zero/1.0/ & http://www.canadensys.net/norms	Federal University of Vicosa (UFV/LEEP)			CorregoFazendinho_DynamicsPlot_2007-2015	Observation	faz_00649	CorregoFazendinha_plot_019	26-Jun-07	-19.2575	-45.49602778	faz_00649		http://www.theplantlist.org/tpl1.1/search?q=Peltophorum+dubium	Peltophorum dubium								Fabaceae	Peltophorum		dubium		species	(Spreng.) Taub.	ICBN	Accepted
faz_00650		en	http://creativecommons.org/publicdomain/zero/1.0/ & http://www.canadensys.net/norms	Federal University of Vicosa (UFV/LEEP)			CorregoFazendinho_DynamicsPlot_2007-2015	Observation	faz_00650	CorregoFazendinha_plot_019	26-Jun-07	-19.2575	-45.49602778	faz_00650		http://www.theplantlist.org/tpl1.1/record/kew-2692836;http://www.tropicos.org/Name/50185045	Callisthene major								Vochysiaceae	Callisthene		major		species	Mart.	ICBN	Accepted
faz_00651		en	http://creativecommons.org/publicdomain/zero/1.0/ & http://www.canadensys.net/norms	Federal University of Vicosa (UFV/LEEP)			CorregoFazendinho_DynamicsPlot_2007-2015	Observation	faz_00651	CorregoFazendinha_plot_019	26-Jun-07	-19.2575	-45.49602778	faz_00651		http://www.theplantlist.org/tpl1.1/search?q=Copaifera+langsdorffii	Copaifera langsdorffii								Fabaceae	Copaifera		langsdorffii		species	Desf.	ICBN	No opinion
faz_00652		en	http://creativecommons.org/publicdomain/zero/1.0/ & http://www.canadensys.net/norms	Federal University of Vicosa (UFV/LEEP)			CorregoFazendinho_DynamicsPlot_2007-2015	Observation	faz_00652	CorregoFazendinha_plot_019	26-Jun-07	-19.2575	-45.49602778	faz_00652		http://www.theplantlist.org/tpl1.1/record/kew-2868208;http://www.tropicos.org/Name/34100160	Qualea multiflora								Vochysiaceae	Qualea		multiflora		species	Mart.	ICBN	Accepted
faz_00653		en	http://creativecommons.org/publicdomain/zero/1.0/ & http://www.canadensys.net/norms	Federal University of Vicosa (UFV/LEEP)			CorregoFazendinho_DynamicsPlot_2007-2015	Observation	faz_00653	CorregoFazendinha_plot_019	26-Jun-07	-19.2575	-45.49602778	faz_00653		http://www.theplantlist.org/tpl1.1/record/kew-2692836;http://www.tropicos.org/Name/50185045	Callisthene major								Vochysiaceae	Callisthene		major		species	Mart.	ICBN	Accepted
faz_00654		en	http://creativecommons.org/publicdomain/zero/1.0/ & http://www.canadensys.net/norms	Federal University of Vicosa (UFV/LEEP)			CorregoFazendinho_DynamicsPlot_2007-2015	Observation	faz_00654	CorregoFazendinha_plot_019	26-Jun-07	-19.2575	-45.49602778	faz_00654		http://www.theplantlist.org/tpl1.1/record/kew-2664117;http://www.tropicos.org/Name/1300083	Astronium fraxinifolium								Anacardiaceae	Astronium		fraxinifolium		species	Schott	ICBN	Accepted
faz_00655		en	http://creativecommons.org/publicdomain/zero/1.0/ & http://www.canadensys.net/norms	Federal University of Vicosa (UFV/LEEP)			CorregoFazendinho_DynamicsPlot_2007-2015	Observation	faz_00655	CorregoFazendinha_plot_019	26-Jun-07	-19.2575	-45.49602778	faz_00655		http://www.theplantlist.org/tpl1.1/record/kew-2692836;http://www.tropicos.org/Name/50185045	Callisthene major								Vochysiaceae	Callisthene		major		species	Mart.	ICBN	Accepted
faz_00656		en	http://creativecommons.org/publicdomain/zero/1.0/ & http://www.canadensys.net/norms	Federal University of Vicosa (UFV/LEEP)			CorregoFazendinho_DynamicsPlot_2007-2015	Observation	faz_00656	CorregoFazendinha_plot_019	26-Jun-07	-19.2575	-45.49602778	faz_00656		http://www.theplantlist.org/tpl1.1/record/kew-2868182;http://www.tropicos.org/Name/34100133	Qualea grandiflora								Vochysiaceae	Qualea		grandiflora		species	Mart.	ICBN	Accepted
faz_00657		en	http://creativecommons.org/publicdomain/zero/1.0/ & http://www.canadensys.net/norms	Federal University of Vicosa (UFV/LEEP)			CorregoFazendinho_DynamicsPlot_2007-2015	Observation	faz_00657	CorregoFazendinha_plot_019	26-Jun-07	-19.2575	-45.49602778	faz_00657		http://www.theplantlist.org/tpl1.1/record/kew-2692836;http://www.tropicos.org/Name/50185045	Callisthene major								Vochysiaceae	Callisthene		major		species	Mart.	ICBN	Accepted
faz_00658		en	http://creativecommons.org/publicdomain/zero/1.0/ & http://www.canadensys.net/norms	Federal University of Vicosa (UFV/LEEP)			CorregoFazendinho_DynamicsPlot_2007-2015	Observation	faz_00658	CorregoFazendinha_plot_019	26-Jun-07	-19.2575	-45.49602778	faz_00658		http://www.theplantlist.org/tpl1.1/record/kew-2692836;http://www.tropicos.org/Name/50185045	Callisthene major								Vochysiaceae	Callisthene		major		species	Mart.	ICBN	Accepted
faz_00659		en	http://creativecommons.org/publicdomain/zero/1.0/ & http://www.canadensys.net/norms	Federal University of Vicosa (UFV/LEEP)			CorregoFazendinho_DynamicsPlot_2007-2015	Observation	faz_00659	CorregoFazendinha_plot_019	26-Jun-07	-19.2575	-45.49602778	faz_00659		http://www.theplantlist.org/tpl1.1/record/kew-2692836;http://www.tropicos.org/Name/50185045	Callisthene major								Vochysiaceae	Callisthene		major		species	Mart.	ICBN	Accepted
faz_00660		en	http://creativecommons.org/publicdomain/zero/1.0/ & http://www.canadensys.net/norms	Federal University of Vicosa (UFV/LEEP)			CorregoFazendinho_DynamicsPlot_2007-2015	Observation	faz_00660	CorregoFazendinha_plot_019	26-Jun-07	-19.2575	-45.49602778	faz_00660		http://www.theplantlist.org/tpl1.1/record/kew-2692836;http://www.tropicos.org/Name/50185045	Callisthene major								Vochysiaceae	Callisthene		major		species	Mart.	ICBN	Accepted
faz_00661		en	http://creativecommons.org/publicdomain/zero/1.0/ & http://www.canadensys.net/norms	Federal University of Vicosa (UFV/LEEP)			CorregoFazendinho_DynamicsPlot_2007-2015	Observation	faz_00661	CorregoFazendinha_plot_019	26-Jun-07	-19.2575	-45.49602778	faz_00661		http://www.theplantlist.org/tpl1.1/record/kew-2692836;http://www.tropicos.org/Name/50185045	Callisthene major								Vochysiaceae	Callisthene		major		species	Mart.	ICBN	Accepted
faz_00662		en	http://creativecommons.org/publicdomain/zero/1.0/ & http://www.canadensys.net/norms	Federal University of Vicosa (UFV/LEEP)			CorregoFazendinho_DynamicsPlot_2007-2015	Observation	faz_00662	CorregoFazendinha_plot_019	26-Jun-07	-19.2575	-45.49602778	faz_00662		http://www.theplantlist.org/tpl1.1/record/kew-2692836;http://www.tropicos.org/Name/50185045	Callisthene major								Vochysiaceae	Callisthene		major		species	Mart.	ICBN	Accepted
faz_00663		en	http://creativecommons.org/publicdomain/zero/1.0/ & http://www.canadensys.net/norms	Federal University of Vicosa (UFV/LEEP)			CorregoFazendinho_DynamicsPlot_2007-2015	Observation	faz_00663	CorregoFazendinha_plot_019	26-Jun-07	-19.2575	-45.49602778	faz_00663		http://www.theplantlist.org/tpl1.1/record/kew-2692836;http://www.tropicos.org/Name/50185045	Callisthene major								Vochysiaceae	Callisthene		major		species	Mart.	ICBN	Accepted
faz_00664		en	http://creativecommons.org/publicdomain/zero/1.0/ & http://www.canadensys.net/norms	Federal University of Vicosa (UFV/LEEP)			CorregoFazendinho_DynamicsPlot_2007-2015	Observation	faz_00664	CorregoFazendinha_plot_019	26-Jun-07	-19.2575	-45.49602778	faz_00664		http://www.theplantlist.org/tpl1.1/record/kew-2692836;http://www.tropicos.org/Name/50185045	Callisthene major								Vochysiaceae	Callisthene		major		species	Mart.	ICBN	Accepted
faz_00665		en	http://creativecommons.org/publicdomain/zero/1.0/ & http://www.canadensys.net/norms	Federal University of Vicosa (UFV/LEEP)			CorregoFazendinho_DynamicsPlot_2007-2015	Observation	faz_00665	CorregoFazendinha_plot_019	26-Jun-07	-19.2575	-45.49602778	faz_00665		http://www.theplantlist.org/tpl1.1/record/kew-2692836;http://www.tropicos.org/Name/50185045	Callisthene major								Vochysiaceae	Callisthene		major		species	Mart.	ICBN	Accepted
faz_00666		en	http://creativecommons.org/publicdomain/zero/1.0/ & http://www.canadensys.net/norms	Federal University of Vicosa (UFV/LEEP)			CorregoFazendinho_DynamicsPlot_2007-2015	Observation	faz_00666	CorregoFazendinha_plot_019	26-Jun-07	-19.2575	-45.49602778	faz_00666		http://www.theplantlist.org/tpl1.1/record/kew-2692836;http://www.tropicos.org/Name/50185045	Callisthene major								Vochysiaceae	Callisthene		major		species	Mart.	ICBN	Accepted
faz_00667		en	http://creativecommons.org/publicdomain/zero/1.0/ & http://www.canadensys.net/norms	Federal University of Vicosa (UFV/LEEP)			CorregoFazendinho_DynamicsPlot_2007-2015	Observation	faz_00667	CorregoFazendinha_plot_019	26-Jun-07	-19.2575	-45.49602778	faz_00667		http://www.theplantlist.org/tpl1.1/record/kew-2692836;http://www.tropicos.org/Name/50185045	Callisthene major								Vochysiaceae	Callisthene		major		species	Mart.	ICBN	Accepted
faz_00668		en	http://creativecommons.org/publicdomain/zero/1.0/ & http://www.canadensys.net/norms	Federal University of Vicosa (UFV/LEEP)			CorregoFazendinho_DynamicsPlot_2007-2015	Observation	faz_00668	CorregoFazendinha_plot_019	26-Jun-07	-19.2575	-45.49602778	faz_00668		http://www.theplantlist.org/tpl1.1/record/kew-2692836;http://www.tropicos.org/Name/50185045	Callisthene major								Vochysiaceae	Callisthene		major		species	Mart.	ICBN	Accepted
faz_00669		en	http://creativecommons.org/publicdomain/zero/1.0/ & http://www.canadensys.net/norms	Federal University of Vicosa (UFV/LEEP)			CorregoFazendinho_DynamicsPlot_2007-2015	Observation	faz_00669	CorregoFazendinha_plot_019	26-Jun-07	-19.2575	-45.49602778	faz_00669		http://www.theplantlist.org/tpl1.1/record/kew-2692836;http://www.tropicos.org/Name/50185045	Callisthene major								Vochysiaceae	Callisthene		major		species	Mart.	ICBN	Accepted
faz_00670		en	http://creativecommons.org/publicdomain/zero/1.0/ & http://www.canadensys.net/norms	Federal University of Vicosa (UFV/LEEP)			CorregoFazendinho_DynamicsPlot_2007-2015	Observation	faz_00670	CorregoFazendinha_plot_019	26-Jun-07	-19.2575	-45.49602778	faz_00670		http://www.theplantlist.org/tpl1.1/record/kew-2692836;http://www.tropicos.org/Name/50185045	Callisthene major								Vochysiaceae	Callisthene		major		species	Mart.	ICBN	Accepted
faz_00671		en	http://creativecommons.org/publicdomain/zero/1.0/ & http://www.canadensys.net/norms	Federal University of Vicosa (UFV/LEEP)			CorregoFazendinho_DynamicsPlot_2007-2015	Observation	faz_00671	CorregoFazendinha_plot_019	26-Jun-07	-19.2575	-45.49602778	faz_00671		http://www.theplantlist.org/tpl1.1/record/kew-2692836;http://www.tropicos.org/Name/50185045	Callisthene major								Vochysiaceae	Callisthene		major		species	Mart.	ICBN	Accepted
faz_00672		en	http://creativecommons.org/publicdomain/zero/1.0/ & http://www.canadensys.net/norms	Federal University of Vicosa (UFV/LEEP)			CorregoFazendinho_DynamicsPlot_2007-2015	Observation	faz_00672	CorregoFazendinha_plot_019	26-Jun-07	-19.2575	-45.49602778	faz_00672		http://www.theplantlist.org/tpl1.1/record/kew-2692836;http://www.tropicos.org/Name/50185045	Callisthene major								Vochysiaceae	Callisthene		major		species	Mart.	ICBN	Accepted
faz_00673		en	http://creativecommons.org/publicdomain/zero/1.0/ & http://www.canadensys.net/norms	Federal University of Vicosa (UFV/LEEP)			CorregoFazendinho_DynamicsPlot_2007-2015	Observation	faz_00673	CorregoFazendinha_plot_019	26-Jun-07	-19.2575	-45.49602778	faz_00673		http://www.theplantlist.org/tpl1.1/record/kew-2692836;http://www.tropicos.org/Name/50185045	Callisthene major								Vochysiaceae	Callisthene		major		species	Mart.	ICBN	Accepted
faz_00674		en	http://creativecommons.org/publicdomain/zero/1.0/ & http://www.canadensys.net/norms	Federal University of Vicosa (UFV/LEEP)			CorregoFazendinho_DynamicsPlot_2007-2015	Observation	faz_00674	CorregoFazendinha_plot_019	26-Jun-07	-19.2575	-45.49602778	faz_00674		http://www.theplantlist.org/tpl1.1/record/kew-2692836;http://www.tropicos.org/Name/50185045	Callisthene major								Vochysiaceae	Callisthene		major		species	Mart.	ICBN	Accepted
faz_00675		en	http://creativecommons.org/publicdomain/zero/1.0/ & http://www.canadensys.net/norms	Federal University of Vicosa (UFV/LEEP)			CorregoFazendinho_DynamicsPlot_2007-2015	Observation	faz_00675	CorregoFazendinha_plot_019	26-Jun-07	-19.2575	-45.49602778	faz_00675		http://www.theplantlist.org/tpl1.1/record/kew-2692836;http://www.tropicos.org/Name/50185045	Callisthene major								Vochysiaceae	Callisthene		major		species	Mart.	ICBN	Accepted
faz_00676		en	http://creativecommons.org/publicdomain/zero/1.0/ & http://www.canadensys.net/norms	Federal University of Vicosa (UFV/LEEP)			CorregoFazendinho_DynamicsPlot_2007-2015	Observation	faz_00676	CorregoFazendinha_plot_019	26-Jun-07	-19.2575	-45.49602778	faz_00676		http://www.theplantlist.org/tpl1.1/record/kew-2692836;http://www.tropicos.org/Name/50185045	Callisthene major								Vochysiaceae	Callisthene		major		species	Mart.	ICBN	Accepted
faz_00677		en	http://creativecommons.org/publicdomain/zero/1.0/ & http://www.canadensys.net/norms	Federal University of Vicosa (UFV/LEEP)			CorregoFazendinho_DynamicsPlot_2007-2015	Observation	faz_00677	CorregoFazendinha_plot_019	26-Jun-07	-19.2575	-45.49602778	faz_00677		http://www.theplantlist.org/tpl1.1/record/kew-2692836;http://www.tropicos.org/Name/50185045	Callisthene major								Vochysiaceae	Callisthene		major		species	Mart.	ICBN	Accepted
faz_00678		en	http://creativecommons.org/publicdomain/zero/1.0/ & http://www.canadensys.net/norms	Federal University of Vicosa (UFV/LEEP)			CorregoFazendinho_DynamicsPlot_2007-2015	Observation	faz_00678	CorregoFazendinha_plot_019	26-Jun-07	-19.2575	-45.49602778	faz_00678		http://www.theplantlist.org/tpl1.1/record/kew-2692836;http://www.tropicos.org/Name/50185045	Callisthene major								Vochysiaceae	Callisthene		major		species	Mart.	ICBN	Accepted
faz_00679		en	http://creativecommons.org/publicdomain/zero/1.0/ & http://www.canadensys.net/norms	Federal University of Vicosa (UFV/LEEP)			CorregoFazendinho_DynamicsPlot_2007-2015	Observation	faz_00679	CorregoFazendinha_plot_019	26-Jun-07	-19.2575	-45.49602778	faz_00679		http://www.theplantlist.org/tpl1.1/record/kew-2868182;http://www.tropicos.org/Name/34100133	Qualea grandiflora								Vochysiaceae	Qualea		grandiflora		species	Mart.	ICBN	Accepted
faz_00680		en	http://creativecommons.org/publicdomain/zero/1.0/ & http://www.canadensys.net/norms	Federal University of Vicosa (UFV/LEEP)			CorregoFazendinho_DynamicsPlot_2007-2015	Observation	faz_00680	CorregoFazendinha_plot_019	26-Jun-07	-19.2575	-45.49602778	faz_00680		http://www.ildis.org/LegumeWeb?version~10.01&genus~Piptadenia&species~gonoacantha	Piptadenia gonoacantha								Fabaceae	Piptadenia		gonoacantha		species	(Mart.)J.F.Macbr.	ICBN	Accepted
faz_00681		en	http://creativecommons.org/publicdomain/zero/1.0/ & http://www.canadensys.net/norms	Federal University of Vicosa (UFV/LEEP)			CorregoFazendinho_DynamicsPlot_2007-2015	Observation	faz_00681	CorregoFazendinha_plot_019	26-Jun-07	-19.2575	-45.49602778	faz_00681		http://www.theplantlist.org/tpl1.1/record/kew-2692836;http://www.tropicos.org/Name/50185045	Callisthene major								Vochysiaceae	Callisthene		major		species	Mart.	ICBN	Accepted
faz_00682		en	http://creativecommons.org/publicdomain/zero/1.0/ & http://www.canadensys.net/norms	Federal University of Vicosa (UFV/LEEP)			CorregoFazendinho_DynamicsPlot_2007-2015	Observation	faz_00682	CorregoFazendinha_plot_019	26-Jun-07	-19.2575	-45.49602778	faz_00682		http://www.theplantlist.org/tpl1.1/record/kew-2692836;http://www.tropicos.org/Name/50185045	Callisthene major								Vochysiaceae	Callisthene		major		species	Mart.	ICBN	Accepted
faz_00683		en	http://creativecommons.org/publicdomain/zero/1.0/ & http://www.canadensys.net/norms	Federal University of Vicosa (UFV/LEEP)			CorregoFazendinho_DynamicsPlot_2007-2015	Observation	faz_00683	CorregoFazendinha_plot_019	26-Jun-07	-19.2575	-45.49602778	faz_00683		http://www.theplantlist.org/tpl1.1/record/kew-2692836;http://www.tropicos.org/Name/50185045	Callisthene major								Vochysiaceae	Callisthene		major		species	Mart.	ICBN	Accepted
faz_00684		en	http://creativecommons.org/publicdomain/zero/1.0/ & http://www.canadensys.net/norms	Federal University of Vicosa (UFV/LEEP)			CorregoFazendinho_DynamicsPlot_2007-2015	Observation	faz_00684	CorregoFazendinha_plot_020	26-Jun-07	-19.2575	-45.49602778	faz_00684		http://www.theplantlist.org/tpl1.1/record/kew-2692836;http://www.tropicos.org/Name/50185045	Callisthene major								Vochysiaceae	Callisthene		major		species	Mart.	ICBN	Accepted
faz_00685		en	http://creativecommons.org/publicdomain/zero/1.0/ & http://www.canadensys.net/norms	Federal University of Vicosa (UFV/LEEP)			CorregoFazendinho_DynamicsPlot_2007-2015	Observation	faz_00685	CorregoFazendinha_plot_020	26-Jun-07	-19.2575	-45.49602778	faz_00685		http://www.theplantlist.org/tpl1.1/record/kew-2692836;http://www.tropicos.org/Name/50185045	Callisthene major								Vochysiaceae	Callisthene		major		species	Mart.	ICBN	Accepted
faz_00686		en	http://creativecommons.org/publicdomain/zero/1.0/ & http://www.canadensys.net/norms	Federal University of Vicosa (UFV/LEEP)			CorregoFazendinho_DynamicsPlot_2007-2015	Observation	faz_00686	CorregoFazendinha_plot_020	26-Jun-07	-19.2575	-45.49602778	faz_00686		http://www.theplantlist.org/tpl1.1/record/kew-2601416;http://www.tropicos.org/Name/21200261	Siparuna guianensis								Siparunaceae	Siparuna		guianensis		species	Aubl.	ICBN	Accepted
faz_00687		en	http://creativecommons.org/publicdomain/zero/1.0/ & http://www.canadensys.net/norms	Federal University of Vicosa (UFV/LEEP)			CorregoFazendinho_DynamicsPlot_2007-2015	Observation	faz_00687	CorregoFazendinha_plot_020	26-Jun-07	-19.2575	-45.49602778	faz_00687		http://www.theplantlist.org/tpl1.1/record/kew-2497036;http://www.tropicos.org/Name/32200262	Luehea grandiflora								Malvaceae	Luehea		grandiflora		species	Mart.	ICBN	Accepted
faz_00688		en	http://creativecommons.org/publicdomain/zero/1.0/ & http://www.canadensys.net/norms	Federal University of Vicosa (UFV/LEEP)			CorregoFazendinho_DynamicsPlot_2007-2015	Observation	faz_00688	CorregoFazendinha_plot_020	26-Jun-07	-19.2575	-45.49602778	faz_00688		http://www.theplantlist.org/tpl1.1/record/kew-2469000;http://www.tropicos.org/Name/28100302	Zanthoxylum rhoifolium								Rutaceae	Zanthoxylum		rhoifolium		species	Lam.	ICBN	Accepted
faz_00689		en	http://creativecommons.org/publicdomain/zero/1.0/ & http://www.canadensys.net/norms	Federal University of Vicosa (UFV/LEEP)			CorregoFazendinho_DynamicsPlot_2007-2015	Observation	faz_00689	CorregoFazendinha_plot_020	26-Jun-07	-19.2575	-45.49602778	faz_00689		http://www.theplantlist.org/tpl1.1/record/kew-2868182;http://www.tropicos.org/Name/34100133	Qualea grandiflora								Vochysiaceae	Qualea		grandiflora		species	Mart.	ICBN	Accepted
faz_00690		en	http://creativecommons.org/publicdomain/zero/1.0/ & http://www.canadensys.net/norms	Federal University of Vicosa (UFV/LEEP)			CorregoFazendinho_DynamicsPlot_2007-2015	Observation	faz_00690	CorregoFazendinha_plot_020	26-Jun-07	-19.2575	-45.49602778	faz_00690		http://www.theplantlist.org/tpl1.1/record/kew-2692836;http://www.tropicos.org/Name/50185045	Callisthene major								Vochysiaceae	Callisthene		major		species	Mart.	ICBN	Accepted
faz_00691		en	http://creativecommons.org/publicdomain/zero/1.0/ & http://www.canadensys.net/norms	Federal University of Vicosa (UFV/LEEP)			CorregoFazendinho_DynamicsPlot_2007-2015	Observation	faz_00691	CorregoFazendinha_plot_020	26-Jun-07	-19.2575	-45.49602778	faz_00691		http://www.theplantlist.org/tpl1.1/record/kew-2692836;http://www.tropicos.org/Name/50185045	Callisthene major								Vochysiaceae	Callisthene		major		species	Mart.	ICBN	Accepted
faz_00692		en	http://creativecommons.org/publicdomain/zero/1.0/ & http://www.canadensys.net/norms	Federal University of Vicosa (UFV/LEEP)			CorregoFazendinho_DynamicsPlot_2007-2015	Observation	faz_00692	CorregoFazendinha_plot_020	26-Jun-07	-19.2575	-45.49602778	faz_00692		http://www.theplantlist.org/tpl1.1/record/kew-2868182;http://www.tropicos.org/Name/34100133	Qualea grandiflora								Vochysiaceae	Qualea		grandiflora		species	Mart.	ICBN	Accepted
faz_00693		en	http://creativecommons.org/publicdomain/zero/1.0/ & http://www.canadensys.net/norms	Federal University of Vicosa (UFV/LEEP)			CorregoFazendinho_DynamicsPlot_2007-2015	Observation	faz_00693	CorregoFazendinha_plot_020	26-Jun-07	-19.2575	-45.49602778	faz_00693		http://www.theplantlist.org/tpl1.1/record/kew-2868182;http://www.tropicos.org/Name/34100133	Qualea grandiflora								Vochysiaceae	Qualea		grandiflora		species	Mart.	ICBN	Accepted
faz_00694		en	http://creativecommons.org/publicdomain/zero/1.0/ & http://www.canadensys.net/norms	Federal University of Vicosa (UFV/LEEP)			CorregoFazendinho_DynamicsPlot_2007-2015	Observation	faz_00694	CorregoFazendinha_plot_020	26-Jun-07	-19.2575	-45.49602778	faz_00694		http://www.theplantlist.org/tpl1.1/record/kew-2868182;http://www.tropicos.org/Name/34100133	Qualea grandiflora								Vochysiaceae	Qualea		grandiflora		species	Mart.	ICBN	Accepted
faz_00695		en	http://creativecommons.org/publicdomain/zero/1.0/ & http://www.canadensys.net/norms	Federal University of Vicosa (UFV/LEEP)			CorregoFazendinho_DynamicsPlot_2007-2015	Observation	faz_00695	CorregoFazendinha_plot_020	26-Jun-07	-19.2575	-45.49602778	faz_00695		http://www.theplantlist.org/tpl1.1/record/kew-2664117;http://www.tropicos.org/Name/1300083	Astronium fraxinifolium								Anacardiaceae	Astronium		fraxinifolium		species	Schott	ICBN	Accepted
faz_00696		en	http://creativecommons.org/publicdomain/zero/1.0/ & http://www.canadensys.net/norms	Federal University of Vicosa (UFV/LEEP)			CorregoFazendinho_DynamicsPlot_2007-2015	Observation	faz_00696	CorregoFazendinha_plot_020	26-Jun-07	-19.2575	-45.49602778	faz_00696		http://www.theplantlist.org/tpl1.1/record/kew-33281	Campomanesia xanthocarpa								Myrtaceae	Campomanesia		xanthocarpa		species	(Mart.) O.Berg	ICBN	Accepted
faz_00697		en	http://creativecommons.org/publicdomain/zero/1.0/ & http://www.canadensys.net/norms	Federal University of Vicosa (UFV/LEEP)			CorregoFazendinho_DynamicsPlot_2007-2015	Observation	faz_00697	CorregoFazendinha_plot_020	26-Jun-07	-19.2575	-45.49602778	faz_00697		http://www.theplantlist.org/tpl1.1/record/kew-33281	Campomanesia xanthocarpa								Myrtaceae	Campomanesia		xanthocarpa		species	(Mart.) O.Berg	ICBN	Accepted
faz_00698		en	http://creativecommons.org/publicdomain/zero/1.0/ & http://www.canadensys.net/norms	Federal University of Vicosa (UFV/LEEP)			CorregoFazendinho_DynamicsPlot_2007-2015	Observation	faz_00698	CorregoFazendinha_plot_020	26-Jun-07	-19.2575	-45.49602778	faz_00698		http://www.theplantlist.org/tpl1.1/record/kew-2601416;http://www.tropicos.org/Name/21200261	Siparuna guianensis								Siparunaceae	Siparuna		guianensis		species	Aubl.	ICBN	Accepted
faz_00699		en	http://creativecommons.org/publicdomain/zero/1.0/ & http://www.canadensys.net/norms	Federal University of Vicosa (UFV/LEEP)			CorregoFazendinho_DynamicsPlot_2007-2015	Observation	faz_00699	CorregoFazendinha_plot_020	26-Jun-07	-19.2575	-45.49602778	faz_00699		http://www.ildis.org/LegumeWeb?version~10.01&genus~Piptadenia&species~gonoacantha	Piptadenia gonoacantha								Fabaceae	Piptadenia		gonoacantha		species	(Mart.)J.F.Macbr.	ICBN	Accepted
faz_00700		en	http://creativecommons.org/publicdomain/zero/1.0/ & http://www.canadensys.net/norms	Federal University of Vicosa (UFV/LEEP)			CorregoFazendinho_DynamicsPlot_2007-2015	Observation	faz_00700	CorregoFazendinha_plot_020	26-Jun-07	-19.2575	-45.49602778	faz_00700		http://www.theplantlist.org/tpl1.1/record/kew-2378929;http://www.tropicos.org/Name/17804856	Nectandra oppositifolia								Lauraceae	Nectandra		oppositifolia		species	Nees & Mart.	ICBN	Accepted
faz_00701		en	http://creativecommons.org/publicdomain/zero/1.0/ & http://www.canadensys.net/norms	Federal University of Vicosa (UFV/LEEP)			CorregoFazendinho_DynamicsPlot_2007-2015	Observation	faz_00701	CorregoFazendinha_plot_020	26-Jun-07	-19.2575	-45.49602778	faz_00701		http://www.theplantlist.org/tpl1.1/record/kew-2692836;http://www.tropicos.org/Name/50185045	Callisthene major								Vochysiaceae	Callisthene		major		species	Mart.	ICBN	Accepted
faz_00702		en	http://creativecommons.org/publicdomain/zero/1.0/ & http://www.canadensys.net/norms	Federal University of Vicosa (UFV/LEEP)			CorregoFazendinho_DynamicsPlot_2007-2015	Observation	faz_00702	CorregoFazendinha_plot_020	26-Jun-07	-19.2575	-45.49602778	faz_00702		http://www.theplantlist.org/tpl1.1/record/kew-2692836;http://www.tropicos.org/Name/50185045	Callisthene major								Vochysiaceae	Callisthene		major		species	Mart.	ICBN	Accepted
faz_00703		en	http://creativecommons.org/publicdomain/zero/1.0/ & http://www.canadensys.net/norms	Federal University of Vicosa (UFV/LEEP)			CorregoFazendinho_DynamicsPlot_2007-2015	Observation	faz_00703	CorregoFazendinha_plot_020	26-Jun-07	-19.2575	-45.49602778	faz_00703		http://www.theplantlist.org/tpl1.1/record/kew-2601416;http://www.tropicos.org/Name/21200261	Siparuna guianensis								Siparunaceae	Siparuna		guianensis		species	Aubl.	ICBN	Accepted
faz_00704		en	http://creativecommons.org/publicdomain/zero/1.0/ & http://www.canadensys.net/norms	Federal University of Vicosa (UFV/LEEP)			CorregoFazendinho_DynamicsPlot_2007-2015	Observation	faz_00704	CorregoFazendinha_plot_020	26-Jun-07	-19.2575	-45.49602778	faz_00704		http://www.theplantlist.org/tpl1.1/record/kew-2692836;http://www.tropicos.org/Name/50185045	Callisthene major								Vochysiaceae	Callisthene		major		species	Mart.	ICBN	Accepted
faz_00705		en	http://creativecommons.org/publicdomain/zero/1.0/ & http://www.canadensys.net/norms	Federal University of Vicosa (UFV/LEEP)			CorregoFazendinho_DynamicsPlot_2007-2015	Observation	faz_00705	CorregoFazendinha_plot_020	26-Jun-07	-19.2575	-45.49602778	faz_00705		http://www.theplantlist.org/tpl1.1/record/kew-2692836;http://www.tropicos.org/Name/50185045	Callisthene major								Vochysiaceae	Callisthene		major		species	Mart.	ICBN	Accepted
faz_00706		en	http://creativecommons.org/publicdomain/zero/1.0/ & http://www.canadensys.net/norms	Federal University of Vicosa (UFV/LEEP)			CorregoFazendinho_DynamicsPlot_2007-2015	Observation	faz_00706	CorregoFazendinha_plot_020	26-Jun-07	-19.2575	-45.49602778	faz_00706		http://www.theplantlist.org/tpl1.1/record/kew-33281	Campomanesia xanthocarpa								Myrtaceae	Campomanesia		xanthocarpa		species	(Mart.) O.Berg	ICBN	Accepted
faz_00707		en	http://creativecommons.org/publicdomain/zero/1.0/ & http://www.canadensys.net/norms	Federal University of Vicosa (UFV/LEEP)			CorregoFazendinho_DynamicsPlot_2007-2015	Observation	faz_00707	CorregoFazendinha_plot_020	26-Jun-07	-19.2575	-45.49602778	faz_00707		http://www.ildis.org/LegumeWeb?version~10.01&genus~Andira&species~fraxinifolia;http://www.tropicos.org/Name/13015687	Andira fraxinifolia								Fabaceae	Andira		fraxinifolia		species	Benth.	ICBN	Accepted
faz_00708		en	http://creativecommons.org/publicdomain/zero/1.0/ & http://www.canadensys.net/norms	Federal University of Vicosa (UFV/LEEP)			CorregoFazendinho_DynamicsPlot_2007-2015	Observation	faz_00708	CorregoFazendinha_plot_020	26-Jun-07	-19.2575	-45.49602778	faz_00708		http://www.theplantlist.org/tpl1.1/record/kew-2692836;http://www.tropicos.org/Name/50185045	Callisthene major								Vochysiaceae	Callisthene		major		species	Mart.	ICBN	Accepted
faz_00709		en	http://creativecommons.org/publicdomain/zero/1.0/ & http://www.canadensys.net/norms	Federal University of Vicosa (UFV/LEEP)			CorregoFazendinho_DynamicsPlot_2007-2015	Observation	faz_00709	CorregoFazendinha_plot_020	26-Jun-07	-19.2575	-45.49602778	faz_00709		http://www.theplantlist.org/tpl1.1/record/kew-2515473;http://www.tropicos.org/Name/20400274;http://plants.usda.gov/java/profile?symbol=TRPA2	Trichilia pallida								Meliaceae	Trichilia		pallida		species	Sw.	ICBN	Accepted
faz_00710		en	http://creativecommons.org/publicdomain/zero/1.0/ & http://www.canadensys.net/norms	Federal University of Vicosa (UFV/LEEP)			CorregoFazendinho_DynamicsPlot_2007-2015	Observation	faz_00710	CorregoFazendinha_plot_020	26-Jun-07	-19.2575	-45.49602778	faz_00710		http://www.theplantlist.org/tpl1.1/record/kew-2601416;http://www.tropicos.org/Name/21200261	Siparuna guianensis								Siparunaceae	Siparuna		guianensis		species	Aubl.	ICBN	Accepted
faz_00711		en	http://creativecommons.org/publicdomain/zero/1.0/ & http://www.canadensys.net/norms	Federal University of Vicosa (UFV/LEEP)			CorregoFazendinho_DynamicsPlot_2007-2015	Observation	faz_00711	CorregoFazendinha_plot_020	26-Jun-07	-19.2575	-45.49602778	faz_00711		http://www.theplantlist.org/tpl1.1/record/kew-2378929;http://www.tropicos.org/Name/17804856	Nectandra oppositifolia								Lauraceae	Nectandra		oppositifolia		species	Nees & Mart.	ICBN	Accepted
faz_00712		en	http://creativecommons.org/publicdomain/zero/1.0/ & http://www.canadensys.net/norms	Federal University of Vicosa (UFV/LEEP)			CorregoFazendinho_DynamicsPlot_2007-2015	Observation	faz_00712	CorregoFazendinha_plot_020	26-Jun-07	-19.2575	-45.49602778	faz_00712		http://www.theplantlist.org/tpl1.1/record/kew-2692836;http://www.tropicos.org/Name/50185045	Callisthene major								Vochysiaceae	Callisthene		major		species	Mart.	ICBN	Accepted
faz_00713		en	http://creativecommons.org/publicdomain/zero/1.0/ & http://www.canadensys.net/norms	Federal University of Vicosa (UFV/LEEP)			CorregoFazendinho_DynamicsPlot_2007-2015	Observation	faz_00713	CorregoFazendinha_plot_020	26-Jun-07	-19.2575	-45.49602778	faz_00713		http://www.theplantlist.org/tpl1.1/record/kew-2692836;http://www.tropicos.org/Name/50185045	Callisthene major								Vochysiaceae	Callisthene		major		species	Mart.	ICBN	Accepted
faz_00714		en	http://creativecommons.org/publicdomain/zero/1.0/ & http://www.canadensys.net/norms	Federal University of Vicosa (UFV/LEEP)			CorregoFazendinho_DynamicsPlot_2007-2015	Observation	faz_00714	CorregoFazendinha_plot_020	26-Jun-07	-19.2575	-45.49602778	faz_00714		http://www.theplantlist.org/tpl1.1/record/kew-2692836;http://www.tropicos.org/Name/50185045	Callisthene major								Vochysiaceae	Callisthene		major		species	Mart.	ICBN	Accepted
faz_00715		en	http://creativecommons.org/publicdomain/zero/1.0/ & http://www.canadensys.net/norms	Federal University of Vicosa (UFV/LEEP)			CorregoFazendinho_DynamicsPlot_2007-2015	Observation	faz_00715	CorregoFazendinha_plot_021	26-Jun-07	-19.2575	-45.49602778	faz_00715		http://www.theplantlist.org/tpl1.1/record/kew-2601416;http://www.tropicos.org/Name/21200261	Siparuna guianensis								Siparunaceae	Siparuna		guianensis		species	Aubl.	ICBN	Accepted
faz_00716		en	http://creativecommons.org/publicdomain/zero/1.0/ & http://www.canadensys.net/norms	Federal University of Vicosa (UFV/LEEP)			CorregoFazendinho_DynamicsPlot_2007-2015	Observation	faz_00716	CorregoFazendinha_plot_021	26-Jun-07	-19.2575	-45.49602778	faz_00716		http://www.theplantlist.org/tpl1.1/record/kew-2692836;http://www.tropicos.org/Name/50185045	Callisthene major								Vochysiaceae	Callisthene		major		species	Mart.	ICBN	Accepted
faz_00717		en	http://creativecommons.org/publicdomain/zero/1.0/ & http://www.canadensys.net/norms	Federal University of Vicosa (UFV/LEEP)			CorregoFazendinho_DynamicsPlot_2007-2015	Observation	faz_00717	CorregoFazendinha_plot_021	26-Jun-07	-19.2575	-45.49602778	faz_00717		http://www.theplantlist.org/tpl1.1/record/kew-2601416;http://www.tropicos.org/Name/21200261	Siparuna guianensis								Siparunaceae	Siparuna		guianensis		species	Aubl.	ICBN	Accepted
faz_00718		en	http://creativecommons.org/publicdomain/zero/1.0/ & http://www.canadensys.net/norms	Federal University of Vicosa (UFV/LEEP)			CorregoFazendinho_DynamicsPlot_2007-2015	Observation	faz_00718	CorregoFazendinha_plot_021	26-Jun-07	-19.2575	-45.49602778	faz_00718		http://www.theplantlist.org/tpl1.1/record/kew-2692836;http://www.tropicos.org/Name/50185045	Callisthene major								Vochysiaceae	Callisthene		major		species	Mart.	ICBN	Accepted
faz_00719		en	http://creativecommons.org/publicdomain/zero/1.0/ & http://www.canadensys.net/norms	Federal University of Vicosa (UFV/LEEP)			CorregoFazendinho_DynamicsPlot_2007-2015	Observation	faz_00719	CorregoFazendinha_plot_021	26-Jun-07	-19.2575	-45.49602778	faz_00719		http://www.theplantlist.org/tpl1.1/record/kew-2692836;http://www.tropicos.org/Name/50185045	Callisthene major								Vochysiaceae	Callisthene		major		species	Mart.	ICBN	Accepted
faz_00720		en	http://creativecommons.org/publicdomain/zero/1.0/ & http://www.canadensys.net/norms	Federal University of Vicosa (UFV/LEEP)			CorregoFazendinho_DynamicsPlot_2007-2015	Observation	faz_00720	CorregoFazendinha_plot_021	26-Jun-07	-19.2575	-45.49602778	faz_00720		http://www.theplantlist.org/tpl1.1/record/kew-2434287;http://www.tropicos.org/Name/8200089	Terminalia glabrescens								Combretaceae	Terminalia		glabrescens		species	Mart.	ICBN	Accepted
faz_00721		en	http://creativecommons.org/publicdomain/zero/1.0/ & http://www.canadensys.net/norms	Federal University of Vicosa (UFV/LEEP)			CorregoFazendinho_DynamicsPlot_2007-2015	Observation	faz_00721	CorregoFazendinha_plot_021	26-Jun-07	-19.2575	-45.49602778	faz_00721		http://www.theplantlist.org/tpl1.1/search?q=Myrcia	Myrcia sp1								Myrtaceae	Myrcia				genus		ICBN	Accepted
faz_00722		en	http://creativecommons.org/publicdomain/zero/1.0/ & http://www.canadensys.net/norms	Federal University of Vicosa (UFV/LEEP)			CorregoFazendinho_DynamicsPlot_2007-2015	Observation	faz_00722	CorregoFazendinha_plot_021	26-Jun-07	-19.2575	-45.49602778	faz_00722		http://www.theplantlist.org/tpl1.1/record/kew-180722;http://www.tropicos.org/Name/27902478	Rudgea viburnoides								Rubiaceae	Rudgea		viburnoides		species	(Cham.) Benth.	ICBN	Accepted
faz_00723		en	http://creativecommons.org/publicdomain/zero/1.0/ & http://www.canadensys.net/norms	Federal University of Vicosa (UFV/LEEP)			CorregoFazendinho_DynamicsPlot_2007-2015	Observation	faz_00723	CorregoFazendinha_plot_021	26-Jun-07	-19.2575	-45.49602778	faz_00723		http://www.theplantlist.org/tpl1.1/record/kew-187438;http://www.tropicos.org/Name/2200796	Schefflera morototoni								Araliaceae	Schefflera		morototoni		species	(Aubl.) Maguire, Steyerm. & Frodin	ICBN	Accepted
faz_00724		en	http://creativecommons.org/publicdomain/zero/1.0/ & http://www.canadensys.net/norms	Federal University of Vicosa (UFV/LEEP)			CorregoFazendinho_DynamicsPlot_2007-2015	Observation	faz_00724	CorregoFazendinha_plot_021	26-Jun-07	-19.2575	-45.49602778	faz_00724		http://www.theplantlist.org/tpl1.1/record/kew-2868182;http://www.tropicos.org/Name/34100133	Qualea grandiflora								Vochysiaceae	Qualea		grandiflora		species	Mart.	ICBN	Accepted
faz_00725		en	http://creativecommons.org/publicdomain/zero/1.0/ & http://www.canadensys.net/norms	Federal University of Vicosa (UFV/LEEP)			CorregoFazendinho_DynamicsPlot_2007-2015	Observation	faz_00725	CorregoFazendinha_plot_021	26-Jun-07	-19.2575	-45.49602778	faz_00725		http://www.ildis.org/LegumeWeb?version~10.01&genus~Machaerium&species~villosum;http://www.tropicos.org/Name/13035375	Machaerium villosum								Fabaceae	Machaerium		villosum		species	Vogel	ICBN	Accepted
faz_00726		en	http://creativecommons.org/publicdomain/zero/1.0/ & http://www.canadensys.net/norms	Federal University of Vicosa (UFV/LEEP)			CorregoFazendinho_DynamicsPlot_2007-2015	Observation	faz_00726	CorregoFazendinha_plot_021	26-Jun-07	-19.2575	-45.49602778	faz_00726		http://www.theplantlist.org/tpl1.1/record/kew-2692836;http://www.tropicos.org/Name/50185045	Callisthene major								Vochysiaceae	Callisthene		major		species	Mart.	ICBN	Accepted
faz_00727		en	http://creativecommons.org/publicdomain/zero/1.0/ & http://www.canadensys.net/norms	Federal University of Vicosa (UFV/LEEP)			CorregoFazendinho_DynamicsPlot_2007-2015	Observation	faz_00727	CorregoFazendinha_plot_021	26-Jun-07	-19.2575	-45.49602778	faz_00727		http://www.theplantlist.org/tpl1.1/record/kew-2868182;http://www.tropicos.org/Name/34100133	Qualea grandiflora								Vochysiaceae	Qualea		grandiflora		species	Mart.	ICBN	Accepted
faz_00728		en	http://creativecommons.org/publicdomain/zero/1.0/ & http://www.canadensys.net/norms	Federal University of Vicosa (UFV/LEEP)			CorregoFazendinho_DynamicsPlot_2007-2015	Observation	faz_00728	CorregoFazendinha_plot_021	26-Jun-07	-19.2575	-45.49602778	faz_00728		http://www.theplantlist.org/tpl1.1/record/kew-2601416;http://www.tropicos.org/Name/21200261	Siparuna guianensis								Siparunaceae	Siparuna		guianensis		species	Aubl.	ICBN	Accepted
faz_00729		en	http://creativecommons.org/publicdomain/zero/1.0/ & http://www.canadensys.net/norms	Federal University of Vicosa (UFV/LEEP)			CorregoFazendinho_DynamicsPlot_2007-2015	Observation	faz_00729	CorregoFazendinha_plot_021	26-Jun-07	-19.2575	-45.49602778	faz_00729		http://www.theplantlist.org/tpl1.1/record/kew-2692836;http://www.tropicos.org/Name/50185045	Callisthene major								Vochysiaceae	Callisthene		major		species	Mart.	ICBN	Accepted
faz_00730		en	http://creativecommons.org/publicdomain/zero/1.0/ & http://www.canadensys.net/norms	Federal University of Vicosa (UFV/LEEP)			CorregoFazendinho_DynamicsPlot_2007-2015	Observation	faz_00730	CorregoFazendinha_plot_021	26-Jun-07	-19.2575	-45.49602778	faz_00730		http://www.theplantlist.org/tpl1.1/record/kew-2468137;http://www.tropicos.org/Name/1600758	Xylopia aromatica								Annonaceae	Xylopia		aromatica		species	(Lam.) Mart.	ICBN	Accepted
faz_00731		en	http://creativecommons.org/publicdomain/zero/1.0/ & http://www.canadensys.net/norms	Federal University of Vicosa (UFV/LEEP)			CorregoFazendinho_DynamicsPlot_2007-2015	Observation	faz_00731	CorregoFazendinha_plot_021	26-Jun-07	-19.2575	-45.49602778	faz_00731		http://www.theplantlist.org/tpl1.1/record/kew-2601416;http://www.tropicos.org/Name/21200261	Siparuna guianensis								Siparunaceae	Siparuna		guianensis		species	Aubl.	ICBN	Accepted
faz_00733		en	http://creativecommons.org/publicdomain/zero/1.0/ & http://www.canadensys.net/norms	Federal University of Vicosa (UFV/LEEP)			CorregoFazendinho_DynamicsPlot_2007-2015	Observation	faz_00733	CorregoFazendinha_plot_021	26-Jun-07	-19.2575	-45.49602778	faz_00733		http://www.theplantlist.org/tpl1.1/record/kew-2834610;http://www.tropicos.org/Name/1600336	Guatteria sellowiana								Annonaceae	Guatteria		sellowiana		species	Schltdl.	ICBN	Accepted
faz_00734		en	http://creativecommons.org/publicdomain/zero/1.0/ & http://www.canadensys.net/norms	Federal University of Vicosa (UFV/LEEP)			CorregoFazendinho_DynamicsPlot_2007-2015	Observation	faz_00734	CorregoFazendinha_plot_021	26-Jun-07	-19.2575	-45.49602778	faz_00734		http://www.theplantlist.org/tpl1.1/record/kew-318665	Handroanthus ochraceus								Bignoniaceae	Tabebuia		ochracea		species	(Cham.) Mattos	ICBN	Synonym
faz_00735		en	http://creativecommons.org/publicdomain/zero/1.0/ & http://www.canadensys.net/norms	Federal University of Vicosa (UFV/LEEP)			CorregoFazendinho_DynamicsPlot_2007-2015	Observation	faz_00735	CorregoFazendinha_plot_021	26-Jun-07	-19.2575	-45.49602778	faz_00735		http://www.theplantlist.org/tpl1.1/record/kew-131274;http://www.tropicos.org/Name/22103038	Myrcia guianensis								Myrtaceae	Myrcia		guianensis		species	(Aubl.) DC.	ICBN	Accepted
faz_00736		en	http://creativecommons.org/publicdomain/zero/1.0/ & http://www.canadensys.net/norms	Federal University of Vicosa (UFV/LEEP)			CorregoFazendinho_DynamicsPlot_2007-2015	Observation	faz_00736	CorregoFazendinha_plot_021	26-Jun-07	-19.2575	-45.49602778	faz_00736		http://www.theplantlist.org/tpl1.1/record/kew-2692836;http://www.tropicos.org/Name/50185045	Callisthene major								Vochysiaceae	Callisthene		major		species	Mart.	ICBN	Accepted
faz_00737		en	http://creativecommons.org/publicdomain/zero/1.0/ & http://www.canadensys.net/norms	Federal University of Vicosa (UFV/LEEP)			CorregoFazendinho_DynamicsPlot_2007-2015	Observation	faz_00737	CorregoFazendinha_plot_021	26-Jun-07	-19.2575	-45.49602778	faz_00737		http://www.theplantlist.org/tpl1.1/record/kew-2692836;http://www.tropicos.org/Name/50185045	Callisthene major								Vochysiaceae	Callisthene		major		species	Mart.	ICBN	Accepted
faz_00738		en	http://creativecommons.org/publicdomain/zero/1.0/ & http://www.canadensys.net/norms	Federal University of Vicosa (UFV/LEEP)			CorregoFazendinho_DynamicsPlot_2007-2015	Observation	faz_00738	CorregoFazendinha_plot_021	26-Jun-07	-19.2575	-45.49602778	faz_00738		http://www.theplantlist.org/tpl1.1/record/kew-2378929;http://www.tropicos.org/Name/17804856	Nectandra oppositifolia								Lauraceae	Nectandra		oppositifolia		species	Nees & Mart.	ICBN	Accepted
faz_00739		en	http://creativecommons.org/publicdomain/zero/1.0/ & http://www.canadensys.net/norms	Federal University of Vicosa (UFV/LEEP)			CorregoFazendinho_DynamicsPlot_2007-2015	Observation	faz_00739	CorregoFazendinha_plot_021	26-Jun-07	-19.2575	-45.49602778	faz_00739		http://www.theplantlist.org/tpl1.1/record/kew-131639;http://www.tropicos.org/Name/22101779;http://plants.usda.gov/java/profile?symbol=MYSP	Myrcia splendens								Myrtaceae	Myrcia		splendens		species	(Sw.) DC.	ICBN	Accepted
faz_00740		en	http://creativecommons.org/publicdomain/zero/1.0/ & http://www.canadensys.net/norms	Federal University of Vicosa (UFV/LEEP)			CorregoFazendinho_DynamicsPlot_2007-2015	Observation	faz_00740	CorregoFazendinha_plot_022	26-Jun-07	-19.2575	-45.49602778	faz_00740		http://www.theplantlist.org/tpl1.1/record/kew-2692836;http://www.tropicos.org/Name/50185045	Callisthene major								Vochysiaceae	Callisthene		major		species	Mart.	ICBN	Accepted
faz_00741		en	http://creativecommons.org/publicdomain/zero/1.0/ & http://www.canadensys.net/norms	Federal University of Vicosa (UFV/LEEP)			CorregoFazendinho_DynamicsPlot_2007-2015	Observation	faz_00741	CorregoFazendinha_plot_022	26-Jun-07	-19.2575	-45.49602778	faz_00741		http://www.theplantlist.org/tpl1.1/record/kew-2692836;http://www.tropicos.org/Name/50185045	Callisthene major								Vochysiaceae	Callisthene		major		species	Mart.	ICBN	Accepted
faz_00742		en	http://creativecommons.org/publicdomain/zero/1.0/ & http://www.canadensys.net/norms	Federal University of Vicosa (UFV/LEEP)			CorregoFazendinho_DynamicsPlot_2007-2015	Observation	faz_00742	CorregoFazendinha_plot_022	26-Jun-07	-19.2575	-45.49602778	faz_00742		http://www.theplantlist.org/tpl1.1/record/kew-2692836;http://www.tropicos.org/Name/50185045	Callisthene major								Vochysiaceae	Callisthene		major		species	Mart.	ICBN	Accepted
faz_00743		en	http://creativecommons.org/publicdomain/zero/1.0/ & http://www.canadensys.net/norms	Federal University of Vicosa (UFV/LEEP)			CorregoFazendinho_DynamicsPlot_2007-2015	Observation	faz_00743	CorregoFazendinha_plot_022	26-Jun-07	-19.2575	-45.49602778	faz_00743		http://www.theplantlist.org/tpl1.1/record/kew-2692836;http://www.tropicos.org/Name/50185045	Callisthene major								Vochysiaceae	Callisthene		major		species	Mart.	ICBN	Accepted
faz_00744		en	http://creativecommons.org/publicdomain/zero/1.0/ & http://www.canadensys.net/norms	Federal University of Vicosa (UFV/LEEP)			CorregoFazendinho_DynamicsPlot_2007-2015	Observation	faz_00744	CorregoFazendinha_plot_022	26-Jun-07	-19.2575	-45.49602778	faz_00744		http://www.theplantlist.org/tpl1.1/record/kew-2434287;http://www.tropicos.org/Name/8200089	Terminalia glabrescens								Combretaceae	Terminalia		glabrescens		species	Mart.	ICBN	Accepted
faz_00745		en	http://creativecommons.org/publicdomain/zero/1.0/ & http://www.canadensys.net/norms	Federal University of Vicosa (UFV/LEEP)			CorregoFazendinho_DynamicsPlot_2007-2015	Observation	faz_00745	CorregoFazendinha_plot_022	26-Jun-07	-19.2575	-45.49602778	faz_00745		http://www.theplantlist.org/tpl1.1/record/kew-2692836;http://www.tropicos.org/Name/50185045	Callisthene major								Vochysiaceae	Callisthene		major		species	Mart.	ICBN	Accepted
faz_00746		en	http://creativecommons.org/publicdomain/zero/1.0/ & http://www.canadensys.net/norms	Federal University of Vicosa (UFV/LEEP)			CorregoFazendinho_DynamicsPlot_2007-2015	Observation	faz_00746	CorregoFazendinha_plot_022	26-Jun-07	-19.2575	-45.49602778	faz_00746		http://www.theplantlist.org/tpl1.1/record/kew-2868182;http://www.tropicos.org/Name/34100133	Qualea grandiflora								Vochysiaceae	Qualea		grandiflora		species	Mart.	ICBN	Accepted
faz_00747		en	http://creativecommons.org/publicdomain/zero/1.0/ & http://www.canadensys.net/norms	Federal University of Vicosa (UFV/LEEP)			CorregoFazendinho_DynamicsPlot_2007-2015	Observation	faz_00747	CorregoFazendinha_plot_022	26-Jun-07	-19.2575	-45.49602778	faz_00747		http://www.theplantlist.org/tpl1.1/record/kew-2601416;http://www.tropicos.org/Name/21200261	Siparuna guianensis								Siparunaceae	Siparuna		guianensis		species	Aubl.	ICBN	Accepted
faz_00749		en	http://creativecommons.org/publicdomain/zero/1.0/ & http://www.canadensys.net/norms	Federal University of Vicosa (UFV/LEEP)			CorregoFazendinho_DynamicsPlot_2007-2015	Observation	faz_00749	CorregoFazendinha_plot_022	26-Jun-07	-19.2575	-45.49602778	faz_00749		http://www.theplantlist.org/tpl1.1/record/kew-2692836;http://www.tropicos.org/Name/50185045	Callisthene major								Vochysiaceae	Callisthene		major		species	Mart.	ICBN	Accepted
faz_00750		en	http://creativecommons.org/publicdomain/zero/1.0/ & http://www.canadensys.net/norms	Federal University of Vicosa (UFV/LEEP)			CorregoFazendinho_DynamicsPlot_2007-2015	Observation	faz_00750	CorregoFazendinha_plot_022	26-Jun-07	-19.2575	-45.49602778	faz_00750		http://www.theplantlist.org/tpl1.1/record/kew-2692836;http://www.tropicos.org/Name/50185045	Callisthene major								Vochysiaceae	Callisthene		major		species	Mart.	ICBN	Accepted
faz_00751		en	http://creativecommons.org/publicdomain/zero/1.0/ & http://www.canadensys.net/norms	Federal University of Vicosa (UFV/LEEP)			CorregoFazendinho_DynamicsPlot_2007-2015	Observation	faz_00751	CorregoFazendinha_plot_022	26-Jun-07	-19.2575	-45.49602778	faz_00751		http://www.theplantlist.org/tpl1.1/record/kew-2692836;http://www.tropicos.org/Name/50185045	Callisthene major								Vochysiaceae	Callisthene		major		species	Mart.	ICBN	Accepted
faz_00752		en	http://creativecommons.org/publicdomain/zero/1.0/ & http://www.canadensys.net/norms	Federal University of Vicosa (UFV/LEEP)			CorregoFazendinho_DynamicsPlot_2007-2015	Observation	faz_00752	CorregoFazendinha_plot_022	26-Jun-07	-19.2575	-45.49602778	faz_00752		http://www.theplantlist.org/tpl1.1/record/kew-2692836;http://www.tropicos.org/Name/50185045	Callisthene major								Vochysiaceae	Callisthene		major		species	Mart.	ICBN	Accepted
faz_00753		en	http://creativecommons.org/publicdomain/zero/1.0/ & http://www.canadensys.net/norms	Federal University of Vicosa (UFV/LEEP)			CorregoFazendinho_DynamicsPlot_2007-2015	Observation	faz_00753	CorregoFazendinha_plot_022	26-Jun-07	-19.2575	-45.49602778	faz_00753		http://www.theplantlist.org/tpl1.1/record/kew-2692836;http://www.tropicos.org/Name/50185045	Callisthene major								Vochysiaceae	Callisthene		major		species	Mart.	ICBN	Accepted
faz_00754		en	http://creativecommons.org/publicdomain/zero/1.0/ & http://www.canadensys.net/norms	Federal University of Vicosa (UFV/LEEP)			CorregoFazendinho_DynamicsPlot_2007-2015	Observation	faz_00754	CorregoFazendinha_plot_022	26-Jun-07	-19.2575	-45.49602778	faz_00754		http://www.theplantlist.org/tpl1.1/record/kew-2692836;http://www.tropicos.org/Name/50185045	Callisthene major								Vochysiaceae	Callisthene		major		species	Mart.	ICBN	Accepted
faz_00755		en	http://creativecommons.org/publicdomain/zero/1.0/ & http://www.canadensys.net/norms	Federal University of Vicosa (UFV/LEEP)			CorregoFazendinho_DynamicsPlot_2007-2015	Observation	faz_00755	CorregoFazendinha_plot_022	26-Jun-07	-19.2575	-45.49602778	faz_00755		http://www.theplantlist.org/tpl1.1/record/kew-2692836;http://www.tropicos.org/Name/50185045	Callisthene major								Vochysiaceae	Callisthene		major		species	Mart.	ICBN	Accepted
faz_00756		en	http://creativecommons.org/publicdomain/zero/1.0/ & http://www.canadensys.net/norms	Federal University of Vicosa (UFV/LEEP)			CorregoFazendinho_DynamicsPlot_2007-2015	Observation	faz_00756	CorregoFazendinha_plot_022	26-Jun-07	-19.2575	-45.49602778	faz_00756		http://www.theplantlist.org/tpl1.1/search?q=Copaifera+langsdorffii	Copaifera langsdorffii								Fabaceae	Copaifera		langsdorffii		species	Desf.	ICBN	No opinion
faz_00757		en	http://creativecommons.org/publicdomain/zero/1.0/ & http://www.canadensys.net/norms	Federal University of Vicosa (UFV/LEEP)			CorregoFazendinho_DynamicsPlot_2007-2015	Observation	faz_00757	CorregoFazendinha_plot_022	26-Jun-07	-19.2575	-45.49602778	faz_00757		http://www.theplantlist.org/tpl1.1/record/kew-2692836;http://www.tropicos.org/Name/50185045	Callisthene major								Vochysiaceae	Callisthene		major		species	Mart.	ICBN	Accepted
faz_00758		en	http://creativecommons.org/publicdomain/zero/1.0/ & http://www.canadensys.net/norms	Federal University of Vicosa (UFV/LEEP)			CorregoFazendinho_DynamicsPlot_2007-2015	Observation	faz_00758	CorregoFazendinha_plot_022	26-Jun-07	-19.2575	-45.49602778	faz_00758		http://www.theplantlist.org/tpl1.1/record/kew-2692836;http://www.tropicos.org/Name/50185045	Callisthene major								Vochysiaceae	Callisthene		major		species	Mart.	ICBN	Accepted
faz_00759		en	http://creativecommons.org/publicdomain/zero/1.0/ & http://www.canadensys.net/norms	Federal University of Vicosa (UFV/LEEP)			CorregoFazendinho_DynamicsPlot_2007-2015	Observation	faz_00759	CorregoFazendinha_plot_022	26-Jun-07	-19.2575	-45.49602778	faz_00759		http://www.theplantlist.org/tpl1.1/record/kew-2692836;http://www.tropicos.org/Name/50185045	Callisthene major								Vochysiaceae	Callisthene		major		species	Mart.	ICBN	Accepted
faz_00760		en	http://creativecommons.org/publicdomain/zero/1.0/ & http://www.canadensys.net/norms	Federal University of Vicosa (UFV/LEEP)			CorregoFazendinho_DynamicsPlot_2007-2015	Observation	faz_00760	CorregoFazendinha_plot_022	26-Jun-07	-19.2575	-45.49602778	faz_00760		http://www.theplantlist.org/tpl1.1/record/kew-60039;http://www.tropicos.org/Name/2200522	Dendropanax cuneatus								Araliaceae	Dendropanax		cuneatus		species	(DC.) Decne. & Planch.	ICBN	Accepted
faz_00761		en	http://creativecommons.org/publicdomain/zero/1.0/ & http://www.canadensys.net/norms	Federal University of Vicosa (UFV/LEEP)			CorregoFazendinho_DynamicsPlot_2007-2015	Observation	faz_00761	CorregoFazendinha_plot_022	26-Jun-07	-19.2575	-45.49602778	faz_00761		http://www.theplantlist.org/tpl1.1/record/kew-2692836;http://www.tropicos.org/Name/50185045	Callisthene major								Vochysiaceae	Callisthene		major		species	Mart.	ICBN	Accepted
faz_00762		en	http://creativecommons.org/publicdomain/zero/1.0/ & http://www.canadensys.net/norms	Federal University of Vicosa (UFV/LEEP)			CorregoFazendinho_DynamicsPlot_2007-2015	Observation	faz_00762	CorregoFazendinha_plot_022	26-Jun-07	-19.2575	-45.49602778	faz_00762		http://www.theplantlist.org/tpl1.1/record/kew-2692836;http://www.tropicos.org/Name/50185045	Callisthene major								Vochysiaceae	Callisthene		major		species	Mart.	ICBN	Accepted
faz_00763		en	http://creativecommons.org/publicdomain/zero/1.0/ & http://www.canadensys.net/norms	Federal University of Vicosa (UFV/LEEP)			CorregoFazendinho_DynamicsPlot_2007-2015	Observation	faz_00763	CorregoFazendinha_plot_022	26-Jun-07	-19.2575	-45.49602778	faz_00763		http://www.theplantlist.org/tpl1.1/record/kew-2692836;http://www.tropicos.org/Name/50185045	Callisthene major								Vochysiaceae	Callisthene		major		species	Mart.	ICBN	Accepted
faz_00764		en	http://creativecommons.org/publicdomain/zero/1.0/ & http://www.canadensys.net/norms	Federal University of Vicosa (UFV/LEEP)			CorregoFazendinho_DynamicsPlot_2007-2015	Observation	faz_00764	CorregoFazendinha_plot_022	26-Jun-07	-19.2575	-45.49602778	faz_00764		http://www.theplantlist.org/tpl1.1/record/kew-2692836;http://www.tropicos.org/Name/50185045	Callisthene major								Vochysiaceae	Callisthene		major		species	Mart.	ICBN	Accepted
faz_00765		en	http://creativecommons.org/publicdomain/zero/1.0/ & http://www.canadensys.net/norms	Federal University of Vicosa (UFV/LEEP)			CorregoFazendinho_DynamicsPlot_2007-2015	Observation	faz_00765	CorregoFazendinha_plot_022	26-Jun-07	-19.2575	-45.49602778	faz_00765		http://www.theplantlist.org/tpl1.1/record/kew-2868182;http://www.tropicos.org/Name/34100133	Qualea grandiflora								Vochysiaceae	Qualea		grandiflora		species	Mart.	ICBN	Accepted
faz_00766		en	http://creativecommons.org/publicdomain/zero/1.0/ & http://www.canadensys.net/norms	Federal University of Vicosa (UFV/LEEP)			CorregoFazendinho_DynamicsPlot_2007-2015	Observation	faz_00766	CorregoFazendinha_plot_022	26-Jun-07	-19.2575	-45.49602778	faz_00766		http://www.theplantlist.org/tpl1.1/record/kew-2692836;http://www.tropicos.org/Name/50185045	Callisthene major								Vochysiaceae	Callisthene		major		species	Mart.	ICBN	Accepted
faz_00767		en	http://creativecommons.org/publicdomain/zero/1.0/ & http://www.canadensys.net/norms	Federal University of Vicosa (UFV/LEEP)			CorregoFazendinho_DynamicsPlot_2007-2015	Observation	faz_00767	CorregoFazendinha_plot_022	26-Jun-07	-19.2575	-45.49602778	faz_00767		http://www.theplantlist.org/tpl1.1/record/kew-2692836;http://www.tropicos.org/Name/50185045	Callisthene major								Vochysiaceae	Callisthene		major		species	Mart.	ICBN	Accepted
faz_00768		en	http://creativecommons.org/publicdomain/zero/1.0/ & http://www.canadensys.net/norms	Federal University of Vicosa (UFV/LEEP)			CorregoFazendinho_DynamicsPlot_2007-2015	Observation	faz_00768	CorregoFazendinha_plot_022	26-Jun-07	-19.2575	-45.49602778	faz_00768		http://www.theplantlist.org/tpl1.1/record/kew-2692836;http://www.tropicos.org/Name/50185045	Callisthene major								Vochysiaceae	Callisthene		major		species	Mart.	ICBN	Accepted
faz_00769		en	http://creativecommons.org/publicdomain/zero/1.0/ & http://www.canadensys.net/norms	Federal University of Vicosa (UFV/LEEP)			CorregoFazendinho_DynamicsPlot_2007-2015	Observation	faz_00769	CorregoFazendinha_plot_022	26-Jun-07	-19.2575	-45.49602778	faz_00769		http://www.theplantlist.org/tpl1.1/record/kew-2692836;http://www.tropicos.org/Name/50185045	Callisthene major								Vochysiaceae	Callisthene		major		species	Mart.	ICBN	Accepted
faz_00770		en	http://creativecommons.org/publicdomain/zero/1.0/ & http://www.canadensys.net/norms	Federal University of Vicosa (UFV/LEEP)			CorregoFazendinho_DynamicsPlot_2007-2015	Observation	faz_00770	CorregoFazendinha_plot_022	26-Jun-07	-19.2575	-45.49602778	faz_00770		http://www.ildis.org/LegumeWeb?version~10.01&genus~Dalbergia&species~brasiliensis;http://www.tropicos.org/Name/13013946	Dalbergia brasiliensis								Fabaceae	Dalbergia		brasiliensis		species	Vogel	ICBN	Accepted
faz_00771		en	http://creativecommons.org/publicdomain/zero/1.0/ & http://www.canadensys.net/norms	Federal University of Vicosa (UFV/LEEP)			CorregoFazendinho_DynamicsPlot_2007-2015	Observation	faz_00771	CorregoFazendinha_plot_022	26-Jun-07	-19.2575	-45.49602778	faz_00771		http://www.theplantlist.org/tpl1.1/search?q=Qualea	Qualea sp								Vochysiaceae	Qualea				genus		ICBN	Accepted
faz_00772		en	http://creativecommons.org/publicdomain/zero/1.0/ & http://www.canadensys.net/norms	Federal University of Vicosa (UFV/LEEP)			CorregoFazendinho_DynamicsPlot_2007-2015	Observation	faz_00772	CorregoFazendinha_plot_022	26-Jun-07	-19.2575	-45.49602778	faz_00772		http://www.theplantlist.org/tpl1.1/record/kew-131639;http://www.tropicos.org/Name/22101779;http://plants.usda.gov/java/profile?symbol=MYSP	Myrcia splendens								Myrtaceae	Myrcia		splendens		species	(Sw.) DC.	ICBN	Accepted
faz_00773		en	http://creativecommons.org/publicdomain/zero/1.0/ & http://www.canadensys.net/norms	Federal University of Vicosa (UFV/LEEP)			CorregoFazendinho_DynamicsPlot_2007-2015	Observation	faz_00773	CorregoFazendinha_plot_022	26-Jun-07	-19.2575	-45.49602778	faz_00773		http://www.theplantlist.org/tpl1.1/record/kew-2692836;http://www.tropicos.org/Name/50185045	Callisthene major								Vochysiaceae	Callisthene		major		species	Mart.	ICBN	Accepted
faz_00774		en	http://creativecommons.org/publicdomain/zero/1.0/ & http://www.canadensys.net/norms	Federal University of Vicosa (UFV/LEEP)			CorregoFazendinho_DynamicsPlot_2007-2015	Observation	faz_00774	CorregoFazendinha_plot_022	26-Jun-07	-19.2575	-45.49602778	faz_00774		http://www.theplantlist.org/tpl1.1/record/kew-2692836;http://www.tropicos.org/Name/50185045	Callisthene major								Vochysiaceae	Callisthene		major		species	Mart.	ICBN	Accepted
faz_00775		en	http://creativecommons.org/publicdomain/zero/1.0/ & http://www.canadensys.net/norms	Federal University of Vicosa (UFV/LEEP)			CorregoFazendinho_DynamicsPlot_2007-2015	Observation	faz_00775	CorregoFazendinha_plot_022	26-Jun-07	-19.2575	-45.49602778	faz_00775		http://www.theplantlist.org/tpl1.1/record/kew-2386463;http://www.tropicos.org/Name/17800193	Ocotea corymbosa								Lauraceae	Ocotea		corymbosa		species	(Meisn.) Mez	ICBN	Accepted
faz_00776		en	http://creativecommons.org/publicdomain/zero/1.0/ & http://www.canadensys.net/norms	Federal University of Vicosa (UFV/LEEP)			CorregoFazendinho_DynamicsPlot_2007-2015	Observation	faz_00776	CorregoFazendinha_plot_022	2-Aug-15	-19.2575	-45.49602778	faz_00776		http://www.theplantlist.org/tpl1.1/record/kew-2386463;http://www.tropicos.org/Name/17800193	Ocotea corymbosa								Lauraceae	Ocotea		corymbosa		species	(Meisn.) Mez	ICBN	Accepted
faz_00777		en	http://creativecommons.org/publicdomain/zero/1.0/ & http://www.canadensys.net/norms	Federal University of Vicosa (UFV/LEEP)			CorregoFazendinho_DynamicsPlot_2007-2015	Observation	faz_00777	CorregoFazendinha_plot_022	26-Jun-07	-19.2575	-45.49602778	faz_00777		http://www.theplantlist.org/tpl1.1/record/kew-2692836;http://www.tropicos.org/Name/50185045	Callisthene major								Vochysiaceae	Callisthene		major		species	Mart.	ICBN	Accepted
faz_00778		en	http://creativecommons.org/publicdomain/zero/1.0/ & http://www.canadensys.net/norms	Federal University of Vicosa (UFV/LEEP)			CorregoFazendinho_DynamicsPlot_2007-2015	Observation	faz_00778	CorregoFazendinha_plot_022	26-Jun-07	-19.2575	-45.49602778	faz_00778		http://www.theplantlist.org/tpl1.1/record/kew-2692836;http://www.tropicos.org/Name/50185045	Callisthene major								Vochysiaceae	Callisthene		major		species	Mart.	ICBN	Accepted
faz_00779		en	http://creativecommons.org/publicdomain/zero/1.0/ & http://www.canadensys.net/norms	Federal University of Vicosa (UFV/LEEP)			CorregoFazendinho_DynamicsPlot_2007-2015	Observation	faz_00779	CorregoFazendinha_plot_022	26-Jun-07	-19.2575	-45.49602778	faz_00779		http://www.theplantlist.org/tpl1.1/record/kew-2692836;http://www.tropicos.org/Name/50185045	Callisthene major								Vochysiaceae	Callisthene		major		species	Mart.	ICBN	Accepted
faz_00780		en	http://creativecommons.org/publicdomain/zero/1.0/ & http://www.canadensys.net/norms	Federal University of Vicosa (UFV/LEEP)			CorregoFazendinho_DynamicsPlot_2007-2015	Observation	faz_00780	CorregoFazendinha_plot_022	26-Jun-07	-19.2575	-45.49602778	faz_00780		http://www.theplantlist.org/tpl1.1/record/kew-2692836;http://www.tropicos.org/Name/50185045	Callisthene major								Vochysiaceae	Callisthene		major		species	Mart.	ICBN	Accepted
faz_00781		en	http://creativecommons.org/publicdomain/zero/1.0/ & http://www.canadensys.net/norms	Federal University of Vicosa (UFV/LEEP)			CorregoFazendinho_DynamicsPlot_2007-2015	Observation	faz_00781	CorregoFazendinha_plot_022	26-Jun-07	-19.2575	-45.49602778	faz_00781		http://www.theplantlist.org/tpl1.1/record/kew-60039;http://www.tropicos.org/Name/2200522	Dendropanax cuneatus								Araliaceae	Dendropanax		cuneatus		species	(DC.) Decne. & Planch.	ICBN	Accepted
faz_00782		en	http://creativecommons.org/publicdomain/zero/1.0/ & http://www.canadensys.net/norms	Federal University of Vicosa (UFV/LEEP)			CorregoFazendinho_DynamicsPlot_2007-2015	Observation	faz_00782	CorregoFazendinha_plot_022	26-Jun-07	-19.2575	-45.49602778	faz_00782		http://www.theplantlist.org/tpl1.1/record/kew-2692836;http://www.tropicos.org/Name/50185045	Callisthene major								Vochysiaceae	Callisthene		major		species	Mart.	ICBN	Accepted
faz_00783		en	http://creativecommons.org/publicdomain/zero/1.0/ & http://www.canadensys.net/norms	Federal University of Vicosa (UFV/LEEP)			CorregoFazendinho_DynamicsPlot_2007-2015	Observation	faz_00783	CorregoFazendinha_plot_022	26-Jun-07	-19.2575	-45.49602778	faz_00783		http://www.theplantlist.org/tpl1.1/record/kew-93367;http://www.tropicos.org/Name/27901246	Guettarda viburnoides								Rubiaceae	Guettarda		viburnoides		species	Cham. & Schltdl.	ICBN	Accepted
faz_00784		en	http://creativecommons.org/publicdomain/zero/1.0/ & http://www.canadensys.net/norms	Federal University of Vicosa (UFV/LEEP)			CorregoFazendinho_DynamicsPlot_2007-2015	Observation	faz_00784	CorregoFazendinha_plot_022	26-Jun-07	-19.2575	-45.49602778	faz_00784		http://www.theplantlist.org/tpl1.1/record/kew-2692836;http://www.tropicos.org/Name/50185045	Callisthene major								Vochysiaceae	Callisthene		major		species	Mart.	ICBN	Accepted
faz_00785		en	http://creativecommons.org/publicdomain/zero/1.0/ & http://www.canadensys.net/norms	Federal University of Vicosa (UFV/LEEP)			CorregoFazendinho_DynamicsPlot_2007-2015	Observation	faz_00785	CorregoFazendinha_plot_022	26-Jun-07	-19.2575	-45.49602778	faz_00785		http://www.theplantlist.org/tpl1.1/record/tro-2000043	Ilex cerasifolia								Aquifoliaceae	Ilex		cerasifolia		species	Reissek	ICBN	Accepted
faz_00786		en	http://creativecommons.org/publicdomain/zero/1.0/ & http://www.canadensys.net/norms	Federal University of Vicosa (UFV/LEEP)			CorregoFazendinho_DynamicsPlot_2007-2015	Observation	faz_00786	CorregoFazendinha_plot_022	26-Jun-07	-19.2575	-45.49602778	faz_00786		http://www.theplantlist.org/tpl1.1/record/kew-2692836;http://www.tropicos.org/Name/50185045	Callisthene major								Vochysiaceae	Callisthene		major		species	Mart.	ICBN	Accepted
faz_00787		en	http://creativecommons.org/publicdomain/zero/1.0/ & http://www.canadensys.net/norms	Federal University of Vicosa (UFV/LEEP)			CorregoFazendinho_DynamicsPlot_2007-2015	Observation	faz_00787	CorregoFazendinha_plot_022	26-Jun-07	-19.2575	-45.49602778	faz_00787		http://www.theplantlist.org/tpl1.1/record/kew-2692836;http://www.tropicos.org/Name/50185045	Callisthene major								Vochysiaceae	Callisthene		major		species	Mart.	ICBN	Accepted
faz_00788		en	http://creativecommons.org/publicdomain/zero/1.0/ & http://www.canadensys.net/norms	Federal University of Vicosa (UFV/LEEP)			CorregoFazendinho_DynamicsPlot_2007-2015	Observation	faz_00788	CorregoFazendinha_plot_022	26-Jun-07	-19.2575	-45.49602778	faz_00788		http://www.theplantlist.org/tpl1.1/search?q=Myrcia	Myrcia sp1								Myrtaceae	Myrcia				genus		ICBN	Accepted
faz_00789		en	http://creativecommons.org/publicdomain/zero/1.0/ & http://www.canadensys.net/norms	Federal University of Vicosa (UFV/LEEP)			CorregoFazendinho_DynamicsPlot_2007-2015	Observation	faz_00789	CorregoFazendinha_plot_022	26-Jun-07	-19.2575	-45.49602778	faz_00789		http://www.theplantlist.org/tpl1.1/record/kew-2664117;http://www.tropicos.org/Name/1300083	Astronium fraxinifolium								Anacardiaceae	Astronium		fraxinifolium		species	Schott	ICBN	Accepted
faz_00790		en	http://creativecommons.org/publicdomain/zero/1.0/ & http://www.canadensys.net/norms	Federal University of Vicosa (UFV/LEEP)			CorregoFazendinho_DynamicsPlot_2007-2015	Observation	faz_00790	CorregoFazendinha_plot_022	26-Jun-07	-19.2575	-45.49602778	faz_00790		http://www.theplantlist.org/tpl1.1/record/kew-131639;http://www.tropicos.org/Name/22101779;http://plants.usda.gov/java/profile?symbol=MYSP	Myrcia splendens								Myrtaceae	Myrcia		splendens		species	(Sw.) DC.	ICBN	Accepted
faz_00791		en	http://creativecommons.org/publicdomain/zero/1.0/ & http://www.canadensys.net/norms	Federal University of Vicosa (UFV/LEEP)			CorregoFazendinho_DynamicsPlot_2007-2015	Observation	faz_00791	CorregoFazendinha_plot_022	26-Jun-07	-19.2575	-45.49602778	faz_00791		http://www.theplantlist.org/tpl1.1/record/kew-2664117;http://www.tropicos.org/Name/1300083	Astronium fraxinifolium								Anacardiaceae	Astronium		fraxinifolium		species	Schott	ICBN	Accepted
faz_00792		en	http://creativecommons.org/publicdomain/zero/1.0/ & http://www.canadensys.net/norms	Federal University of Vicosa (UFV/LEEP)			CorregoFazendinho_DynamicsPlot_2007-2015	Observation	faz_00792	CorregoFazendinha_plot_022	26-Jun-07	-19.2575	-45.49602778	faz_00792		http://www.theplantlist.org/tpl1.1/record/kew-2692836;http://www.tropicos.org/Name/50185045	Callisthene major								Vochysiaceae	Callisthene		major		species	Mart.	ICBN	Accepted
faz_00793		en	http://creativecommons.org/publicdomain/zero/1.0/ & http://www.canadensys.net/norms	Federal University of Vicosa (UFV/LEEP)			CorregoFazendinho_DynamicsPlot_2007-2015	Observation	faz_00793	CorregoFazendinha_plot_022	26-Jun-07	-19.2575	-45.49602778	faz_00793		http://www.theplantlist.org/tpl1.1/record/kew-2692836;http://www.tropicos.org/Name/50185045	Callisthene major								Vochysiaceae	Callisthene		major		species	Mart.	ICBN	Accepted
faz_00794		en	http://creativecommons.org/publicdomain/zero/1.0/ & http://www.canadensys.net/norms	Federal University of Vicosa (UFV/LEEP)			CorregoFazendinho_DynamicsPlot_2007-2015	Observation	faz_00794	CorregoFazendinha_plot_022	26-Jun-07	-19.2575	-45.49602778	faz_00794		http://www.theplantlist.org/tpl1.1/record/kew-2601416;http://www.tropicos.org/Name/21200261	Siparuna guianensis								Siparunaceae	Siparuna		guianensis		species	Aubl.	ICBN	Accepted
faz_00795		en	http://creativecommons.org/publicdomain/zero/1.0/ & http://www.canadensys.net/norms	Federal University of Vicosa (UFV/LEEP)			CorregoFazendinho_DynamicsPlot_2007-2015	Observation	faz_00795	CorregoFazendinha_plot_022	26-Jun-07	-19.2575	-45.49602778	faz_00795		http://www.theplantlist.org/tpl1.1/record/tro-2000043	Ilex cerasifolia								Aquifoliaceae	Ilex		cerasifolia		species	Reissek	ICBN	Accepted
faz_00796		en	http://creativecommons.org/publicdomain/zero/1.0/ & http://www.canadensys.net/norms	Federal University of Vicosa (UFV/LEEP)			CorregoFazendinho_DynamicsPlot_2007-2015	Observation	faz_00796	CorregoFazendinha_plot_022	26-Jun-07	-19.2575	-45.49602778	faz_00796		http://www.theplantlist.org/tpl1.1/record/kew-2801324	Erythroxylum citrifolium								Erythroxylaceae	Erythroxylum		citrifolium		species	A.St.-Hil.	ICBN	Accepted
faz_00797		en	http://creativecommons.org/publicdomain/zero/1.0/ & http://www.canadensys.net/norms	Federal University of Vicosa (UFV/LEEP)			CorregoFazendinho_DynamicsPlot_2007-2015	Observation	faz_00797	CorregoFazendinha_plot_022	26-Jun-07	-19.2575	-45.49602778	faz_00797		http://www.theplantlist.org/tpl1.1/record/kew-2692836;http://www.tropicos.org/Name/50185045	Callisthene major								Vochysiaceae	Callisthene		major		species	Mart.	ICBN	Accepted
faz_00798		en	http://creativecommons.org/publicdomain/zero/1.0/ & http://www.canadensys.net/norms	Federal University of Vicosa (UFV/LEEP)			CorregoFazendinho_DynamicsPlot_2007-2015	Observation	faz_00798	CorregoFazendinha_plot_022	26-Jun-07	-19.2575	-45.49602778	faz_00798		http://www.theplantlist.org/tpl1.1/record/kew-2692836;http://www.tropicos.org/Name/50185045	Callisthene major								Vochysiaceae	Callisthene		major		species	Mart.	ICBN	Accepted
faz_00799		en	http://creativecommons.org/publicdomain/zero/1.0/ & http://www.canadensys.net/norms	Federal University of Vicosa (UFV/LEEP)			CorregoFazendinho_DynamicsPlot_2007-2015	Observation	faz_00799	CorregoFazendinha_plot_022	26-Jun-07	-19.2575	-45.49602778	faz_00799		http://www.theplantlist.org/tpl1.1/record/kew-2692836;http://www.tropicos.org/Name/50185045	Callisthene major								Vochysiaceae	Callisthene		major		species	Mart.	ICBN	Accepted
faz_00800		en	http://creativecommons.org/publicdomain/zero/1.0/ & http://www.canadensys.net/norms	Federal University of Vicosa (UFV/LEEP)			CorregoFazendinho_DynamicsPlot_2007-2015	Observation	faz_00800	CorregoFazendinha_plot_022	26-Jun-07	-19.2575	-45.49602778	faz_00800		http://www.theplantlist.org/tpl1.1/search?q=Copaifera+langsdorffii	Copaifera langsdorffii								Fabaceae	Copaifera		langsdorffii		species	Desf.	ICBN	No opinion
faz_00802		en	http://creativecommons.org/publicdomain/zero/1.0/ & http://www.canadensys.net/norms	Federal University of Vicosa (UFV/LEEP)			CorregoFazendinho_DynamicsPlot_2007-2015	Observation	faz_00802	CorregoFazendinha_plot_022	26-Jun-07	-19.2575	-45.49602778	faz_00802		http://www.theplantlist.org/tpl1.1/record/kew-2692836;http://www.tropicos.org/Name/50185045	Callisthene major								Vochysiaceae	Callisthene		major		species	Mart.	ICBN	Accepted
faz_00803		en	http://creativecommons.org/publicdomain/zero/1.0/ & http://www.canadensys.net/norms	Federal University of Vicosa (UFV/LEEP)			CorregoFazendinho_DynamicsPlot_2007-2015	Observation	faz_00803	CorregoFazendinha_plot_022	26-Jun-07	-19.2575	-45.49602778	faz_00803		http://www.theplantlist.org/tpl1.1/record/kew-2692836;http://www.tropicos.org/Name/50185045	Callisthene major								Vochysiaceae	Callisthene		major		species	Mart.	ICBN	Accepted
faz_00804		en	http://creativecommons.org/publicdomain/zero/1.0/ & http://www.canadensys.net/norms	Federal University of Vicosa (UFV/LEEP)			CorregoFazendinho_DynamicsPlot_2007-2015	Observation	faz_00804	CorregoFazendinha_plot_022	26-Jun-07	-19.2575	-45.49602778	faz_00804		http://www.theplantlist.org/tpl1.1/record/kew-33281	Campomanesia xanthocarpa								Myrtaceae	Campomanesia		xanthocarpa		species	(Mart.) O.Berg	ICBN	Accepted
faz_00805		en	http://creativecommons.org/publicdomain/zero/1.0/ & http://www.canadensys.net/norms	Federal University of Vicosa (UFV/LEEP)			CorregoFazendinho_DynamicsPlot_2007-2015	Observation	faz_00805	CorregoFazendinha_plot_022	26-Jun-07	-19.2575	-45.49602778	faz_00805		http://www.theplantlist.org/tpl1.1/record/kew-2692836;http://www.tropicos.org/Name/50185045	Callisthene major								Vochysiaceae	Callisthene		major		species	Mart.	ICBN	Accepted
faz_00806		en	http://creativecommons.org/publicdomain/zero/1.0/ & http://www.canadensys.net/norms	Federal University of Vicosa (UFV/LEEP)			CorregoFazendinho_DynamicsPlot_2007-2015	Observation	faz_00806	CorregoFazendinha_plot_022	26-Jun-07	-19.2575	-45.49602778	faz_00806		http://www.theplantlist.org/tpl1.1/record/kew-2692836;http://www.tropicos.org/Name/50185045	Callisthene major								Vochysiaceae	Callisthene		major		species	Mart.	ICBN	Accepted
faz_00807		en	http://creativecommons.org/publicdomain/zero/1.0/ & http://www.canadensys.net/norms	Federal University of Vicosa (UFV/LEEP)			CorregoFazendinho_DynamicsPlot_2007-2015	Observation	faz_00807	CorregoFazendinha_plot_022	26-Jun-07	-19.2575	-45.49602778	faz_00807		http://www.theplantlist.org/tpl1.1/record/kew-131684;http://www.tropicos.org/Name/22101354	Myrcia tomentosa								Myrtaceae	Myrcia		tomentosa		species	(Aubl.) DC.	ICBN	Accepted
faz_00808		en	http://creativecommons.org/publicdomain/zero/1.0/ & http://www.canadensys.net/norms	Federal University of Vicosa (UFV/LEEP)			CorregoFazendinho_DynamicsPlot_2007-2015	Observation	faz_00808	CorregoFazendinha_plot_022	26-Jun-07	-19.2575	-45.49602778	faz_00808		http://www.theplantlist.org/tpl1.1/record/kew-2692836;http://www.tropicos.org/Name/50185045	Callisthene major								Vochysiaceae	Callisthene		major		species	Mart.	ICBN	Accepted
faz_00809		en	http://creativecommons.org/publicdomain/zero/1.0/ & http://www.canadensys.net/norms	Federal University of Vicosa (UFV/LEEP)			CorregoFazendinho_DynamicsPlot_2007-2015	Observation	faz_00809	CorregoFazendinha_plot_022	26-Jun-07	-19.2575	-45.49602778	faz_00809		http://www.theplantlist.org/tpl1.1/record/kew-2692836;http://www.tropicos.org/Name/50185045	Callisthene major								Vochysiaceae	Callisthene		major		species	Mart.	ICBN	Accepted
faz_00810		en	http://creativecommons.org/publicdomain/zero/1.0/ & http://www.canadensys.net/norms	Federal University of Vicosa (UFV/LEEP)			CorregoFazendinho_DynamicsPlot_2007-2015	Observation	faz_00810	CorregoFazendinha_plot_023	26-Jun-07	-19.2575	-45.49602778	faz_00810		http://www.theplantlist.org/tpl1.1/record/kew-2692836;http://www.tropicos.org/Name/50185045	Callisthene major								Vochysiaceae	Callisthene		major		species	Mart.	ICBN	Accepted
faz_00811		en	http://creativecommons.org/publicdomain/zero/1.0/ & http://www.canadensys.net/norms	Federal University of Vicosa (UFV/LEEP)			CorregoFazendinho_DynamicsPlot_2007-2015	Observation	faz_00811	CorregoFazendinha_plot_023	26-Jun-07	-19.2575	-45.49602778	faz_00811		http://www.theplantlist.org/tpl1.1/record/kew-2692836;http://www.tropicos.org/Name/50185045	Callisthene major								Vochysiaceae	Callisthene		major		species	Mart.	ICBN	Accepted
faz_00812		en	http://creativecommons.org/publicdomain/zero/1.0/ & http://www.canadensys.net/norms	Federal University of Vicosa (UFV/LEEP)			CorregoFazendinho_DynamicsPlot_2007-2015	Observation	faz_00812	CorregoFazendinha_plot_023	26-Jun-07	-19.2575	-45.49602778	faz_00812		http://www.theplantlist.org/tpl1.1/record/kew-2692836;http://www.tropicos.org/Name/50185045	Callisthene major								Vochysiaceae	Callisthene		major		species	Mart.	ICBN	Accepted
faz_00813		en	http://creativecommons.org/publicdomain/zero/1.0/ & http://www.canadensys.net/norms	Federal University of Vicosa (UFV/LEEP)			CorregoFazendinho_DynamicsPlot_2007-2015	Observation	faz_00813	CorregoFazendinha_plot_023	26-Jun-07	-19.2575	-45.49602778	faz_00813		http://www.theplantlist.org/tpl1.1/record/kew-2692836;http://www.tropicos.org/Name/50185045	Callisthene major								Vochysiaceae	Callisthene		major		species	Mart.	ICBN	Accepted
faz_00814		en	http://creativecommons.org/publicdomain/zero/1.0/ & http://www.canadensys.net/norms	Federal University of Vicosa (UFV/LEEP)			CorregoFazendinho_DynamicsPlot_2007-2015	Observation	faz_00814	CorregoFazendinha_plot_023	26-Jun-07	-19.2575	-45.49602778	faz_00814		http://www.theplantlist.org/tpl1.1/record/kew-2692836;http://www.tropicos.org/Name/50185045	Callisthene major								Vochysiaceae	Callisthene		major		species	Mart.	ICBN	Accepted
faz_00815		en	http://creativecommons.org/publicdomain/zero/1.0/ & http://www.canadensys.net/norms	Federal University of Vicosa (UFV/LEEP)			CorregoFazendinho_DynamicsPlot_2007-2015	Observation	faz_00815	CorregoFazendinha_plot_023	26-Jun-07	-19.2575	-45.49602778	faz_00815		http://www.theplantlist.org/tpl1.1/record/kew-2868182;http://www.tropicos.org/Name/34100133	Qualea grandiflora								Vochysiaceae	Qualea		grandiflora		species	Mart.	ICBN	Accepted
faz_00816		en	http://creativecommons.org/publicdomain/zero/1.0/ & http://www.canadensys.net/norms	Federal University of Vicosa (UFV/LEEP)			CorregoFazendinho_DynamicsPlot_2007-2015	Observation	faz_00816	CorregoFazendinha_plot_023	26-Jun-07	-19.2575	-45.49602778	faz_00816		http://www.theplantlist.org/tpl1.1/record/kew-2692836;http://www.tropicos.org/Name/50185045	Callisthene major								Vochysiaceae	Callisthene		major		species	Mart.	ICBN	Accepted
faz_00817		en	http://creativecommons.org/publicdomain/zero/1.0/ & http://www.canadensys.net/norms	Federal University of Vicosa (UFV/LEEP)			CorregoFazendinho_DynamicsPlot_2007-2015	Observation	faz_00817	CorregoFazendinha_plot_023	26-Jun-07	-19.2575	-45.49602778	faz_00817		http://www.theplantlist.org/tpl1.1/search?q=Cassia;http://plants.usda.gov/java/profile?symbol=CASSI	Cassia sp								Fabaceae	Cassia				genus		ICBN	Accepted
faz_00818		en	http://creativecommons.org/publicdomain/zero/1.0/ & http://www.canadensys.net/norms	Federal University of Vicosa (UFV/LEEP)			CorregoFazendinho_DynamicsPlot_2007-2015	Observation	faz_00818	CorregoFazendinha_plot_023	26-Jun-07	-19.2575	-45.49602778	faz_00818		http://www.theplantlist.org/tpl1.1/record/kew-2601416;http://www.tropicos.org/Name/21200261	Siparuna guianensis								Siparunaceae	Siparuna		guianensis		species	Aubl.	ICBN	Accepted
faz_00819		en	http://creativecommons.org/publicdomain/zero/1.0/ & http://www.canadensys.net/norms	Federal University of Vicosa (UFV/LEEP)			CorregoFazendinho_DynamicsPlot_2007-2015	Observation	faz_00819	CorregoFazendinha_plot_023	26-Jun-07	-19.2575	-45.49602778	faz_00819		http://www.theplantlist.org/tpl1.1/record/kew-2692836;http://www.tropicos.org/Name/50185045	Callisthene major								Vochysiaceae	Callisthene		major		species	Mart.	ICBN	Accepted
faz_00820		en	http://creativecommons.org/publicdomain/zero/1.0/ & http://www.canadensys.net/norms	Federal University of Vicosa (UFV/LEEP)			CorregoFazendinho_DynamicsPlot_2007-2015	Observation	faz_00820	CorregoFazendinha_plot_023	26-Jun-07	-19.2575	-45.49602778	faz_00820		http://www.theplantlist.org/tpl1.1/record/kew-2692836;http://www.tropicos.org/Name/50185045	Callisthene major								Vochysiaceae	Callisthene		major		species	Mart.	ICBN	Accepted
faz_00821		en	http://creativecommons.org/publicdomain/zero/1.0/ & http://www.canadensys.net/norms	Federal University of Vicosa (UFV/LEEP)			CorregoFazendinho_DynamicsPlot_2007-2015	Observation	faz_00821	CorregoFazendinha_plot_023	26-Jun-07	-19.2575	-45.49602778	faz_00821		http://www.theplantlist.org/tpl1.1/record/kew-2348707;http://www.tropicos.org/Name/17400006	Lacistema hasslerianum								Lacistemataceae	Lacistema		hasslerianum		species	Chodat	ICBN	Accepted
faz_00822		en	http://creativecommons.org/publicdomain/zero/1.0/ & http://www.canadensys.net/norms	Federal University of Vicosa (UFV/LEEP)			CorregoFazendinho_DynamicsPlot_2007-2015	Observation	faz_00822	CorregoFazendinha_plot_023	26-Jun-07	-19.2575	-45.49602778	faz_00822		http://www.theplantlist.org/tpl1.1/record/kew-2692836;http://www.tropicos.org/Name/50185045	Callisthene major								Vochysiaceae	Callisthene		major		species	Mart.	ICBN	Accepted
faz_00823		en	http://creativecommons.org/publicdomain/zero/1.0/ & http://www.canadensys.net/norms	Federal University of Vicosa (UFV/LEEP)			CorregoFazendinho_DynamicsPlot_2007-2015	Observation	faz_00823	CorregoFazendinha_plot_023	26-Jun-07	-19.2575	-45.49602778	faz_00823		http://www.theplantlist.org/tpl1.1/record/kew-2692836;http://www.tropicos.org/Name/50185045	Callisthene major								Vochysiaceae	Callisthene		major		species	Mart.	ICBN	Accepted
faz_00824		en	http://creativecommons.org/publicdomain/zero/1.0/ & http://www.canadensys.net/norms	Federal University of Vicosa (UFV/LEEP)			CorregoFazendinho_DynamicsPlot_2007-2015	Observation	faz_00824	CorregoFazendinha_plot_023	26-Jun-07	-19.2575	-45.49602778	faz_00824		http://www.theplantlist.org/tpl1.1/record/kew-2692836;http://www.tropicos.org/Name/50185045	Callisthene major								Vochysiaceae	Callisthene		major		species	Mart.	ICBN	Accepted
faz_00825		en	http://creativecommons.org/publicdomain/zero/1.0/ & http://www.canadensys.net/norms	Federal University of Vicosa (UFV/LEEP)			CorregoFazendinho_DynamicsPlot_2007-2015	Observation	faz_00825	CorregoFazendinha_plot_023	26-Jun-07	-19.2575	-45.49602778	faz_00825		http://www.theplantlist.org/tpl1.1/record/kew-2664117;http://www.tropicos.org/Name/1300083	Astronium fraxinifolium								Anacardiaceae	Astronium		fraxinifolium		species	Schott	ICBN	Accepted
faz_00826		en	http://creativecommons.org/publicdomain/zero/1.0/ & http://www.canadensys.net/norms	Federal University of Vicosa (UFV/LEEP)			CorregoFazendinho_DynamicsPlot_2007-2015	Observation	faz_00826	CorregoFazendinha_plot_023	26-Jun-07	-19.2575	-45.49602778	faz_00826		http://www.theplantlist.org/tpl1.1/record/kew-2378929;http://www.tropicos.org/Name/17804856	Nectandra oppositifolia								Lauraceae	Nectandra		oppositifolia		species	Nees & Mart.	ICBN	Accepted
faz_00827		en	http://creativecommons.org/publicdomain/zero/1.0/ & http://www.canadensys.net/norms	Federal University of Vicosa (UFV/LEEP)			CorregoFazendinho_DynamicsPlot_2007-2015	Observation	faz_00827	CorregoFazendinha_plot_023	26-Jun-07	-19.2575	-45.49602778	faz_00827		http://www.theplantlist.org/tpl1.1/record/kew-2378929;http://www.tropicos.org/Name/17804856	Nectandra oppositifolia								Lauraceae	Nectandra		oppositifolia		species	Nees & Mart.	ICBN	Accepted
faz_00828		en	http://creativecommons.org/publicdomain/zero/1.0/ & http://www.canadensys.net/norms	Federal University of Vicosa (UFV/LEEP)			CorregoFazendinho_DynamicsPlot_2007-2015	Observation	faz_00828	CorregoFazendinha_plot_023	26-Jun-07	-19.2575	-45.49602778	faz_00828		http://www.theplantlist.org/tpl1.1/record/kew-2515473;http://www.tropicos.org/Name/20400274;http://plants.usda.gov/java/profile?symbol=TRPA2	Trichilia pallida								Meliaceae	Trichilia		pallida		species	Sw.	ICBN	Accepted
faz_00829		en	http://creativecommons.org/publicdomain/zero/1.0/ & http://www.canadensys.net/norms	Federal University of Vicosa (UFV/LEEP)			CorregoFazendinho_DynamicsPlot_2007-2015	Observation	faz_00829	CorregoFazendinha_plot_023	26-Jun-07	-19.2575	-45.49602778	faz_00829		http://www.theplantlist.org/tpl1.1/record/kew-2692836;http://www.tropicos.org/Name/50185045	Callisthene major								Vochysiaceae	Callisthene		major		species	Mart.	ICBN	Accepted
faz_00830		en	http://creativecommons.org/publicdomain/zero/1.0/ & http://www.canadensys.net/norms	Federal University of Vicosa (UFV/LEEP)			CorregoFazendinho_DynamicsPlot_2007-2015	Observation	faz_00830	CorregoFazendinha_plot_023	26-Jun-07	-19.2575	-45.49602778	faz_00830		http://www.theplantlist.org/tpl1.1/record/tro-2000043	Ilex cerasifolia								Aquifoliaceae	Ilex		cerasifolia		species	Reissek	ICBN	Accepted
faz_00831		en	http://creativecommons.org/publicdomain/zero/1.0/ & http://www.canadensys.net/norms	Federal University of Vicosa (UFV/LEEP)			CorregoFazendinho_DynamicsPlot_2007-2015	Observation	faz_00831	CorregoFazendinha_plot_023	26-Jun-07	-19.2575	-45.49602778	faz_00831		http://www.theplantlist.org/tpl1.1/record/kew-2692836;http://www.tropicos.org/Name/50185045	Callisthene major								Vochysiaceae	Callisthene		major		species	Mart.	ICBN	Accepted
faz_00832		en	http://creativecommons.org/publicdomain/zero/1.0/ & http://www.canadensys.net/norms	Federal University of Vicosa (UFV/LEEP)			CorregoFazendinho_DynamicsPlot_2007-2015	Observation	faz_00832	CorregoFazendinha_plot_023	26-Jun-07	-19.2575	-45.49602778	faz_00832		http://www.theplantlist.org/tpl1.1/record/kew-2692836;http://www.tropicos.org/Name/50185045	Callisthene major								Vochysiaceae	Callisthene		major		species	Mart.	ICBN	Accepted
faz_00833		en	http://creativecommons.org/publicdomain/zero/1.0/ & http://www.canadensys.net/norms	Federal University of Vicosa (UFV/LEEP)			CorregoFazendinho_DynamicsPlot_2007-2015	Observation	faz_00833	CorregoFazendinha_plot_023	26-Jun-07	-19.2575	-45.49602778	faz_00833		http://www.theplantlist.org/tpl1.1/search?q=Ilex	Ilex sp								Aquifoliaceae	Ilex				genus		ICBN	Accepted
faz_00834		en	http://creativecommons.org/publicdomain/zero/1.0/ & http://www.canadensys.net/norms	Federal University of Vicosa (UFV/LEEP)			CorregoFazendinho_DynamicsPlot_2007-2015	Observation	faz_00834	CorregoFazendinha_plot_023	26-Jun-07	-19.2575	-45.49602778	faz_00834		http://www.theplantlist.org/tpl1.1/record/kew-2692836;http://www.tropicos.org/Name/50185045	Callisthene major								Vochysiaceae	Callisthene		major		species	Mart.	ICBN	Accepted
faz_00835		en	http://creativecommons.org/publicdomain/zero/1.0/ & http://www.canadensys.net/norms	Federal University of Vicosa (UFV/LEEP)			CorregoFazendinho_DynamicsPlot_2007-2015	Observation	faz_00835	CorregoFazendinha_plot_023	26-Jun-07	-19.2575	-45.49602778	faz_00835		http://www.theplantlist.org/tpl1.1/record/kew-2692836;http://www.tropicos.org/Name/50185045	Callisthene major								Vochysiaceae	Callisthene		major		species	Mart.	ICBN	Accepted
faz_00836		en	http://creativecommons.org/publicdomain/zero/1.0/ & http://www.canadensys.net/norms	Federal University of Vicosa (UFV/LEEP)			CorregoFazendinho_DynamicsPlot_2007-2015	Observation	faz_00836	CorregoFazendinha_plot_023	26-Jun-07	-19.2575	-45.49602778	faz_00836		http://www.theplantlist.org/tpl1.1/record/kew-2467939	Xylopia sericea								Annonaceae	Xylopia		sericea		species	A.St.-Hil.	ICBN	Accepted
faz_00837		en	http://creativecommons.org/publicdomain/zero/1.0/ & http://www.canadensys.net/norms	Federal University of Vicosa (UFV/LEEP)			CorregoFazendinho_DynamicsPlot_2007-2015	Observation	faz_00837	CorregoFazendinha_plot_023	26-Jun-07	-19.2575	-45.49602778	faz_00837		http://www.theplantlist.org/tpl1.1/record/kew-2692836;http://www.tropicos.org/Name/50185045	Callisthene major								Vochysiaceae	Callisthene		major		species	Mart.	ICBN	Accepted
faz_00838		en	http://creativecommons.org/publicdomain/zero/1.0/ & http://www.canadensys.net/norms	Federal University of Vicosa (UFV/LEEP)			CorregoFazendinho_DynamicsPlot_2007-2015	Observation	faz_00838	CorregoFazendinha_plot_023	26-Jun-07	-19.2575	-45.49602778	faz_00838		http://www.theplantlist.org/tpl1.1/search?q=Copaifera+langsdorffii	Copaifera langsdorffii								Fabaceae	Copaifera		langsdorffii		species	Desf.	ICBN	No opinion
faz_00839		en	http://creativecommons.org/publicdomain/zero/1.0/ & http://www.canadensys.net/norms	Federal University of Vicosa (UFV/LEEP)			CorregoFazendinho_DynamicsPlot_2007-2015	Observation	faz_00839	CorregoFazendinha_plot_023	26-Jun-07	-19.2575	-45.49602778	faz_00839		http://www.theplantlist.org/tpl1.1/record/kew-2707200;http://www.tropicos.org/Name/20400355	Cedrela fissilis								Meliaceae	Cedrela		fissilis		species	Vell.	ICBN	Accepted
faz_00840		en	http://creativecommons.org/publicdomain/zero/1.0/ & http://www.canadensys.net/norms	Federal University of Vicosa (UFV/LEEP)			CorregoFazendinho_DynamicsPlot_2007-2015	Observation	faz_00840	CorregoFazendinha_plot_023	26-Jun-07	-19.2575	-45.49602778	faz_00840		http://www.theplantlist.org/tpl1.1/record/kew-2692836;http://www.tropicos.org/Name/50185045	Callisthene major								Vochysiaceae	Callisthene		major		species	Mart.	ICBN	Accepted
faz_00841		en	http://creativecommons.org/publicdomain/zero/1.0/ & http://www.canadensys.net/norms	Federal University of Vicosa (UFV/LEEP)			CorregoFazendinho_DynamicsPlot_2007-2015	Observation	faz_00841	CorregoFazendinha_plot_023	26-Jun-07	-19.2575	-45.49602778	faz_00841		http://www.theplantlist.org/tpl1.1/record/kew-2692836;http://www.tropicos.org/Name/50185045	Callisthene major								Vochysiaceae	Callisthene		major		species	Mart.	ICBN	Accepted
faz_00842		en	http://creativecommons.org/publicdomain/zero/1.0/ & http://www.canadensys.net/norms	Federal University of Vicosa (UFV/LEEP)			CorregoFazendinho_DynamicsPlot_2007-2015	Observation	faz_00842	CorregoFazendinha_plot_023	26-Jun-07	-19.2575	-45.49602778	faz_00842		http://www.theplantlist.org/tpl1.1/record/kew-2692836;http://www.tropicos.org/Name/50185045	Callisthene major								Vochysiaceae	Callisthene		major		species	Mart.	ICBN	Accepted
faz_00843		en	http://creativecommons.org/publicdomain/zero/1.0/ & http://www.canadensys.net/norms	Federal University of Vicosa (UFV/LEEP)			CorregoFazendinho_DynamicsPlot_2007-2015	Observation	faz_00843	CorregoFazendinha_plot_023	26-Jun-07	-19.2575	-45.49602778	faz_00843		http://www.theplantlist.org/tpl1.1/record/kew-2692836;http://www.tropicos.org/Name/50185045	Callisthene major								Vochysiaceae	Callisthene		major		species	Mart.	ICBN	Accepted
faz_00844		en	http://creativecommons.org/publicdomain/zero/1.0/ & http://www.canadensys.net/norms	Federal University of Vicosa (UFV/LEEP)			CorregoFazendinho_DynamicsPlot_2007-2015	Observation	faz_00844	CorregoFazendinha_plot_023	26-Jun-07	-19.2575	-45.49602778	faz_00844		http://www.theplantlist.org/tpl1.1/record/kew-2692836;http://www.tropicos.org/Name/50185045	Callisthene major								Vochysiaceae	Callisthene		major		species	Mart.	ICBN	Accepted
faz_00845		en	http://creativecommons.org/publicdomain/zero/1.0/ & http://www.canadensys.net/norms	Federal University of Vicosa (UFV/LEEP)			CorregoFazendinho_DynamicsPlot_2007-2015	Observation	faz_00845	CorregoFazendinha_plot_023	26-Jun-07	-19.2575	-45.49602778	faz_00845		http://www.theplantlist.org/tpl1.1/record/kew-2692836;http://www.tropicos.org/Name/50185045	Callisthene major								Vochysiaceae	Callisthene		major		species	Mart.	ICBN	Accepted
faz_00846		en	http://creativecommons.org/publicdomain/zero/1.0/ & http://www.canadensys.net/norms	Federal University of Vicosa (UFV/LEEP)			CorregoFazendinho_DynamicsPlot_2007-2015	Observation	faz_00846	CorregoFazendinha_plot_023	26-Jun-07	-19.2575	-45.49602778	faz_00846		http://www.theplantlist.org/tpl1.1/record/kew-2692836;http://www.tropicos.org/Name/50185045	Callisthene major								Vochysiaceae	Callisthene		major		species	Mart.	ICBN	Accepted
faz_00847		en	http://creativecommons.org/publicdomain/zero/1.0/ & http://www.canadensys.net/norms	Federal University of Vicosa (UFV/LEEP)			CorregoFazendinho_DynamicsPlot_2007-2015	Observation	faz_00847	CorregoFazendinha_plot_023	26-Jun-07	-19.2575	-45.49602778	faz_00847		http://www.theplantlist.org/tpl1.1/record/tro-2000043	Ilex cerasifolia								Aquifoliaceae	Ilex		cerasifolia		species	Reissek	ICBN	Accepted
faz_00848		en	http://creativecommons.org/publicdomain/zero/1.0/ & http://www.canadensys.net/norms	Federal University of Vicosa (UFV/LEEP)			CorregoFazendinho_DynamicsPlot_2007-2015	Observation	faz_00848	CorregoFazendinha_plot_023	26-Jun-07	-19.2575	-45.49602778	faz_00848		http://www.theplantlist.org/tpl1.1/record/kew-2692836;http://www.tropicos.org/Name/50185045	Callisthene major								Vochysiaceae	Callisthene		major		species	Mart.	ICBN	Accepted
faz_00849		en	http://creativecommons.org/publicdomain/zero/1.0/ & http://www.canadensys.net/norms	Federal University of Vicosa (UFV/LEEP)			CorregoFazendinho_DynamicsPlot_2007-2015	Observation	faz_00849	CorregoFazendinha_plot_023	26-Jun-07	-19.2575	-45.49602778	faz_00849		http://www.theplantlist.org/tpl1.1/record/kew-2378929;http://www.tropicos.org/Name/17804856	Nectandra oppositifolia								Lauraceae	Nectandra		oppositifolia		species	Nees & Mart.	ICBN	Accepted
faz_00850		en	http://creativecommons.org/publicdomain/zero/1.0/ & http://www.canadensys.net/norms	Federal University of Vicosa (UFV/LEEP)			CorregoFazendinho_DynamicsPlot_2007-2015	Observation	faz_00850	CorregoFazendinha_plot_023	26-Jun-07	-19.2575	-45.49602778	faz_00850		http://www.theplantlist.org/tpl1.1/record/kew-2378929;http://www.tropicos.org/Name/17804856	Nectandra oppositifolia								Lauraceae	Nectandra		oppositifolia		species	Nees & Mart.	ICBN	Accepted
faz_00851		en	http://creativecommons.org/publicdomain/zero/1.0/ & http://www.canadensys.net/norms	Federal University of Vicosa (UFV/LEEP)			CorregoFazendinho_DynamicsPlot_2007-2015	Observation	faz_00851	CorregoFazendinha_plot_023	26-Jun-07	-19.2575	-45.49602778	faz_00851		http://www.theplantlist.org/tpl1.1/record/kew-2692836;http://www.tropicos.org/Name/50185045	Callisthene major								Vochysiaceae	Callisthene		major		species	Mart.	ICBN	Accepted
faz_00852		en	http://creativecommons.org/publicdomain/zero/1.0/ & http://www.canadensys.net/norms	Federal University of Vicosa (UFV/LEEP)			CorregoFazendinho_DynamicsPlot_2007-2015	Observation	faz_00852	CorregoFazendinha_plot_023	26-Jun-07	-19.2575	-45.49602778	faz_00852		http://www.theplantlist.org/tpl1.1/record/kew-2692836;http://www.tropicos.org/Name/50185045	Callisthene major								Vochysiaceae	Callisthene		major		species	Mart.	ICBN	Accepted
faz_00853		en	http://creativecommons.org/publicdomain/zero/1.0/ & http://www.canadensys.net/norms	Federal University of Vicosa (UFV/LEEP)			CorregoFazendinho_DynamicsPlot_2007-2015	Observation	faz_00853	CorregoFazendinha_plot_023	26-Jun-07	-19.2575	-45.49602778	faz_00853		http://www.theplantlist.org/tpl1.1/record/kew-2692836;http://www.tropicos.org/Name/50185045	Callisthene major								Vochysiaceae	Callisthene		major		species	Mart.	ICBN	Accepted
faz_00854		en	http://creativecommons.org/publicdomain/zero/1.0/ & http://www.canadensys.net/norms	Federal University of Vicosa (UFV/LEEP)			CorregoFazendinho_DynamicsPlot_2007-2015	Observation	faz_00854	CorregoFazendinha_plot_023	26-Jun-07	-19.2575	-45.49602778	faz_00854		http://www.theplantlist.org/tpl1.1/record/kew-2692836;http://www.tropicos.org/Name/50185045	Callisthene major								Vochysiaceae	Callisthene		major		species	Mart.	ICBN	Accepted
faz_00855		en	http://creativecommons.org/publicdomain/zero/1.0/ & http://www.canadensys.net/norms	Federal University of Vicosa (UFV/LEEP)			CorregoFazendinho_DynamicsPlot_2007-2015	Observation	faz_00855	CorregoFazendinha_plot_023	26-Jun-07	-19.2575	-45.49602778	faz_00855		http://www.ildis.org/LegumeWeb?version~10.01&genus~Cassia&species~ferruginea	Cassia ferruginea								Fabaceae	Cassia		ferruginea		species	(Schrad.)DC.	ICBN	Accepted
faz_00856		en	http://creativecommons.org/publicdomain/zero/1.0/ & http://www.canadensys.net/norms	Federal University of Vicosa (UFV/LEEP)			CorregoFazendinho_DynamicsPlot_2007-2015	Observation	faz_00856	CorregoFazendinha_plot_023	26-Jun-07	-19.2575	-45.49602778	faz_00856		http://www.theplantlist.org/tpl1.1/record/kew-2692836;http://www.tropicos.org/Name/50185045	Callisthene major								Vochysiaceae	Callisthene		major		species	Mart.	ICBN	Accepted
faz_00857		en	http://creativecommons.org/publicdomain/zero/1.0/ & http://www.canadensys.net/norms	Federal University of Vicosa (UFV/LEEP)			CorregoFazendinho_DynamicsPlot_2007-2015	Observation	faz_00857	CorregoFazendinha_plot_023	26-Jun-07	-19.2575	-45.49602778	faz_00857		http://www.theplantlist.org/tpl1.1/record/kew-2692836;http://www.tropicos.org/Name/50185045	Callisthene major								Vochysiaceae	Callisthene		major		species	Mart.	ICBN	Accepted
faz_00858		en	http://creativecommons.org/publicdomain/zero/1.0/ & http://www.canadensys.net/norms	Federal University of Vicosa (UFV/LEEP)			CorregoFazendinho_DynamicsPlot_2007-2015	Observation	faz_00858	CorregoFazendinha_plot_023	26-Jun-07	-19.2575	-45.49602778	faz_00858		http://www.theplantlist.org/tpl1.1/search?q=Copaifera+langsdorffii	Copaifera langsdorffii								Fabaceae	Copaifera		langsdorffii		species	Desf.	ICBN	No opinion
faz_00859		en	http://creativecommons.org/publicdomain/zero/1.0/ & http://www.canadensys.net/norms	Federal University of Vicosa (UFV/LEEP)			CorregoFazendinho_DynamicsPlot_2007-2015	Observation	faz_00859	CorregoFazendinha_plot_023	26-Jun-07	-19.2575	-45.49602778	faz_00859		http://www.theplantlist.org/tpl1.1/record/kew-2692836;http://www.tropicos.org/Name/50185045	Callisthene major								Vochysiaceae	Callisthene		major		species	Mart.	ICBN	Accepted
faz_00860		en	http://creativecommons.org/publicdomain/zero/1.0/ & http://www.canadensys.net/norms	Federal University of Vicosa (UFV/LEEP)			CorregoFazendinho_DynamicsPlot_2007-2015	Observation	faz_00860	CorregoFazendinha_plot_023	26-Jun-07	-19.2575	-45.49602778	faz_00860		http://www.theplantlist.org/tpl1.1/record/kew-2692836;http://www.tropicos.org/Name/50185045	Callisthene major								Vochysiaceae	Callisthene		major		species	Mart.	ICBN	Accepted
faz_00861		en	http://creativecommons.org/publicdomain/zero/1.0/ & http://www.canadensys.net/norms	Federal University of Vicosa (UFV/LEEP)			CorregoFazendinho_DynamicsPlot_2007-2015	Observation	faz_00861	CorregoFazendinha_plot_023	26-Jun-07	-19.2575	-45.49602778	faz_00861		http://www.theplantlist.org/tpl1.1/record/kew-60039;http://www.tropicos.org/Name/2200522	Dendropanax cuneatus								Araliaceae	Dendropanax		cuneatus		species	(DC.) Decne. & Planch.	ICBN	Accepted
faz_00862		en	http://creativecommons.org/publicdomain/zero/1.0/ & http://www.canadensys.net/norms	Federal University of Vicosa (UFV/LEEP)			CorregoFazendinho_DynamicsPlot_2007-2015	Observation	faz_00862	CorregoFazendinha_plot_023	26-Jun-07	-19.2575	-45.49602778	faz_00862		http://www.theplantlist.org/tpl1.1/record/kew-60039;http://www.tropicos.org/Name/2200522	Dendropanax cuneatus								Araliaceae	Dendropanax		cuneatus		species	(DC.) Decne. & Planch.	ICBN	Accepted
faz_00863		en	http://creativecommons.org/publicdomain/zero/1.0/ & http://www.canadensys.net/norms	Federal University of Vicosa (UFV/LEEP)			CorregoFazendinho_DynamicsPlot_2007-2015	Observation	faz_00863	CorregoFazendinha_plot_023	26-Jun-07	-19.2575	-45.49602778	faz_00863		http://www.theplantlist.org/tpl1.1/record/kew-2664117;http://www.tropicos.org/Name/1300083	Astronium fraxinifolium								Anacardiaceae	Astronium		fraxinifolium		species	Schott	ICBN	Accepted
faz_00864		en	http://creativecommons.org/publicdomain/zero/1.0/ & http://www.canadensys.net/norms	Federal University of Vicosa (UFV/LEEP)			CorregoFazendinho_DynamicsPlot_2007-2015	Observation	faz_00864	CorregoFazendinha_plot_023	26-Jun-07	-19.2575	-45.49602778	faz_00864		http://www.theplantlist.org/tpl1.1/search?q=Copaifera+langsdorffii	Copaifera langsdorffii								Fabaceae	Copaifera		langsdorffii		species	Desf.	ICBN	No opinion
faz_00865		en	http://creativecommons.org/publicdomain/zero/1.0/ & http://www.canadensys.net/norms	Federal University of Vicosa (UFV/LEEP)			CorregoFazendinho_DynamicsPlot_2007-2015	Observation	faz_00865	CorregoFazendinha_plot_023	26-Jun-07	-19.2575	-45.49602778	faz_00865		http://www.theplantlist.org/tpl1.1/record/kew-2692836;http://www.tropicos.org/Name/50185045	Callisthene major								Vochysiaceae	Callisthene		major		species	Mart.	ICBN	Accepted
faz_00866		en	http://creativecommons.org/publicdomain/zero/1.0/ & http://www.canadensys.net/norms	Federal University of Vicosa (UFV/LEEP)			CorregoFazendinho_DynamicsPlot_2007-2015	Observation	faz_00866	CorregoFazendinha_plot_023	26-Jun-07	-19.2575	-45.49602778	faz_00866		http://www.theplantlist.org/tpl1.1/record/kew-2692836;http://www.tropicos.org/Name/50185045	Callisthene major								Vochysiaceae	Callisthene		major		species	Mart.	ICBN	Accepted
faz_00867		en	http://creativecommons.org/publicdomain/zero/1.0/ & http://www.canadensys.net/norms	Federal University of Vicosa (UFV/LEEP)			CorregoFazendinho_DynamicsPlot_2007-2015	Observation	faz_00867	CorregoFazendinha_plot_023	26-Jun-07	-19.2575	-45.49602778	faz_00867		http://www.theplantlist.org/tpl1.1/record/kew-2692836;http://www.tropicos.org/Name/50185045	Callisthene major								Vochysiaceae	Callisthene		major		species	Mart.	ICBN	Accepted
faz_00868		en	http://creativecommons.org/publicdomain/zero/1.0/ & http://www.canadensys.net/norms	Federal University of Vicosa (UFV/LEEP)			CorregoFazendinho_DynamicsPlot_2007-2015	Observation	faz_00868	CorregoFazendinha_plot_023	26-Jun-07	-19.2575	-45.49602778	faz_00868		http://www.ildis.org/LegumeWeb?version~10.01&genus~Piptadenia&species~gonoacantha	Piptadenia gonoacantha								Fabaceae	Piptadenia		gonoacantha		species	(Mart.)J.F.Macbr.	ICBN	Accepted
faz_00869		en	http://creativecommons.org/publicdomain/zero/1.0/ & http://www.canadensys.net/norms	Federal University of Vicosa (UFV/LEEP)			CorregoFazendinho_DynamicsPlot_2007-2015	Observation	faz_00869	CorregoFazendinha_plot_023	26-Jun-07	-19.2575	-45.49602778	faz_00869		http://www.theplantlist.org/tpl1.1/record/kew-2692836;http://www.tropicos.org/Name/50185045	Callisthene major								Vochysiaceae	Callisthene		major		species	Mart.	ICBN	Accepted
faz_00870		en	http://creativecommons.org/publicdomain/zero/1.0/ & http://www.canadensys.net/norms	Federal University of Vicosa (UFV/LEEP)			CorregoFazendinho_DynamicsPlot_2007-2015	Observation	faz_00870	CorregoFazendinha_plot_024	26-Jun-07	-19.2575	-45.49602778	faz_00870		http://www.theplantlist.org/tpl1.1/record/kew-2692836;http://www.tropicos.org/Name/50185045	Callisthene major								Vochysiaceae	Callisthene		major		species	Mart.	ICBN	Accepted
faz_00871		en	http://creativecommons.org/publicdomain/zero/1.0/ & http://www.canadensys.net/norms	Federal University of Vicosa (UFV/LEEP)			CorregoFazendinho_DynamicsPlot_2007-2015	Observation	faz_00871	CorregoFazendinha_plot_024	26-Jun-07	-19.2575	-45.49602778	faz_00871		http://www.theplantlist.org/tpl1.1/record/kew-2386463;http://www.tropicos.org/Name/17800193	Ocotea corymbosa								Lauraceae	Ocotea		corymbosa		species	(Meisn.) Mez	ICBN	Accepted
faz_00872		en	http://creativecommons.org/publicdomain/zero/1.0/ & http://www.canadensys.net/norms	Federal University of Vicosa (UFV/LEEP)			CorregoFazendinho_DynamicsPlot_2007-2015	Observation	faz_00872	CorregoFazendinha_plot_024	26-Jun-07	-19.2575	-45.49602778	faz_00872		http://www.theplantlist.org/tpl1.1/record/kew-2692836;http://www.tropicos.org/Name/50185045	Callisthene major								Vochysiaceae	Callisthene		major		species	Mart.	ICBN	Accepted
faz_00873		en	http://creativecommons.org/publicdomain/zero/1.0/ & http://www.canadensys.net/norms	Federal University of Vicosa (UFV/LEEP)			CorregoFazendinho_DynamicsPlot_2007-2015	Observation	faz_00873	CorregoFazendinha_plot_024	26-Jun-07	-19.2575	-45.49602778	faz_00873		http://www.theplantlist.org/tpl1.1/record/kew-2692836;http://www.tropicos.org/Name/50185045	Callisthene major								Vochysiaceae	Callisthene		major		species	Mart.	ICBN	Accepted
faz_00874		en	http://creativecommons.org/publicdomain/zero/1.0/ & http://www.canadensys.net/norms	Federal University of Vicosa (UFV/LEEP)			CorregoFazendinho_DynamicsPlot_2007-2015	Observation	faz_00874	CorregoFazendinha_plot_024	26-Jun-07	-19.2575	-45.49602778	faz_00874		http://www.theplantlist.org/tpl1.1/record/kew-2692836;http://www.tropicos.org/Name/50185045	Callisthene major								Vochysiaceae	Callisthene		major		species	Mart.	ICBN	Accepted
faz_00875		en	http://creativecommons.org/publicdomain/zero/1.0/ & http://www.canadensys.net/norms	Federal University of Vicosa (UFV/LEEP)			CorregoFazendinho_DynamicsPlot_2007-2015	Observation	faz_00875	CorregoFazendinha_plot_024	26-Jun-07	-19.2575	-45.49602778	faz_00875		http://www.theplantlist.org/tpl1.1/record/kew-2692836;http://www.tropicos.org/Name/50185045	Callisthene major								Vochysiaceae	Callisthene		major		species	Mart.	ICBN	Accepted
faz_00876		en	http://creativecommons.org/publicdomain/zero/1.0/ & http://www.canadensys.net/norms	Federal University of Vicosa (UFV/LEEP)			CorregoFazendinho_DynamicsPlot_2007-2015	Observation	faz_00876	CorregoFazendinha_plot_021	26-Jun-07	-19.2575	-45.49602778	faz_00876		http://www.theplantlist.org/tpl1.1/record/kew-2468137;http://www.tropicos.org/Name/1600758	Xylopia aromatica								Annonaceae	Xylopia		aromatica		species	(Lam.) Mart.	ICBN	Accepted
faz_00877		en	http://creativecommons.org/publicdomain/zero/1.0/ & http://www.canadensys.net/norms	Federal University of Vicosa (UFV/LEEP)			CorregoFazendinho_DynamicsPlot_2007-2015	Observation	faz_00877	CorregoFazendinha_plot_021	26-Jun-07	-19.2575	-45.49602778	faz_00877		http://www.theplantlist.org/tpl1.1/record/kew-2601416;http://www.tropicos.org/Name/21200261	Siparuna guianensis								Siparunaceae	Siparuna		guianensis		species	Aubl.	ICBN	Accepted
faz_00878		en	http://creativecommons.org/publicdomain/zero/1.0/ & http://www.canadensys.net/norms	Federal University of Vicosa (UFV/LEEP)			CorregoFazendinho_DynamicsPlot_2007-2015	Observation	faz_00878	CorregoFazendinha_plot_024	26-Jun-07	-19.2575	-45.49602778	faz_00878		http://www.theplantlist.org/tpl1.1/record/kew-2692836;http://www.tropicos.org/Name/50185045	Callisthene major								Vochysiaceae	Callisthene		major		species	Mart.	ICBN	Accepted
faz_00879		en	http://creativecommons.org/publicdomain/zero/1.0/ & http://www.canadensys.net/norms	Federal University of Vicosa (UFV/LEEP)			CorregoFazendinho_DynamicsPlot_2007-2015	Observation	faz_00879	CorregoFazendinha_plot_024	26-Jun-07	-19.2575	-45.49602778	faz_00879		http://www.theplantlist.org/tpl1.1/record/kew-2692836;http://www.tropicos.org/Name/50185045	Callisthene major								Vochysiaceae	Callisthene		major		species	Mart.	ICBN	Accepted
faz_00880		en	http://creativecommons.org/publicdomain/zero/1.0/ & http://www.canadensys.net/norms	Federal University of Vicosa (UFV/LEEP)			CorregoFazendinho_DynamicsPlot_2007-2015	Observation	faz_00880	CorregoFazendinha_plot_024	26-Jun-07	-19.2575	-45.49602778	faz_00880		http://www.theplantlist.org/tpl1.1/record/kew-2692836;http://www.tropicos.org/Name/50185045	Callisthene major								Vochysiaceae	Callisthene		major		species	Mart.	ICBN	Accepted
faz_00882		en	http://creativecommons.org/publicdomain/zero/1.0/ & http://www.canadensys.net/norms	Federal University of Vicosa (UFV/LEEP)			CorregoFazendinho_DynamicsPlot_2007-2015	Observation	faz_00882	CorregoFazendinha_plot_024	26-Jun-07	-19.2575	-45.49602778	faz_00882		http://www.theplantlist.org/tpl1.1/record/kew-2692836;http://www.tropicos.org/Name/50185045	Callisthene major								Vochysiaceae	Callisthene		major		species	Mart.	ICBN	Accepted
faz_00883		en	http://creativecommons.org/publicdomain/zero/1.0/ & http://www.canadensys.net/norms	Federal University of Vicosa (UFV/LEEP)			CorregoFazendinho_DynamicsPlot_2007-2015	Observation	faz_00883	CorregoFazendinha_plot_024	26-Jun-07	-19.2575	-45.49602778	faz_00883		http://www.theplantlist.org/tpl1.1/record/kew-2692836;http://www.tropicos.org/Name/50185045	Callisthene major								Vochysiaceae	Callisthene		major		species	Mart.	ICBN	Accepted
faz_00884		en	http://creativecommons.org/publicdomain/zero/1.0/ & http://www.canadensys.net/norms	Federal University of Vicosa (UFV/LEEP)			CorregoFazendinho_DynamicsPlot_2007-2015	Observation	faz_00884	CorregoFazendinha_plot_024	26-Jun-07	-19.2575	-45.49602778	faz_00884		http://www.theplantlist.org/tpl1.1/record/kew-2601416;http://www.tropicos.org/Name/21200261	Siparuna guianensis								Siparunaceae	Siparuna		guianensis		species	Aubl.	ICBN	Accepted
faz_00885		en	http://creativecommons.org/publicdomain/zero/1.0/ & http://www.canadensys.net/norms	Federal University of Vicosa (UFV/LEEP)			CorregoFazendinho_DynamicsPlot_2007-2015	Observation	faz_00885	CorregoFazendinha_plot_024	26-Jun-07	-19.2575	-45.49602778	faz_00885		http://www.ildis.org/LegumeWeb?version~10.01&genus~Cassia&species~ferruginea	Cassia ferruginea								Fabaceae	Cassia		ferruginea		species	(Schrad.)DC.	ICBN	Accepted
faz_00886		en	http://creativecommons.org/publicdomain/zero/1.0/ & http://www.canadensys.net/norms	Federal University of Vicosa (UFV/LEEP)			CorregoFazendinho_DynamicsPlot_2007-2015	Observation	faz_00886	CorregoFazendinha_plot_024	26-Jun-07	-19.2575	-45.49602778	faz_00886		http://www.theplantlist.org/tpl1.1/record/kew-2434287;http://www.tropicos.org/Name/8200089	Terminalia glabrescens								Combretaceae	Terminalia		glabrescens		species	Mart.	ICBN	Accepted
faz_00887		en	http://creativecommons.org/publicdomain/zero/1.0/ & http://www.canadensys.net/norms	Federal University of Vicosa (UFV/LEEP)			CorregoFazendinho_DynamicsPlot_2007-2015	Observation	faz_00887	CorregoFazendinha_plot_024	26-Jun-07	-19.2575	-45.49602778	faz_00887		http://www.theplantlist.org/tpl1.1/record/kew-131684;http://www.tropicos.org/Name/22101354	Myrcia tomentosa								Myrtaceae	Myrcia		tomentosa		species	(Aubl.) DC.	ICBN	Accepted
faz_00888		en	http://creativecommons.org/publicdomain/zero/1.0/ & http://www.canadensys.net/norms	Federal University of Vicosa (UFV/LEEP)			CorregoFazendinho_DynamicsPlot_2007-2015	Observation	faz_00888	CorregoFazendinha_plot_024	26-Jun-07	-19.2575	-45.49602778	faz_00888		http://www.theplantlist.org/tpl1.1/record/kew-2692836;http://www.tropicos.org/Name/50185045	Callisthene major								Vochysiaceae	Callisthene		major		species	Mart.	ICBN	Accepted
faz_00889		en	http://creativecommons.org/publicdomain/zero/1.0/ & http://www.canadensys.net/norms	Federal University of Vicosa (UFV/LEEP)			CorregoFazendinho_DynamicsPlot_2007-2015	Observation	faz_00889	CorregoFazendinha_plot_024	26-Jun-07	-19.2575	-45.49602778	faz_00889		http://www.theplantlist.org/tpl1.1/record/kew-2692836;http://www.tropicos.org/Name/50185045	Callisthene major								Vochysiaceae	Callisthene		major		species	Mart.	ICBN	Accepted
faz_00890		en	http://creativecommons.org/publicdomain/zero/1.0/ & http://www.canadensys.net/norms	Federal University of Vicosa (UFV/LEEP)			CorregoFazendinho_DynamicsPlot_2007-2015	Observation	faz_00890	CorregoFazendinha_plot_024	26-Jun-07	-19.2575	-45.49602778	faz_00890		http://www.theplantlist.org/tpl1.1/record/kew-2601416;http://www.tropicos.org/Name/21200261	Siparuna guianensis								Siparunaceae	Siparuna		guianensis		species	Aubl.	ICBN	Accepted
faz_00891		en	http://creativecommons.org/publicdomain/zero/1.0/ & http://www.canadensys.net/norms	Federal University of Vicosa (UFV/LEEP)			CorregoFazendinho_DynamicsPlot_2007-2015	Observation	faz_00891	CorregoFazendinha_plot_024	26-Jun-07	-19.2575	-45.49602778	faz_00891		http://www.theplantlist.org/tpl1.1/record/kew-2692836;http://www.tropicos.org/Name/50185045	Callisthene major								Vochysiaceae	Callisthene		major		species	Mart.	ICBN	Accepted
faz_00892		en	http://creativecommons.org/publicdomain/zero/1.0/ & http://www.canadensys.net/norms	Federal University of Vicosa (UFV/LEEP)			CorregoFazendinho_DynamicsPlot_2007-2015	Observation	faz_00892	CorregoFazendinha_plot_024	26-Jun-07	-19.2575	-45.49602778	faz_00892		http://www.theplantlist.org/tpl1.1/record/kew-2692836;http://www.tropicos.org/Name/50185045	Callisthene major								Vochysiaceae	Callisthene		major		species	Mart.	ICBN	Accepted
faz_00893		en	http://creativecommons.org/publicdomain/zero/1.0/ & http://www.canadensys.net/norms	Federal University of Vicosa (UFV/LEEP)			CorregoFazendinho_DynamicsPlot_2007-2015	Observation	faz_00893	CorregoFazendinha_plot_024	26-Jun-07	-19.2575	-45.49602778	faz_00893		http://www.theplantlist.org/tpl1.1/record/kew-2692836;http://www.tropicos.org/Name/50185045	Callisthene major								Vochysiaceae	Callisthene		major		species	Mart.	ICBN	Accepted
faz_00894		en	http://creativecommons.org/publicdomain/zero/1.0/ & http://www.canadensys.net/norms	Federal University of Vicosa (UFV/LEEP)			CorregoFazendinho_DynamicsPlot_2007-2015	Observation	faz_00894	CorregoFazendinha_plot_024	26-Jun-07	-19.2575	-45.49602778	faz_00894		http://www.theplantlist.org/tpl1.1/record/kew-2468137;http://www.tropicos.org/Name/1600758	Xylopia aromatica								Annonaceae	Xylopia		aromatica		species	(Lam.) Mart.	ICBN	Accepted
faz_00895		en	http://creativecommons.org/publicdomain/zero/1.0/ & http://www.canadensys.net/norms	Federal University of Vicosa (UFV/LEEP)			CorregoFazendinho_DynamicsPlot_2007-2015	Observation	faz_00895	CorregoFazendinha_plot_024	26-Jun-07	-19.2575	-45.49602778	faz_00895		http://www.ildis.org/LegumeWeb?version~10.01&genus~Cassia&species~ferruginea	Cassia ferruginea								Fabaceae	Cassia		ferruginea		species	(Schrad.)DC.	ICBN	Accepted
faz_00896		en	http://creativecommons.org/publicdomain/zero/1.0/ & http://www.canadensys.net/norms	Federal University of Vicosa (UFV/LEEP)			CorregoFazendinho_DynamicsPlot_2007-2015	Observation	faz_00896	CorregoFazendinha_plot_024	26-Jun-07	-19.2575	-45.49602778	faz_00896		http://www.theplantlist.org/tpl1.1/record/kew-2692836;http://www.tropicos.org/Name/50185045	Callisthene major								Vochysiaceae	Callisthene		major		species	Mart.	ICBN	Accepted
faz_00897		en	http://creativecommons.org/publicdomain/zero/1.0/ & http://www.canadensys.net/norms	Federal University of Vicosa (UFV/LEEP)			CorregoFazendinho_DynamicsPlot_2007-2015	Observation	faz_00897	CorregoFazendinha_plot_024	26-Jun-07	-19.2575	-45.49602778	faz_00897		http://www.theplantlist.org/tpl1.1/record/kew-2692836;http://www.tropicos.org/Name/50185045	Callisthene major								Vochysiaceae	Callisthene		major		species	Mart.	ICBN	Accepted
faz_00898		en	http://creativecommons.org/publicdomain/zero/1.0/ & http://www.canadensys.net/norms	Federal University of Vicosa (UFV/LEEP)			CorregoFazendinho_DynamicsPlot_2007-2015	Observation	faz_00898	CorregoFazendinha_plot_024	26-Jun-07	-19.2575	-45.49602778	faz_00898		http://www.theplantlist.org/tpl1.1/record/kew-33281	Campomanesia xanthocarpa								Myrtaceae	Campomanesia		xanthocarpa		species	(Mart.) O.Berg	ICBN	Accepted
faz_00899		en	http://creativecommons.org/publicdomain/zero/1.0/ & http://www.canadensys.net/norms	Federal University of Vicosa (UFV/LEEP)			CorregoFazendinho_DynamicsPlot_2007-2015	Observation	faz_00899	CorregoFazendinha_plot_024	26-Jun-07	-19.2575	-45.49602778	faz_00899		http://www.theplantlist.org/tpl1.1/record/kew-2692836;http://www.tropicos.org/Name/50185045	Callisthene major								Vochysiaceae	Callisthene		major		species	Mart.	ICBN	Accepted
faz_00900		en	http://creativecommons.org/publicdomain/zero/1.0/ & http://www.canadensys.net/norms	Federal University of Vicosa (UFV/LEEP)			CorregoFazendinho_DynamicsPlot_2007-2015	Observation	faz_00900	CorregoFazendinha_plot_024	26-Jun-07	-19.2575	-45.49602778	faz_00900		http://www.theplantlist.org/tpl1.1/record/kew-75100;http://www.tropicos.org/Name/22100530	Eugenia dysenterica								Myrtaceae	Eugenia		dysenterica		species	DC.	ICBN	Accepted
[truncated: 985 more rows]
