# Supplementary material for: Species composition, community and population dynamics of two gallery forests from the Brazilian Cerrado domain
Source: Biodivers Data J. 2016 Jul 18;(4):e8503. doi: 10.3897/BDJ.4.e8503 (PMC5018118; doi:10.3897/BDJ.4.e8503)
Supplement: Supplementary material 1 — Community Dynamics of Corrego Fazendinha Gallery Forest [file biodiversity_data_journal-4-e8503-s001.zip › description.txt]

id	description	type	language
faz_00001	gallery forest in Cerrado domain	habit	en-US
faz_00002	gallery forest in Cerrado domain	habit	en-US
faz_00003	gallery forest in Cerrado domain	habit	en-US
faz_00004	gallery forest in Cerrado domain	habit	en-US
faz_00005	gallery forest in Cerrado domain	habit	en-US
faz_00006	gallery forest in Cerrado domain	habit	en-US
faz_00007	gallery forest in Cerrado domain	habit	en-US
faz_00008	gallery forest in Cerrado domain	habit	en-US
faz_00009	gallery forest in Cerrado domain	habit	en-US
faz_00010	gallery forest in Cerrado domain	habit	en-US
faz_00011	gallery forest in Cerrado domain	habit	en-US
faz_00012	gallery forest in Cerrado domain	habit	en-US
faz_00013	gallery forest in Cerrado domain	habit	en-US
faz_00014	gallery forest in Cerrado domain	habit	en-US
faz_00015	gallery forest in Cerrado domain	habit	en-US
faz_00016	gallery forest in Cerrado domain	habit	en-US
faz_00017	gallery forest in Cerrado domain	habit	en-US
faz_00018	gallery forest in Cerrado domain	habit	en-US
faz_00019	gallery forest in Cerrado domain	habit	en-US
faz_00020	gallery forest in Cerrado domain	habit	en-US
faz_00021	gallery forest in Cerrado domain	habit	en-US
faz_00022	gallery forest in Cerrado domain	habit	en-US
faz_00024	gallery forest in Cerrado domain	habit	en-US
faz_00025	gallery forest in Cerrado domain	habit	en-US
faz_00026	gallery forest in Cerrado domain	habit	en-US
faz_00027	gallery forest in Cerrado domain	habit	en-US
faz_00028	gallery forest in Cerrado domain	habit	en-US
faz_00029	gallery forest in Cerrado domain	habit	en-US
faz_00030	gallery forest in Cerrado domain	habit	en-US
faz_00031	gallery forest in Cerrado domain	habit	en-US
faz_00032	gallery forest in Cerrado domain	habit	en-US
faz_00033	gallery forest in Cerrado domain	habit	en-US
faz_00034	gallery forest in Cerrado domain	habit	en-US
faz_00035	gallery forest in Cerrado domain	habit	en-US
faz_00036	gallery forest in Cerrado domain	habit	en-US
faz_00037	gallery forest in Cerrado domain	habit	en-US
faz_00038	gallery forest in Cerrado domain	habit	en-US
faz_00039	gallery forest in Cerrado domain	habit	en-US
faz_00040	gallery forest in Cerrado domain	habit	en-US
faz_00041	gallery forest in Cerrado domain	habit	en-US
faz_00042	gallery forest in Cerrado domain	habit	en-US
faz_00043	gallery forest in Cerrado domain	habit	en-US
faz_00044	gallery forest in Cerrado domain	habit	en-US
faz_00045	gallery forest in Cerrado domain	habit	en-US
faz_00046	gallery forest in Cerrado domain	habit	en-US
faz_00047	gallery forest in Cerrado domain	habit	en-US
faz_00048	gallery forest in Cerrado domain	habit	en-US
faz_00050	gallery forest in Cerrado domain	habit	en-US
faz_00051	gallery forest in Cerrado domain	habit	en-US
faz_00052	gallery forest in Cerrado domain	habit	en-US
faz_00053	gallery forest in Cerrado domain	habit	en-US
faz_00054	gallery forest in Cerrado domain	habit	en-US
faz_00055	gallery forest in Cerrado domain	habit	en-US
faz_00056	gallery forest in Cerrado domain	habit	en-US
faz_00057	gallery forest in Cerrado domain	habit	en-US
faz_00058	gallery forest in Cerrado domain	habit	en-US
faz_00059	gallery forest in Cerrado domain	habit	en-US
faz_00060	gallery forest in Cerrado domain	habit	en-US
faz_00061	gallery forest in Cerrado domain	habit	en-US
faz_00062	gallery forest in Cerrado domain	habit	en-US
faz_00063	gallery forest in Cerrado domain	habit	en-US
faz_00064	gallery forest in Cerrado domain	habit	en-US
faz_00065	gallery forest in Cerrado domain	habit	en-US
faz_00066	gallery forest in Cerrado domain	habit	en-US
faz_00067	gallery forest in Cerrado domain	habit	en-US
faz_00068	gallery forest in Cerrado domain	habit	en-US
faz_00069	gallery forest in Cerrado domain	habit	en-US
faz_00070	gallery forest in Cerrado domain	habit	en-US
faz_00071	gallery forest in Cerrado domain	habit	en-US
faz_00072	gallery forest in Cerrado domain	habit	en-US
faz_00073	gallery forest in Cerrado domain	habit	en-US
faz_00074	gallery forest in Cerrado domain	habit	en-US
faz_00075	gallery forest in Cerrado domain	habit	en-US
faz_00076	gallery forest in Cerrado domain	habit	en-US
faz_00077	gallery forest in Cerrado domain	habit	en-US
faz_00078	gallery forest in Cerrado domain	habit	en-US
faz_00079	gallery forest in Cerrado domain	habit	en-US
faz_00080	gallery forest in Cerrado domain	habit	en-US
faz_00081	gallery forest in Cerrado domain	habit	en-US
faz_00082	gallery forest in Cerrado domain	habit	en-US
faz_00083	gallery forest in Cerrado domain	habit	en-US
faz_00084	gallery forest in Cerrado domain	habit	en-US
faz_00086	gallery forest in Cerrado domain	habit	en-US
faz_00087	gallery forest in Cerrado domain	habit	en-US
faz_00088	gallery forest in Cerrado domain	habit	en-US
faz_00089	gallery forest in Cerrado domain	habit	en-US
faz_00090	gallery forest in Cerrado domain	habit	en-US
faz_00091	gallery forest in Cerrado domain	habit	en-US
faz_00092	gallery forest in Cerrado domain	habit	en-US
faz_00094	gallery forest in Cerrado domain	habit	en-US
faz_00095	gallery forest in Cerrado domain	habit	en-US
faz_00096	gallery forest in Cerrado domain	habit	en-US
faz_00098	gallery forest in Cerrado domain	habit	en-US
faz_00099	gallery forest in Cerrado domain	habit	en-US
faz_000R1	gallery forest in Cerrado domain	habit	en-US
faz_000R3	gallery forest in Cerrado domain	habit	en-US
faz_000R4	gallery forest in Cerrado domain	habit	en-US
faz_000R5	gallery forest in Cerrado domain	habit	en-US
faz_000R7	gallery forest in Cerrado domain	habit	en-US
faz_000R8	gallery forest in Cerrado domain	habit	en-US
faz_00100	gallery forest in Cerrado domain	habit	en-US
faz_00101	gallery forest in Cerrado domain	habit	en-US
faz_00102	gallery forest in Cerrado domain	habit	en-US
faz_00103	gallery forest in Cerrado domain	habit	en-US
faz_00104	gallery forest in Cerrado domain	habit	en-US
faz_00105	gallery forest in Cerrado domain	habit	en-US
faz_00106	gallery forest in Cerrado domain	habit	en-US
faz_00107	gallery forest in Cerrado domain	habit	en-US
faz_00108	gallery forest in Cerrado domain	habit	en-US
faz_00109	gallery forest in Cerrado domain	habit	en-US
faz_00110	gallery forest in Cerrado domain	habit	en-US
faz_00111	gallery forest in Cerrado domain	habit	en-US
faz_00112	gallery forest in Cerrado domain	habit	en-US
faz_00113	gallery forest in Cerrado domain	habit	en-US
faz_00114	gallery forest in Cerrado domain	habit	en-US
faz_00115	gallery forest in Cerrado domain	habit	en-US
faz_00116	gallery forest in Cerrado domain	habit	en-US
faz_00117	gallery forest in Cerrado domain	habit	en-US
faz_00118	gallery forest in Cerrado domain	habit	en-US
faz_00119	gallery forest in Cerrado domain	habit	en-US
faz_00120	gallery forest in Cerrado domain	habit	en-US
faz_00121	gallery forest in Cerrado domain	habit	en-US
faz_00122	gallery forest in Cerrado domain	habit	en-US
faz_00123	gallery forest in Cerrado domain	habit	en-US
faz_00124	gallery forest in Cerrado domain	habit	en-US
faz_00125	gallery forest in Cerrado domain	habit	en-US
faz_00126	gallery forest in Cerrado domain	habit	en-US
faz_00127	gallery forest in Cerrado domain	habit	en-US
faz_00128	gallery forest in Cerrado domain	habit	en-US
faz_00129	gallery forest in Cerrado domain	habit	en-US
faz_00130	gallery forest in Cerrado domain	habit	en-US
faz_00131	gallery forest in Cerrado domain	habit	en-US
faz_00132	gallery forest in Cerrado domain	habit	en-US
faz_00134	gallery forest in Cerrado domain	habit	en-US
faz_00135	gallery forest in Cerrado domain	habit	en-US
faz_00136	gallery forest in Cerrado domain	habit	en-US
faz_00137	gallery forest in Cerrado domain	habit	en-US
faz_00139	gallery forest in Cerrado domain	habit	en-US
faz_00140	gallery forest in Cerrado domain	habit	en-US
faz_00141	gallery forest in Cerrado domain	habit	en-US
faz_00143	gallery forest in Cerrado domain	habit	en-US
faz_00144	gallery forest in Cerrado domain	habit	en-US
faz_00145	gallery forest in Cerrado domain	habit	en-US
faz_00146	gallery forest in Cerrado domain	habit	en-US
faz_00147	gallery forest in Cerrado domain	habit	en-US
faz_00148	gallery forest in Cerrado domain	habit	en-US
faz_00149	gallery forest in Cerrado domain	habit	en-US
faz_00150	gallery forest in Cerrado domain	habit	en-US
faz_00151	gallery forest in Cerrado domain	habit	en-US
faz_00152	gallery forest in Cerrado domain	habit	en-US
faz_00153	gallery forest in Cerrado domain	habit	en-US
faz_00154	gallery forest in Cerrado domain	habit	en-US
faz_00155	gallery forest in Cerrado domain	habit	en-US
faz_00156	gallery forest in Cerrado domain	habit	en-US
faz_00157	gallery forest in Cerrado domain	habit	en-US
faz_00158	gallery forest in Cerrado domain	habit	en-US
faz_00159	gallery forest in Cerrado domain	habit	en-US
faz_00160	gallery forest in Cerrado domain	habit	en-US
faz_00161	gallery forest in Cerrado domain	habit	en-US
faz_00162	gallery forest in Cerrado domain	habit	en-US
faz_00163	gallery forest in Cerrado domain	habit	en-US
faz_00164	gallery forest in Cerrado domain	habit	en-US
faz_00165	gallery forest in Cerrado domain	habit	en-US
faz_00166	gallery forest in Cerrado domain	habit	en-US
faz_00167	gallery forest in Cerrado domain	habit	en-US
faz_00168	gallery forest in Cerrado domain	habit	en-US
faz_00169	gallery forest in Cerrado domain	habit	en-US
faz_00170	gallery forest in Cerrado domain	habit	en-US
faz_00171	gallery forest in Cerrado domain	habit	en-US
faz_00172	gallery forest in Cerrado domain	habit	en-US
faz_00173	gallery forest in Cerrado domain	habit	en-US
faz_00174	gallery forest in Cerrado domain	habit	en-US
faz_00175	gallery forest in Cerrado domain	habit	en-US
faz_00176	gallery forest in Cerrado domain	habit	en-US
faz_00177	gallery forest in Cerrado domain	habit	en-US
faz_00178	gallery forest in Cerrado domain	habit	en-US
faz_00179	gallery forest in Cerrado domain	habit	en-US
faz_00180	gallery forest in Cerrado domain	habit	en-US
faz_00181	gallery forest in Cerrado domain	habit	en-US
faz_00182	gallery forest in Cerrado domain	habit	en-US
faz_00183	gallery forest in Cerrado domain	habit	en-US
faz_00184	gallery forest in Cerrado domain	habit	en-US
faz_00185	gallery forest in Cerrado domain	habit	en-US
faz_00186	gallery forest in Cerrado domain	habit	en-US
faz_00187	gallery forest in Cerrado domain	habit	en-US
faz_00188	gallery forest in Cerrado domain	habit	en-US
faz_00189	gallery forest in Cerrado domain	habit	en-US
faz_00190	gallery forest in Cerrado domain	habit	en-US
faz_00191	gallery forest in Cerrado domain	habit	en-US
faz_00192	gallery forest in Cerrado domain	habit	en-US
faz_00193	gallery forest in Cerrado domain	habit	en-US
faz_00194	gallery forest in Cerrado domain	habit	en-US
faz_00195	gallery forest in Cerrado domain	habit	en-US
faz_00196	gallery forest in Cerrado domain	habit	en-US
faz_00197	gallery forest in Cerrado domain	habit	en-US
faz_00198	gallery forest in Cerrado domain	habit	en-US
faz_00199	gallery forest in Cerrado domain	habit	en-US
faz_00200	gallery forest in Cerrado domain	habit	en-US
faz_00201	gallery forest in Cerrado domain	habit	en-US
faz_00202	gallery forest in Cerrado domain	habit	en-US
faz_00203	gallery forest in Cerrado domain	habit	en-US
faz_00204	gallery forest in Cerrado domain	habit	en-US
faz_00205	gallery forest in Cerrado domain	habit	en-US
faz_00206	gallery forest in Cerrado domain	habit	en-US
faz_00207	gallery forest in Cerrado domain	habit	en-US
faz_00208	gallery forest in Cerrado domain	habit	en-US
faz_00209	gallery forest in Cerrado domain	habit	en-US
faz_00210	gallery forest in Cerrado domain	habit	en-US
faz_00211	gallery forest in Cerrado domain	habit	en-US
faz_00212	gallery forest in Cerrado domain	habit	en-US
faz_00213	gallery forest in Cerrado domain	habit	en-US
faz_00214	gallery forest in Cerrado domain	habit	en-US
faz_00215	gallery forest in Cerrado domain	habit	en-US
faz_00216	gallery forest in Cerrado domain	habit	en-US
faz_00217	gallery forest in Cerrado domain	habit	en-US
faz_00218	gallery forest in Cerrado domain	habit	en-US
faz_00219	gallery forest in Cerrado domain	habit	en-US
faz_00220	gallery forest in Cerrado domain	habit	en-US
faz_00221	gallery forest in Cerrado domain	habit	en-US
faz_00222	gallery forest in Cerrado domain	habit	en-US
faz_00223	gallery forest in Cerrado domain	habit	en-US
faz_00224	gallery forest in Cerrado domain	habit	en-US
faz_00225	gallery forest in Cerrado domain	habit	en-US
faz_00226	gallery forest in Cerrado domain	habit	en-US
faz_00227	gallery forest in Cerrado domain	habit	en-US
faz_00228	gallery forest in Cerrado domain	habit	en-US
faz_00229	gallery forest in Cerrado domain	habit	en-US
faz_00230	gallery forest in Cerrado domain	habit	en-US
faz_00231	gallery forest in Cerrado domain	habit	en-US
faz_00232	gallery forest in Cerrado domain	habit	en-US
faz_00233	gallery forest in Cerrado domain	habit	en-US
faz_00234	gallery forest in Cerrado domain	habit	en-US
faz_00235	gallery forest in Cerrado domain	habit	en-US
faz_00236	gallery forest in Cerrado domain	habit	en-US
faz_00237	gallery forest in Cerrado domain	habit	en-US
faz_00238	gallery forest in Cerrado domain	habit	en-US
faz_00239	gallery forest in Cerrado domain	habit	en-US
faz_00240	gallery forest in Cerrado domain	habit	en-US
faz_00241	gallery forest in Cerrado domain	habit	en-US
faz_00242	gallery forest in Cerrado domain	habit	en-US
faz_00243	gallery forest in Cerrado domain	habit	en-US
faz_00244	gallery forest in Cerrado domain	habit	en-US
faz_00245	gallery forest in Cerrado domain	habit	en-US
faz_00246	gallery forest in Cerrado domain	habit	en-US
faz_00247	gallery forest in Cerrado domain	habit	en-US
faz_00248	gallery forest in Cerrado domain	habit	en-US
faz_00249	gallery forest in Cerrado domain	habit	en-US
faz_00250	gallery forest in Cerrado domain	habit	en-US
faz_00251	gallery forest in Cerrado domain	habit	en-US
faz_00252	gallery forest in Cerrado domain	habit	en-US
faz_00253	gallery forest in Cerrado domain	habit	en-US
faz_00254	gallery forest in Cerrado domain	habit	en-US
faz_00255	gallery forest in Cerrado domain	habit	en-US
faz_00256	gallery forest in Cerrado domain	habit	en-US
faz_00257	gallery forest in Cerrado domain	habit	en-US
faz_00258	gallery forest in Cerrado domain	habit	en-US
faz_00259	gallery forest in Cerrado domain	habit	en-US
faz_00260	gallery forest in Cerrado domain	habit	en-US
faz_00261	gallery forest in Cerrado domain	habit	en-US
faz_00262	gallery forest in Cerrado domain	habit	en-US
faz_00263	gallery forest in Cerrado domain	habit	en-US
faz_00264	gallery forest in Cerrado domain	habit	en-US
faz_00265	gallery forest in Cerrado domain	habit	en-US
faz_00266	gallery forest in Cerrado domain	habit	en-US
faz_00267	gallery forest in Cerrado domain	habit	en-US
faz_00268	gallery forest in Cerrado domain	habit	en-US
faz_00269	gallery forest in Cerrado domain	habit	en-US
faz_00271	gallery forest in Cerrado domain	habit	en-US
faz_00272	gallery forest in Cerrado domain	habit	en-US
faz_00273	gallery forest in Cerrado domain	habit	en-US
faz_00274	gallery forest in Cerrado domain	habit	en-US
faz_00275	gallery forest in Cerrado domain	habit	en-US
faz_00276	gallery forest in Cerrado domain	habit	en-US
faz_00277	gallery forest in Cerrado domain	habit	en-US
faz_00278	gallery forest in Cerrado domain	habit	en-US
faz_00279	gallery forest in Cerrado domain	habit	en-US
faz_00280	gallery forest in Cerrado domain	habit	en-US
faz_00281	gallery forest in Cerrado domain	habit	en-US
faz_00282	gallery forest in Cerrado domain	habit	en-US
faz_00283	gallery forest in Cerrado domain	habit	en-US
faz_00284	gallery forest in Cerrado domain	habit	en-US
faz_00285	gallery forest in Cerrado domain	habit	en-US
faz_00286	gallery forest in Cerrado domain	habit	en-US
faz_00287	gallery forest in Cerrado domain	habit	en-US
faz_00288	gallery forest in Cerrado domain	habit	en-US
faz_00289	gallery forest in Cerrado domain	habit	en-US
faz_00290	gallery forest in Cerrado domain	habit	en-US
faz_00291	gallery forest in Cerrado domain	habit	en-US
faz_00292	gallery forest in Cerrado domain	habit	en-US
faz_00293	gallery forest in Cerrado domain	habit	en-US
faz_00294	gallery forest in Cerrado domain	habit	en-US
faz_00295	gallery forest in Cerrado domain	habit	en-US
faz_00296	gallery forest in Cerrado domain	habit	en-US
faz_00297	gallery forest in Cerrado domain	habit	en-US
faz_00298	gallery forest in Cerrado domain	habit	en-US
faz_00299	gallery forest in Cerrado domain	habit	en-US
faz_00300	gallery forest in Cerrado domain	habit	en-US
faz_00301	gallery forest in Cerrado domain	habit	en-US
faz_00302	gallery forest in Cerrado domain	habit	en-US
faz_00303	gallery forest in Cerrado domain	habit	en-US
faz_00304	gallery forest in Cerrado domain	habit	en-US
faz_00305	gallery forest in Cerrado domain	habit	en-US
faz_00306	gallery forest in Cerrado domain	habit	en-US
faz_00307	gallery forest in Cerrado domain	habit	en-US
faz_00308	gallery forest in Cerrado domain	habit	en-US
faz_00309	gallery forest in Cerrado domain	habit	en-US
faz_00310	gallery forest in Cerrado domain	habit	en-US
faz_00311	gallery forest in Cerrado domain	habit	en-US
faz_00312	gallery forest in Cerrado domain	habit	en-US
faz_00314	gallery forest in Cerrado domain	habit	en-US
faz_00315	gallery forest in Cerrado domain	habit	en-US
faz_00316	gallery forest in Cerrado domain	habit	en-US
faz_00317	gallery forest in Cerrado domain	habit	en-US
faz_00318	gallery forest in Cerrado domain	habit	en-US
faz_00319	gallery forest in Cerrado domain	habit	en-US
faz_00320	gallery forest in Cerrado domain	habit	en-US
faz_00321	gallery forest in Cerrado domain	habit	en-US
faz_00322	gallery forest in Cerrado domain	habit	en-US
faz_00323	gallery forest in Cerrado domain	habit	en-US
faz_00324	gallery forest in Cerrado domain	habit	en-US
faz_00325	gallery forest in Cerrado domain	habit	en-US
faz_00326	gallery forest in Cerrado domain	habit	en-US
faz_00327	gallery forest in Cerrado domain	habit	en-US
faz_00328	gallery forest in Cerrado domain	habit	en-US
faz_00329	gallery forest in Cerrado domain	habit	en-US
faz_00330	gallery forest in Cerrado domain	habit	en-US
faz_00331	gallery forest in Cerrado domain	habit	en-US
faz_00332	gallery forest in Cerrado domain	habit	en-US
faz_00333	gallery forest in Cerrado domain	habit	en-US
faz_00335	gallery forest in Cerrado domain	habit	en-US
faz_00336	gallery forest in Cerrado domain	habit	en-US
faz_00337	gallery forest in Cerrado domain	habit	en-US
faz_00338	gallery forest in Cerrado domain	habit	en-US
faz_00339	gallery forest in Cerrado domain	habit	en-US
faz_00340	gallery forest in Cerrado domain	habit	en-US
faz_00341	gallery forest in Cerrado domain	habit	en-US
faz_00342	gallery forest in Cerrado domain	habit	en-US
faz_00343	gallery forest in Cerrado domain	habit	en-US
faz_00345	gallery forest in Cerrado domain	habit	en-US
faz_00346	gallery forest in Cerrado domain	habit	en-US
faz_00347	gallery forest in Cerrado domain	habit	en-US
faz_00348	gallery forest in Cerrado domain	habit	en-US
faz_00349	gallery forest in Cerrado domain	habit	en-US
faz_00351	gallery forest in Cerrado domain	habit	en-US
faz_00352	gallery forest in Cerrado domain	habit	en-US
faz_00353	gallery forest in Cerrado domain	habit	en-US
faz_00354	gallery forest in Cerrado domain	habit	en-US
faz_00355	gallery forest in Cerrado domain	habit	en-US
faz_00356	gallery forest in Cerrado domain	habit	en-US
faz_00357	gallery forest in Cerrado domain	habit	en-US
faz_00358	gallery forest in Cerrado domain	habit	en-US
faz_00360	gallery forest in Cerrado domain	habit	en-US
faz_00361	gallery forest in Cerrado domain	habit	en-US
faz_00363	gallery forest in Cerrado domain	habit	en-US
faz_00364	gallery forest in Cerrado domain	habit	en-US
faz_00365	gallery forest in Cerrado domain	habit	en-US
faz_00366	gallery forest in Cerrado domain	habit	en-US
faz_00367	gallery forest in Cerrado domain	habit	en-US
faz_00368	gallery forest in Cerrado domain	habit	en-US
faz_00369	gallery forest in Cerrado domain	habit	en-US
faz_00370	gallery forest in Cerrado domain	habit	en-US
faz_00372	gallery forest in Cerrado domain	habit	en-US
faz_00373	gallery forest in Cerrado domain	habit	en-US
faz_00374	gallery forest in Cerrado domain	habit	en-US
faz_00375	gallery forest in Cerrado domain	habit	en-US
faz_00376	gallery forest in Cerrado domain	habit	en-US
faz_00377	gallery forest in Cerrado domain	habit	en-US
faz_00378	gallery forest in Cerrado domain	habit	en-US
faz_00380	gallery forest in Cerrado domain	habit	en-US
faz_00381	gallery forest in Cerrado domain	habit	en-US
faz_00382	gallery forest in Cerrado domain	habit	en-US
faz_00383	gallery forest in Cerrado domain	habit	en-US
faz_00384	gallery forest in Cerrado domain	habit	en-US
faz_00385	gallery forest in Cerrado domain	habit	en-US
faz_00386	gallery forest in Cerrado domain	habit	en-US
faz_00387	gallery forest in Cerrado domain	habit	en-US
faz_00388	gallery forest in Cerrado domain	habit	en-US
faz_00389	gallery forest in Cerrado domain	habit	en-US
faz_00390	gallery forest in Cerrado domain	habit	en-US
faz_00391	gallery forest in Cerrado domain	habit	en-US
faz_00392	gallery forest in Cerrado domain	habit	en-US
faz_00393	gallery forest in Cerrado domain	habit	en-US
faz_00394	gallery forest in Cerrado domain	habit	en-US
faz_00395	gallery forest in Cerrado domain	habit	en-US
faz_00396	gallery forest in Cerrado domain	habit	en-US
faz_00397	gallery forest in Cerrado domain	habit	en-US
faz_00399	gallery forest in Cerrado domain	habit	en-US
faz_00400	gallery forest in Cerrado domain	habit	en-US
faz_00401	gallery forest in Cerrado domain	habit	en-US
faz_00402	gallery forest in Cerrado domain	habit	en-US
faz_00403	gallery forest in Cerrado domain	habit	en-US
faz_00405	gallery forest in Cerrado domain	habit	en-US
faz_00406	gallery forest in Cerrado domain	habit	en-US
faz_00407	gallery forest in Cerrado domain	habit	en-US
faz_00408	gallery forest in Cerrado domain	habit	en-US
faz_00409	gallery forest in Cerrado domain	habit	en-US
faz_00410	gallery forest in Cerrado domain	habit	en-US
faz_00411	gallery forest in Cerrado domain	habit	en-US
faz_00412	gallery forest in Cerrado domain	habit	en-US
faz_00413	gallery forest in Cerrado domain	habit	en-US
faz_00414	gallery forest in Cerrado domain	habit	en-US
faz_00415	gallery forest in Cerrado domain	habit	en-US
faz_00416	gallery forest in Cerrado domain	habit	en-US
faz_00417	gallery forest in Cerrado domain	habit	en-US
faz_00418	gallery forest in Cerrado domain	habit	en-US
faz_00419	gallery forest in Cerrado domain	habit	en-US
faz_00420	gallery forest in Cerrado domain	habit	en-US
faz_00421	gallery forest in Cerrado domain	habit	en-US
faz_00422	gallery forest in Cerrado domain	habit	en-US
faz_00423	gallery forest in Cerrado domain	habit	en-US
faz_00424	gallery forest in Cerrado domain	habit	en-US
faz_00425	gallery forest in Cerrado domain	habit	en-US
faz_00426	gallery forest in Cerrado domain	habit	en-US
faz_00427	gallery forest in Cerrado domain	habit	en-US
faz_00428	gallery forest in Cerrado domain	habit	en-US
faz_00429	gallery forest in Cerrado domain	habit	en-US
faz_00430	gallery forest in Cerrado domain	habit	en-US
faz_00431	gallery forest in Cerrado domain	habit	en-US
faz_00432	gallery forest in Cerrado domain	habit	en-US
faz_00433	gallery forest in Cerrado domain	habit	en-US
faz_00434	gallery forest in Cerrado domain	habit	en-US
faz_00435	gallery forest in Cerrado domain	habit	en-US
faz_00436	gallery forest in Cerrado domain	habit	en-US
faz_00437	gallery forest in Cerrado domain	habit	en-US
faz_00438	gallery forest in Cerrado domain	habit	en-US
faz_00439	gallery forest in Cerrado domain	habit	en-US
faz_00440	gallery forest in Cerrado domain	habit	en-US
faz_00441	gallery forest in Cerrado domain	habit	en-US
faz_00442	gallery forest in Cerrado domain	habit	en-US
faz_00443	gallery forest in Cerrado domain	habit	en-US
faz_00444	gallery forest in Cerrado domain	habit	en-US
faz_00445	gallery forest in Cerrado domain	habit	en-US
faz_00446	gallery forest in Cerrado domain	habit	en-US
faz_00447	gallery forest in Cerrado domain	habit	en-US
faz_00448	gallery forest in Cerrado domain	habit	en-US
faz_00449	gallery forest in Cerrado domain	habit	en-US
faz_00450	gallery forest in Cerrado domain	habit	en-US
faz_00451	gallery forest in Cerrado domain	habit	en-US
faz_00452	gallery forest in Cerrado domain	habit	en-US
faz_00453	gallery forest in Cerrado domain	habit	en-US
faz_00454	gallery forest in Cerrado domain	habit	en-US
faz_00455	gallery forest in Cerrado domain	habit	en-US
faz_00456	gallery forest in Cerrado domain	habit	en-US
faz_00457	gallery forest in Cerrado domain	habit	en-US
faz_00458	gallery forest in Cerrado domain	habit	en-US
faz_00459	gallery forest in Cerrado domain	habit	en-US
faz_00460	gallery forest in Cerrado domain	habit	en-US
faz_00461	gallery forest in Cerrado domain	habit	en-US
faz_00462	gallery forest in Cerrado domain	habit	en-US
faz_00463	gallery forest in Cerrado domain	habit	en-US
faz_00464	gallery forest in Cerrado domain	habit	en-US
faz_00465	gallery forest in Cerrado domain	habit	en-US
faz_00466	gallery forest in Cerrado domain	habit	en-US
faz_00467	gallery forest in Cerrado domain	habit	en-US
faz_00468	gallery forest in Cerrado domain	habit	en-US
faz_00469	gallery forest in Cerrado domain	habit	en-US
faz_00470	gallery forest in Cerrado domain	habit	en-US
faz_00471	gallery forest in Cerrado domain	habit	en-US
faz_00472	gallery forest in Cerrado domain	habit	en-US
faz_00473	gallery forest in Cerrado domain	habit	en-US
faz_00475	gallery forest in Cerrado domain	habit	en-US
faz_00476	gallery forest in Cerrado domain	habit	en-US
faz_00477	gallery forest in Cerrado domain	habit	en-US
faz_00478	gallery forest in Cerrado domain	habit	en-US
faz_00479	gallery forest in Cerrado domain	habit	en-US
faz_00480	gallery forest in Cerrado domain	habit	en-US
faz_00481	gallery forest in Cerrado domain	habit	en-US
faz_00482	gallery forest in Cerrado domain	habit	en-US
faz_00483	gallery forest in Cerrado domain	habit	en-US
faz_00484	gallery forest in Cerrado domain	habit	en-US
faz_00485	gallery forest in Cerrado domain	habit	en-US
faz_00486	gallery forest in Cerrado domain	habit	en-US
faz_00487	gallery forest in Cerrado domain	habit	en-US
faz_00488	gallery forest in Cerrado domain	habit	en-US
faz_00489	gallery forest in Cerrado domain	habit	en-US
faz_00490	gallery forest in Cerrado domain	habit	en-US
faz_00491	gallery forest in Cerrado domain	habit	en-US
faz_00492	gallery forest in Cerrado domain	habit	en-US
faz_00493	gallery forest in Cerrado domain	habit	en-US
faz_00494	gallery forest in Cerrado domain	habit	en-US
faz_00495	gallery forest in Cerrado domain	habit	en-US
faz_00496	gallery forest in Cerrado domain	habit	en-US
faz_00497	gallery forest in Cerrado domain	habit	en-US
faz_00498	gallery forest in Cerrado domain	habit	en-US
faz_00499	gallery forest in Cerrado domain	habit	en-US
faz_00500	gallery forest in Cerrado domain	habit	en-US
faz_00501	gallery forest in Cerrado domain	habit	en-US
faz_00502	gallery forest in Cerrado domain	habit	en-US
faz_00503	gallery forest in Cerrado domain	habit	en-US
faz_00504	gallery forest in Cerrado domain	habit	en-US
faz_00505	gallery forest in Cerrado domain	habit	en-US
faz_00507	gallery forest in Cerrado domain	habit	en-US
faz_00508	gallery forest in Cerrado domain	habit	en-US
faz_00509	gallery forest in Cerrado domain	habit	en-US
faz_00510	gallery forest in Cerrado domain	habit	en-US
faz_00511	gallery forest in Cerrado domain	habit	en-US
faz_00512	gallery forest in Cerrado domain	habit	en-US
faz_00513	gallery forest in Cerrado domain	habit	en-US
faz_00514	gallery forest in Cerrado domain	habit	en-US
faz_00515	gallery forest in Cerrado domain	habit	en-US
faz_00516	gallery forest in Cerrado domain	habit	en-US
faz_00517	gallery forest in Cerrado domain	habit	en-US
faz_00518	gallery forest in Cerrado domain	habit	en-US
faz_00519	gallery forest in Cerrado domain	habit	en-US
faz_00520	gallery forest in Cerrado domain	habit	en-US
faz_00521	gallery forest in Cerrado domain	habit	en-US
faz_00522	gallery forest in Cerrado domain	habit	en-US
faz_00523	gallery forest in Cerrado domain	habit	en-US
faz_00524	gallery forest in Cerrado domain	habit	en-US
faz_00525	gallery forest in Cerrado domain	habit	en-US
faz_00526	gallery forest in Cerrado domain	habit	en-US
faz_00527	gallery forest in Cerrado domain	habit	en-US
faz_00528	gallery forest in Cerrado domain	habit	en-US
faz_00529	gallery forest in Cerrado domain	habit	en-US
faz_00530	gallery forest in Cerrado domain	habit	en-US
faz_00531	gallery forest in Cerrado domain	habit	en-US
faz_00532	gallery forest in Cerrado domain	habit	en-US
faz_00533	gallery forest in Cerrado domain	habit	en-US
faz_00534	gallery forest in Cerrado domain	habit	en-US
faz_00535	gallery forest in Cerrado domain	habit	en-US
faz_00536	gallery forest in Cerrado domain	habit	en-US
faz_00537	gallery forest in Cerrado domain	habit	en-US
faz_00538	gallery forest in Cerrado domain	habit	en-US
faz_00539	gallery forest in Cerrado domain	habit	en-US
faz_00540	gallery forest in Cerrado domain	habit	en-US
faz_00541	gallery forest in Cerrado domain	habit	en-US
faz_00542	gallery forest in Cerrado domain	habit	en-US
faz_00543	gallery forest in Cerrado domain	habit	en-US
faz_00544	gallery forest in Cerrado domain	habit	en-US
faz_00545	gallery forest in Cerrado domain	habit	en-US
faz_00546	gallery forest in Cerrado domain	habit	en-US
faz_00547	gallery forest in Cerrado domain	habit	en-US
faz_00548	gallery forest in Cerrado domain	habit	en-US
faz_00549	gallery forest in Cerrado domain	habit	en-US
faz_00550	gallery forest in Cerrado domain	habit	en-US
faz_00551	gallery forest in Cerrado domain	habit	en-US
faz_00552	gallery forest in Cerrado domain	habit	en-US
faz_00553	gallery forest in Cerrado domain	habit	en-US
faz_00554	gallery forest in Cerrado domain	habit	en-US
faz_00555	gallery forest in Cerrado domain	habit	en-US
faz_00556	gallery forest in Cerrado domain	habit	en-US
faz_00557	gallery forest in Cerrado domain	habit	en-US
faz_00558	gallery forest in Cerrado domain	habit	en-US
faz_00559	gallery forest in Cerrado domain	habit	en-US
faz_00560	gallery forest in Cerrado domain	habit	en-US
faz_00561	gallery forest in Cerrado domain	habit	en-US
faz_00562	gallery forest in Cerrado domain	habit	en-US
faz_00563	gallery forest in Cerrado domain	habit	en-US
faz_00564	gallery forest in Cerrado domain	habit	en-US
faz_00565	gallery forest in Cerrado domain	habit	en-US
faz_00566	gallery forest in Cerrado domain	habit	en-US
faz_00567	gallery forest in Cerrado domain	habit	en-US
faz_00568	gallery forest in Cerrado domain	habit	en-US
faz_00571	gallery forest in Cerrado domain	habit	en-US
faz_00572	gallery forest in Cerrado domain	habit	en-US
faz_00573	gallery forest in Cerrado domain	habit	en-US
faz_00574	gallery forest in Cerrado domain	habit	en-US
faz_00575	gallery forest in Cerrado domain	habit	en-US
faz_00576	gallery forest in Cerrado domain	habit	en-US
faz_00577	gallery forest in Cerrado domain	habit	en-US
faz_00578	gallery forest in Cerrado domain	habit	en-US
faz_00579	gallery forest in Cerrado domain	habit	en-US
faz_00580	gallery forest in Cerrado domain	habit	en-US
faz_00581	gallery forest in Cerrado domain	habit	en-US
faz_00582	gallery forest in Cerrado domain	habit	en-US
faz_00583	gallery forest in Cerrado domain	habit	en-US
faz_00584	gallery forest in Cerrado domain	habit	en-US
faz_00585	gallery forest in Cerrado domain	habit	en-US
faz_00586	gallery forest in Cerrado domain	habit	en-US
faz_00587	gallery forest in Cerrado domain	habit	en-US
faz_00588	gallery forest in Cerrado domain	habit	en-US
faz_00589	gallery forest in Cerrado domain	habit	en-US
faz_00590	gallery forest in Cerrado domain	habit	en-US
faz_00591	gallery forest in Cerrado domain	habit	en-US
faz_00593	gallery forest in Cerrado domain	habit	en-US
faz_00594	gallery forest in Cerrado domain	habit	en-US
faz_00595	gallery forest in Cerrado domain	habit	en-US
faz_00596	gallery forest in Cerrado domain	habit	en-US
faz_00597	gallery forest in Cerrado domain	habit	en-US
faz_00598	gallery forest in Cerrado domain	habit	en-US
faz_00599	gallery forest in Cerrado domain	habit	en-US
faz_00600	gallery forest in Cerrado domain	habit	en-US
faz_00601	gallery forest in Cerrado domain	habit	en-US
faz_00602	gallery forest in Cerrado domain	habit	en-US
faz_00603	gallery forest in Cerrado domain	habit	en-US
faz_00604	gallery forest in Cerrado domain	habit	en-US
faz_00605	gallery forest in Cerrado domain	habit	en-US
faz_00606	gallery forest in Cerrado domain	habit	en-US
faz_00607	gallery forest in Cerrado domain	habit	en-US
faz_00608	gallery forest in Cerrado domain	habit	en-US
faz_00609	gallery forest in Cerrado domain	habit	en-US
faz_00610	gallery forest in Cerrado domain	habit	en-US
faz_00611	gallery forest in Cerrado domain	habit	en-US
faz_00612	gallery forest in Cerrado domain	habit	en-US
faz_00613	gallery forest in Cerrado domain	habit	en-US
faz_00614	gallery forest in Cerrado domain	habit	en-US
faz_00615	gallery forest in Cerrado domain	habit	en-US
faz_00616	gallery forest in Cerrado domain	habit	en-US
faz_00617	gallery forest in Cerrado domain	habit	en-US
faz_00618	gallery forest in Cerrado domain	habit	en-US
faz_00619	gallery forest in Cerrado domain	habit	en-US
faz_00620	gallery forest in Cerrado domain	habit	en-US
faz_00621	gallery forest in Cerrado domain	habit	en-US
faz_00623	gallery forest in Cerrado domain	habit	en-US
faz_00624	gallery forest in Cerrado domain	habit	en-US
faz_00625	gallery forest in Cerrado domain	habit	en-US
faz_00626	gallery forest in Cerrado domain	habit	en-US
faz_00627	gallery forest in Cerrado domain	habit	en-US
faz_00628	gallery forest in Cerrado domain	habit	en-US
faz_00629	gallery forest in Cerrado domain	habit	en-US
faz_00630	gallery forest in Cerrado domain	habit	en-US
faz_00631	gallery forest in Cerrado domain	habit	en-US
faz_00632	gallery forest in Cerrado domain	habit	en-US
faz_00633	gallery forest in Cerrado domain	habit	en-US
faz_00634	gallery forest in Cerrado domain	habit	en-US
faz_00635	gallery forest in Cerrado domain	habit	en-US
faz_00636	gallery forest in Cerrado domain	habit	en-US
faz_00637	gallery forest in Cerrado domain	habit	en-US
faz_00638	gallery forest in Cerrado domain	habit	en-US
faz_00639	gallery forest in Cerrado domain	habit	en-US
faz_00640	gallery forest in Cerrado domain	habit	en-US
faz_00641	gallery forest in Cerrado domain	habit	en-US
faz_00642	gallery forest in Cerrado domain	habit	en-US
faz_00643	gallery forest in Cerrado domain	habit	en-US
faz_00644	gallery forest in Cerrado domain	habit	en-US
faz_00645	gallery forest in Cerrado domain	habit	en-US
faz_00646	gallery forest in Cerrado domain	habit	en-US
faz_00647	gallery forest in Cerrado domain	habit	en-US
faz_00648	gallery forest in Cerrado domain	habit	en-US
faz_00649	gallery forest in Cerrado domain	habit	en-US
faz_00650	gallery forest in Cerrado domain	habit	en-US
faz_00651	gallery forest in Cerrado domain	habit	en-US
faz_00652	gallery forest in Cerrado domain	habit	en-US
faz_00653	gallery forest in Cerrado domain	habit	en-US
faz_00654	gallery forest in Cerrado domain	habit	en-US
faz_00655	gallery forest in Cerrado domain	habit	en-US
faz_00656	gallery forest in Cerrado domain	habit	en-US
faz_00657	gallery forest in Cerrado domain	habit	en-US
faz_00658	gallery forest in Cerrado domain	habit	en-US
faz_00659	gallery forest in Cerrado domain	habit	en-US
faz_00660	gallery forest in Cerrado domain	habit	en-US
faz_00661	gallery forest in Cerrado domain	habit	en-US
faz_00662	gallery forest in Cerrado domain	habit	en-US
faz_00663	gallery forest in Cerrado domain	habit	en-US
faz_00664	gallery forest in Cerrado domain	habit	en-US
faz_00665	gallery forest in Cerrado domain	habit	en-US
faz_00666	gallery forest in Cerrado domain	habit	en-US
faz_00667	gallery forest in Cerrado domain	habit	en-US
faz_00668	gallery forest in Cerrado domain	habit	en-US
faz_00669	gallery forest in Cerrado domain	habit	en-US
faz_00670	gallery forest in Cerrado domain	habit	en-US
faz_00671	gallery forest in Cerrado domain	habit	en-US
faz_00672	gallery forest in Cerrado domain	habit	en-US
faz_00673	gallery forest in Cerrado domain	habit	en-US
faz_00674	gallery forest in Cerrado domain	habit	en-US
faz_00675	gallery forest in Cerrado domain	habit	en-US
faz_00676	gallery forest in Cerrado domain	habit	en-US
faz_00677	gallery forest in Cerrado domain	habit	en-US
faz_00678	gallery forest in Cerrado domain	habit	en-US
faz_00679	gallery forest in Cerrado domain	habit	en-US
faz_00680	gallery forest in Cerrado domain	habit	en-US
faz_00681	gallery forest in Cerrado domain	habit	en-US
faz_00682	gallery forest in Cerrado domain	habit	en-US
faz_00683	gallery forest in Cerrado domain	habit	en-US
faz_00684	gallery forest in Cerrado domain	habit	en-US
faz_00685	gallery forest in Cerrado domain	habit	en-US
faz_00686	gallery forest in Cerrado domain	habit	en-US
faz_00687	gallery forest in Cerrado domain	habit	en-US
faz_00688	gallery forest in Cerrado domain	habit	en-US
faz_00689	gallery forest in Cerrado domain	habit	en-US
faz_00690	gallery forest in Cerrado domain	habit	en-US
faz_00691	gallery forest in Cerrado domain	habit	en-US
faz_00692	gallery forest in Cerrado domain	habit	en-US
faz_00693	gallery forest in Cerrado domain	habit	en-US
faz_00694	gallery forest in Cerrado domain	habit	en-US
faz_00695	gallery forest in Cerrado domain	habit	en-US
faz_00696	gallery forest in Cerrado domain	habit	en-US
faz_00697	gallery forest in Cerrado domain	habit	en-US
faz_00698	gallery forest in Cerrado domain	habit	en-US
faz_00699	gallery forest in Cerrado domain	habit	en-US
faz_00700	gallery forest in Cerrado domain	habit	en-US
faz_00701	gallery forest in Cerrado domain	habit	en-US
faz_00702	gallery forest in Cerrado domain	habit	en-US
faz_00703	gallery forest in Cerrado domain	habit	en-US
faz_00704	gallery forest in Cerrado domain	habit	en-US
faz_00705	gallery forest in Cerrado domain	habit	en-US
faz_00706	gallery forest in Cerrado domain	habit	en-US
faz_00707	gallery forest in Cerrado domain	habit	en-US
faz_00708	gallery forest in Cerrado domain	habit	en-US
faz_00709	gallery forest in Cerrado domain	habit	en-US
faz_00710	gallery forest in Cerrado domain	habit	en-US
faz_00711	gallery forest in Cerrado domain	habit	en-US
faz_00712	gallery forest in Cerrado domain	habit	en-US
faz_00713	gallery forest in Cerrado domain	habit	en-US
faz_00714	gallery forest in Cerrado domain	habit	en-US
faz_00715	gallery forest in Cerrado domain	habit	en-US
faz_00716	gallery forest in Cerrado domain	habit	en-US
faz_00717	gallery forest in Cerrado domain	habit	en-US
faz_00718	gallery forest in Cerrado domain	habit	en-US
faz_00719	gallery forest in Cerrado domain	habit	en-US
faz_00720	gallery forest in Cerrado domain	habit	en-US
faz_00721	gallery forest in Cerrado domain	habit	en-US
faz_00722	gallery forest in Cerrado domain	habit	en-US
faz_00723	gallery forest in Cerrado domain	habit	en-US
faz_00724	gallery forest in Cerrado domain	habit	en-US
faz_00725	gallery forest in Cerrado domain	habit	en-US
faz_00726	gallery forest in Cerrado domain	habit	en-US
faz_00727	gallery forest in Cerrado domain	habit	en-US
faz_00728	gallery forest in Cerrado domain	habit	en-US
faz_00729	gallery forest in Cerrado domain	habit	en-US
faz_00730	gallery forest in Cerrado domain	habit	en-US
faz_00731	gallery forest in Cerrado domain	habit	en-US
faz_00733	gallery forest in Cerrado domain	habit	en-US
faz_00734	gallery forest in Cerrado domain	habit	en-US
faz_00735	gallery forest in Cerrado domain	habit	en-US
faz_00736	gallery forest in Cerrado domain	habit	en-US
faz_00737	gallery forest in Cerrado domain	habit	en-US
faz_00738	gallery forest in Cerrado domain	habit	en-US
faz_00739	gallery forest in Cerrado domain	habit	en-US
faz_00740	gallery forest in Cerrado domain	habit	en-US
faz_00741	gallery forest in Cerrado domain	habit	en-US
faz_00742	gallery forest in Cerrado domain	habit	en-US
faz_00743	gallery forest in Cerrado domain	habit	en-US
faz_00744	gallery forest in Cerrado domain	habit	en-US
faz_00745	gallery forest in Cerrado domain	habit	en-US
faz_00746	gallery forest in Cerrado domain	habit	en-US
faz_00747	gallery forest in Cerrado domain	habit	en-US
faz_00749	gallery forest in Cerrado domain	habit	en-US
faz_00750	gallery forest in Cerrado domain	habit	en-US
faz_00751	gallery forest in Cerrado domain	habit	en-US
faz_00752	gallery forest in Cerrado domain	habit	en-US
faz_00753	gallery forest in Cerrado domain	habit	en-US
faz_00754	gallery forest in Cerrado domain	habit	en-US
faz_00755	gallery forest in Cerrado domain	habit	en-US
faz_00756	gallery forest in Cerrado domain	habit	en-US
faz_00757	gallery forest in Cerrado domain	habit	en-US
faz_00758	gallery forest in Cerrado domain	habit	en-US
faz_00759	gallery forest in Cerrado domain	habit	en-US
faz_00760	gallery forest in Cerrado domain	habit	en-US
faz_00761	gallery forest in Cerrado domain	habit	en-US
faz_00762	gallery forest in Cerrado domain	habit	en-US
faz_00763	gallery forest in Cerrado domain	habit	en-US
faz_00764	gallery forest in Cerrado domain	habit	en-US
faz_00765	gallery forest in Cerrado domain	habit	en-US
faz_00766	gallery forest in Cerrado domain	habit	en-US
faz_00767	gallery forest in Cerrado domain	habit	en-US
faz_00768	gallery forest in Cerrado domain	habit	en-US
faz_00769	gallery forest in Cerrado domain	habit	en-US
faz_00770	gallery forest in Cerrado domain	habit	en-US
faz_00771	gallery forest in Cerrado domain	habit	en-US
faz_00772	gallery forest in Cerrado domain	habit	en-US
faz_00773	gallery forest in Cerrado domain	habit	en-US
faz_00774	gallery forest in Cerrado domain	habit	en-US
faz_00775	gallery forest in Cerrado domain	habit	en-US
faz_00776	gallery forest in Cerrado domain	habit	en-US
faz_00777	gallery forest in Cerrado domain	habit	en-US
faz_00778	gallery forest in Cerrado domain	habit	en-US
faz_00779	gallery forest in Cerrado domain	habit	en-US
faz_00780	gallery forest in Cerrado domain	habit	en-US
faz_00781	gallery forest in Cerrado domain	habit	en-US
faz_00782	gallery forest in Cerrado domain	habit	en-US
faz_00783	gallery forest in Cerrado domain	habit	en-US
faz_00784	gallery forest in Cerrado domain	habit	en-US
faz_00785	gallery forest in Cerrado domain	habit	en-US
faz_00786	gallery forest in Cerrado domain	habit	en-US
faz_00787	gallery forest in Cerrado domain	habit	en-US
faz_00788	gallery forest in Cerrado domain	habit	en-US
faz_00789	gallery forest in Cerrado domain	habit	en-US
faz_00790	gallery forest in Cerrado domain	habit	en-US
faz_00791	gallery forest in Cerrado domain	habit	en-US
faz_00792	gallery forest in Cerrado domain	habit	en-US
faz_00793	gallery forest in Cerrado domain	habit	en-US
faz_00794	gallery forest in Cerrado domain	habit	en-US
faz_00795	gallery forest in Cerrado domain	habit	en-US
faz_00796	gallery forest in Cerrado domain	habit	en-US
faz_00797	gallery forest in Cerrado domain	habit	en-US
faz_00798	gallery forest in Cerrado domain	habit	en-US
faz_00799	gallery forest in Cerrado domain	habit	en-US
faz_00800	gallery forest in Cerrado domain	habit	en-US
faz_00802	gallery forest in Cerrado domain	habit	en-US
faz_00803	gallery forest in Cerrado domain	habit	en-US
faz_00804	gallery forest in Cerrado domain	habit	en-US
faz_00805	gallery forest in Cerrado domain	habit	en-US
faz_00806	gallery forest in Cerrado domain	habit	en-US
faz_00807	gallery forest in Cerrado domain	habit	en-US
faz_00808	gallery forest in Cerrado domain	habit	en-US
faz_00809	gallery forest in Cerrado domain	habit	en-US
faz_00810	gallery forest in Cerrado domain	habit	en-US
faz_00811	gallery forest in Cerrado domain	habit	en-US
faz_00812	gallery forest in Cerrado domain	habit	en-US
faz_00813	gallery forest in Cerrado domain	habit	en-US
faz_00814	gallery forest in Cerrado domain	habit	en-US
faz_00815	gallery forest in Cerrado domain	habit	en-US
faz_00816	gallery forest in Cerrado domain	habit	en-US
faz_00817	gallery forest in Cerrado domain	habit	en-US
faz_00818	gallery forest in Cerrado domain	habit	en-US
faz_00819	gallery forest in Cerrado domain	habit	en-US
faz_00820	gallery forest in Cerrado domain	habit	en-US
faz_00821	gallery forest in Cerrado domain	habit	en-US
faz_00822	gallery forest in Cerrado domain	habit	en-US
faz_00823	gallery forest in Cerrado domain	habit	en-US
faz_00824	gallery forest in Cerrado domain	habit	en-US
faz_00825	gallery forest in Cerrado domain	habit	en-US
faz_00826	gallery forest in Cerrado domain	habit	en-US
faz_00827	gallery forest in Cerrado domain	habit	en-US
faz_00828	gallery forest in Cerrado domain	habit	en-US
faz_00829	gallery forest in Cerrado domain	habit	en-US
faz_00830	gallery forest in Cerrado domain	habit	en-US
faz_00831	gallery forest in Cerrado domain	habit	en-US
faz_00832	gallery forest in Cerrado domain	habit	en-US
faz_00833	gallery forest in Cerrado domain	habit	en-US
faz_00834	gallery forest in Cerrado domain	habit	en-US
faz_00835	gallery forest in Cerrado domain	habit	en-US
faz_00836	gallery forest in Cerrado domain	habit	en-US
faz_00837	gallery forest in Cerrado domain	habit	en-US
faz_00838	gallery forest in Cerrado domain	habit	en-US
faz_00839	gallery forest in Cerrado domain	habit	en-US
faz_00840	gallery forest in Cerrado domain	habit	en-US
faz_00841	gallery forest in Cerrado domain	habit	en-US
faz_00842	gallery forest in Cerrado domain	habit	en-US
faz_00843	gallery forest in Cerrado domain	habit	en-US
faz_00844	gallery forest in Cerrado domain	habit	en-US
faz_00845	gallery forest in Cerrado domain	habit	en-US
faz_00846	gallery forest in Cerrado domain	habit	en-US
faz_00847	gallery forest in Cerrado domain	habit	en-US
faz_00848	gallery forest in Cerrado domain	habit	en-US
faz_00849	gallery forest in Cerrado domain	habit	en-US
faz_00850	gallery forest in Cerrado domain	habit	en-US
faz_00851	gallery forest in Cerrado domain	habit	en-US
faz_00852	gallery forest in Cerrado domain	habit	en-US
faz_00853	gallery forest in Cerrado domain	habit	en-US
faz_00854	gallery forest in Cerrado domain	habit	en-US
faz_00855	gallery forest in Cerrado domain	habit	en-US
faz_00856	gallery forest in Cerrado domain	habit	en-US
faz_00857	gallery forest in Cerrado domain	habit	en-US
faz_00858	gallery forest in Cerrado domain	habit	en-US
faz_00859	gallery forest in Cerrado domain	habit	en-US
faz_00860	gallery forest in Cerrado domain	habit	en-US
faz_00861	gallery forest in Cerrado domain	habit	en-US
faz_00862	gallery forest in Cerrado domain	habit	en-US
faz_00863	gallery forest in Cerrado domain	habit	en-US
faz_00864	gallery forest in Cerrado domain	habit	en-US
faz_00865	gallery forest in Cerrado domain	habit	en-US
faz_00866	gallery forest in Cerrado domain	habit	en-US
faz_00867	gallery forest in Cerrado domain	habit	en-US
faz_00868	gallery forest in Cerrado domain	habit	en-US
faz_00869	gallery forest in Cerrado domain	habit	en-US
faz_00870	gallery forest in Cerrado domain	habit	en-US
faz_00871	gallery forest in Cerrado domain	habit	en-US
faz_00872	gallery forest in Cerrado domain	habit	en-US
faz_00873	gallery forest in Cerrado domain	habit	en-US
faz_00874	gallery forest in Cerrado domain	habit	en-US
faz_00875	gallery forest in Cerrado domain	habit	en-US
faz_00876	gallery forest in Cerrado domain	habit	en-US
faz_00877	gallery forest in Cerrado domain	habit	en-US
faz_00878	gallery forest in Cerrado domain	habit	en-US
faz_00879	gallery forest in Cerrado domain	habit	en-US
faz_00880	gallery forest in Cerrado domain	habit	en-US
faz_00882	gallery forest in Cerrado domain	habit	en-US
faz_00883	gallery forest in Cerrado domain	habit	en-US
faz_00884	gallery forest in Cerrado domain	habit	en-US
faz_00885	gallery forest in Cerrado domain	habit	en-US
faz_00886	gallery forest in Cerrado domain	habit	en-US
faz_00887	gallery forest in Cerrado domain	habit	en-US
faz_00888	gallery forest in Cerrado domain	habit	en-US
faz_00889	gallery forest in Cerrado domain	habit	en-US
faz_00890	gallery forest in Cerrado domain	habit	en-US
faz_00891	gallery forest in Cerrado domain	habit	en-US
faz_00892	gallery forest in Cerrado domain	habit	en-US
faz_00893	gallery forest in Cerrado domain	habit	en-US
faz_00894	gallery forest in Cerrado domain	habit	en-US
faz_00895	gallery forest in Cerrado domain	habit	en-US
faz_00896	gallery forest in Cerrado domain	habit	en-US
faz_00897	gallery forest in Cerrado domain	habit	en-US
faz_00898	gallery forest in Cerrado domain	habit	en-US
faz_00899	gallery forest in Cerrado domain	habit	en-US
faz_00900	gallery forest in Cerrado domain	habit	en-US
faz_00901	gallery forest in Cerrado domain	habit	en-US
faz_00902	gallery forest in Cerrado domain	habit	en-US
faz_00903	gallery forest in Cerrado domain	habit	en-US
faz_00904	gallery forest in Cerrado domain	habit	en-US
faz_00905	gallery forest in Cerrado domain	habit	en-US
faz_00906	gallery forest in Cerrado domain	habit	en-US
faz_00907	gallery forest in Cerrado domain	habit	en-US
faz_00908	gallery forest in Cerrado domain	habit	en-US
faz_00909	gallery forest in Cerrado domain	habit	en-US
faz_00910	gallery forest in Cerrado domain	habit	en-US
faz_00911	gallery forest in Cerrado domain	habit	en-US
faz_00912	gallery forest in Cerrado domain	habit	en-US
faz_00913	gallery forest in Cerrado domain	habit	en-US
faz_00914	gallery forest in Cerrado domain	habit	en-US
faz_00915	gallery forest in Cerrado domain	habit	en-US
faz_00916	gallery forest in Cerrado domain	habit	en-US
faz_00917	gallery forest in Cerrado domain	habit	en-US
faz_00918	gallery forest in Cerrado domain	habit	en-US
faz_00919	gallery forest in Cerrado domain	habit	en-US
faz_00920	gallery forest in Cerrado domain	habit	en-US
faz_00921	gallery forest in Cerrado domain	habit	en-US
faz_00922	gallery forest in Cerrado domain	habit	en-US
faz_00923	gallery forest in Cerrado domain	habit	en-US
faz_00924	gallery forest in Cerrado domain	habit	en-US
faz_00926	gallery forest in Cerrado domain	habit	en-US
faz_00927	gallery forest in Cerrado domain	habit	en-US
faz_00928	gallery forest in Cerrado domain	habit	en-US
faz_00929	gallery forest in Cerrado domain	habit	en-US
faz_00930	gallery forest in Cerrado domain	habit	en-US
faz_00931	gallery forest in Cerrado domain	habit	en-US
faz_00932	gallery forest in Cerrado domain	habit	en-US
faz_00933	gallery forest in Cerrado domain	habit	en-US
faz_00934	gallery forest in Cerrado domain	habit	en-US
faz_00935	gallery forest in Cerrado domain	habit	en-US
faz_00936	gallery forest in Cerrado domain	habit	en-US
faz_00937	gallery forest in Cerrado domain	habit	en-US
faz_00938	gallery forest in Cerrado domain	habit	en-US
faz_00939	gallery forest in Cerrado domain	habit	en-US
faz_00940	gallery forest in Cerrado domain	habit	en-US
faz_00941	gallery forest in Cerrado domain	habit	en-US
faz_00942	gallery forest in Cerrado domain	habit	en-US
faz_00943	gallery forest in Cerrado domain	habit	en-US
faz_00944	gallery forest in Cerrado domain	habit	en-US
faz_00945	gallery forest in Cerrado domain	habit	en-US
faz_00946	gallery forest in Cerrado domain	habit	en-US
faz_00948	gallery forest in Cerrado domain	habit	en-US
faz_00949	gallery forest in Cerrado domain	habit	en-US
faz_00950	gallery forest in Cerrado domain	habit	en-US
faz_00951	gallery forest in Cerrado domain	habit	en-US
faz_00952	gallery forest in Cerrado domain	habit	en-US
faz_00953	gallery forest in Cerrado domain	habit	en-US
faz_00954	gallery forest in Cerrado domain	habit	en-US
faz_00955	gallery forest in Cerrado domain	habit	en-US
faz_00956	gallery forest in Cerrado domain	habit	en-US
faz_00958	gallery forest in Cerrado domain	habit	en-US
faz_00959	gallery forest in Cerrado domain	habit	en-US
faz_00960	gallery forest in Cerrado domain	habit	en-US
faz_00961	gallery forest in Cerrado domain	habit	en-US
faz_00962	gallery forest in Cerrado domain	habit	en-US
faz_00963	gallery forest in Cerrado domain	habit	en-US
faz_00964	gallery forest in Cerrado domain	habit	en-US
faz_00965	gallery forest in Cerrado domain	habit	en-US
faz_00966	gallery forest in Cerrado domain	habit	en-US
faz_00967	gallery forest in Cerrado domain	habit	en-US
faz_00969	gallery forest in Cerrado domain	habit	en-US
faz_00970	gallery forest in Cerrado domain	habit	en-US
faz_00971	gallery forest in Cerrado domain	habit	en-US
faz_00972	gallery forest in Cerrado domain	habit	en-US
faz_00973	gallery forest in Cerrado domain	habit	en-US
faz_00974	gallery forest in Cerrado domain	habit	en-US
faz_00975	gallery forest in Cerrado domain	habit	en-US
faz_00976	gallery forest in Cerrado domain	habit	en-US
faz_00977	gallery forest in Cerrado domain	habit	en-US
faz_00978	gallery forest in Cerrado domain	habit	en-US
faz_00979	gallery forest in Cerrado domain	habit	en-US
faz_00980	gallery forest in Cerrado domain	habit	en-US
faz_00981	gallery forest in Cerrado domain	habit	en-US
faz_00982	gallery forest in Cerrado domain	habit	en-US
faz_00983	gallery forest in Cerrado domain	habit	en-US
faz_00984	gallery forest in Cerrado domain	habit	en-US
faz_00985	gallery forest in Cerrado domain	habit	en-US
faz_00986	gallery forest in Cerrado domain	habit	en-US
faz_00987	gallery forest in Cerrado domain	habit	en-US
faz_00988	gallery forest in Cerrado domain	habit	en-US
faz_00989	gallery forest in Cerrado domain	habit	en-US
faz_00990	gallery forest in Cerrado domain	habit	en-US
faz_00991	gallery forest in Cerrado domain	habit	en-US
faz_00992	gallery forest in Cerrado domain	habit	en-US
faz_00993	gallery forest in Cerrado domain	habit	en-US
faz_00995	gallery forest in Cerrado domain	habit	en-US
faz_00996	gallery forest in Cerrado domain	habit	en-US
faz_00997	gallery forest in Cerrado domain	habit	en-US
faz_00998	gallery forest in Cerrado domain	habit	en-US
faz_00999	gallery forest in Cerrado domain	habit	en-US
faz_00R10	gallery forest in Cerrado domain	habit	en-US
faz_00R11	gallery forest in Cerrado domain	habit	en-US
faz_00R14	gallery forest in Cerrado domain	habit	en-US
faz_00R17	gallery forest in Cerrado domain	habit	en-US
faz_00R19	gallery forest in Cerrado domain	habit	en-US
faz_00R20	gallery forest in Cerrado domain	habit	en-US
faz_00R21	gallery forest in Cerrado domain	habit	en-US
faz_00R23	gallery forest in Cerrado domain	habit	en-US
faz_00R24	gallery forest in Cerrado domain	habit	en-US
faz_00R25	gallery forest in Cerrado domain	habit	en-US
faz_00R27	gallery forest in Cerrado domain	habit	en-US
faz_00R28	gallery forest in Cerrado domain	habit	en-US
faz_00R31	gallery forest in Cerrado domain	habit	en-US
faz_00R32	gallery forest in Cerrado domain	habit	en-US
faz_00R33	gallery forest in Cerrado domain	habit	en-US
faz_00R34	gallery forest in Cerrado domain	habit	en-US
faz_00R36	gallery forest in Cerrado domain	habit	en-US
faz_00R37	gallery forest in Cerrado domain	habit	en-US
faz_00R38	gallery forest in Cerrado domain	habit	en-US
faz_00R39	gallery forest in Cerrado domain	habit	en-US
faz_00R40	gallery forest in Cerrado domain	habit	en-US
faz_00R41	gallery forest in Cerrado domain	habit	en-US
faz_00R42	gallery forest in Cerrado domain	habit	en-US
faz_00R44	gallery forest in Cerrado domain	habit	en-US
faz_00R45	gallery forest in Cerrado domain	habit	en-US
faz_00R46	gallery forest in Cerrado domain	habit	en-US
faz_00R50	gallery forest in Cerrado domain	habit	en-US
faz_00R55	gallery forest in Cerrado domain	habit	en-US
faz_00R56	gallery forest in Cerrado domain	habit	en-US
faz_00R57	gallery forest in Cerrado domain	habit	en-US
faz_00R59	gallery forest in Cerrado domain	habit	en-US
faz_00R60	gallery forest in Cerrado domain	habit	en-US
faz_00R62	gallery forest in Cerrado domain	habit	en-US
faz_00R63	gallery forest in Cerrado domain	habit	en-US
faz_00R70	gallery forest in Cerrado domain	habit	en-US
faz_00R71	gallery forest in Cerrado domain	habit	en-US
faz_00R72	gallery forest in Cerrado domain	habit	en-US
faz_00R73	gallery forest in Cerrado domain	habit	en-US
faz_00R74	gallery forest in Cerrado domain	habit	en-US
faz_00R75	gallery forest in Cerrado domain	habit	en-US
faz_00R76	gallery forest in Cerrado domain	habit	en-US
faz_00R77	gallery forest in Cerrado domain	habit	en-US
faz_00R79	gallery forest in Cerrado domain	habit	en-US
faz_00R80	gallery forest in Cerrado domain	habit	en-US
faz_00R82	gallery forest in Cerrado domain	habit	en-US
faz_00R84	gallery forest in Cerrado domain	habit	en-US
faz_00R86	gallery forest in Cerrado domain	habit	en-US
faz_00R87	gallery forest in Cerrado domain	habit	en-US
faz_00R88	gallery forest in Cerrado domain	habit	en-US
faz_00R89	gallery forest in Cerrado domain	habit	en-US
faz_00R90	gallery forest in Cerrado domain	habit	en-US
faz_00R93	gallery forest in Cerrado domain	habit	en-US
faz_00R96	gallery forest in Cerrado domain	habit	en-US
faz_00R99	gallery forest in Cerrado domain	habit	en-US
faz_01001	gallery forest in Cerrado domain	habit	en-US
faz_01002	gallery forest in Cerrado domain	habit	en-US
faz_01003	gallery forest in Cerrado domain	habit	en-US
faz_01004	gallery forest in Cerrado domain	habit	en-US
faz_01005	gallery forest in Cerrado domain	habit	en-US
faz_01007	gallery forest in Cerrado domain	habit	en-US
faz_01009	gallery forest in Cerrado domain	habit	en-US
faz_01011	gallery forest in Cerrado domain	habit	en-US
faz_01012	gallery forest in Cerrado domain	habit	en-US
faz_01013	gallery forest in Cerrado domain	habit	en-US
faz_01014	gallery forest in Cerrado domain	habit	en-US
faz_01015	gallery forest in Cerrado domain	habit	en-US
faz_01016	gallery forest in Cerrado domain	habit	en-US
faz_01017	gallery forest in Cerrado domain	habit	en-US
faz_01018	gallery forest in Cerrado domain	habit	en-US
faz_01020	gallery forest in Cerrado domain	habit	en-US
faz_01021	gallery forest in Cerrado domain	habit	en-US
faz_01022	gallery forest in Cerrado domain	habit	en-US
faz_01023	gallery forest in Cerrado domain	habit	en-US
faz_01024	gallery forest in Cerrado domain	habit	en-US
faz_01026	gallery forest in Cerrado domain	habit	en-US
faz_01027	gallery forest in Cerrado domain	habit	en-US
faz_01028	gallery forest in Cerrado domain	habit	en-US
faz_01029	gallery forest in Cerrado domain	habit	en-US
faz_01030	gallery forest in Cerrado domain	habit	en-US
faz_01031	gallery forest in Cerrado domain	habit	en-US
faz_01032	gallery forest in Cerrado domain	habit	en-US
faz_01033	gallery forest in Cerrado domain	habit	en-US
faz_01034	gallery forest in Cerrado domain	habit	en-US
faz_01036	gallery forest in Cerrado domain	habit	en-US
faz_01037	gallery forest in Cerrado domain	habit	en-US
faz_01038	gallery forest in Cerrado domain	habit	en-US
faz_01039	gallery forest in Cerrado domain	habit	en-US
faz_01041	gallery forest in Cerrado domain	habit	en-US
faz_01042	gallery forest in Cerrado domain	habit	en-US
faz_01043	gallery forest in Cerrado domain	habit	en-US
faz_01045	gallery forest in Cerrado domain	habit	en-US
faz_01046	gallery forest in Cerrado domain	habit	en-US
faz_01047	gallery forest in Cerrado domain	habit	en-US
faz_01048	gallery forest in Cerrado domain	habit	en-US
faz_01049	gallery forest in Cerrado domain	habit	en-US
faz_01050	gallery forest in Cerrado domain	habit	en-US
faz_01051	gallery forest in Cerrado domain	habit	en-US
faz_01052	gallery forest in Cerrado domain	habit	en-US
faz_01053	gallery forest in Cerrado domain	habit	en-US
faz_01054	gallery forest in Cerrado domain	habit	en-US
faz_01055	gallery forest in Cerrado domain	habit	en-US
faz_01056	gallery forest in Cerrado domain	habit	en-US
faz_01057	gallery forest in Cerrado domain	habit	en-US
faz_01058	gallery forest in Cerrado domain	habit	en-US
faz_01059	gallery forest in Cerrado domain	habit	en-US
faz_01060	gallery forest in Cerrado domain	habit	en-US
faz_01061	gallery forest in Cerrado domain	habit	en-US
faz_01062	gallery forest in Cerrado domain	habit	en-US
faz_01063	gallery forest in Cerrado domain	habit	en-US
faz_01064	gallery forest in Cerrado domain	habit	en-US
faz_01065	gallery forest in Cerrado domain	habit	en-US
faz_01066	gallery forest in Cerrado domain	habit	en-US
faz_01067	gallery forest in Cerrado domain	habit	en-US
faz_01070	gallery forest in Cerrado domain	habit	en-US
faz_01071	gallery forest in Cerrado domain	habit	en-US
faz_01072	gallery forest in Cerrado domain	habit	en-US
faz_01073	gallery forest in Cerrado domain	habit	en-US
faz_01074	gallery forest in Cerrado domain	habit	en-US
faz_01075	gallery forest in Cerrado domain	habit	en-US
faz_01076	gallery forest in Cerrado domain	habit	en-US
faz_01077	gallery forest in Cerrado domain	habit	en-US
faz_01079	gallery forest in Cerrado domain	habit	en-US
faz_01081	gallery forest in Cerrado domain	habit	en-US
faz_01082	gallery forest in Cerrado domain	habit	en-US
faz_01083	gallery forest in Cerrado domain	habit	en-US
faz_01084	gallery forest in Cerrado domain	habit	en-US
faz_01085	gallery forest in Cerrado domain	habit	en-US
faz_01086	gallery forest in Cerrado domain	habit	en-US
faz_01087	gallery forest in Cerrado domain	habit	en-US
faz_01088	gallery forest in Cerrado domain	habit	en-US
faz_01089	gallery forest in Cerrado domain	habit	en-US
faz_01090	gallery forest in Cerrado domain	habit	en-US
faz_01091	gallery forest in Cerrado domain	habit	en-US
faz_01092	gallery forest in Cerrado domain	habit	en-US
faz_01093	gallery forest in Cerrado domain	habit	en-US
faz_01094	gallery forest in Cerrado domain	habit	en-US
faz_01095	gallery forest in Cerrado domain	habit	en-US
faz_01096	gallery forest in Cerrado domain	habit	en-US
faz_01098	gallery forest in Cerrado domain	habit	en-US
faz_01099	gallery forest in Cerrado domain	habit	en-US
faz_01100	gallery forest in Cerrado domain	habit	en-US
faz_01101	gallery forest in Cerrado domain	habit	en-US
faz_01103	gallery forest in Cerrado domain	habit	en-US
faz_01104	gallery forest in Cerrado domain	habit	en-US
faz_01105	gallery forest in Cerrado domain	habit	en-US
faz_01106	gallery forest in Cerrado domain	habit	en-US
faz_01107	gallery forest in Cerrado domain	habit	en-US
faz_01108	gallery forest in Cerrado domain	habit	en-US
faz_01110	gallery forest in Cerrado domain	habit	en-US
faz_01111	gallery forest in Cerrado domain	habit	en-US
faz_01112	gallery forest in Cerrado domain	habit	en-US
faz_01113	gallery forest in Cerrado domain	habit	en-US
faz_01114	gallery forest in Cerrado domain	habit	en-US
faz_01115	gallery forest in Cerrado domain	habit	en-US
faz_01116	gallery forest in Cerrado domain	habit	en-US
faz_01117	gallery forest in Cerrado domain	habit	en-US
faz_01118	gallery forest in Cerrado domain	habit	en-US
faz_01119	gallery forest in Cerrado domain	habit	en-US
faz_01120	gallery forest in Cerrado domain	habit	en-US
faz_01121	gallery forest in Cerrado domain	habit	en-US
faz_01122	gallery forest in Cerrado domain	habit	en-US
faz_01123	gallery forest in Cerrado domain	habit	en-US
faz_01124	gallery forest in Cerrado domain	habit	en-US
faz_01125	gallery forest in Cerrado domain	habit	en-US
faz_01126	gallery forest in Cerrado domain	habit	en-US
faz_01127	gallery forest in Cerrado domain	habit	en-US
faz_01128	gallery forest in Cerrado domain	habit	en-US
faz_01130	gallery forest in Cerrado domain	habit	en-US
faz_01132	gallery forest in Cerrado domain	habit	en-US
faz_01133	gallery forest in Cerrado domain	habit	en-US
faz_01134	gallery forest in Cerrado domain	habit	en-US
faz_01135	gallery forest in Cerrado domain	habit	en-US
faz_01136	gallery forest in Cerrado domain	habit	en-US
faz_01138	gallery forest in Cerrado domain	habit	en-US
faz_01139	gallery forest in Cerrado domain	habit	en-US
faz_01140	gallery forest in Cerrado domain	habit	en-US
faz_01141	gallery forest in Cerrado domain	habit	en-US
faz_01142	gallery forest in Cerrado domain	habit	en-US
faz_01143	gallery forest in Cerrado domain	habit	en-US
faz_01145	gallery forest in Cerrado domain	habit	en-US
faz_01146	gallery forest in Cerrado domain	habit	en-US
faz_01147	gallery forest in Cerrado domain	habit	en-US
faz_01148	gallery forest in Cerrado domain	habit	en-US
faz_01149	gallery forest in Cerrado domain	habit	en-US
faz_01150	gallery forest in Cerrado domain	habit	en-US
faz_01151	gallery forest in Cerrado domain	habit	en-US
faz_01152	gallery forest in Cerrado domain	habit	en-US
faz_01153	gallery forest in Cerrado domain	habit	en-US
faz_01154	gallery forest in Cerrado domain	habit	en-US
faz_01155	gallery forest in Cerrado domain	habit	en-US
faz_01156	gallery forest in Cerrado domain	habit	en-US
faz_01157	gallery forest in Cerrado domain	habit	en-US
faz_01158	gallery forest in Cerrado domain	habit	en-US
faz_01159	gallery forest in Cerrado domain	habit	en-US
faz_01160	gallery forest in Cerrado domain	habit	en-US
faz_01161	gallery forest in Cerrado domain	habit	en-US
faz_01162	gallery forest in Cerrado domain	habit	en-US
faz_01163	gallery forest in Cerrado domain	habit	en-US
faz_01164	gallery forest in Cerrado domain	habit	en-US
faz_01166	gallery forest in Cerrado domain	habit	en-US
faz_01167	gallery forest in Cerrado domain	habit	en-US
faz_01168	gallery forest in Cerrado domain	habit	en-US
faz_01169	gallery forest in Cerrado domain	habit	en-US
faz_01170	gallery forest in Cerrado domain	habit	en-US
faz_01171	gallery forest in Cerrado domain	habit	en-US
faz_01172	gallery forest in Cerrado domain	habit	en-US
faz_01173	gallery forest in Cerrado domain	habit	en-US
faz_01174	gallery forest in Cerrado domain	habit	en-US
faz_01175	gallery forest in Cerrado domain	habit	en-US
faz_01176	gallery forest in Cerrado domain	habit	en-US
faz_01177	gallery forest in Cerrado domain	habit	en-US
faz_01178	gallery forest in Cerrado domain	habit	en-US
faz_01179	gallery forest in Cerrado domain	habit	en-US
faz_01180	gallery forest in Cerrado domain	habit	en-US
faz_01183	gallery forest in Cerrado domain	habit	en-US
faz_01184	gallery forest in Cerrado domain	habit	en-US
faz_01185	gallery forest in Cerrado domain	habit	en-US
faz_01186	gallery forest in Cerrado domain	habit	en-US
faz_01187	gallery forest in Cerrado domain	habit	en-US
faz_01188	gallery forest in Cerrado domain	habit	en-US
faz_01189	gallery forest in Cerrado domain	habit	en-US
faz_01190	gallery forest in Cerrado domain	habit	en-US
faz_01191	gallery forest in Cerrado domain	habit	en-US
faz_01192	gallery forest in Cerrado domain	habit	en-US
faz_01193	gallery forest in Cerrado domain	habit	en-US
faz_01194	gallery forest in Cerrado domain	habit	en-US
faz_01195	gallery forest in Cerrado domain	habit	en-US
faz_01197	gallery forest in Cerrado domain	habit	en-US
faz_01198	gallery forest in Cerrado domain	habit	en-US
faz_01200	gallery forest in Cerrado domain	habit	en-US
faz_01201	gallery forest in Cerrado domain	habit	en-US
faz_01202	gallery forest in Cerrado domain	habit	en-US
faz_01204	gallery forest in Cerrado domain	habit	en-US
faz_01205	gallery forest in Cerrado domain	habit	en-US
faz_01206	gallery forest in Cerrado domain	habit	en-US
faz_01207	gallery forest in Cerrado domain	habit	en-US
faz_01208	gallery forest in Cerrado domain	habit	en-US
faz_01209	gallery forest in Cerrado domain	habit	en-US
faz_01210	gallery forest in Cerrado domain	habit	en-US
faz_01212	gallery forest in Cerrado domain	habit	en-US
faz_01213	gallery forest in Cerrado domain	habit	en-US
faz_01214	gallery forest in Cerrado domain	habit	en-US
faz_01215	gallery forest in Cerrado domain	habit	en-US
faz_01216	gallery forest in Cerrado domain	habit	en-US
faz_01217	gallery forest in Cerrado domain	habit	en-US
faz_01218	gallery forest in Cerrado domain	habit	en-US
faz_01219	gallery forest in Cerrado domain	habit	en-US
faz_01220	gallery forest in Cerrado domain	habit	en-US
faz_01221	gallery forest in Cerrado domain	habit	en-US
faz_01222	gallery forest in Cerrado domain	habit	en-US
faz_01223	gallery forest in Cerrado domain	habit	en-US
faz_01224	gallery forest in Cerrado domain	habit	en-US
faz_01227	gallery forest in Cerrado domain	habit	en-US
faz_01228	gallery forest in Cerrado domain	habit	en-US
faz_01229	gallery forest in Cerrado domain	habit	en-US
faz_01230	gallery forest in Cerrado domain	habit	en-US
faz_01232	gallery forest in Cerrado domain	habit	en-US
faz_01233	gallery forest in Cerrado domain	habit	en-US
faz_01234	gallery forest in Cerrado domain	habit	en-US
faz_01235	gallery forest in Cerrado domain	habit	en-US
faz_01236	gallery forest in Cerrado domain	habit	en-US
faz_01237	gallery forest in Cerrado domain	habit	en-US
faz_01238	gallery forest in Cerrado domain	habit	en-US
faz_01240	gallery forest in Cerrado domain	habit	en-US
faz_01241	gallery forest in Cerrado domain	habit	en-US
faz_01242	gallery forest in Cerrado domain	habit	en-US
faz_01243	gallery forest in Cerrado domain	habit	en-US
faz_01244	gallery forest in Cerrado domain	habit	en-US
faz_01246	gallery forest in Cerrado domain	habit	en-US
faz_01248	gallery forest in Cerrado domain	habit	en-US
faz_01249	gallery forest in Cerrado domain	habit	en-US
faz_01250	gallery forest in Cerrado domain	habit	en-US
faz_01251	gallery forest in Cerrado domain	habit	en-US
faz_01252	gallery forest in Cerrado domain	habit	en-US
faz_01253	gallery forest in Cerrado domain	habit	en-US
faz_01255	gallery forest in Cerrado domain	habit	en-US
faz_01256	gallery forest in Cerrado domain	habit	en-US
faz_01257	gallery forest in Cerrado domain	habit	en-US
faz_01258	gallery forest in Cerrado domain	habit	en-US
faz_01259	gallery forest in Cerrado domain	habit	en-US
faz_01262	gallery forest in Cerrado domain	habit	en-US
faz_01263	gallery forest in Cerrado domain	habit	en-US
faz_01264	gallery forest in Cerrado domain	habit	en-US
faz_01265	gallery forest in Cerrado domain	habit	en-US
faz_01266	gallery forest in Cerrado domain	habit	en-US
faz_01267	gallery forest in Cerrado domain	habit	en-US
faz_01268	gallery forest in Cerrado domain	habit	en-US
faz_01269	gallery forest in Cerrado domain	habit	en-US
faz_01270	gallery forest in Cerrado domain	habit	en-US
faz_01271	gallery forest in Cerrado domain	habit	en-US
faz_01272	gallery forest in Cerrado domain	habit	en-US
faz_01275	gallery forest in Cerrado domain	habit	en-US
faz_01276	gallery forest in Cerrado domain	habit	en-US
faz_01277	gallery forest in Cerrado domain	habit	en-US
faz_01278	gallery forest in Cerrado domain	habit	en-US
faz_01279	gallery forest in Cerrado domain	habit	en-US
faz_01280	gallery forest in Cerrado domain	habit	en-US
faz_01281	gallery forest in Cerrado domain	habit	en-US
faz_01282	gallery forest in Cerrado domain	habit	en-US
faz_01283	gallery forest in Cerrado domain	habit	en-US
faz_01284	gallery forest in Cerrado domain	habit	en-US
faz_01285	gallery forest in Cerrado domain	habit	en-US
faz_01286	gallery forest in Cerrado domain	habit	en-US
faz_01287	gallery forest in Cerrado domain	habit	en-US
faz_01288	gallery forest in Cerrado domain	habit	en-US
faz_01289	gallery forest in Cerrado domain	habit	en-US
faz_01291	gallery forest in Cerrado domain	habit	en-US
faz_01292	gallery forest in Cerrado domain	habit	en-US
faz_01293	gallery forest in Cerrado domain	habit	en-US
faz_01294	gallery forest in Cerrado domain	habit	en-US
faz_01295	gallery forest in Cerrado domain	habit	en-US
faz_01296	gallery forest in Cerrado domain	habit	en-US
faz_01297	gallery forest in Cerrado domain	habit	en-US
faz_01299	gallery forest in Cerrado domain	habit	en-US
faz_01300	gallery forest in Cerrado domain	habit	en-US
faz_01301	gallery forest in Cerrado domain	habit	en-US
faz_01302	gallery forest in Cerrado domain	habit	en-US
faz_01304	gallery forest in Cerrado domain	habit	en-US
faz_01306	gallery forest in Cerrado domain	habit	en-US
faz_01307	gallery forest in Cerrado domain	habit	en-US
faz_01308	gallery forest in Cerrado domain	habit	en-US
faz_01309	gallery forest in Cerrado domain	habit	en-US
faz_01311	gallery forest in Cerrado domain	habit	en-US
faz_01312	gallery forest in Cerrado domain	habit	en-US
faz_01313	gallery forest in Cerrado domain	habit	en-US
faz_01314	gallery forest in Cerrado domain	habit	en-US
faz_01315	gallery forest in Cerrado domain	habit	en-US
faz_01316	gallery forest in Cerrado domain	habit	en-US
faz_01317	gallery forest in Cerrado domain	habit	en-US
faz_01318	gallery forest in Cerrado domain	habit	en-US
faz_01319	gallery forest in Cerrado domain	habit	en-US
faz_01320	gallery forest in Cerrado domain	habit	en-US
faz_01322	gallery forest in Cerrado domain	habit	en-US
faz_01324	gallery forest in Cerrado domain	habit	en-US
faz_01325	gallery forest in Cerrado domain	habit	en-US
faz_01326	gallery forest in Cerrado domain	habit	en-US
faz_01327	gallery forest in Cerrado domain	habit	en-US
faz_01328	gallery forest in Cerrado domain	habit	en-US
faz_01329	gallery forest in Cerrado domain	habit	en-US
faz_01330	gallery forest in Cerrado domain	habit	en-US
faz_01332	gallery forest in Cerrado domain	habit	en-US
faz_01333	gallery forest in Cerrado domain	habit	en-US
faz_01335	gallery forest in Cerrado domain	habit	en-US
faz_01336	gallery forest in Cerrado domain	habit	en-US
faz_01337	gallery forest in Cerrado domain	habit	en-US
faz_01338	gallery forest in Cerrado domain	habit	en-US
faz_01339	gallery forest in Cerrado domain	habit	en-US
faz_01340	gallery forest in Cerrado domain	habit	en-US
faz_01341	gallery forest in Cerrado domain	habit	en-US
faz_01342	gallery forest in Cerrado domain	habit	en-US
faz_01343	gallery forest in Cerrado domain	habit	en-US
faz_01344	gallery forest in Cerrado domain	habit	en-US
faz_01345	gallery forest in Cerrado domain	habit	en-US
faz_01346	gallery forest in Cerrado domain	habit	en-US
faz_01347	gallery forest in Cerrado domain	habit	en-US
faz_01348	gallery forest in Cerrado domain	habit	en-US
faz_01349	gallery forest in Cerrado domain	habit	en-US
faz_01350	gallery forest in Cerrado domain	habit	en-US
faz_01351	gallery forest in Cerrado domain	habit	en-US
faz_01352	gallery forest in Cerrado domain	habit	en-US
faz_01353	gallery forest in Cerrado domain	habit	en-US
faz_01354	gallery forest in Cerrado domain	habit	en-US
faz_01355	gallery forest in Cerrado domain	habit	en-US
faz_01356	gallery forest in Cerrado domain	habit	en-US
faz_01357	gallery forest in Cerrado domain	habit	en-US
faz_01359	gallery forest in Cerrado domain	habit	en-US
faz_01360	gallery forest in Cerrado domain	habit	en-US
faz_01361	gallery forest in Cerrado domain	habit	en-US
faz_01362	gallery forest in Cerrado domain	habit	en-US
faz_01365	gallery forest in Cerrado domain	habit	en-US
faz_01366	gallery forest in Cerrado domain	habit	en-US
faz_01367	gallery forest in Cerrado domain	habit	en-US
faz_01368	gallery forest in Cerrado domain	habit	en-US
faz_01369	gallery forest in Cerrado domain	habit	en-US
faz_01370	gallery forest in Cerrado domain	habit	en-US
faz_01371	gallery forest in Cerrado domain	habit	en-US
faz_01372	gallery forest in Cerrado domain	habit	en-US
faz_01373	gallery forest in Cerrado domain	habit	en-US
faz_01374	gallery forest in Cerrado domain	habit	en-US
faz_01375	gallery forest in Cerrado domain	habit	en-US
faz_01376	gallery forest in Cerrado domain	habit	en-US
faz_01377	gallery forest in Cerrado domain	habit	en-US
faz_01378	gallery forest in Cerrado domain	habit	en-US
faz_01379	gallery forest in Cerrado domain	habit	en-US
faz_01380	gallery forest in Cerrado domain	habit	en-US
faz_01381	gallery forest in Cerrado domain	habit	en-US
faz_01382	gallery forest in Cerrado domain	habit	en-US
faz_01383	gallery forest in Cerrado domain	habit	en-US
faz_01384	gallery forest in Cerrado domain	habit	en-US
faz_01385	gallery forest in Cerrado domain	habit	en-US
faz_01386	gallery forest in Cerrado domain	habit	en-US
faz_01388	gallery forest in Cerrado domain	habit	en-US
faz_01389	gallery forest in Cerrado domain	habit	en-US
faz_01390	gallery forest in Cerrado domain	habit	en-US
faz_01391	gallery forest in Cerrado domain	habit	en-US
faz_01392	gallery forest in Cerrado domain	habit	en-US
faz_01394	gallery forest in Cerrado domain	habit	en-US
faz_01395	gallery forest in Cerrado domain	habit	en-US
faz_01396	gallery forest in Cerrado domain	habit	en-US
faz_01397	gallery forest in Cerrado domain	habit	en-US
faz_01398	gallery forest in Cerrado domain	habit	en-US
faz_01400	gallery forest in Cerrado domain	habit	en-US
faz_01401	gallery forest in Cerrado domain	habit	en-US
faz_01402	gallery forest in Cerrado domain	habit	en-US
faz_01403	gallery forest in Cerrado domain	habit	en-US
faz_01404	gallery forest in Cerrado domain	habit	en-US
faz_01405	gallery forest in Cerrado domain	habit	en-US
faz_01406	gallery forest in Cerrado domain	habit	en-US
faz_01407	gallery forest in Cerrado domain	habit	en-US
faz_01409	gallery forest in Cerrado domain	habit	en-US
faz_01410	gallery forest in Cerrado domain	habit	en-US
faz_01411	gallery forest in Cerrado domain	habit	en-US
faz_01412	gallery forest in Cerrado domain	habit	en-US
faz_01413	gallery forest in Cerrado domain	habit	en-US
faz_01414	gallery forest in Cerrado domain	habit	en-US
faz_01415	gallery forest in Cerrado domain	habit	en-US
faz_01418	gallery forest in Cerrado domain	habit	en-US
faz_01419	gallery forest in Cerrado domain	habit	en-US
faz_01420	gallery forest in Cerrado domain	habit	en-US
faz_01421	gallery forest in Cerrado domain	habit	en-US
faz_01422	gallery forest in Cerrado domain	habit	en-US
faz_01425	gallery forest in Cerrado domain	habit	en-US
faz_01426	gallery forest in Cerrado domain	habit	en-US
faz_01428	gallery forest in Cerrado domain	habit	en-US
faz_01429	gallery forest in Cerrado domain	habit	en-US
faz_01430	gallery forest in Cerrado domain	habit	en-US
faz_01431	gallery forest in Cerrado domain	habit	en-US
faz_01432	gallery forest in Cerrado domain	habit	en-US
faz_01433	gallery forest in Cerrado domain	habit	en-US
faz_01434	gallery forest in Cerrado domain	habit	en-US
faz_01435	gallery forest in Cerrado domain	habit	en-US
faz_01436	gallery forest in Cerrado domain	habit	en-US
faz_01438	gallery forest in Cerrado domain	habit	en-US
faz_01439	gallery forest in Cerrado domain	habit	en-US
faz_01440	gallery forest in Cerrado domain	habit	en-US
faz_01441	gallery forest in Cerrado domain	habit	en-US
faz_01442	gallery forest in Cerrado domain	habit	en-US
faz_01443	gallery forest in Cerrado domain	habit	en-US
faz_01444	gallery forest in Cerrado domain	habit	en-US
faz_01445	gallery forest in Cerrado domain	habit	en-US
faz_01446	gallery forest in Cerrado domain	habit	en-US
faz_01447	gallery forest in Cerrado domain	habit	en-US
faz_01448	gallery forest in Cerrado domain	habit	en-US
faz_01449	gallery forest in Cerrado domain	habit	en-US
faz_01450	gallery forest in Cerrado domain	habit	en-US
faz_01453	gallery forest in Cerrado domain	habit	en-US
faz_01454	gallery forest in Cerrado domain	habit	en-US
faz_01455	gallery forest in Cerrado domain	habit	en-US
faz_01456	gallery forest in Cerrado domain	habit	en-US
faz_01458	gallery forest in Cerrado domain	habit	en-US
faz_01459	gallery forest in Cerrado domain	habit	en-US
faz_01460	gallery forest in Cerrado domain	habit	en-US
faz_01461	gallery forest in Cerrado domain	habit	en-US
faz_01462	gallery forest in Cerrado domain	habit	en-US
faz_01463	gallery forest in Cerrado domain	habit	en-US
faz_01464	gallery forest in Cerrado domain	habit	en-US
faz_01465	gallery forest in Cerrado domain	habit	en-US
faz_01466	gallery forest in Cerrado domain	habit	en-US
faz_01470	gallery forest in Cerrado domain	habit	en-US
faz_01472	gallery forest in Cerrado domain	habit	en-US
faz_01473	gallery forest in Cerrado domain	habit	en-US
faz_01475	gallery forest in Cerrado domain	habit	en-US
faz_01476	gallery forest in Cerrado domain	habit	en-US
faz_01478	gallery forest in Cerrado domain	habit	en-US
faz_01479	gallery forest in Cerrado domain	habit	en-US
faz_01480	gallery forest in Cerrado domain	habit	en-US
faz_01481	gallery forest in Cerrado domain	habit	en-US
faz_01483	gallery forest in Cerrado domain	habit	en-US
faz_01484	gallery forest in Cerrado domain	habit	en-US
faz_01485	gallery forest in Cerrado domain	habit	en-US
faz_01486	gallery forest in Cerrado domain	habit	en-US
faz_01487	gallery forest in Cerrado domain	habit	en-US
faz_01488	gallery forest in Cerrado domain	habit	en-US
faz_01489	gallery forest in Cerrado domain	habit	en-US
faz_01490	gallery forest in Cerrado domain	habit	en-US
faz_01491	gallery forest in Cerrado domain	habit	en-US
faz_01494	gallery forest in Cerrado domain	habit	en-US
faz_01495	gallery forest in Cerrado domain	habit	en-US
faz_01496	gallery forest in Cerrado domain	habit	en-US
faz_01497	gallery forest in Cerrado domain	habit	en-US
faz_01498	gallery forest in Cerrado domain	habit	en-US
faz_01499	gallery forest in Cerrado domain	habit	en-US
faz_01500	gallery forest in Cerrado domain	habit	en-US
faz_01501	gallery forest in Cerrado domain	habit	en-US
faz_01502	gallery forest in Cerrado domain	habit	en-US
faz_01503	gallery forest in Cerrado domain	habit	en-US
faz_01504	gallery forest in Cerrado domain	habit	en-US
faz_01505	gallery forest in Cerrado domain	habit	en-US
faz_01506	gallery forest in Cerrado domain	habit	en-US
faz_01507	gallery forest in Cerrado domain	habit	en-US
faz_01509	gallery forest in Cerrado domain	habit	en-US
faz_01510	gallery forest in Cerrado domain	habit	en-US
faz_01512	gallery forest in Cerrado domain	habit	en-US
faz_01513	gallery forest in Cerrado domain	habit	en-US
faz_01515	gallery forest in Cerrado domain	habit	en-US
faz_01516	gallery forest in Cerrado domain	habit	en-US
faz_01517	gallery forest in Cerrado domain	habit	en-US
faz_01518	gallery forest in Cerrado domain	habit	en-US
faz_01520	gallery forest in Cerrado domain	habit	en-US
faz_01521	gallery forest in Cerrado domain	habit	en-US
faz_01522	gallery forest in Cerrado domain	habit	en-US
faz_01524	gallery forest in Cerrado domain	habit	en-US
faz_01525	gallery forest in Cerrado domain	habit	en-US
faz_01526	gallery forest in Cerrado domain	habit	en-US
faz_01527	gallery forest in Cerrado domain	habit	en-US
faz_01529	gallery forest in Cerrado domain	habit	en-US
faz_01532	gallery forest in Cerrado domain	habit	en-US
faz_01533	gallery forest in Cerrado domain	habit	en-US
faz_01534	gallery forest in Cerrado domain	habit	en-US
faz_01535	gallery forest in Cerrado domain	habit	en-US
faz_01536	gallery forest in Cerrado domain	habit	en-US
faz_01538	gallery forest in Cerrado domain	habit	en-US
faz_01539	gallery forest in Cerrado domain	habit	en-US
faz_01540	gallery forest in Cerrado domain	habit	en-US
faz_01541	gallery forest in Cerrado domain	habit	en-US
faz_01542	gallery forest in Cerrado domain	habit	en-US
faz_01543	gallery forest in Cerrado domain	habit	en-US
faz_01544	gallery forest in Cerrado domain	habit	en-US
faz_01545	gallery forest in Cerrado domain	habit	en-US
faz_01546	gallery forest in Cerrado domain	habit	en-US
faz_01547	gallery forest in Cerrado domain	habit	en-US
faz_01548	gallery forest in Cerrado domain	habit	en-US
faz_01552	gallery forest in Cerrado domain	habit	en-US
faz_01553	gallery forest in Cerrado domain	habit	en-US
faz_01554	gallery forest in Cerrado domain	habit	en-US
faz_01555	gallery forest in Cerrado domain	habit	en-US
faz_01556	gallery forest in Cerrado domain	habit	en-US
faz_01558	gallery forest in Cerrado domain	habit	en-US
faz_01560	gallery forest in Cerrado domain	habit	en-US
faz_01562	gallery forest in Cerrado domain	habit	en-US
faz_01563	gallery forest in Cerrado domain	habit	en-US
faz_01565	gallery forest in Cerrado domain	habit	en-US
faz_01566	gallery forest in Cerrado domain	habit	en-US
faz_01567	gallery forest in Cerrado domain	habit	en-US
faz_01568	gallery forest in Cerrado domain	habit	en-US
faz_01569	gallery forest in Cerrado domain	habit	en-US
faz_01572	gallery forest in Cerrado domain	habit	en-US
faz_01573	gallery forest in Cerrado domain	habit	en-US
faz_01574	gallery forest in Cerrado domain	habit	en-US
faz_01575	gallery forest in Cerrado domain	habit	en-US
faz_01577	gallery forest in Cerrado domain	habit	en-US
faz_01578	gallery forest in Cerrado domain	habit	en-US
faz_01580	gallery forest in Cerrado domain	habit	en-US
faz_01583	gallery forest in Cerrado domain	habit	en-US
faz_01584	gallery forest in Cerrado domain	habit	en-US
faz_01586	gallery forest in Cerrado domain	habit	en-US
faz_01588	gallery forest in Cerrado domain	habit	en-US
faz_01589	gallery forest in Cerrado domain	habit	en-US
faz_01591	gallery forest in Cerrado domain	habit	en-US
faz_01592	gallery forest in Cerrado domain	habit	en-US
faz_01593	gallery forest in Cerrado domain	habit	en-US
faz_01594	gallery forest in Cerrado domain	habit	en-US
faz_01595	gallery forest in Cerrado domain	habit	en-US
faz_01597	gallery forest in Cerrado domain	habit	en-US
faz_01598	gallery forest in Cerrado domain	habit	en-US
faz_01599	gallery forest in Cerrado domain	habit	en-US
faz_01600	gallery forest in Cerrado domain	habit	en-US
faz_01601	gallery forest in Cerrado domain	habit	en-US
faz_01602	gallery forest in Cerrado domain	habit	en-US
faz_01603	gallery forest in Cerrado domain	habit	en-US
faz_01605	gallery forest in Cerrado domain	habit	en-US
faz_01606	gallery forest in Cerrado domain	habit	en-US
faz_01607	gallery forest in Cerrado domain	habit	en-US
faz_01609	gallery forest in Cerrado domain	habit	en-US
faz_01611	gallery forest in Cerrado domain	habit	en-US
faz_01612	gallery forest in Cerrado domain	habit	en-US
faz_01613	gallery forest in Cerrado domain	habit	en-US
faz_01614	gallery forest in Cerrado domain	habit	en-US
faz_01615	gallery forest in Cerrado domain	habit	en-US
faz_01616	gallery forest in Cerrado domain	habit	en-US
faz_01617	gallery forest in Cerrado domain	habit	en-US
faz_01618	gallery forest in Cerrado domain	habit	en-US
faz_01619	gallery forest in Cerrado domain	habit	en-US
faz_01620	gallery forest in Cerrado domain	habit	en-US
faz_01621	gallery forest in Cerrado domain	habit	en-US
faz_01622	gallery forest in Cerrado domain	habit	en-US
faz_01623	gallery forest in Cerrado domain	habit	en-US
faz_01624	gallery forest in Cerrado domain	habit	en-US
faz_01625	gallery forest in Cerrado domain	habit	en-US
faz_01626	gallery forest in Cerrado domain	habit	en-US
faz_01627	gallery forest in Cerrado domain	habit	en-US
faz_01628	gallery forest in Cerrado domain	habit	en-US
faz_01629	gallery forest in Cerrado domain	habit	en-US
faz_01630	gallery forest in Cerrado domain	habit	en-US
faz_01631	gallery forest in Cerrado domain	habit	en-US
faz_01632	gallery forest in Cerrado domain	habit	en-US
faz_01633	gallery forest in Cerrado domain	habit	en-US
faz_01634	gallery forest in Cerrado domain	habit	en-US
faz_01635	gallery forest in Cerrado domain	habit	en-US
faz_01636	gallery forest in Cerrado domain	habit	en-US
faz_01637	gallery forest in Cerrado domain	habit	en-US
faz_01638	gallery forest in Cerrado domain	habit	en-US
faz_01639	gallery forest in Cerrado domain	habit	en-US
faz_01640	gallery forest in Cerrado domain	habit	en-US
faz_01641	gallery forest in Cerrado domain	habit	en-US
faz_01642	gallery forest in Cerrado domain	habit	en-US
faz_01643	gallery forest in Cerrado domain	habit	en-US
faz_01644	gallery forest in Cerrado domain	habit	en-US
faz_01645	gallery forest in Cerrado domain	habit	en-US
faz_01646	gallery forest in Cerrado domain	habit	en-US
faz_01647	gallery forest in Cerrado domain	habit	en-US
faz_01648	gallery forest in Cerrado domain	habit	en-US
faz_01649	gallery forest in Cerrado domain	habit	en-US
faz_01650	gallery forest in Cerrado domain	habit	en-US
faz_01651	gallery forest in Cerrado domain	habit	en-US
faz_01652	gallery forest in Cerrado domain	habit	en-US
faz_01653	gallery forest in Cerrado domain	habit	en-US
faz_01654	gallery forest in Cerrado domain	habit	en-US
faz_01655	gallery forest in Cerrado domain	habit	en-US
faz_01656	gallery forest in Cerrado domain	habit	en-US
faz_01657	gallery forest in Cerrado domain	habit	en-US
faz_01658	gallery forest in Cerrado domain	habit	en-US
faz_01659	gallery forest in Cerrado domain	habit	en-US
faz_01660	gallery forest in Cerrado domain	habit	en-US
faz_01661	gallery forest in Cerrado domain	habit	en-US
faz_01662	gallery forest in Cerrado domain	habit	en-US
faz_01663	gallery forest in Cerrado domain	habit	en-US
faz_01664	gallery forest in Cerrado domain	habit	en-US
faz_01665	gallery forest in Cerrado domain	habit	en-US
faz_01666	gallery forest in Cerrado domain	habit	en-US
faz_01667	gallery forest in Cerrado domain	habit	en-US
faz_01668	gallery forest in Cerrado domain	habit	en-US
faz_01669	gallery forest in Cerrado domain	habit	en-US
faz_01671	gallery forest in Cerrado domain	habit	en-US
faz_01672	gallery forest in Cerrado domain	habit	en-US
faz_01673	gallery forest in Cerrado domain	habit	en-US
faz_01674	gallery forest in Cerrado domain	habit	en-US
faz_01675	gallery forest in Cerrado domain	habit	en-US
faz_01676	gallery forest in Cerrado domain	habit	en-US
faz_01677	gallery forest in Cerrado domain	habit	en-US
faz_01678	gallery forest in Cerrado domain	habit	en-US
faz_01679	gallery forest in Cerrado domain	habit	en-US
faz_01680	gallery forest in Cerrado domain	habit	en-US
faz_01681	gallery forest in Cerrado domain	habit	en-US
faz_01682	gallery forest in Cerrado domain	habit	en-US
faz_01829	gallery forest in Cerrado domain	habit	en-US
faz_03157	gallery forest in Cerrado domain	habit	en-US
faz_03471	gallery forest in Cerrado domain	habit	en-US
faz_03472	gallery forest in Cerrado domain	habit	en-US
faz_03473	gallery forest in Cerrado domain	habit	en-US
faz_03474	gallery forest in Cerrado domain	habit	en-US
faz_03475	gallery forest in Cerrado domain	habit	en-US
faz_03476	gallery forest in Cerrado domain	habit	en-US
faz_03477	gallery forest in Cerrado domain	habit	en-US
faz_03478	gallery forest in Cerrado domain	habit	en-US
faz_0R100	gallery forest in Cerrado domain	habit	en-US
faz_0R101	gallery forest in Cerrado domain	habit	en-US
faz_0R102	gallery forest in Cerrado domain	habit	en-US
faz_0R103	gallery forest in Cerrado domain	habit	en-US
faz_0R104	gallery forest in Cerrado domain	habit	en-US
faz_0R105	gallery forest in Cerrado domain	habit	en-US
faz_0R106	gallery forest in Cerrado domain	habit	en-US
faz_0R107	gallery forest in Cerrado domain	habit	en-US
faz_0R108	gallery forest in Cerrado domain	habit	en-US
faz_0R109	gallery forest in Cerrado domain	habit	en-US
faz_0R110	gallery forest in Cerrado domain	habit	en-US
faz_0R112	gallery forest in Cerrado domain	habit	en-US
faz_0R113	gallery forest in Cerrado domain	habit	en-US
faz_0R114	gallery forest in Cerrado domain	habit	en-US
faz_0R116	gallery forest in Cerrado domain	habit	en-US
faz_0R117	gallery forest in Cerrado domain	habit	en-US
faz_0R119	gallery forest in Cerrado domain	habit	en-US
faz_0R120	gallery forest in Cerrado domain	habit	en-US
faz_0R121	gallery forest in Cerrado domain	habit	en-US
faz_0R122	gallery forest in Cerrado domain	habit	en-US
faz_0R123	gallery forest in Cerrado domain	habit	en-US
faz_0R124	gallery forest in Cerrado domain	habit	en-US
faz_0R128	gallery forest in Cerrado domain	habit	en-US
faz_0R129	gallery forest in Cerrado domain	habit	en-US
faz_0R130	gallery forest in Cerrado domain	habit	en-US
faz_0R131	gallery forest in Cerrado domain	habit	en-US
faz_0R134	gallery forest in Cerrado domain	habit	en-US
faz_0R136	gallery forest in Cerrado domain	habit	en-US
faz_0R137	gallery forest in Cerrado domain	habit	en-US
faz_0R138	gallery forest in Cerrado domain	habit	en-US
faz_0R139	gallery forest in Cerrado domain	habit	en-US
faz_0R140	gallery forest in Cerrado domain	habit	en-US
faz_0R143	gallery forest in Cerrado domain	habit	en-US
faz_0R144	gallery forest in Cerrado domain	habit	en-US
faz_0R145	gallery forest in Cerrado domain	habit	en-US
faz_0R146	gallery forest in Cerrado domain	habit	en-US
faz_0R147	gallery forest in Cerrado domain	habit	en-US
faz_0R148	gallery forest in Cerrado domain	habit	en-US
faz_0R150	gallery forest in Cerrado domain	habit	en-US
faz_0R151	gallery forest in Cerrado domain	habit	en-US
faz_0R152	gallery forest in Cerrado domain	habit	en-US
faz_0R153	gallery forest in Cerrado domain	habit	en-US
faz_0R154	gallery forest in Cerrado domain	habit	en-US
faz_0R155	gallery forest in Cerrado domain	habit	en-US
faz_0R156	gallery forest in Cerrado domain	habit	en-US
faz_0R157	gallery forest in Cerrado domain	habit	en-US
faz_0R158	gallery forest in Cerrado domain	habit	en-US
faz_0R160	gallery forest in Cerrado domain	habit	en-US
faz_0R161	gallery forest in Cerrado domain	habit	en-US
faz_0R163	gallery forest in Cerrado domain	habit	en-US
faz_0R164	gallery forest in Cerrado domain	habit	en-US
faz_0R165	gallery forest in Cerrado domain	habit	en-US
faz_0R166	gallery forest in Cerrado domain	habit	en-US
faz_0R168	gallery forest in Cerrado domain	habit	en-US
faz_12446	gallery forest in Cerrado domain	habit	en-US
faz_13400	gallery forest in Cerrado domain	habit	en-US
faz_13401	gallery forest in Cerrado domain	habit	en-US
faz_13402	gallery forest in Cerrado domain	habit	en-US
faz_13403	gallery forest in Cerrado domain	habit	en-US
faz_13404	gallery forest in Cerrado domain	habit	en-US
faz_13405	gallery forest in Cerrado domain	habit	en-US
faz_13406	gallery forest in Cerrado domain	habit	en-US
faz_13407	gallery forest in Cerrado domain	habit	en-US
faz_13409	gallery forest in Cerrado domain	habit	en-US
faz_13410	gallery forest in Cerrado domain	habit	en-US
faz_13411	gallery forest in Cerrado domain	habit	en-US
faz_13412	gallery forest in Cerrado domain	habit	en-US
faz_13413	gallery forest in Cerrado domain	habit	en-US
faz_13414	gallery forest in Cerrado domain	habit	en-US
faz_13415	gallery forest in Cerrado domain	habit	en-US
faz_13416	gallery forest in Cerrado domain	habit	en-US
faz_13418	gallery forest in Cerrado domain	habit	en-US
faz_13419	gallery forest in Cerrado domain	habit	en-US
faz_13420	gallery forest in Cerrado domain	habit	en-US
faz_13421	gallery forest in Cerrado domain	habit	en-US
faz_13422	gallery forest in Cerrado domain	habit	en-US
faz_13423	gallery forest in Cerrado domain	habit	en-US
faz_13424	gallery forest in Cerrado domain	habit	en-US
faz_13425	gallery forest in Cerrado domain	habit	en-US
faz_13426	gallery forest in Cerrado domain	habit	en-US
faz_13427	gallery forest in Cerrado domain	habit	en-US
faz_13429	gallery forest in Cerrado domain	habit	en-US
faz_13430	gallery forest in Cerrado domain	habit	en-US
faz_13433	gallery forest in Cerrado domain	habit	en-US
faz_13434	gallery forest in Cerrado domain	habit	en-US
faz_13435	gallery forest in Cerrado domain	habit	en-US
faz_13436	gallery forest in Cerrado domain	habit	en-US
faz_13437	gallery forest in Cerrado domain	habit	en-US
faz_13438	gallery forest in Cerrado domain	habit	en-US
faz_13439	gallery forest in Cerrado domain	habit	en-US
faz_13440	gallery forest in Cerrado domain	habit	en-US
faz_13441	gallery forest in Cerrado domain	habit	en-US
faz_13442	gallery forest in Cerrado domain	habit	en-US
faz_13443	gallery forest in Cerrado domain	habit	en-US
faz_13444	gallery forest in Cerrado domain	habit	en-US
faz_13445	gallery forest in Cerrado domain	habit	en-US
faz_13447	gallery forest in Cerrado domain	habit	en-US
faz_13448	gallery forest in Cerrado domain	habit	en-US
faz_13449	gallery forest in Cerrado domain	habit	en-US
faz_13450	gallery forest in Cerrado domain	habit	en-US
faz_13451	gallery forest in Cerrado domain	habit	en-US
faz_13452	gallery forest in Cerrado domain	habit	en-US
faz_13453	gallery forest in Cerrado domain	habit	en-US
faz_13454	gallery forest in Cerrado domain	habit	en-US
faz_13455	gallery forest in Cerrado domain	habit	en-US
faz_13456	gallery forest in Cerrado domain	habit	en-US
faz_13457	gallery forest in Cerrado domain	habit	en-US
faz_13458	gallery forest in Cerrado domain	habit	en-US
faz_13459	gallery forest in Cerrado domain	habit	en-US
faz_13460	gallery forest in Cerrado domain	habit	en-US
faz_13461	gallery forest in Cerrado domain	habit	en-US
faz_13462	gallery forest in Cerrado domain	habit	en-US
faz_13463	gallery forest in Cerrado domain	habit	en-US
faz_13464	gallery forest in Cerrado domain	habit	en-US
faz_13465	gallery forest in Cerrado domain	habit	en-US
faz_13466	gallery forest in Cerrado domain	habit	en-US
faz_13467	gallery forest in Cerrado domain	habit	en-US
faz_13469	gallery forest in Cerrado domain	habit	en-US
faz_13470	gallery forest in Cerrado domain	habit	en-US
faz_13471	gallery forest in Cerrado domain	habit	en-US
faz_13472	gallery forest in Cerrado domain	habit	en-US
faz_13473	gallery forest in Cerrado domain	habit	en-US
faz_13474	gallery forest in Cerrado domain	habit	en-US
faz_13475	gallery forest in Cerrado domain	habit	en-US
faz_13476	gallery forest in Cerrado domain	habit	en-US
faz_13477	gallery forest in Cerrado domain	habit	en-US
faz_13478	gallery forest in Cerrado domain	habit	en-US
faz_13490	gallery forest in Cerrado domain	habit	en-US
faz_13492	gallery forest in Cerrado domain	habit	en-US
faz_13493	gallery forest in Cerrado domain	habit	en-US
faz_13494	gallery forest in Cerrado domain	habit	en-US
faz_13495	gallery forest in Cerrado domain	habit	en-US
faz_13496	gallery forest in Cerrado domain	habit	en-US
faz_13497	gallery forest in Cerrado domain	habit	en-US
faz_13498	gallery forest in Cerrado domain	habit	en-US
faz_13932	gallery forest in Cerrado domain	habit	en-US
faz_13933	gallery forest in Cerrado domain	habit	en-US
faz_14400	gallery forest in Cerrado domain	habit	en-US
faz_14401	gallery forest in Cerrado domain	habit	en-US
faz_14404	gallery forest in Cerrado domain	habit	en-US
faz_14408	gallery forest in Cerrado domain	habit	en-US
faz_14410	gallery forest in Cerrado domain	habit	en-US
faz_14412	gallery forest in Cerrado domain	habit	en-US
faz_14413	gallery forest in Cerrado domain	habit	en-US
faz_14414	gallery forest in Cerrado domain	habit	en-US
faz_14415	gallery forest in Cerrado domain	habit	en-US
faz_14416	gallery forest in Cerrado domain	habit	en-US
faz_14417	gallery forest in Cerrado domain	habit	en-US
faz_14418	gallery forest in Cerrado domain	habit	en-US
faz_14419	gallery forest in Cerrado domain	habit	en-US
faz_14420	gallery forest in Cerrado domain	habit	en-US
faz_14421	gallery forest in Cerrado domain	habit	en-US
faz_14422	gallery forest in Cerrado domain	habit	en-US
faz_14423	gallery forest in Cerrado domain	habit	en-US
faz_14424	gallery forest in Cerrado domain	habit	en-US
faz_14425	gallery forest in Cerrado domain	habit	en-US
faz_14426	gallery forest in Cerrado domain	habit	en-US
faz_14427	gallery forest in Cerrado domain	habit	en-US
faz_14428	gallery forest in Cerrado domain	habit	en-US
faz_14429	gallery forest in Cerrado domain	habit	en-US
faz_14430	gallery forest in Cerrado domain	habit	en-US
faz_14431	gallery forest in Cerrado domain	habit	en-US
faz_14432	gallery forest in Cerrado domain	habit	en-US
faz_14434	gallery forest in Cerrado domain	habit	en-US
faz_14435	gallery forest in Cerrado domain	habit	en-US
faz_14437	gallery forest in Cerrado domain	habit	en-US
faz_14438	gallery forest in Cerrado domain	habit	en-US
faz_14439	gallery forest in Cerrado domain	habit	en-US
faz_14440	gallery forest in Cerrado domain	habit	en-US
faz_14441	gallery forest in Cerrado domain	habit	en-US
faz_14442	gallery forest in Cerrado domain	habit	en-US
faz_14443	gallery forest in Cerrado domain	habit	en-US
faz_14444	gallery forest in Cerrado domain	habit	en-US
faz_14445	gallery forest in Cerrado domain	habit	en-US
faz_14446	gallery forest in Cerrado domain	habit	en-US
faz_14447	gallery forest in Cerrado domain	habit	en-US
faz_14448	gallery forest in Cerrado domain	habit	en-US
faz_14449	gallery forest in Cerrado domain	habit	en-US
faz_14451	gallery forest in Cerrado domain	habit	en-US
faz_14452	gallery forest in Cerrado domain	habit	en-US
faz_14453	gallery forest in Cerrado domain	habit	en-US
faz_14454	gallery forest in Cerrado domain	habit	en-US
faz_14456	gallery forest in Cerrado domain	habit	en-US
faz_14458	gallery forest in Cerrado domain	habit	en-US
faz_14459	gallery forest in Cerrado domain	habit	en-US
faz_14470	gallery forest in Cerrado domain	habit	en-US
faz_14471	gallery forest in Cerrado domain	habit	en-US
faz_14472	gallery forest in Cerrado domain	habit	en-US
faz_14473	gallery forest in Cerrado domain	habit	en-US
faz_14476	gallery forest in Cerrado domain	habit	en-US
faz_14477	gallery forest in Cerrado domain	habit	en-US
faz_14479	gallery forest in Cerrado domain	habit	en-US
faz_14480	gallery forest in Cerrado domain	habit	en-US
faz_14481	gallery forest in Cerrado domain	habit	en-US
faz_14482	gallery forest in Cerrado domain	habit	en-US
faz_14483	gallery forest in Cerrado domain	habit	en-US
faz_14484	gallery forest in Cerrado domain	habit	en-US
faz_14486	gallery forest in Cerrado domain	habit	en-US
faz_14487	gallery forest in Cerrado domain	habit	en-US
faz_14488	gallery forest in Cerrado domain	habit	en-US
faz_14489	gallery forest in Cerrado domain	habit	en-US
faz_14994	gallery forest in Cerrado domain	habit	en-US
faz_14995	gallery forest in Cerrado domain	habit	en-US
faz_14997	gallery forest in Cerrado domain	habit	en-US
faz_14998	gallery forest in Cerrado domain	habit	en-US
faz_N1691	gallery forest in Cerrado domain	habit	en-US
faz_N1722	gallery forest in Cerrado domain	habit	en-US
faz_N1723	gallery forest in Cerrado domain	habit	en-US
faz_N1724	gallery forest in Cerrado domain	habit	en-US
faz_N1725	gallery forest in Cerrado domain	habit	en-US
faz_N1726	gallery forest in Cerrado domain	habit	en-US
faz_N1735	gallery forest in Cerrado domain	habit	en-US
faz_N1740	gallery forest in Cerrado domain	habit	en-US
faz_N1757	gallery forest in Cerrado domain	habit	en-US
faz_N1759	gallery forest in Cerrado domain	habit	en-US
faz_N1760	gallery forest in Cerrado domain	habit	en-US
faz_N1765	gallery forest in Cerrado domain	habit	en-US
faz_N1768	gallery forest in Cerrado domain	habit	en-US
faz_N1773	gallery forest in Cerrado domain	habit	en-US
faz_N1778	gallery forest in Cerrado domain	habit	en-US
faz_N1783	gallery forest in Cerrado domain	habit	en-US
faz_N1784	gallery forest in Cerrado domain	habit	en-US
faz_N1785	gallery forest in Cerrado domain	habit	en-US
faz_N1789	gallery forest in Cerrado domain	habit	en-US
faz_N1791	gallery forest in Cerrado domain	habit	en-US
faz_N1795	gallery forest in Cerrado domain	habit	en-US
faz_N1797	gallery forest in Cerrado domain	habit	en-US
faz_N1804	gallery forest in Cerrado domain	habit	en-US
faz_N1805	gallery forest in Cerrado domain	habit	en-US
faz_N1807	gallery forest in Cerrado domain	habit	en-US
faz_N1817	gallery forest in Cerrado domain	habit	en-US
faz_N1823	gallery forest in Cerrado domain	habit	en-US
faz_N1825	gallery forest in Cerrado domain	habit	en-US
faz_N1826	gallery forest in Cerrado domain	habit	en-US
faz_N1833	gallery forest in Cerrado domain	habit	en-US
faz_N1835	gallery forest in Cerrado domain	habit	en-US
faz_N1845	gallery forest in Cerrado domain	habit	en-US
faz_N1847	gallery forest in Cerrado domain	habit	en-US
faz_N3471	gallery forest in Cerrado domain	habit	en-US
faz_N3472	gallery forest in Cerrado domain	habit	en-US
faz_N3473	gallery forest in Cerrado domain	habit	en-US
faz_N3474	gallery forest in Cerrado domain	habit	en-US
faz_N3475	gallery forest in Cerrado domain	habit	en-US
faz_N3476	gallery forest in Cerrado domain	habit	en-US
faz_N3477	gallery forest in Cerrado domain	habit	en-US
faz_N3478	gallery forest in Cerrado domain	habit	en-US
