# Supplementary material for: Species composition, community and population dynamics of two gallery forests from the Brazilian Cerrado domain
Source: Biodivers Data J. 2016 Jul 18;(4):e8503. doi: 10.3897/BDJ.4.e8503 (PMC5018118; doi:10.3897/BDJ.4.e8503)
Supplement: Supplementary material 2 — Community Dynamics of Corrego Fundo Gallery Forest [file biodiversity_data_journal-4-e8503-s002.zip › eml.xml]

<eml:eml xmlns:eml="eml://ecoinformatics.org/eml-2.1.1"
         xmlns:dc="http://purl.org/dc/terms/"
         xmlns:xsi="http://www.w3.org/2001/XMLSchema-instance"
         xsi:schemaLocation="eml://ecoinformatics.org/eml-2.1.1 http://rs.gbif.org/schema/eml-gbif-profile/1.0.2/eml.xsd"
         packageId="http://187.32.44.123/ipt/resource.do?id=fundo/v1" system="http://gbif.org" scope="system"
         xml:lang="eng">

<dataset>
  <title xml:lang="eng">fundo</title>
<creator>
    <individualName>
        <givenName>Markus</givenName>
      <surName>Gastauer</surName>
    </individualName>
    <organizationName>LEEP-UFV</organizationName>
    <positionName>Post-doc student</positionName>
    <address>
        <deliveryPoint>Campus UFV s/n</deliveryPoint>
        <city>Viçosa</city>
        <administrativeArea>Minas Gerais</administrativeArea>
        <postalCode>36570-000</postalCode>
        <country>BR</country>
    </address>
    <phone>+55 31 38992651</phone>
    <electronicMailAddress>markus.gastauer@ufv.br</electronicMailAddress>
    <onlineUrl>http://www.leep.ufv.br</onlineUrl>
</creator>
<metadataProvider>
    <individualName>
        <givenName>Markus</givenName>
      <surName>Gastauer</surName>
    </individualName>
    <organizationName>LEEP-UFV</organizationName>
    <positionName>Post-doc student</positionName>
    <address>
        <deliveryPoint>Campus UFV s/n</deliveryPoint>
        <city>Viçosa</city>
        <administrativeArea>Minas Gerais</administrativeArea>
        <postalCode>36570-000</postalCode>
        <country>BR</country>
    </address>
    <phone>+55 31 38992651</phone>
    <electronicMailAddress>markus.gastauer@ufv.br</electronicMailAddress>
    <onlineUrl>http://www.leep.ufv.br</onlineUrl>
</metadataProvider>
    <associatedParty>
    <individualName>
        <givenName>Markus</givenName>
      <surName>Gastauer</surName>
    </individualName>
    <organizationName>LEEP-UFV</organizationName>
    <positionName>Post-doc student</positionName>
    <address>
        <deliveryPoint>Campus UFV s/n</deliveryPoint>
        <city>Viçosa</city>
        <administrativeArea>Minas Gerais</administrativeArea>
        <postalCode>36570-000</postalCode>
        <country>BR</country>
    </address>
    <phone>+55 31 38992651</phone>
    <electronicMailAddress>markus.gastauer@ufv.br</electronicMailAddress>
    <onlineUrl>http://www.leep.ufv.br</onlineUrl>
    <role>user</role>
    </associatedParty>
<pubDate>
      	2016-03-14
</pubDate>
<language>eng</language>
<abstract>
  <para>Occurrences, basal area and height of 1551 trees and treelets identified during three census distributed within all 49 subplots from the 0.49 ha Corrego Fazendinha Gallery Forest Dynamics Plot, Quartel Geral, Minas Gerais, Brazil. </para>
</abstract>
      <keywordSet>
            <keyword>Occurrence</keyword>
        <keywordThesaurus>GBIF Dataset Type Vocabulary: http://rs.gbif.org/vocabulary/gbif/dataset_type.xml</keywordThesaurus>
      </keywordSet>
  <coverage>
      <geographicCoverage>
          <geographicDescription>Dores da Indaía, Bom Depacho Region, Minas Gerais, Brazil</geographicDescription>
        <boundingCoordinates>
          <westBoundingCoordinate>-50.43</westBoundingCoordinate>
          <eastBoundingCoordinate>-45.2</eastBoundingCoordinate>
          <northBoundingCoordinate>-15.76</northBoundingCoordinate>
          <southBoundingCoordinate>-20.17</southBoundingCoordinate>
        </boundingCoordinates>
      </geographicCoverage>
  </coverage>
  <contact>
    <individualName>
        <givenName>Markus</givenName>
      <surName>Gastauer</surName>
    </individualName>
    <organizationName>LEEP-UFV</organizationName>
    <positionName>Post-doc student</positionName>
    <address>
        <deliveryPoint>Campus UFV s/n</deliveryPoint>
        <city>Viçosa</city>
        <administrativeArea>Minas Gerais</administrativeArea>
        <postalCode>36570-000</postalCode>
        <country>BR</country>
    </address>
    <phone>+55 31 38992651</phone>
    <electronicMailAddress>markus.gastauer@ufv.br</electronicMailAddress>
    <onlineUrl>http://www.leep.ufv.br</onlineUrl>
  </contact>
</dataset>
  <additionalMetadata>
    <metadata>
      <gbif>
          <dateStamp>2016-03-14T01:55:12.805-03:00</dateStamp>
          <hierarchyLevel>dataset</hierarchyLevel>
      </gbif>
    </metadata>
  </additionalMetadata>
</eml:eml>
