# Supplementary material for: Species composition, community and population dynamics of two gallery forests from the Brazilian Cerrado domain
Source: Biodivers Data J. 2016 Jul 18;(4):e8503. doi: 10.3897/BDJ.4.e8503 (PMC5018118; doi:10.3897/BDJ.4.e8503)
Supplement: Supplementary material 2 — Community Dynamics of Corrego Fundo Gallery Forest [file biodiversity_data_journal-4-e8503-s002.zip › measurementorfact.txt]

id	measurementType	measurementValue	measurementUnit	measurementDeterminedDate	measurementMethod	measurementRemarks
Fundo_0001	diameter at breast height	4.933803236	m	17-Jul-06	diameter at breast height	Fundo_0001_diameter at breast height_2006
Fundo_0001	diameter at breast height	5.156620156	m	6-Aug-10	diameter at breast height	Fundo_0001_diameter at breast height_2010
Fundo_0001	diameter at breast height	5.252113122	m	1-Aug-14	diameter at breast height	Fundo_0001_diameter at breast height_2014
Fundo_0001	basal area, calculated from circumference at breast height	0.001911849	m^2	17-Jul-06	basal area, calculated from circumference at breast height	Fundo_0001_basal area, calculated from circumference at breast height_2006
Fundo_0001	basal area, calculated from circumference at breast height	0.002088431	m^2	6-Aug-10	basal area, calculated from circumference at breast height	Fundo_0001_basal area, calculated from circumference at breast height_2010
Fundo_0001	basal area, calculated from circumference at breast height	0.002166497	m^2	1-Aug-14	basal area, calculated from circumference at breast height	Fundo_0001_basal area, calculated from circumference at breast height_2014
Fundo_0002	diameter at breast height	11.30000096	m	17-Jul-06	diameter at breast height	Fundo_0002_diameter at breast height_2006
Fundo_0002	diameter at breast height	13.62366313	m	6-Aug-10	diameter at breast height	Fundo_0002_diameter at breast height_2010
Fundo_0002	diameter at breast height	15.91549431	m	1-Aug-14	diameter at breast height	Fundo_0002_diameter at breast height_2014
Fundo_0002	basal area, calculated from circumference at breast height	0.010028751	m^2	17-Jul-06	basal area, calculated from circumference at breast height	Fundo_0002_basal area, calculated from circumference at breast height_2006
Fundo_0002	basal area, calculated from circumference at breast height	0.01457732	m^2	6-Aug-10	basal area, calculated from circumference at breast height	Fundo_0002_basal area, calculated from circumference at breast height_2010
Fundo_0002	basal area, calculated from circumference at breast height	0.019894368	m^2	1-Aug-14	basal area, calculated from circumference at breast height	Fundo_0002_basal area, calculated from circumference at breast height_2014
Fundo_0003	diameter at breast height	10.98169107	m	17-Jul-06	diameter at breast height	Fundo_0003_diameter at breast height_2006
Fundo_0003	diameter at breast height	12.63690248	m	6-Aug-10	diameter at breast height	Fundo_0003_diameter at breast height_2010
Fundo_0003	diameter at breast height	12.89155039	m	1-Aug-14	diameter at breast height	Fundo_0003_diameter at breast height_2014
Fundo_0003	basal area, calculated from circumference at breast height	0.009471709	m^2	17-Jul-06	basal area, calculated from circumference at breast height	Fundo_0003_basal area, calculated from circumference at breast height_2006
Fundo_0003	basal area, calculated from circumference at breast height	0.012542126	m^2	6-Aug-10	basal area, calculated from circumference at breast height	Fundo_0003_basal area, calculated from circumference at breast height_2010
Fundo_0003	basal area, calculated from circumference at breast height	0.013052695	m^2	1-Aug-14	basal area, calculated from circumference at breast height	Fundo_0003_basal area, calculated from circumference at breast height_2014
Fundo_0004	diameter at breast height	5.888732894	m	17-Jul-06	diameter at breast height	Fundo_0004_diameter at breast height_2006
Fundo_0004	diameter at breast height	6.047887837	m	1-Aug-14	diameter at breast height	Fundo_0004_diameter at breast height_2014
Fundo_0004	diameter at breast height	6.270704758	m	6-Aug-10	diameter at breast height	Fundo_0004_diameter at breast height_2010
Fundo_0004	basal area, calculated from circumference at breast height	0.002723539	m^2	17-Jul-06	basal area, calculated from circumference at breast height	Fundo_0004_basal area, calculated from circumference at breast height_2006
Fundo_0004	basal area, calculated from circumference at breast height	0.002872747	m^2	1-Aug-14	basal area, calculated from circumference at breast height	Fundo_0004_basal area, calculated from circumference at breast height_2014
Fundo_0004	basal area, calculated from circumference at breast height	0.003088322	m^2	6-Aug-10	basal area, calculated from circumference at breast height	Fundo_0004_basal area, calculated from circumference at breast height_2010
Fundo_0005	diameter at breast height	12.34455643	m	6-Aug-10	diameter at breast height	Fundo_0005_diameter at breast height_2010
Fundo_0005	diameter at breast height	13.00501387	m	17-Jul-06	diameter at breast height	Fundo_0005_diameter at breast height_2006
Fundo_0005	basal area, calculated from circumference at breast height	0.011968531	m^2	6-Aug-10	basal area, calculated from circumference at breast height	Fundo_0005_basal area, calculated from circumference at breast height_2010
Fundo_0005	basal area, calculated from circumference at breast height	0.013283469	m^2	17-Jul-06	basal area, calculated from circumference at breast height	Fundo_0005_basal area, calculated from circumference at breast height_2006
Fundo_0006	diameter at breast height	3.819718634	m	17-Jul-06	diameter at breast height	Fundo_0006_diameter at breast height_2006
Fundo_0006	diameter at breast height	3.883380611	m	6-Aug-10	diameter at breast height	Fundo_0006_diameter at breast height_2010
Fundo_0006	diameter at breast height	3.9152116	m	1-Aug-14	diameter at breast height	Fundo_0006_diameter at breast height_2014
Fundo_0006	basal area, calculated from circumference at breast height	0.001145916	m^2	17-Jul-06	basal area, calculated from circumference at breast height	Fundo_0006_basal area, calculated from circumference at breast height_2006
Fundo_0006	basal area, calculated from circumference at breast height	0.001184431	m^2	6-Aug-10	basal area, calculated from circumference at breast height	Fundo_0006_basal area, calculated from circumference at breast height_2010
Fundo_0006	basal area, calculated from circumference at breast height	0.001203928	m^2	1-Aug-14	basal area, calculated from circumference at breast height	Fundo_0006_basal area, calculated from circumference at breast height_2014
Fundo_0007	diameter at breast height	4.456338407	m	17-Jul-06	diameter at breast height	Fundo_0007_diameter at breast height_2006
Fundo_0007	diameter at breast height	5.98422586	m	6-Aug-10	diameter at breast height	Fundo_0007_diameter at breast height_2010
Fundo_0007	diameter at breast height	6.46169069	m	1-Aug-14	diameter at breast height	Fundo_0007_diameter at breast height_2014
Fundo_0007	basal area, calculated from circumference at breast height	0.001559718	m^2	17-Jul-06	basal area, calculated from circumference at breast height	Fundo_0007_basal area, calculated from circumference at breast height_2006
Fundo_0007	basal area, calculated from circumference at breast height	0.002812586	m^2	6-Aug-10	basal area, calculated from circumference at breast height	Fundo_0007_basal area, calculated from circumference at breast height_2010
Fundo_0007	basal area, calculated from circumference at breast height	0.003279308	m^2	1-Aug-14	basal area, calculated from circumference at breast height	Fundo_0007_basal area, calculated from circumference at breast height_2014
Fundo_0008	diameter at breast height	9.517039755	m	6-Aug-10	diameter at breast height	Fundo_0008_diameter at breast height_2010
Fundo_0008	diameter at breast height	9.588738608	m	1-Aug-14	diameter at breast height	Fundo_0008_diameter at breast height_2014
Fundo_0008	diameter at breast height	9.677091711	m	17-Jul-06	diameter at breast height	Fundo_0008_diameter at breast height_2006
Fundo_0008	basal area, calculated from circumference at breast height	0.007113669	m^2	6-Aug-10	basal area, calculated from circumference at breast height	Fundo_0008_basal area, calculated from circumference at breast height_2010
Fundo_0008	basal area, calculated from circumference at breast height	0.007221258	m^2	1-Aug-14	basal area, calculated from circumference at breast height	Fundo_0008_basal area, calculated from circumference at breast height_2014
Fundo_0008	basal area, calculated from circumference at breast height	0.007354948	m^2	17-Jul-06	basal area, calculated from circumference at breast height	Fundo_0008_basal area, calculated from circumference at breast height_2006
Fundo_0009	diameter at breast height	3.660563691	m	17-Jul-06	diameter at breast height	Fundo_0009_diameter at breast height_2006
Fundo_0009	diameter at breast height	3.660563691	m	1-Aug-14	diameter at breast height	Fundo_0009_diameter at breast height_2014
Fundo_0009	diameter at breast height	3.819718634	m	6-Aug-10	diameter at breast height	Fundo_0009_diameter at breast height_2010
Fundo_0009	basal area, calculated from circumference at breast height	0.001052412	m^2	17-Jul-06	basal area, calculated from circumference at breast height	Fundo_0009_basal area, calculated from circumference at breast height_2006
Fundo_0009	basal area, calculated from circumference at breast height	0.001052412	m^2	1-Aug-14	basal area, calculated from circumference at breast height	Fundo_0009_basal area, calculated from circumference at breast height_2014
Fundo_0009	basal area, calculated from circumference at breast height	0.001145916	m^2	6-Aug-10	basal area, calculated from circumference at breast height	Fundo_0009_basal area, calculated from circumference at breast height_2010
Fundo_0010	diameter at breast height	21.29645389	m	17-Jul-06	diameter at breast height	Fundo_0010_diameter at breast height_2006
Fundo_0010	diameter at breast height	23.31984369	m	6-Aug-10	diameter at breast height	Fundo_0010_diameter at breast height_2010
Fundo_0010	diameter at breast height	23.45200876	m	1-Aug-14	diameter at breast height	Fundo_0010_diameter at breast height_2014
Fundo_0010	basal area, calculated from circumference at breast height	0.035620866	m^2	17-Jul-06	basal area, calculated from circumference at breast height	Fundo_0010_basal area, calculated from circumference at breast height_2006
Fundo_0010	basal area, calculated from circumference at breast height	0.042711139	m^2	6-Aug-10	basal area, calculated from circumference at breast height	Fundo_0010_basal area, calculated from circumference at breast height_2010
Fundo_0010	basal area, calculated from circumference at breast height	0.043196641	m^2	1-Aug-14	basal area, calculated from circumference at breast height	Fundo_0010_basal area, calculated from circumference at breast height_2014
Fundo_0011	diameter at breast height	3.501408748	m	17-Jul-06	diameter at breast height	Fundo_0011_diameter at breast height_2006
Fundo_0011	diameter at breast height	4.106197532	m	1-Aug-14	diameter at breast height	Fundo_0011_diameter at breast height_2014
Fundo_0011	diameter at breast height	4.13802852	m	6-Aug-10	diameter at breast height	Fundo_0011_diameter at breast height_2010
Fundo_0011	basal area, calculated from circumference at breast height	0.000962887	m^2	17-Jul-06	basal area, calculated from circumference at breast height	Fundo_0011_basal area, calculated from circumference at breast height_2006
Fundo_0011	basal area, calculated from circumference at breast height	0.001324249	m^2	1-Aug-14	basal area, calculated from circumference at breast height	Fundo_0011_basal area, calculated from circumference at breast height_2014
Fundo_0011	basal area, calculated from circumference at breast height	0.001344859	m^2	6-Aug-10	basal area, calculated from circumference at breast height	Fundo_0011_basal area, calculated from circumference at breast height_2010
Fundo_0012	diameter at breast height	10.02676141	m	6-Aug-10	diameter at breast height	Fundo_0012_diameter at breast height_2010
Fundo_0012	diameter at breast height	10.02676141	m	1-Aug-14	diameter at breast height	Fundo_0012_diameter at breast height_2014
Fundo_0012	diameter at breast height	10.3450713	m	17-Jul-06	diameter at breast height	Fundo_0012_diameter at breast height_2006
Fundo_0012	basal area, calculated from circumference at breast height	0.007896075	m^2	6-Aug-10	basal area, calculated from circumference at breast height	Fundo_0012_basal area, calculated from circumference at breast height_2010
Fundo_0012	basal area, calculated from circumference at breast height	0.007896075	m^2	1-Aug-14	basal area, calculated from circumference at breast height	Fundo_0012_basal area, calculated from circumference at breast height_2014
Fundo_0012	basal area, calculated from circumference at breast height	0.00840537	m^2	17-Jul-06	basal area, calculated from circumference at breast height	Fundo_0012_basal area, calculated from circumference at breast height_2006
Fundo_0013	diameter at breast height	12.41408556	m	17-Jul-06	diameter at breast height	Fundo_0013_diameter at breast height_2006
Fundo_0013	diameter at breast height	13.33718423	m	1-Aug-14	diameter at breast height	Fundo_0013_diameter at breast height_2014
Fundo_0013	diameter at breast height	13.36901522	m	6-Aug-10	diameter at breast height	Fundo_0013_diameter at breast height_2010
Fundo_0013	basal area, calculated from circumference at breast height	0.012103733	m^2	17-Jul-06	basal area, calculated from circumference at breast height	Fundo_0013_basal area, calculated from circumference at breast height_2006
Fundo_0013	basal area, calculated from circumference at breast height	0.0139707	m^2	1-Aug-14	basal area, calculated from circumference at breast height	Fundo_0013_basal area, calculated from circumference at breast height_2014
Fundo_0013	basal area, calculated from circumference at breast height	0.014037466	m^2	6-Aug-10	basal area, calculated from circumference at breast height	Fundo_0013_basal area, calculated from circumference at breast height_2010
Fundo_0014	diameter at breast height	3.342253805	m	17-Jul-06	diameter at breast height	Fundo_0014_diameter at breast height_2006
Fundo_0014	diameter at breast height	3.342253805	m	6-Aug-10	diameter at breast height	Fundo_0014_diameter at breast height_2010
Fundo_0014	basal area, calculated from circumference at breast height	0.000877342	m^2	17-Jul-06	basal area, calculated from circumference at breast height	Fundo_0014_basal area, calculated from circumference at breast height_2006
Fundo_0014	basal area, calculated from circumference at breast height	0.000877342	m^2	6-Aug-10	basal area, calculated from circumference at breast height	Fundo_0014_basal area, calculated from circumference at breast height_2010
Fundo_0015	diameter at breast height	20.05352283	m	17-Jul-06	diameter at breast height	Fundo_0015_diameter at breast height_2006
Fundo_0015	basal area, calculated from circumference at breast height	0.031584298	m^2	17-Jul-06	basal area, calculated from circumference at breast height	Fundo_0015_basal area, calculated from circumference at breast height_2006
Fundo_0016	diameter at breast height	4.456338407	m	17-Jul-06	diameter at breast height	Fundo_0016_diameter at breast height_2006
Fundo_0016	diameter at breast height	5.283944111	m	6-Aug-10	diameter at breast height	Fundo_0016_diameter at breast height_2010
Fundo_0016	diameter at breast height	6.207042781	m	1-Aug-14	diameter at breast height	Fundo_0016_diameter at breast height_2014
Fundo_0016	basal area, calculated from circumference at breast height	0.001559718	m^2	17-Jul-06	basal area, calculated from circumference at breast height	Fundo_0016_basal area, calculated from circumference at breast height_2006
Fundo_0016	basal area, calculated from circumference at breast height	0.002192837	m^2	6-Aug-10	basal area, calculated from circumference at breast height	Fundo_0016_basal area, calculated from circumference at breast height_2010
Fundo_0016	basal area, calculated from circumference at breast height	0.003025933	m^2	1-Aug-14	basal area, calculated from circumference at breast height	Fundo_0016_basal area, calculated from circumference at breast height_2014
Fundo_0017	diameter at breast height	3.565070725	m	6-Aug-10	diameter at breast height	Fundo_0017_diameter at breast height_2010
Fundo_0017	diameter at breast height	3.628732702	m	1-Aug-14	diameter at breast height	Fundo_0017_diameter at breast height_2014
Fundo_0017	diameter at breast height	3.660563691	m	17-Jul-06	diameter at breast height	Fundo_0017_diameter at breast height_2006
Fundo_0017	basal area, calculated from circumference at breast height	0.00099822	m^2	6-Aug-10	basal area, calculated from circumference at breast height	Fundo_0017_basal area, calculated from circumference at breast height_2010
Fundo_0017	basal area, calculated from circumference at breast height	0.001034189	m^2	1-Aug-14	basal area, calculated from circumference at breast height	Fundo_0017_basal area, calculated from circumference at breast height_2014
Fundo_0017	basal area, calculated from circumference at breast height	0.001052412	m^2	17-Jul-06	basal area, calculated from circumference at breast height	Fundo_0017_basal area, calculated from circumference at breast height_2006
Fundo_0018	diameter at breast height	8.435211984	m	17-Jul-06	diameter at breast height	Fundo_0018_diameter at breast height_2006
Fundo_0018	diameter at breast height	8.626197916	m	1-Aug-14	diameter at breast height	Fundo_0018_diameter at breast height_2014
Fundo_0018	diameter at breast height	8.817183847	m	6-Aug-10	diameter at breast height	Fundo_0018_diameter at breast height_2010
Fundo_0018	basal area, calculated from circumference at breast height	0.005588328	m^2	17-Jul-06	basal area, calculated from circumference at breast height	Fundo_0018_basal area, calculated from circumference at breast height_2006
Fundo_0018	basal area, calculated from circumference at breast height	0.005844249	m^2	1-Aug-14	basal area, calculated from circumference at breast height	Fundo_0018_basal area, calculated from circumference at breast height_2014
Fundo_0018	basal area, calculated from circumference at breast height	0.0061059	m^2	6-Aug-10	basal area, calculated from circumference at breast height	Fundo_0018_basal area, calculated from circumference at breast height_2010
Fundo_0019	diameter at breast height	22.01291804	m	17-Jul-06	diameter at breast height	Fundo_0019_diameter at breast height_2006
Fundo_0019	diameter at breast height	26.04056974	m	6-Aug-10	diameter at breast height	Fundo_0019_diameter at breast height_2010
Fundo_0019	diameter at breast height	29.15240706	m	1-Aug-14	diameter at breast height	Fundo_0019_diameter at breast height_2014
Fundo_0019	basal area, calculated from circumference at breast height	0.038057926	m^2	17-Jul-06	basal area, calculated from circumference at breast height	Fundo_0019_basal area, calculated from circumference at breast height_2006
Fundo_0019	basal area, calculated from circumference at breast height	0.053258735	m^2	6-Aug-10	basal area, calculated from circumference at breast height	Fundo_0019_basal area, calculated from circumference at breast height_2010
Fundo_0019	basal area, calculated from circumference at breast height	0.066748071	m^2	1-Aug-14	basal area, calculated from circumference at breast height	Fundo_0019_basal area, calculated from circumference at breast height_2014
Fundo_0020	diameter at breast height	6.68450761	m	17-Jul-06	diameter at breast height	Fundo_0020_diameter at breast height_2006
Fundo_0020	basal area, calculated from circumference at breast height	0.003509366	m^2	17-Jul-06	basal area, calculated from circumference at breast height	Fundo_0020_basal area, calculated from circumference at breast height_2006
Fundo_0021	diameter at breast height	3.183098862	m	17-Jul-06	diameter at breast height	Fundo_0021_diameter at breast height_2006
Fundo_0021	diameter at breast height	3.183098862	m	1-Aug-14	diameter at breast height	Fundo_0021_diameter at breast height_2014
Fundo_0021	diameter at breast height	5.888732894	m	6-Aug-10	diameter at breast height	Fundo_0021_diameter at breast height_2010
Fundo_0021	basal area, calculated from circumference at breast height	0.000795775	m^2	17-Jul-06	basal area, calculated from circumference at breast height	Fundo_0021_basal area, calculated from circumference at breast height_2006
Fundo_0021	basal area, calculated from circumference at breast height	0.000795775	m^2	1-Aug-14	basal area, calculated from circumference at breast height	Fundo_0021_basal area, calculated from circumference at breast height_2014
Fundo_0021	basal area, calculated from circumference at breast height	0.002723539	m^2	6-Aug-10	basal area, calculated from circumference at breast height	Fundo_0021_basal area, calculated from circumference at breast height_2010
Fundo_0022	diameter at breast height	8.75352187	m	17-Jul-06	diameter at breast height	Fundo_0022_diameter at breast height_2006
Fundo_0022	diameter at breast height	10.82253613	m	6-Aug-10	diameter at breast height	Fundo_0022_diameter at breast height_2010
Fundo_0022	diameter at breast height	12.25493062	m	1-Aug-14	diameter at breast height	Fundo_0022_diameter at breast height_2014
Fundo_0022	basal area, calculated from circumference at breast height	0.006018046	m^2	17-Jul-06	basal area, calculated from circumference at breast height	Fundo_0022_basal area, calculated from circumference at breast height_2006
Fundo_0022	basal area, calculated from circumference at breast height	0.009199156	m^2	6-Aug-10	basal area, calculated from circumference at breast height	Fundo_0022_basal area, calculated from circumference at breast height_2010
Fundo_0022	basal area, calculated from circumference at breast height	0.011795371	m^2	1-Aug-14	basal area, calculated from circumference at breast height	Fundo_0022_basal area, calculated from circumference at breast height_2014
Fundo_0023	diameter at breast height	4.456338407	m	1-Aug-14	diameter at breast height	Fundo_0023_diameter at breast height_2014
Fundo_0023	diameter at breast height	4.933803236	m	6-Aug-10	diameter at breast height	Fundo_0023_diameter at breast height_2010
Fundo_0023	diameter at breast height	4.456338407	m	17-Jul-06	diameter at breast height	Fundo_0023_diameter at breast height_2006
Fundo_0023	basal area, calculated from circumference at breast height	0.001559718	m^2	1-Aug-14	basal area, calculated from circumference at breast height	Fundo_0023_basal area, calculated from circumference at breast height_2014
Fundo_0023	basal area, calculated from circumference at breast height	0.001911849	m^2	6-Aug-10	basal area, calculated from circumference at breast height	Fundo_0023_basal area, calculated from circumference at breast height_2010
Fundo_0023	basal area, calculated from circumference at breast height	0.001559718	m^2	17-Jul-06	basal area, calculated from circumference at breast height	Fundo_0023_basal area, calculated from circumference at breast height_2006
Fundo_0024	diameter at breast height	5.411268065	m	1-Aug-14	diameter at breast height	Fundo_0024_diameter at breast height_2014
Fundo_0024	diameter at breast height	5.729577951	m	17-Jul-06	diameter at breast height	Fundo_0024_diameter at breast height_2006
Fundo_0024	diameter at breast height	5.888732894	m	6-Aug-10	diameter at breast height	Fundo_0024_diameter at breast height_2010
Fundo_0024	basal area, calculated from circumference at breast height	0.002299789	m^2	1-Aug-14	basal area, calculated from circumference at breast height	Fundo_0024_basal area, calculated from circumference at breast height_2014
Fundo_0024	basal area, calculated from circumference at breast height	0.00257831	m^2	17-Jul-06	basal area, calculated from circumference at breast height	Fundo_0024_basal area, calculated from circumference at breast height_2006
Fundo_0024	basal area, calculated from circumference at breast height	0.002723539	m^2	6-Aug-10	basal area, calculated from circumference at breast height	Fundo_0024_basal area, calculated from circumference at breast height_2010
Fundo_0025	diameter at breast height	7.957747155	m	17-Jul-06	diameter at breast height	Fundo_0025_diameter at breast height_2006
Fundo_0025	diameter at breast height	9.040000768	m	6-Aug-10	diameter at breast height	Fundo_0025_diameter at breast height_2010
Fundo_0025	basal area, calculated from circumference at breast height	0.004973592	m^2	17-Jul-06	basal area, calculated from circumference at breast height	Fundo_0025_basal area, calculated from circumference at breast height_2006
Fundo_0025	basal area, calculated from circumference at breast height	0.006418401	m^2	6-Aug-10	basal area, calculated from circumference at breast height	Fundo_0025_basal area, calculated from circumference at breast height_2010
Fundo_0026	diameter at breast height	5.411268065	m	17-Jul-06	diameter at breast height	Fundo_0026_diameter at breast height_2006
Fundo_0026	diameter at breast height	7.321127382	m	1-Aug-14	diameter at breast height	Fundo_0026_diameter at breast height_2014
Fundo_0026	diameter at breast height	7.512113314	m	6-Aug-10	diameter at breast height	Fundo_0026_diameter at breast height_2010
Fundo_0026	basal area, calculated from circumference at breast height	0.002299789	m^2	17-Jul-06	basal area, calculated from circumference at breast height	Fundo_0026_basal area, calculated from circumference at breast height_2006
Fundo_0026	basal area, calculated from circumference at breast height	0.004209648	m^2	1-Aug-14	basal area, calculated from circumference at breast height	Fundo_0026_basal area, calculated from circumference at breast height_2014
Fundo_0026	basal area, calculated from circumference at breast height	0.004432147	m^2	6-Aug-10	basal area, calculated from circumference at breast height	Fundo_0026_basal area, calculated from circumference at breast height_2010
Fundo_0027	diameter at breast height	3.342253805	m	17-Jul-06	diameter at breast height	Fundo_0027_diameter at breast height_2006
Fundo_0027	diameter at breast height	3.819718634	m	6-Aug-10	diameter at breast height	Fundo_0027_diameter at breast height_2010
Fundo_0027	diameter at breast height	3.819718634	m	1-Aug-14	diameter at breast height	Fundo_0027_diameter at breast height_2014
Fundo_0027	basal area, calculated from circumference at breast height	0.000877342	m^2	17-Jul-06	basal area, calculated from circumference at breast height	Fundo_0027_basal area, calculated from circumference at breast height_2006
Fundo_0027	basal area, calculated from circumference at breast height	0.001145916	m^2	6-Aug-10	basal area, calculated from circumference at breast height	Fundo_0027_basal area, calculated from circumference at breast height_2010
Fundo_0027	basal area, calculated from circumference at breast height	0.001145916	m^2	1-Aug-14	basal area, calculated from circumference at breast height	Fundo_0027_basal area, calculated from circumference at breast height_2014
Fundo_0028	diameter at breast height	5.729577951	m	17-Jul-06	diameter at breast height	Fundo_0028_diameter at breast height_2006
Fundo_0028	diameter at breast height	7.480282325	m	6-Aug-10	diameter at breast height	Fundo_0028_diameter at breast height_2010
Fundo_0028	diameter at breast height	8.594366927	m	1-Aug-14	diameter at breast height	Fundo_0028_diameter at breast height_2014
Fundo_0028	basal area, calculated from circumference at breast height	0.00257831	m^2	17-Jul-06	basal area, calculated from circumference at breast height	Fundo_0028_basal area, calculated from circumference at breast height_2006
Fundo_0028	basal area, calculated from circumference at breast height	0.004394666	m^2	6-Aug-10	basal area, calculated from circumference at breast height	Fundo_0028_basal area, calculated from circumference at breast height_2010
Fundo_0028	basal area, calculated from circumference at breast height	0.005801198	m^2	1-Aug-14	basal area, calculated from circumference at breast height	Fundo_0028_basal area, calculated from circumference at breast height_2014
Fundo_0029	diameter at breast height	4.13802852	m	1-Aug-14	diameter at breast height	Fundo_0029_diameter at breast height_2014
Fundo_0029	diameter at breast height	4.456338407	m	17-Jul-06	diameter at breast height	Fundo_0029_diameter at breast height_2006
Fundo_0029	diameter at breast height	5.029296202	m	6-Aug-10	diameter at breast height	Fundo_0029_diameter at breast height_2010
Fundo_0029	basal area, calculated from circumference at breast height	0.001344859	m^2	1-Aug-14	basal area, calculated from circumference at breast height	Fundo_0029_basal area, calculated from circumference at breast height_2014
Fundo_0029	basal area, calculated from circumference at breast height	0.001559718	m^2	17-Jul-06	basal area, calculated from circumference at breast height	Fundo_0029_basal area, calculated from circumference at breast height_2006
Fundo_0029	basal area, calculated from circumference at breast height	0.001986572	m^2	6-Aug-10	basal area, calculated from circumference at breast height	Fundo_0029_basal area, calculated from circumference at breast height_2010
Fundo_0030	diameter at breast height	9.230986699	m	17-Jul-06	diameter at breast height	Fundo_0030_diameter at breast height_2006
Fundo_0030	diameter at breast height	10.18591636	m	6-Aug-10	diameter at breast height	Fundo_0030_diameter at breast height_2010
Fundo_0030	diameter at breast height	10.50422624	m	1-Aug-14	diameter at breast height	Fundo_0030_diameter at breast height_2014
Fundo_0030	basal area, calculated from circumference at breast height	0.006692465	m^2	17-Jul-06	basal area, calculated from circumference at breast height	Fundo_0030_basal area, calculated from circumference at breast height_2006
Fundo_0030	basal area, calculated from circumference at breast height	0.008148733	m^2	6-Aug-10	basal area, calculated from circumference at breast height	Fundo_0030_basal area, calculated from circumference at breast height_2010
Fundo_0030	basal area, calculated from circumference at breast height	0.008665987	m^2	1-Aug-14	basal area, calculated from circumference at breast height	Fundo_0030_basal area, calculated from circumference at breast height_2014
Fundo_0031	diameter at breast height	10.50422624	m	17-Jul-06	diameter at breast height	Fundo_0031_diameter at breast height_2006
Fundo_0031	diameter at breast height	14.76957872	m	6-Aug-10	diameter at breast height	Fundo_0031_diameter at breast height_2010
Fundo_0031	diameter at breast height	17.18873385	m	1-Aug-14	diameter at breast height	Fundo_0031_diameter at breast height_2014
Fundo_0031	basal area, calculated from circumference at breast height	0.008665987	m^2	17-Jul-06	basal area, calculated from circumference at breast height	Fundo_0031_basal area, calculated from circumference at breast height_2006
Fundo_0031	basal area, calculated from circumference at breast height	0.017132711	m^2	6-Aug-10	basal area, calculated from circumference at breast height	Fundo_0031_basal area, calculated from circumference at breast height_2010
Fundo_0031	basal area, calculated from circumference at breast height	0.023204791	m^2	1-Aug-14	basal area, calculated from circumference at breast height	Fundo_0031_basal area, calculated from circumference at breast height_2014
Fundo_0032	diameter at breast height	4.13802852	m	17-Jul-06	diameter at breast height	Fundo_0032_diameter at breast height_2006
Fundo_0032	diameter at breast height	4.424507418	m	6-Aug-10	diameter at breast height	Fundo_0032_diameter at breast height_2010
Fundo_0032	diameter at breast height	4.424507418	m	1-Aug-14	diameter at breast height	Fundo_0032_diameter at breast height_2014
Fundo_0032	basal area, calculated from circumference at breast height	0.001344859	m^2	17-Jul-06	basal area, calculated from circumference at breast height	Fundo_0032_basal area, calculated from circumference at breast height_2006
Fundo_0032	basal area, calculated from circumference at breast height	0.001537516	m^2	6-Aug-10	basal area, calculated from circumference at breast height	Fundo_0032_basal area, calculated from circumference at breast height_2010
Fundo_0032	basal area, calculated from circumference at breast height	0.001537516	m^2	1-Aug-14	basal area, calculated from circumference at breast height	Fundo_0032_basal area, calculated from circumference at breast height_2014
Fundo_0033	diameter at breast height	8.594366927	m	1-Aug-14	diameter at breast height	Fundo_0033_diameter at breast height_2014
Fundo_0033	diameter at breast height	8.880845825	m	6-Aug-10	diameter at breast height	Fundo_0033_diameter at breast height_2010
Fundo_0033	diameter at breast height	9.696703482	m	17-Jul-06	diameter at breast height	Fundo_0033_diameter at breast height_2006
Fundo_0033	basal area, calculated from circumference at breast height	0.005801198	m^2	1-Aug-14	basal area, calculated from circumference at breast height	Fundo_0033_basal area, calculated from circumference at breast height_2014
Fundo_0033	basal area, calculated from circumference at breast height	0.00619439	m^2	6-Aug-10	basal area, calculated from circumference at breast height	Fundo_0033_basal area, calculated from circumference at breast height_2010
Fundo_0033	basal area, calculated from circumference at breast height	0.007384789	m^2	17-Jul-06	basal area, calculated from circumference at breast height	Fundo_0033_basal area, calculated from circumference at breast height_2006
Fundo_0034	diameter at breast height	4.774648293	m	17-Jul-06	diameter at breast height	Fundo_0034_diameter at breast height_2006
Fundo_0034	diameter at breast height	6.270704758	m	6-Aug-10	diameter at breast height	Fundo_0034_diameter at breast height_2010
Fundo_0034	diameter at breast height	6.939155519	m	1-Aug-14	diameter at breast height	Fundo_0034_diameter at breast height_2014
Fundo_0034	basal area, calculated from circumference at breast height	0.001790493	m^2	17-Jul-06	basal area, calculated from circumference at breast height	Fundo_0034_basal area, calculated from circumference at breast height_2006
Fundo_0034	basal area, calculated from circumference at breast height	0.003088322	m^2	6-Aug-10	basal area, calculated from circumference at breast height	Fundo_0034_basal area, calculated from circumference at breast height_2010
Fundo_0034	basal area, calculated from circumference at breast height	0.00378184	m^2	1-Aug-14	basal area, calculated from circumference at breast height	Fundo_0034_basal area, calculated from circumference at breast height_2014
Fundo_0035	diameter at breast height	3.501408748	m	17-Jul-06	diameter at breast height	Fundo_0035_diameter at breast height_2006
Fundo_0035	diameter at breast height	4.72666066	m	1-Aug-14	diameter at breast height	Fundo_0035_diameter at breast height_2014
Fundo_0035	diameter at breast height	4.762749898	m	6-Aug-10	diameter at breast height	Fundo_0035_diameter at breast height_2010
Fundo_0035	basal area, calculated from circumference at breast height	0.000962887	m^2	17-Jul-06	basal area, calculated from circumference at breast height	Fundo_0035_basal area, calculated from circumference at breast height_2006
Fundo_0035	basal area, calculated from circumference at breast height	0.001754683	m^2	1-Aug-14	basal area, calculated from circumference at breast height	Fundo_0035_basal area, calculated from circumference at breast height_2014
Fundo_0035	basal area, calculated from circumference at breast height	0.00178158	m^2	6-Aug-10	basal area, calculated from circumference at breast height	Fundo_0035_basal area, calculated from circumference at breast height_2010
Fundo_0036	diameter at breast height	4.647324338	m	6-Aug-10	diameter at breast height	Fundo_0036_diameter at breast height_2010
Fundo_0036	diameter at breast height	4.774648293	m	1-Aug-14	diameter at breast height	Fundo_0036_diameter at breast height_2014
Fundo_0036	diameter at breast height	5.092958179	m	17-Jul-06	diameter at breast height	Fundo_0036_diameter at breast height_2006
Fundo_0036	basal area, calculated from circumference at breast height	0.001696273	m^2	6-Aug-10	basal area, calculated from circumference at breast height	Fundo_0036_basal area, calculated from circumference at breast height_2010
Fundo_0036	basal area, calculated from circumference at breast height	0.001790493	m^2	1-Aug-14	basal area, calculated from circumference at breast height	Fundo_0036_basal area, calculated from circumference at breast height_2014
Fundo_0036	basal area, calculated from circumference at breast height	0.002037183	m^2	17-Jul-06	basal area, calculated from circumference at breast height	Fundo_0036_basal area, calculated from circumference at breast height_2006
Fundo_0037	diameter at breast height	3.21492985	m	1-Aug-14	diameter at breast height	Fundo_0037_diameter at breast height_2014
Fundo_0037	diameter at breast height	3.342253805	m	17-Jul-06	diameter at breast height	Fundo_0037_diameter at breast height_2006
Fundo_0037	diameter at breast height	3.978873577	m	6-Aug-10	diameter at breast height	Fundo_0037_diameter at breast height_2010
Fundo_0037	basal area, calculated from circumference at breast height	0.00081177	m^2	1-Aug-14	basal area, calculated from circumference at breast height	Fundo_0037_basal area, calculated from circumference at breast height_2014
Fundo_0037	basal area, calculated from circumference at breast height	0.000877342	m^2	17-Jul-06	basal area, calculated from circumference at breast height	Fundo_0037_basal area, calculated from circumference at breast height_2006
Fundo_0037	basal area, calculated from circumference at breast height	0.001243398	m^2	6-Aug-10	basal area, calculated from circumference at breast height	Fundo_0037_basal area, calculated from circumference at breast height_2010
Fundo_0038	diameter at breast height	6.68450761	m	17-Jul-06	diameter at breast height	Fundo_0038_diameter at breast height_2006
Fundo_0038	diameter at breast height	7.480282325	m	6-Aug-10	diameter at breast height	Fundo_0038_diameter at breast height_2010
Fundo_0038	diameter at breast height	10.3450713	m	1-Aug-14	diameter at breast height	Fundo_0038_diameter at breast height_2014
Fundo_0038	basal area, calculated from circumference at breast height	0.003509366	m^2	17-Jul-06	basal area, calculated from circumference at breast height	Fundo_0038_basal area, calculated from circumference at breast height_2006
Fundo_0038	basal area, calculated from circumference at breast height	0.004394666	m^2	6-Aug-10	basal area, calculated from circumference at breast height	Fundo_0038_basal area, calculated from circumference at breast height_2010
Fundo_0038	basal area, calculated from circumference at breast height	0.00840537	m^2	1-Aug-14	basal area, calculated from circumference at breast height	Fundo_0038_basal area, calculated from circumference at breast height_2014
Fundo_0040	diameter at breast height	4.13802852	m	17-Jul-06	diameter at breast height	Fundo_0040_diameter at breast height_2006
Fundo_0040	diameter at breast height	5.029296202	m	6-Aug-10	diameter at breast height	Fundo_0040_diameter at breast height_2010
Fundo_0040	diameter at breast height	5.347606088	m	1-Aug-14	diameter at breast height	Fundo_0040_diameter at breast height_2014
Fundo_0040	basal area, calculated from circumference at breast height	0.001344859	m^2	17-Jul-06	basal area, calculated from circumference at breast height	Fundo_0040_basal area, calculated from circumference at breast height_2006
Fundo_0040	basal area, calculated from circumference at breast height	0.001986572	m^2	6-Aug-10	basal area, calculated from circumference at breast height	Fundo_0040_basal area, calculated from circumference at breast height_2010
Fundo_0040	basal area, calculated from circumference at breast height	0.002245995	m^2	1-Aug-14	basal area, calculated from circumference at breast height	Fundo_0040_basal area, calculated from circumference at breast height_2014
Fundo_0041	diameter at breast height	3.310422816	m	1-Aug-14	diameter at breast height	Fundo_0041_diameter at breast height_2014
Fundo_0041	diameter at breast height	3.342253805	m	17-Jul-06	diameter at breast height	Fundo_0041_diameter at breast height_2006
Fundo_0041	diameter at breast height	3.342253805	m	6-Aug-10	diameter at breast height	Fundo_0041_diameter at breast height_2010
Fundo_0041	basal area, calculated from circumference at breast height	0.00086071	m^2	1-Aug-14	basal area, calculated from circumference at breast height	Fundo_0041_basal area, calculated from circumference at breast height_2014
Fundo_0041	basal area, calculated from circumference at breast height	0.000877342	m^2	17-Jul-06	basal area, calculated from circumference at breast height	Fundo_0041_basal area, calculated from circumference at breast height_2006
Fundo_0041	basal area, calculated from circumference at breast height	0.000877342	m^2	6-Aug-10	basal area, calculated from circumference at breast height	Fundo_0041_basal area, calculated from circumference at breast height_2010
Fundo_0042	diameter at breast height	10.82253613	m	17-Jul-06	diameter at breast height	Fundo_0042_diameter at breast height_2006
Fundo_0042	basal area, calculated from circumference at breast height	0.009199156	m^2	17-Jul-06	basal area, calculated from circumference at breast height	Fundo_0042_basal area, calculated from circumference at breast height_2006
Fundo_0043	diameter at breast height	5.252113122	m	17-Jul-06	diameter at breast height	Fundo_0043_diameter at breast height_2006
Fundo_0043	diameter at breast height	5.665915974	m	1-Aug-14	diameter at breast height	Fundo_0043_diameter at breast height_2014
Fundo_0043	diameter at breast height	10.28140932	m	6-Aug-10	diameter at breast height	Fundo_0043_diameter at breast height_2010
Fundo_0043	basal area, calculated from circumference at breast height	0.002166497	m^2	17-Jul-06	basal area, calculated from circumference at breast height	Fundo_0043_basal area, calculated from circumference at breast height_2006
Fundo_0043	basal area, calculated from circumference at breast height	0.002521333	m^2	1-Aug-14	basal area, calculated from circumference at breast height	Fundo_0043_basal area, calculated from circumference at breast height_2014
Fundo_0043	basal area, calculated from circumference at breast height	0.008302238	m^2	6-Aug-10	basal area, calculated from circumference at breast height	Fundo_0043_basal area, calculated from circumference at breast height_2010
Fundo_0044	diameter at breast height	6.207042781	m	17-Jul-06	diameter at breast height	Fundo_0044_diameter at breast height_2006
Fundo_0044	basal area, calculated from circumference at breast height	0.003025933	m^2	17-Jul-06	basal area, calculated from circumference at breast height	Fundo_0044_basal area, calculated from circumference at breast height_2006
Fundo_0045	diameter at breast height	4.933803236	m	17-Jul-06	diameter at breast height	Fundo_0045_diameter at breast height_2006
Fundo_0045	diameter at breast height	5.252113122	m	6-Aug-10	diameter at breast height	Fundo_0045_diameter at breast height_2010
Fundo_0045	diameter at breast height	5.602253997	m	1-Aug-14	diameter at breast height	Fundo_0045_diameter at breast height_2014
Fundo_0045	basal area, calculated from circumference at breast height	0.001911849	m^2	17-Jul-06	basal area, calculated from circumference at breast height	Fundo_0045_basal area, calculated from circumference at breast height_2006
Fundo_0045	basal area, calculated from circumference at breast height	0.002166497	m^2	6-Aug-10	basal area, calculated from circumference at breast height	Fundo_0045_basal area, calculated from circumference at breast height_2010
Fundo_0045	basal area, calculated from circumference at breast height	0.002464992	m^2	1-Aug-14	basal area, calculated from circumference at breast height	Fundo_0045_basal area, calculated from circumference at breast height_2014
Fundo_0046	diameter at breast height	4.774648293	m	17-Jul-06	diameter at breast height	Fundo_0046_diameter at breast height_2006
Fundo_0046	basal area, calculated from circumference at breast height	0.001790493	m^2	17-Jul-06	basal area, calculated from circumference at breast height	Fundo_0046_basal area, calculated from circumference at breast height_2006
Fundo_0047	diameter at breast height	5.092958179	m	17-Jul-06	diameter at breast height	Fundo_0047_diameter at breast height_2006
Fundo_0047	diameter at breast height	5.53859202	m	6-Aug-10	diameter at breast height	Fundo_0047_diameter at breast height_2010
Fundo_0047	diameter at breast height	5.729577951	m	1-Aug-14	diameter at breast height	Fundo_0047_diameter at breast height_2014
Fundo_0047	basal area, calculated from circumference at breast height	0.002037183	m^2	17-Jul-06	basal area, calculated from circumference at breast height	Fundo_0047_basal area, calculated from circumference at breast height_2006
Fundo_0047	basal area, calculated from circumference at breast height	0.002409288	m^2	6-Aug-10	basal area, calculated from circumference at breast height	Fundo_0047_basal area, calculated from circumference at breast height_2010
Fundo_0047	basal area, calculated from circumference at breast height	0.00257831	m^2	1-Aug-14	basal area, calculated from circumference at breast height	Fundo_0047_basal area, calculated from circumference at breast height_2014
Fundo_0048	diameter at breast height	7.357366537	m	17-Jul-06	diameter at breast height	Fundo_0048_diameter at breast height_2006
Fundo_0048	diameter at breast height	8.883640579	m	6-Aug-10	diameter at breast height	Fundo_0048_diameter at breast height_2010
Fundo_0048	diameter at breast height	9.325990781	m	1-Aug-14	diameter at breast height	Fundo_0048_diameter at breast height_2014
Fundo_0048	basal area, calculated from circumference at breast height	0.004251426	m^2	17-Jul-06	basal area, calculated from circumference at breast height	Fundo_0048_basal area, calculated from circumference at breast height_2006
Fundo_0048	basal area, calculated from circumference at breast height	0.006198289	m^2	6-Aug-10	basal area, calculated from circumference at breast height	Fundo_0048_basal area, calculated from circumference at breast height_2010
Fundo_0048	basal area, calculated from circumference at breast height	0.00683093	m^2	1-Aug-14	basal area, calculated from circumference at breast height	Fundo_0048_basal area, calculated from circumference at breast height_2014
Fundo_0051	diameter at breast height	4.61549335	m	17-Jul-06	diameter at breast height	Fundo_0051_diameter at breast height_2006
Fundo_0051	diameter at breast height	5.411268065	m	6-Aug-10	diameter at breast height	Fundo_0051_diameter at breast height_2010
Fundo_0051	diameter at breast height	5.474930042	m	1-Aug-14	diameter at breast height	Fundo_0051_diameter at breast height_2014
Fundo_0051	basal area, calculated from circumference at breast height	0.001673116	m^2	17-Jul-06	basal area, calculated from circumference at breast height	Fundo_0051_basal area, calculated from circumference at breast height_2006
Fundo_0051	basal area, calculated from circumference at breast height	0.002299789	m^2	6-Aug-10	basal area, calculated from circumference at breast height	Fundo_0051_basal area, calculated from circumference at breast height_2010
Fundo_0051	basal area, calculated from circumference at breast height	0.00235422	m^2	1-Aug-14	basal area, calculated from circumference at breast height	Fundo_0051_basal area, calculated from circumference at breast height_2014
Fundo_0052	diameter at breast height	5.092958179	m	17-Jul-06	diameter at breast height	Fundo_0052_diameter at breast height_2006
Fundo_0052	diameter at breast height	5.283944111	m	1-Aug-14	diameter at breast height	Fundo_0052_diameter at breast height_2014
Fundo_0052	diameter at breast height	5.411268065	m	6-Aug-10	diameter at breast height	Fundo_0052_diameter at breast height_2010
Fundo_0052	basal area, calculated from circumference at breast height	0.002037183	m^2	17-Jul-06	basal area, calculated from circumference at breast height	Fundo_0052_basal area, calculated from circumference at breast height_2006
Fundo_0052	basal area, calculated from circumference at breast height	0.002192837	m^2	1-Aug-14	basal area, calculated from circumference at breast height	Fundo_0052_basal area, calculated from circumference at breast height_2014
Fundo_0052	basal area, calculated from circumference at breast height	0.002299789	m^2	6-Aug-10	basal area, calculated from circumference at breast height	Fundo_0052_basal area, calculated from circumference at breast height_2010
Fundo_0053	diameter at breast height	3.628732702	m	1-Aug-14	diameter at breast height	Fundo_0053_diameter at breast height_2014
Fundo_0053	diameter at breast height	3.69239468	m	6-Aug-10	diameter at breast height	Fundo_0053_diameter at breast height_2010
Fundo_0053	diameter at breast height	4.456338407	m	17-Jul-06	diameter at breast height	Fundo_0053_diameter at breast height_2006
Fundo_0053	basal area, calculated from circumference at breast height	0.001034189	m^2	1-Aug-14	basal area, calculated from circumference at breast height	Fundo_0053_basal area, calculated from circumference at breast height_2014
Fundo_0053	basal area, calculated from circumference at breast height	0.001070794	m^2	6-Aug-10	basal area, calculated from circumference at breast height	Fundo_0053_basal area, calculated from circumference at breast height_2010
Fundo_0053	basal area, calculated from circumference at breast height	0.001559718	m^2	17-Jul-06	basal area, calculated from circumference at breast height	Fundo_0053_basal area, calculated from circumference at breast height_2006
Fundo_0054	diameter at breast height	17.18873385	m	17-Jul-06	diameter at breast height	Fundo_0054_diameter at breast height_2006
Fundo_0054	diameter at breast height	17.66619868	m	6-Aug-10	diameter at breast height	Fundo_0054_diameter at breast height_2010
Fundo_0054	diameter at breast height	17.8890156	m	1-Aug-14	diameter at breast height	Fundo_0054_diameter at breast height_2014
Fundo_0054	basal area, calculated from circumference at breast height	0.023204791	m^2	17-Jul-06	basal area, calculated from circumference at breast height	Fundo_0054_basal area, calculated from circumference at breast height_2006
Fundo_0054	basal area, calculated from circumference at breast height	0.024511851	m^2	6-Aug-10	basal area, calculated from circumference at breast height	Fundo_0054_basal area, calculated from circumference at breast height_2010
Fundo_0054	basal area, calculated from circumference at breast height	0.025134067	m^2	1-Aug-14	basal area, calculated from circumference at breast height	Fundo_0054_basal area, calculated from circumference at breast height_2014
Fundo_0055	diameter at breast height	3.819718634	m	17-Jul-06	diameter at breast height	Fundo_0055_diameter at breast height_2006
Fundo_0055	basal area, calculated from circumference at breast height	0.001145916	m^2	17-Jul-06	basal area, calculated from circumference at breast height	Fundo_0055_basal area, calculated from circumference at breast height_2006
Fundo_0056	diameter at breast height	4.297183463	m	17-Jul-06	diameter at breast height	Fundo_0056_diameter at breast height_2006
Fundo_0056	basal area, calculated from circumference at breast height	0.001450299	m^2	17-Jul-06	basal area, calculated from circumference at breast height	Fundo_0056_basal area, calculated from circumference at breast height_2006
Fundo_0057	diameter at breast height	7.957747155	m	17-Jul-06	diameter at breast height	Fundo_0057_diameter at breast height_2006
Fundo_0057	diameter at breast height	8.021409132	m	1-Aug-14	diameter at breast height	Fundo_0057_diameter at breast height_2014
Fundo_0057	diameter at breast height	8.148733086	m	6-Aug-10	diameter at breast height	Fundo_0057_diameter at breast height_2010
Fundo_0057	basal area, calculated from circumference at breast height	0.004973592	m^2	17-Jul-06	basal area, calculated from circumference at breast height	Fundo_0057_basal area, calculated from circumference at breast height_2006
Fundo_0057	basal area, calculated from circumference at breast height	0.005053488	m^2	1-Aug-14	basal area, calculated from circumference at breast height	Fundo_0057_basal area, calculated from circumference at breast height_2014
Fundo_0057	basal area, calculated from circumference at breast height	0.005215189	m^2	6-Aug-10	basal area, calculated from circumference at breast height	Fundo_0057_basal area, calculated from circumference at breast height_2010
Fundo_0058	diameter at breast height	5.570423008	m	17-Jul-06	diameter at breast height	Fundo_0058_diameter at breast height_2006
Fundo_0058	diameter at breast height	5.634084985	m	1-Aug-14	diameter at breast height	Fundo_0058_diameter at breast height_2014
Fundo_0058	diameter at breast height	5.729577951	m	6-Aug-10	diameter at breast height	Fundo_0058_diameter at breast height_2010
Fundo_0058	basal area, calculated from circumference at breast height	0.00243706	m^2	17-Jul-06	basal area, calculated from circumference at breast height	Fundo_0058_basal area, calculated from circumference at breast height_2006
Fundo_0058	basal area, calculated from circumference at breast height	0.002493083	m^2	1-Aug-14	basal area, calculated from circumference at breast height	Fundo_0058_basal area, calculated from circumference at breast height_2014
Fundo_0058	basal area, calculated from circumference at breast height	0.00257831	m^2	6-Aug-10	basal area, calculated from circumference at breast height	Fundo_0058_basal area, calculated from circumference at breast height_2010
Fundo_0059	diameter at breast height	3.660563691	m	1-Aug-14	diameter at breast height	Fundo_0059_diameter at breast height_2014
Fundo_0059	diameter at breast height	3.819718634	m	17-Jul-06	diameter at breast height	Fundo_0059_diameter at breast height_2006
Fundo_0059	diameter at breast height	3.819718634	m	6-Aug-10	diameter at breast height	Fundo_0059_diameter at breast height_2010
Fundo_0059	basal area, calculated from circumference at breast height	0.001052412	m^2	1-Aug-14	basal area, calculated from circumference at breast height	Fundo_0059_basal area, calculated from circumference at breast height_2014
Fundo_0059	basal area, calculated from circumference at breast height	0.001145916	m^2	17-Jul-06	basal area, calculated from circumference at breast height	Fundo_0059_basal area, calculated from circumference at breast height_2006
Fundo_0059	basal area, calculated from circumference at breast height	0.001145916	m^2	6-Aug-10	basal area, calculated from circumference at breast height	Fundo_0059_basal area, calculated from circumference at breast height_2010
Fundo_0060	diameter at breast height	4.297183463	m	17-Jul-06	diameter at breast height	Fundo_0060_diameter at breast height_2006
Fundo_0060	diameter at breast height	4.329014452	m	1-Aug-14	diameter at breast height	Fundo_0060_diameter at breast height_2014
Fundo_0060	diameter at breast height	4.710986316	m	6-Aug-10	diameter at breast height	Fundo_0060_diameter at breast height_2010
Fundo_0060	basal area, calculated from circumference at breast height	0.001450299	m^2	17-Jul-06	basal area, calculated from circumference at breast height	Fundo_0060_basal area, calculated from circumference at breast height_2006
Fundo_0060	basal area, calculated from circumference at breast height	0.001471865	m^2	1-Aug-14	basal area, calculated from circumference at breast height	Fundo_0060_basal area, calculated from circumference at breast height_2014
Fundo_0060	basal area, calculated from circumference at breast height	0.001743065	m^2	6-Aug-10	basal area, calculated from circumference at breast height	Fundo_0060_basal area, calculated from circumference at breast height_2010
Fundo_0061	diameter at breast height	4.297183463	m	17-Jul-06	diameter at breast height	Fundo_0061_diameter at breast height_2006
Fundo_0061	diameter at breast height	4.360845441	m	6-Aug-10	diameter at breast height	Fundo_0061_diameter at breast height_2010
Fundo_0061	basal area, calculated from circumference at breast height	0.001450299	m^2	17-Jul-06	basal area, calculated from circumference at breast height	Fundo_0061_basal area, calculated from circumference at breast height_2006
Fundo_0061	basal area, calculated from circumference at breast height	0.00149359	m^2	6-Aug-10	basal area, calculated from circumference at breast height	Fundo_0061_basal area, calculated from circumference at breast height_2010
Fundo_0062	diameter at breast height	3.819718634	m	17-Jul-06	diameter at breast height	Fundo_0062_diameter at breast height_2006
Fundo_0062	basal area, calculated from circumference at breast height	0.001145916	m^2	17-Jul-06	basal area, calculated from circumference at breast height	Fundo_0062_basal area, calculated from circumference at breast height_2006
Fundo_0063	diameter at breast height	8.912676813	m	17-Jul-06	diameter at breast height	Fundo_0063_diameter at breast height_2006
Fundo_0063	diameter at breast height	8.912676813	m	6-Aug-10	diameter at breast height	Fundo_0063_diameter at breast height_2010
Fundo_0063	diameter at breast height	9.390141642	m	1-Aug-14	diameter at breast height	Fundo_0063_diameter at breast height_2014
Fundo_0063	basal area, calculated from circumference at breast height	0.006238874	m^2	17-Jul-06	basal area, calculated from circumference at breast height	Fundo_0063_basal area, calculated from circumference at breast height_2006
Fundo_0063	basal area, calculated from circumference at breast height	0.006238874	m^2	6-Aug-10	basal area, calculated from circumference at breast height	Fundo_0063_basal area, calculated from circumference at breast height_2010
Fundo_0063	basal area, calculated from circumference at breast height	0.006925229	m^2	1-Aug-14	basal area, calculated from circumference at breast height	Fundo_0063_basal area, calculated from circumference at breast height_2014
Fundo_0064	diameter at breast height	3.978873577	m	17-Jul-06	diameter at breast height	Fundo_0064_diameter at breast height_2006
Fundo_0064	diameter at breast height	4.774648293	m	6-Aug-10	diameter at breast height	Fundo_0064_diameter at breast height_2010
Fundo_0064	diameter at breast height	5.156620156	m	1-Aug-14	diameter at breast height	Fundo_0064_diameter at breast height_2014
Fundo_0064	basal area, calculated from circumference at breast height	0.001243398	m^2	17-Jul-06	basal area, calculated from circumference at breast height	Fundo_0064_basal area, calculated from circumference at breast height_2006
Fundo_0064	basal area, calculated from circumference at breast height	0.001790493	m^2	6-Aug-10	basal area, calculated from circumference at breast height	Fundo_0064_basal area, calculated from circumference at breast height_2010
Fundo_0064	basal area, calculated from circumference at breast height	0.002088431	m^2	1-Aug-14	basal area, calculated from circumference at breast height	Fundo_0064_basal area, calculated from circumference at breast height_2014
Fundo_0065	diameter at breast height	4.456338407	m	17-Jul-06	diameter at breast height	Fundo_0065_diameter at breast height_2006
Fundo_0065	basal area, calculated from circumference at breast height	0.001559718	m^2	17-Jul-06	basal area, calculated from circumference at breast height	Fundo_0065_basal area, calculated from circumference at breast height_2006
Fundo_0066	diameter at breast height	15.43802948	m	6-Aug-10	diameter at breast height	Fundo_0066_diameter at breast height_2010
Fundo_0066	diameter at breast height	16.58394507	m	1-Aug-14	diameter at breast height	Fundo_0066_diameter at breast height_2014
Fundo_0066	diameter at breast height	14.96056465	m	17-Jul-06	diameter at breast height	Fundo_0066_diameter at breast height_2006
Fundo_0066	basal area, calculated from circumference at breast height	0.018718611	m^2	6-Aug-10	basal area, calculated from circumference at breast height	Fundo_0066_basal area, calculated from circumference at breast height_2010
Fundo_0066	basal area, calculated from circumference at breast height	0.021600588	m^2	1-Aug-14	basal area, calculated from circumference at breast height	Fundo_0066_basal area, calculated from circumference at breast height_2014
Fundo_0066	basal area, calculated from circumference at breast height	0.017578663	m^2	17-Jul-06	basal area, calculated from circumference at breast height	Fundo_0066_basal area, calculated from circumference at breast height_2006
Fundo_0067	diameter at breast height	17.18873385	m	17-Jul-06	diameter at breast height	Fundo_0067_diameter at breast height_2006
Fundo_0067	diameter at breast height	17.50704374	m	6-Aug-10	diameter at breast height	Fundo_0067_diameter at breast height_2010
Fundo_0067	basal area, calculated from circumference at breast height	0.023204791	m^2	17-Jul-06	basal area, calculated from circumference at breast height	Fundo_0067_basal area, calculated from circumference at breast height_2006
Fundo_0067	basal area, calculated from circumference at breast height	0.024072185	m^2	6-Aug-10	basal area, calculated from circumference at breast height	Fundo_0067_basal area, calculated from circumference at breast height_2010
Fundo_0068	diameter at breast height	3.183098862	m	17-Jul-06	diameter at breast height	Fundo_0068_diameter at breast height_2006
Fundo_0068	diameter at breast height	3.183098862	m	6-Aug-10	diameter at breast height	Fundo_0068_diameter at breast height_2010
Fundo_0068	basal area, calculated from circumference at breast height	0.000795775	m^2	17-Jul-06	basal area, calculated from circumference at breast height	Fundo_0068_basal area, calculated from circumference at breast height_2006
Fundo_0068	basal area, calculated from circumference at breast height	0.000795775	m^2	6-Aug-10	basal area, calculated from circumference at breast height	Fundo_0068_basal area, calculated from circumference at breast height_2010
Fundo_0069	diameter at breast height	4.13802852	m	17-Jul-06	diameter at breast height	Fundo_0069_diameter at breast height_2006
Fundo_0069	diameter at breast height	4.774648293	m	6-Aug-10	diameter at breast height	Fundo_0069_diameter at breast height_2010
Fundo_0069	diameter at breast height	5.092958179	m	1-Aug-14	diameter at breast height	Fundo_0069_diameter at breast height_2014
Fundo_0069	basal area, calculated from circumference at breast height	0.001344859	m^2	17-Jul-06	basal area, calculated from circumference at breast height	Fundo_0069_basal area, calculated from circumference at breast height_2006
Fundo_0069	basal area, calculated from circumference at breast height	0.001790493	m^2	6-Aug-10	basal area, calculated from circumference at breast height	Fundo_0069_basal area, calculated from circumference at breast height_2010
Fundo_0069	basal area, calculated from circumference at breast height	0.002037183	m^2	1-Aug-14	basal area, calculated from circumference at breast height	Fundo_0069_basal area, calculated from circumference at breast height_2014
Fundo_0070	diameter at breast height	3.501408748	m	17-Jul-06	diameter at breast height	Fundo_0070_diameter at breast height_2006
Fundo_0070	basal area, calculated from circumference at breast height	0.000962887	m^2	17-Jul-06	basal area, calculated from circumference at breast height	Fundo_0070_basal area, calculated from circumference at breast height_2006
Fundo_0071	diameter at breast height	6.047887837	m	17-Jul-06	diameter at breast height	Fundo_0071_diameter at breast height_2006
Fundo_0071	diameter at breast height	6.366197724	m	6-Aug-10	diameter at breast height	Fundo_0071_diameter at breast height_2010
Fundo_0071	diameter at breast height	6.843662553	m	1-Aug-14	diameter at breast height	Fundo_0071_diameter at breast height_2014
Fundo_0071	basal area, calculated from circumference at breast height	0.002872747	m^2	17-Jul-06	basal area, calculated from circumference at breast height	Fundo_0071_basal area, calculated from circumference at breast height_2006
Fundo_0071	basal area, calculated from circumference at breast height	0.003183099	m^2	6-Aug-10	basal area, calculated from circumference at breast height	Fundo_0071_basal area, calculated from circumference at breast height_2010
Fundo_0071	basal area, calculated from circumference at breast height	0.003678469	m^2	1-Aug-14	basal area, calculated from circumference at breast height	Fundo_0071_basal area, calculated from circumference at breast height_2014
Fundo_0072	diameter at breast height	8.594366927	m	17-Jul-06	diameter at breast height	Fundo_0072_diameter at breast height_2006
Fundo_0072	diameter at breast height	10.50422624	m	6-Aug-10	diameter at breast height	Fundo_0072_diameter at breast height_2010
Fundo_0072	diameter at breast height	11.68197282	m	1-Aug-14	diameter at breast height	Fundo_0072_diameter at breast height_2014
Fundo_0072	basal area, calculated from circumference at breast height	0.005801198	m^2	17-Jul-06	basal area, calculated from circumference at breast height	Fundo_0072_basal area, calculated from circumference at breast height_2006
Fundo_0072	basal area, calculated from circumference at breast height	0.008665987	m^2	6-Aug-10	basal area, calculated from circumference at breast height	Fundo_0072_basal area, calculated from circumference at breast height_2010
Fundo_0072	basal area, calculated from circumference at breast height	0.01071821	m^2	1-Aug-14	basal area, calculated from circumference at breast height	Fundo_0072_basal area, calculated from circumference at breast height_2014
Fundo_0073	diameter at breast height	6.047887837	m	17-Jul-06	diameter at breast height	Fundo_0073_diameter at breast height_2006
Fundo_0073	diameter at breast height	6.207042781	m	6-Aug-10	diameter at breast height	Fundo_0073_diameter at breast height_2010
Fundo_0073	basal area, calculated from circumference at breast height	0.002872747	m^2	17-Jul-06	basal area, calculated from circumference at breast height	Fundo_0073_basal area, calculated from circumference at breast height_2006
Fundo_0073	basal area, calculated from circumference at breast height	0.003025933	m^2	6-Aug-10	basal area, calculated from circumference at breast height	Fundo_0073_basal area, calculated from circumference at breast height_2010
Fundo_0074	diameter at breast height	6.68450761	m	17-Jul-06	diameter at breast height	Fundo_0074_diameter at breast height_2006
Fundo_0074	diameter at breast height	7.957747155	m	6-Aug-10	diameter at breast height	Fundo_0074_diameter at breast height_2010
Fundo_0074	diameter at breast height	9.230986699	m	1-Aug-14	diameter at breast height	Fundo_0074_diameter at breast height_2014
Fundo_0074	basal area, calculated from circumference at breast height	0.003509366	m^2	17-Jul-06	basal area, calculated from circumference at breast height	Fundo_0074_basal area, calculated from circumference at breast height_2006
Fundo_0074	basal area, calculated from circumference at breast height	0.004973592	m^2	6-Aug-10	basal area, calculated from circumference at breast height	Fundo_0074_basal area, calculated from circumference at breast height_2010
Fundo_0074	basal area, calculated from circumference at breast height	0.006692465	m^2	1-Aug-14	basal area, calculated from circumference at breast height	Fundo_0074_basal area, calculated from circumference at breast height_2014
Fundo_0076	diameter at breast height	12.38225457	m	6-Aug-10	diameter at breast height	Fundo_0076_diameter at breast height_2010
Fundo_0076	diameter at breast height	12.41408556	m	17-Jul-06	diameter at breast height	Fundo_0076_diameter at breast height_2006
Fundo_0076	basal area, calculated from circumference at breast height	0.012041743	m^2	6-Aug-10	basal area, calculated from circumference at breast height	Fundo_0076_basal area, calculated from circumference at breast height_2010
Fundo_0076	basal area, calculated from circumference at breast height	0.012103733	m^2	17-Jul-06	basal area, calculated from circumference at breast height	Fundo_0076_basal area, calculated from circumference at breast height_2006
Fundo_0077	diameter at breast height	3.342253805	m	17-Jul-06	diameter at breast height	Fundo_0077_diameter at breast height_2006
Fundo_0077	diameter at breast height	3.660563691	m	6-Aug-10	diameter at breast height	Fundo_0077_diameter at breast height_2010
Fundo_0077	diameter at breast height	7.416620348	m	1-Aug-14	diameter at breast height	Fundo_0077_diameter at breast height_2014
Fundo_0077	basal area, calculated from circumference at breast height	0.000877342	m^2	17-Jul-06	basal area, calculated from circumference at breast height	Fundo_0077_basal area, calculated from circumference at breast height_2006
Fundo_0077	basal area, calculated from circumference at breast height	0.001052412	m^2	6-Aug-10	basal area, calculated from circumference at breast height	Fundo_0077_basal area, calculated from circumference at breast height_2010
Fundo_0077	basal area, calculated from circumference at breast height	0.004320181	m^2	1-Aug-14	basal area, calculated from circumference at breast height	Fundo_0077_basal area, calculated from circumference at breast height_2014
Fundo_0078	diameter at breast height	9.867606472	m	17-Jul-06	diameter at breast height	Fundo_0078_diameter at breast height_2006
Fundo_0078	diameter at breast height	11.77746579	m	6-Aug-10	diameter at breast height	Fundo_0078_diameter at breast height_2010
Fundo_0078	diameter at breast height	12.76422644	m	1-Aug-14	diameter at breast height	Fundo_0078_diameter at breast height_2014
Fundo_0078	basal area, calculated from circumference at breast height	0.007647395	m^2	17-Jul-06	basal area, calculated from circumference at breast height	Fundo_0078_basal area, calculated from circumference at breast height_2006
Fundo_0078	basal area, calculated from circumference at breast height	0.010894156	m^2	6-Aug-10	basal area, calculated from circumference at breast height	Fundo_0078_basal area, calculated from circumference at breast height_2010
Fundo_0078	basal area, calculated from circumference at breast height	0.012796137	m^2	1-Aug-14	basal area, calculated from circumference at breast height	Fundo_0078_basal area, calculated from circumference at breast height_2014
Fundo_0079	diameter at breast height	14.46997671	m	6-Aug-10	diameter at breast height	Fundo_0079_diameter at breast height_2010
Fundo_0079	diameter at breast height	12.36092007	m	17-Jul-06	diameter at breast height	Fundo_0079_diameter at breast height_2006
Fundo_0079	basal area, calculated from circumference at breast height	0.016444684	m^2	6-Aug-10	basal area, calculated from circumference at breast height	Fundo_0079_basal area, calculated from circumference at breast height_2010
Fundo_0079	basal area, calculated from circumference at breast height	0.012000283	m^2	17-Jul-06	basal area, calculated from circumference at breast height	Fundo_0079_basal area, calculated from circumference at breast height_2006
Fundo_0080	diameter at breast height	3.819718634	m	17-Jul-06	diameter at breast height	Fundo_0080_diameter at breast height_2006
Fundo_0080	diameter at breast height	4.042535555	m	6-Aug-10	diameter at breast height	Fundo_0080_diameter at breast height_2010
Fundo_0080	basal area, calculated from circumference at breast height	0.001145916	m^2	17-Jul-06	basal area, calculated from circumference at breast height	Fundo_0080_basal area, calculated from circumference at breast height_2006
Fundo_0080	basal area, calculated from circumference at breast height	0.001283505	m^2	6-Aug-10	basal area, calculated from circumference at breast height	Fundo_0080_basal area, calculated from circumference at breast height_2010
Fundo_0081	diameter at breast height	5.570423008	m	17-Jul-06	diameter at breast height	Fundo_0081_diameter at breast height_2006
Fundo_0081	diameter at breast height	5.729577951	m	6-Aug-10	diameter at breast height	Fundo_0081_diameter at breast height_2010
Fundo_0081	basal area, calculated from circumference at breast height	0.00243706	m^2	17-Jul-06	basal area, calculated from circumference at breast height	Fundo_0081_basal area, calculated from circumference at breast height_2006
Fundo_0081	basal area, calculated from circumference at breast height	0.00257831	m^2	6-Aug-10	basal area, calculated from circumference at breast height	Fundo_0081_basal area, calculated from circumference at breast height_2010
Fundo_0082	diameter at breast height	5.092958179	m	17-Jul-06	diameter at breast height	Fundo_0082_diameter at breast height_2006
Fundo_0082	diameter at breast height	5.570423008	m	1-Aug-14	diameter at breast height	Fundo_0082_diameter at breast height_2014
Fundo_0082	diameter at breast height	5.665915974	m	6-Aug-10	diameter at breast height	Fundo_0082_diameter at breast height_2010
Fundo_0082	basal area, calculated from circumference at breast height	0.002037183	m^2	17-Jul-06	basal area, calculated from circumference at breast height	Fundo_0082_basal area, calculated from circumference at breast height_2006
Fundo_0082	basal area, calculated from circumference at breast height	0.00243706	m^2	1-Aug-14	basal area, calculated from circumference at breast height	Fundo_0082_basal area, calculated from circumference at breast height_2014
Fundo_0082	basal area, calculated from circumference at breast height	0.002521333	m^2	6-Aug-10	basal area, calculated from circumference at breast height	Fundo_0082_basal area, calculated from circumference at breast height_2010
Fundo_0083	diameter at breast height	5.252113122	m	6-Aug-10	diameter at breast height	Fundo_0083_diameter at breast height_2010
Fundo_0083	diameter at breast height	5.570423008	m	1-Aug-14	diameter at breast height	Fundo_0083_diameter at breast height_2014
Fundo_0083	diameter at breast height	4.13802852	m	17-Jul-06	diameter at breast height	Fundo_0083_diameter at breast height_2006
Fundo_0083	basal area, calculated from circumference at breast height	0.002166497	m^2	6-Aug-10	basal area, calculated from circumference at breast height	Fundo_0083_basal area, calculated from circumference at breast height_2010
Fundo_0083	basal area, calculated from circumference at breast height	0.00243706	m^2	1-Aug-14	basal area, calculated from circumference at breast height	Fundo_0083_basal area, calculated from circumference at breast height_2014
Fundo_0083	basal area, calculated from circumference at breast height	0.001344859	m^2	17-Jul-06	basal area, calculated from circumference at breast height	Fundo_0083_basal area, calculated from circumference at breast height_2006
Fundo_0084	diameter at breast height	9.040000768	m	6-Aug-10	diameter at breast height	Fundo_0084_diameter at breast height_2010
Fundo_0084	diameter at breast height	9.740282517	m	1-Aug-14	diameter at breast height	Fundo_0084_diameter at breast height_2014
Fundo_0084	diameter at breast height	8.594366927	m	17-Jul-06	diameter at breast height	Fundo_0084_diameter at breast height_2006
Fundo_0084	basal area, calculated from circumference at breast height	0.006418401	m^2	6-Aug-10	basal area, calculated from circumference at breast height	Fundo_0084_basal area, calculated from circumference at breast height_2010
Fundo_0084	basal area, calculated from circumference at breast height	0.007451316	m^2	1-Aug-14	basal area, calculated from circumference at breast height	Fundo_0084_basal area, calculated from circumference at breast height_2014
Fundo_0084	basal area, calculated from circumference at breast height	0.005801198	m^2	17-Jul-06	basal area, calculated from circumference at breast height	Fundo_0084_basal area, calculated from circumference at breast height_2006
Fundo_0086	diameter at breast height	4.61549335	m	17-Jul-06	diameter at breast height	Fundo_0086_diameter at breast height_2006
Fundo_0086	diameter at breast height	5.092958179	m	6-Aug-10	diameter at breast height	Fundo_0086_diameter at breast height_2010
Fundo_0086	diameter at breast height	5.188451145	m	1-Aug-14	diameter at breast height	Fundo_0086_diameter at breast height_2014
Fundo_0086	basal area, calculated from circumference at breast height	0.001673116	m^2	17-Jul-06	basal area, calculated from circumference at breast height	Fundo_0086_basal area, calculated from circumference at breast height_2006
Fundo_0086	basal area, calculated from circumference at breast height	0.002037183	m^2	6-Aug-10	basal area, calculated from circumference at breast height	Fundo_0086_basal area, calculated from circumference at breast height_2010
Fundo_0086	basal area, calculated from circumference at breast height	0.002114294	m^2	1-Aug-14	basal area, calculated from circumference at breast height	Fundo_0086_basal area, calculated from circumference at breast height_2014
Fundo_0087	diameter at breast height	3.183098862	m	17-Jul-06	diameter at breast height	Fundo_0087_diameter at breast height_2006
Fundo_0087	basal area, calculated from circumference at breast height	0.000795775	m^2	17-Jul-06	basal area, calculated from circumference at breast height	Fundo_0087_basal area, calculated from circumference at breast height_2006
Fundo_0088	diameter at breast height	15.16237995	m	17-Jul-06	diameter at breast height	Fundo_0088_diameter at breast height_2006
Fundo_0088	diameter at breast height	14.64571425	m	6-Aug-10	diameter at breast height	Fundo_0088_diameter at breast height_2010
Fundo_0088	diameter at breast height	15.28431136	m	1-Aug-14	diameter at breast height	Fundo_0088_diameter at breast height_2014
Fundo_0088	basal area, calculated from circumference at breast height	0.018056128	m^2	17-Jul-06	basal area, calculated from circumference at breast height	Fundo_0088_basal area, calculated from circumference at breast height_2006
Fundo_0088	basal area, calculated from circumference at breast height	0.016846551	m^2	6-Aug-10	basal area, calculated from circumference at breast height	Fundo_0088_basal area, calculated from circumference at breast height_2010
Fundo_0088	basal area, calculated from circumference at breast height	0.0183477	m^2	1-Aug-14	basal area, calculated from circumference at breast height	Fundo_0088_basal area, calculated from circumference at breast height_2014
Fundo_0089	diameter at breast height	10.50422624	m	6-Aug-10	diameter at breast height	Fundo_0089_diameter at breast height_2010
Fundo_0089	diameter at breast height	10.79070514	m	1-Aug-14	diameter at breast height	Fundo_0089_diameter at breast height_2014
Fundo_0089	diameter at breast height	17.87360322	m	17-Jul-06	diameter at breast height	Fundo_0089_diameter at breast height_2006
Fundo_0089	basal area, calculated from circumference at breast height	0.008665987	m^2	6-Aug-10	basal area, calculated from circumference at breast height	Fundo_0089_basal area, calculated from circumference at breast height_2010
Fundo_0089	basal area, calculated from circumference at breast height	0.009145123	m^2	1-Aug-14	basal area, calculated from circumference at breast height	Fundo_0089_basal area, calculated from circumference at breast height_2014
Fundo_0089	basal area, calculated from circumference at breast height	0.025090777	m^2	17-Jul-06	basal area, calculated from circumference at breast height	Fundo_0089_basal area, calculated from circumference at breast height_2006
Fundo_0090	diameter at breast height	5.092958179	m	17-Jul-06	diameter at breast height	Fundo_0090_diameter at breast height_2006
Fundo_0090	diameter at breast height	7.225634416	m	6-Aug-10	diameter at breast height	Fundo_0090_diameter at breast height_2010
Fundo_0090	diameter at breast height	8.53070495	m	1-Aug-14	diameter at breast height	Fundo_0090_diameter at breast height_2014
Fundo_0090	basal area, calculated from circumference at breast height	0.002037183	m^2	17-Jul-06	basal area, calculated from circumference at breast height	Fundo_0090_basal area, calculated from circumference at breast height_2006
Fundo_0090	basal area, calculated from circumference at breast height	0.004100548	m^2	6-Aug-10	basal area, calculated from circumference at breast height	Fundo_0090_basal area, calculated from circumference at breast height_2010
Fundo_0090	basal area, calculated from circumference at breast height	0.005715572	m^2	1-Aug-14	basal area, calculated from circumference at breast height	Fundo_0090_basal area, calculated from circumference at breast height_2014
Fundo_0091	diameter at breast height	5.252113122	m	17-Jul-06	diameter at breast height	Fundo_0091_diameter at breast height_2006
Fundo_0091	diameter at breast height	5.825070917	m	6-Aug-10	diameter at breast height	Fundo_0091_diameter at breast height_2010
Fundo_0091	diameter at breast height	6.493521678	m	1-Aug-14	diameter at breast height	Fundo_0091_diameter at breast height_2014
Fundo_0091	basal area, calculated from circumference at breast height	0.002166497	m^2	17-Jul-06	basal area, calculated from circumference at breast height	Fundo_0091_basal area, calculated from circumference at breast height_2006
Fundo_0091	basal area, calculated from circumference at breast height	0.00266497	m^2	6-Aug-10	basal area, calculated from circumference at breast height	Fundo_0091_basal area, calculated from circumference at breast height_2010
Fundo_0091	basal area, calculated from circumference at breast height	0.003311696	m^2	1-Aug-14	basal area, calculated from circumference at breast height	Fundo_0091_basal area, calculated from circumference at breast height_2014
Fundo_0092	diameter at breast height	7.161972439	m	17-Jul-06	diameter at breast height	Fundo_0092_diameter at breast height_2006
Fundo_0092	diameter at breast height	7.161972439	m	6-Aug-10	diameter at breast height	Fundo_0092_diameter at breast height_2010
Fundo_0092	diameter at breast height	7.257465405	m	1-Aug-14	diameter at breast height	Fundo_0092_diameter at breast height_2014
Fundo_0092	basal area, calculated from circumference at breast height	0.004028609	m^2	17-Jul-06	basal area, calculated from circumference at breast height	Fundo_0092_basal area, calculated from circumference at breast height_2006
Fundo_0092	basal area, calculated from circumference at breast height	0.004028609	m^2	6-Aug-10	basal area, calculated from circumference at breast height	Fundo_0092_basal area, calculated from circumference at breast height_2010
Fundo_0092	basal area, calculated from circumference at breast height	0.004136755	m^2	1-Aug-14	basal area, calculated from circumference at breast height	Fundo_0092_basal area, calculated from circumference at breast height_2014
Fundo_0093	diameter at breast height	4.13802852	m	17-Jul-06	diameter at breast height	Fundo_0093_diameter at breast height_2006
Fundo_0093	diameter at breast height	4.392676429	m	6-Aug-10	diameter at breast height	Fundo_0093_diameter at breast height_2010
Fundo_0093	diameter at breast height	4.61549335	m	1-Aug-14	diameter at breast height	Fundo_0093_diameter at breast height_2014
Fundo_0093	basal area, calculated from circumference at breast height	0.001344859	m^2	17-Jul-06	basal area, calculated from circumference at breast height	Fundo_0093_basal area, calculated from circumference at breast height_2006
Fundo_0093	basal area, calculated from circumference at breast height	0.001515473	m^2	6-Aug-10	basal area, calculated from circumference at breast height	Fundo_0093_basal area, calculated from circumference at breast height_2010
Fundo_0093	basal area, calculated from circumference at breast height	0.001673116	m^2	1-Aug-14	basal area, calculated from circumference at breast height	Fundo_0093_basal area, calculated from circumference at breast height_2014
Fundo_0094	diameter at breast height	11.10901503	m	6-Aug-10	diameter at breast height	Fundo_0094_diameter at breast height_2010
Fundo_0094	diameter at breast height	11.14084602	m	17-Jul-06	diameter at breast height	Fundo_0094_diameter at breast height_2006
Fundo_0094	diameter at breast height	11.55464887	m	1-Aug-14	diameter at breast height	Fundo_0094_diameter at breast height_2014
Fundo_0094	basal area, calculated from circumference at breast height	0.009692616	m^2	6-Aug-10	basal area, calculated from circumference at breast height	Fundo_0094_basal area, calculated from circumference at breast height_2010
Fundo_0094	basal area, calculated from circumference at breast height	0.00974824	m^2	17-Jul-06	basal area, calculated from circumference at breast height	Fundo_0094_basal area, calculated from circumference at breast height_2006
Fundo_0094	basal area, calculated from circumference at breast height	0.010485844	m^2	1-Aug-14	basal area, calculated from circumference at breast height	Fundo_0094_basal area, calculated from circumference at breast height_2014
Fundo_0095	diameter at breast height	4.870141259	m	6-Aug-10	diameter at breast height	Fundo_0095_diameter at breast height_2010
Fundo_0095	diameter at breast height	4.870141259	m	1-Aug-14	diameter at breast height	Fundo_0095_diameter at breast height_2014
Fundo_0095	diameter at breast height	4.933803236	m	17-Jul-06	diameter at breast height	Fundo_0095_diameter at breast height_2006
Fundo_0095	basal area, calculated from circumference at breast height	0.001862829	m^2	6-Aug-10	basal area, calculated from circumference at breast height	Fundo_0095_basal area, calculated from circumference at breast height_2010
Fundo_0095	basal area, calculated from circumference at breast height	0.001862829	m^2	1-Aug-14	basal area, calculated from circumference at breast height	Fundo_0095_basal area, calculated from circumference at breast height_2014
Fundo_0095	basal area, calculated from circumference at breast height	0.001911849	m^2	17-Jul-06	basal area, calculated from circumference at breast height	Fundo_0095_basal area, calculated from circumference at breast height_2006
Fundo_0097	diameter at breast height	6.366197724	m	17-Jul-06	diameter at breast height	Fundo_0097_diameter at breast height_2006
Fundo_0097	diameter at breast height	6.652676621	m	1-Aug-14	diameter at breast height	Fundo_0097_diameter at breast height_2014
Fundo_0097	diameter at breast height	6.68450761	m	6-Aug-10	diameter at breast height	Fundo_0097_diameter at breast height_2010
Fundo_0097	basal area, calculated from circumference at breast height	0.003183099	m^2	17-Jul-06	basal area, calculated from circumference at breast height	Fundo_0097_basal area, calculated from circumference at breast height_2006
Fundo_0097	basal area, calculated from circumference at breast height	0.003476024	m^2	1-Aug-14	basal area, calculated from circumference at breast height	Fundo_0097_basal area, calculated from circumference at breast height_2014
Fundo_0097	basal area, calculated from circumference at breast height	0.003509366	m^2	6-Aug-10	basal area, calculated from circumference at breast height	Fundo_0097_basal area, calculated from circumference at breast height_2010
Fundo_0098	diameter at breast height	4.774648293	m	17-Jul-06	diameter at breast height	Fundo_0098_diameter at breast height_2006
Fundo_0098	diameter at breast height	4.870141259	m	6-Aug-10	diameter at breast height	Fundo_0098_diameter at breast height_2010
Fundo_0098	diameter at breast height	5.092958179	m	1-Aug-14	diameter at breast height	Fundo_0098_diameter at breast height_2014
Fundo_0098	basal area, calculated from circumference at breast height	0.001790493	m^2	17-Jul-06	basal area, calculated from circumference at breast height	Fundo_0098_basal area, calculated from circumference at breast height_2006
Fundo_0098	basal area, calculated from circumference at breast height	0.001862829	m^2	6-Aug-10	basal area, calculated from circumference at breast height	Fundo_0098_basal area, calculated from circumference at breast height_2010
Fundo_0098	basal area, calculated from circumference at breast height	0.002037183	m^2	1-Aug-14	basal area, calculated from circumference at breast height	Fundo_0098_basal area, calculated from circumference at breast height_2014
Fundo_0100	diameter at breast height	4.074366543	m	1-Aug-14	diameter at breast height	Fundo_0100_diameter at breast height_2014
Fundo_0100	diameter at breast height	4.392676429	m	6-Aug-10	diameter at breast height	Fundo_0100_diameter at breast height_2010
Fundo_0100	diameter at breast height	4.456338407	m	17-Jul-06	diameter at breast height	Fundo_0100_diameter at breast height_2006
Fundo_0100	basal area, calculated from circumference at breast height	0.001303797	m^2	1-Aug-14	basal area, calculated from circumference at breast height	Fundo_0100_basal area, calculated from circumference at breast height_2014
Fundo_0100	basal area, calculated from circumference at breast height	0.001515473	m^2	6-Aug-10	basal area, calculated from circumference at breast height	Fundo_0100_basal area, calculated from circumference at breast height_2010
Fundo_0100	basal area, calculated from circumference at breast height	0.001559718	m^2	17-Jul-06	basal area, calculated from circumference at breast height	Fundo_0100_basal area, calculated from circumference at breast height_2006
Fundo_0101	diameter at breast height	6.525352667	m	1-Aug-14	diameter at breast height	Fundo_0101_diameter at breast height_2014
Fundo_0101	diameter at breast height	6.68450761	m	17-Jul-06	diameter at breast height	Fundo_0101_diameter at breast height_2006
Fundo_0101	diameter at breast height	8.116902098	m	6-Aug-10	diameter at breast height	Fundo_0101_diameter at breast height_2010
Fundo_0101	basal area, calculated from circumference at breast height	0.003344243	m^2	1-Aug-14	basal area, calculated from circumference at breast height	Fundo_0101_basal area, calculated from circumference at breast height_2014
Fundo_0101	basal area, calculated from circumference at breast height	0.003509366	m^2	17-Jul-06	basal area, calculated from circumference at breast height	Fundo_0101_basal area, calculated from circumference at breast height_2006
Fundo_0101	basal area, calculated from circumference at breast height	0.005174525	m^2	6-Aug-10	basal area, calculated from circumference at breast height	Fundo_0101_basal area, calculated from circumference at breast height_2010
Fundo_0102	diameter at breast height	14.16478994	m	6-Aug-10	diameter at breast height	Fundo_0102_diameter at breast height_2010
Fundo_0102	diameter at breast height	14.64225476	m	17-Jul-06	diameter at breast height	Fundo_0102_diameter at breast height_2006
Fundo_0102	basal area, calculated from circumference at breast height	0.015758329	m^2	6-Aug-10	basal area, calculated from circumference at breast height	Fundo_0102_basal area, calculated from circumference at breast height_2010
Fundo_0102	basal area, calculated from circumference at breast height	0.016838593	m^2	17-Jul-06	basal area, calculated from circumference at breast height	Fundo_0102_basal area, calculated from circumference at breast height_2006
Fundo_0103	diameter at breast height	5.411268065	m	17-Jul-06	diameter at breast height	Fundo_0103_diameter at breast height_2006
Fundo_0103	diameter at breast height	5.570423008	m	6-Aug-10	diameter at breast height	Fundo_0103_diameter at breast height_2010
Fundo_0103	diameter at breast height	5.793239929	m	1-Aug-14	diameter at breast height	Fundo_0103_diameter at breast height_2014
Fundo_0103	basal area, calculated from circumference at breast height	0.002299789	m^2	17-Jul-06	basal area, calculated from circumference at breast height	Fundo_0103_basal area, calculated from circumference at breast height_2006
Fundo_0103	basal area, calculated from circumference at breast height	0.00243706	m^2	6-Aug-10	basal area, calculated from circumference at breast height	Fundo_0103_basal area, calculated from circumference at breast height_2010
Fundo_0103	basal area, calculated from circumference at breast height	0.002635924	m^2	1-Aug-14	basal area, calculated from circumference at breast height	Fundo_0103_basal area, calculated from circumference at breast height_2014
Fundo_0104	diameter at breast height	8.594366927	m	17-Jul-06	diameter at breast height	Fundo_0104_diameter at breast height_2006
Fundo_0104	diameter at breast height	9.963099438	m	6-Aug-10	diameter at breast height	Fundo_0104_diameter at breast height_2010
Fundo_0104	diameter at breast height	11.33183195	m	1-Aug-14	diameter at breast height	Fundo_0104_diameter at breast height_2014
Fundo_0104	basal area, calculated from circumference at breast height	0.005801198	m^2	17-Jul-06	basal area, calculated from circumference at breast height	Fundo_0104_basal area, calculated from circumference at breast height_2006
Fundo_0104	basal area, calculated from circumference at breast height	0.007796125	m^2	6-Aug-10	basal area, calculated from circumference at breast height	Fundo_0104_basal area, calculated from circumference at breast height_2010
Fundo_0104	basal area, calculated from circumference at breast height	0.01008533	m^2	1-Aug-14	basal area, calculated from circumference at breast height	Fundo_0104_basal area, calculated from circumference at breast height_2014
Fundo_0106	diameter at breast height	3.342253805	m	17-Jul-06	diameter at breast height	Fundo_0106_diameter at breast height_2006
Fundo_0106	diameter at breast height	3.660563691	m	6-Aug-10	diameter at breast height	Fundo_0106_diameter at breast height_2010
Fundo_0106	diameter at breast height	4.010704566	m	1-Aug-14	diameter at breast height	Fundo_0106_diameter at breast height_2014
Fundo_0106	basal area, calculated from circumference at breast height	0.000877342	m^2	17-Jul-06	basal area, calculated from circumference at breast height	Fundo_0106_basal area, calculated from circumference at breast height_2006
Fundo_0106	basal area, calculated from circumference at breast height	0.001052412	m^2	6-Aug-10	basal area, calculated from circumference at breast height	Fundo_0106_basal area, calculated from circumference at breast height_2010
Fundo_0106	basal area, calculated from circumference at breast height	0.001263372	m^2	1-Aug-14	basal area, calculated from circumference at breast height	Fundo_0106_basal area, calculated from circumference at breast height_2014
Fundo_0109	diameter at breast height	11.4591559	m	17-Jul-06	diameter at breast height	Fundo_0109_diameter at breast height_2006
Fundo_0109	basal area, calculated from circumference at breast height	0.01031324	m^2	17-Jul-06	basal area, calculated from circumference at breast height	Fundo_0109_basal area, calculated from circumference at breast height_2006
Fundo_0110	diameter at breast height	3.501408748	m	17-Jul-06	diameter at breast height	Fundo_0110_diameter at breast height_2006
Fundo_0110	diameter at breast height	3.819718634	m	6-Aug-10	diameter at breast height	Fundo_0110_diameter at breast height_2010
Fundo_0110	basal area, calculated from circumference at breast height	0.000962887	m^2	17-Jul-06	basal area, calculated from circumference at breast height	Fundo_0110_basal area, calculated from circumference at breast height_2006
Fundo_0110	basal area, calculated from circumference at breast height	0.001145916	m^2	6-Aug-10	basal area, calculated from circumference at breast height	Fundo_0110_basal area, calculated from circumference at breast height_2010
Fundo_0111	diameter at breast height	12.41408556	m	17-Jul-06	diameter at breast height	Fundo_0111_diameter at breast height_2006
Fundo_0111	diameter at breast height	12.73239545	m	6-Aug-10	diameter at breast height	Fundo_0111_diameter at breast height_2010
Fundo_0111	basal area, calculated from circumference at breast height	0.012103733	m^2	17-Jul-06	basal area, calculated from circumference at breast height	Fundo_0111_basal area, calculated from circumference at breast height_2006
Fundo_0111	basal area, calculated from circumference at breast height	0.012732395	m^2	6-Aug-10	basal area, calculated from circumference at breast height	Fundo_0111_basal area, calculated from circumference at breast height_2010
Fundo_0112	diameter at breast height	9.230986699	m	17-Jul-06	diameter at breast height	Fundo_0112_diameter at breast height_2006
Fundo_0112	basal area, calculated from circumference at breast height	0.006692465	m^2	17-Jul-06	basal area, calculated from circumference at breast height	Fundo_0112_basal area, calculated from circumference at breast height_2006
Fundo_0113	diameter at breast height	9.708451529	m	17-Jul-06	diameter at breast height	Fundo_0113_diameter at breast height_2006
Fundo_0113	diameter at breast height	12.41408556	m	6-Aug-10	diameter at breast height	Fundo_0113_diameter at breast height_2010
Fundo_0113	diameter at breast height	12.73239545	m	1-Aug-14	diameter at breast height	Fundo_0113_diameter at breast height_2014
Fundo_0113	basal area, calculated from circumference at breast height	0.007402694	m^2	17-Jul-06	basal area, calculated from circumference at breast height	Fundo_0113_basal area, calculated from circumference at breast height_2006
Fundo_0113	basal area, calculated from circumference at breast height	0.012103733	m^2	6-Aug-10	basal area, calculated from circumference at breast height	Fundo_0113_basal area, calculated from circumference at breast height_2010
Fundo_0113	basal area, calculated from circumference at breast height	0.012732395	m^2	1-Aug-14	basal area, calculated from circumference at breast height	Fundo_0113_basal area, calculated from circumference at breast height_2014
Fundo_0116	diameter at breast height	4.774648293	m	17-Jul-06	diameter at breast height	Fundo_0116_diameter at breast height_2006
Fundo_0116	diameter at breast height	5.029296202	m	6-Aug-10	diameter at breast height	Fundo_0116_diameter at breast height_2010
Fundo_0116	basal area, calculated from circumference at breast height	0.001790493	m^2	17-Jul-06	basal area, calculated from circumference at breast height	Fundo_0116_basal area, calculated from circumference at breast height_2006
Fundo_0116	basal area, calculated from circumference at breast height	0.001986572	m^2	6-Aug-10	basal area, calculated from circumference at breast height	Fundo_0116_basal area, calculated from circumference at breast height_2010
Fundo_0118	diameter at breast height	10.28983172	m	17-Jul-06	diameter at breast height	Fundo_0118_diameter at breast height_2006
Fundo_0118	diameter at breast height	10.5391341	m	6-Aug-10	diameter at breast height	Fundo_0118_diameter at breast height_2010
Fundo_0118	basal area, calculated from circumference at breast height	0.008315846	m^2	17-Jul-06	basal area, calculated from circumference at breast height	Fundo_0118_basal area, calculated from circumference at breast height_2006
Fundo_0118	basal area, calculated from circumference at breast height	0.00872368	m^2	6-Aug-10	basal area, calculated from circumference at breast height	Fundo_0118_basal area, calculated from circumference at breast height_2010
Fundo_0119	diameter at breast height	8.276057041	m	17-Jul-06	diameter at breast height	Fundo_0119_diameter at breast height_2006
Fundo_0119	basal area, calculated from circumference at breast height	0.005379437	m^2	17-Jul-06	basal area, calculated from circumference at breast height	Fundo_0119_basal area, calculated from circumference at breast height_2006
Fundo_0120	diameter at breast height	3.183098862	m	17-Jul-06	diameter at breast height	Fundo_0120_diameter at breast height_2006
Fundo_0120	diameter at breast height	4.392676429	m	6-Aug-10	diameter at breast height	Fundo_0120_diameter at breast height_2010
Fundo_0120	diameter at breast height	4.965634224	m	1-Aug-14	diameter at breast height	Fundo_0120_diameter at breast height_2014
Fundo_0120	basal area, calculated from circumference at breast height	0.000795775	m^2	17-Jul-06	basal area, calculated from circumference at breast height	Fundo_0120_basal area, calculated from circumference at breast height_2006
Fundo_0120	basal area, calculated from circumference at breast height	0.001515473	m^2	6-Aug-10	basal area, calculated from circumference at breast height	Fundo_0120_basal area, calculated from circumference at breast height_2010
Fundo_0120	basal area, calculated from circumference at breast height	0.001936597	m^2	1-Aug-14	basal area, calculated from circumference at breast height	Fundo_0120_basal area, calculated from circumference at breast height_2014
Fundo_0121	diameter at breast height	13.52817016	m	17-Jul-06	diameter at breast height	Fundo_0121_diameter at breast height_2006
Fundo_0121	basal area, calculated from circumference at breast height	0.014373681	m^2	17-Jul-06	basal area, calculated from circumference at breast height	Fundo_0121_basal area, calculated from circumference at breast height_2006
Fundo_0122	diameter at breast height	6.047887837	m	17-Jul-06	diameter at breast height	Fundo_0122_diameter at breast height_2006
Fundo_0122	diameter at breast height	6.366197724	m	1-Aug-14	diameter at breast height	Fundo_0122_diameter at breast height_2014
Fundo_0122	diameter at breast height	6.525352667	m	6-Aug-10	diameter at breast height	Fundo_0122_diameter at breast height_2010
Fundo_0122	basal area, calculated from circumference at breast height	0.002872747	m^2	17-Jul-06	basal area, calculated from circumference at breast height	Fundo_0122_basal area, calculated from circumference at breast height_2006
Fundo_0122	basal area, calculated from circumference at breast height	0.003183099	m^2	1-Aug-14	basal area, calculated from circumference at breast height	Fundo_0122_basal area, calculated from circumference at breast height_2014
Fundo_0122	basal area, calculated from circumference at breast height	0.003344243	m^2	6-Aug-10	basal area, calculated from circumference at breast height	Fundo_0122_basal area, calculated from circumference at breast height_2010
Fundo_0123	diameter at breast height	9.390141642	m	17-Jul-06	diameter at breast height	Fundo_0123_diameter at breast height_2006
Fundo_0123	diameter at breast height	12.89155039	m	6-Aug-10	diameter at breast height	Fundo_0123_diameter at breast height_2010
Fundo_0123	diameter at breast height	13.36901522	m	1-Aug-14	diameter at breast height	Fundo_0123_diameter at breast height_2014
Fundo_0123	basal area, calculated from circumference at breast height	0.006925229	m^2	17-Jul-06	basal area, calculated from circumference at breast height	Fundo_0123_basal area, calculated from circumference at breast height_2006
Fundo_0123	basal area, calculated from circumference at breast height	0.013052695	m^2	6-Aug-10	basal area, calculated from circumference at breast height	Fundo_0123_basal area, calculated from circumference at breast height_2010
Fundo_0123	basal area, calculated from circumference at breast height	0.014037466	m^2	1-Aug-14	basal area, calculated from circumference at breast height	Fundo_0123_basal area, calculated from circumference at breast height_2014
Fundo_0124	diameter at breast height	15.85330237	m	6-Aug-10	diameter at breast height	Fundo_0124_diameter at breast height_2010
Fundo_0124	diameter at breast height	16.15352894	m	1-Aug-14	diameter at breast height	Fundo_0124_diameter at breast height_2014
Fundo_0124	diameter at breast height	29.33463504	m	17-Jul-06	diameter at breast height	Fundo_0124_diameter at breast height_2006
Fundo_0124	basal area, calculated from circumference at breast height	0.019739192	m^2	6-Aug-10	basal area, calculated from circumference at breast height	Fundo_0124_basal area, calculated from circumference at breast height_2010
Fundo_0124	basal area, calculated from circumference at breast height	0.020493905	m^2	1-Aug-14	basal area, calculated from circumference at breast height	Fundo_0124_basal area, calculated from circumference at breast height_2014
Fundo_0124	basal area, calculated from circumference at breast height	0.067585147	m^2	17-Jul-06	basal area, calculated from circumference at breast height	Fundo_0124_basal area, calculated from circumference at breast height_2006
Fundo_0125	diameter at breast height	6.525352667	m	17-Jul-06	diameter at breast height	Fundo_0125_diameter at breast height_2006
Fundo_0125	diameter at breast height	8.244226052	m	6-Aug-10	diameter at breast height	Fundo_0125_diameter at breast height_2010
Fundo_0125	diameter at breast height	9.167324722	m	1-Aug-14	diameter at breast height	Fundo_0125_diameter at breast height_2014
Fundo_0125	basal area, calculated from circumference at breast height	0.003344243	m^2	17-Jul-06	basal area, calculated from circumference at breast height	Fundo_0125_basal area, calculated from circumference at breast height_2006
Fundo_0125	basal area, calculated from circumference at breast height	0.005338136	m^2	6-Aug-10	basal area, calculated from circumference at breast height	Fundo_0125_basal area, calculated from circumference at breast height_2010
Fundo_0125	basal area, calculated from circumference at breast height	0.006600474	m^2	1-Aug-14	basal area, calculated from circumference at breast height	Fundo_0125_basal area, calculated from circumference at breast height_2014
Fundo_0126	diameter at breast height	6.047887837	m	17-Jul-06	diameter at breast height	Fundo_0126_diameter at breast height_2006
Fundo_0126	diameter at breast height	6.843662553	m	1-Aug-14	diameter at breast height	Fundo_0126_diameter at breast height_2014
Fundo_0126	diameter at breast height	7.002817496	m	6-Aug-10	diameter at breast height	Fundo_0126_diameter at breast height_2010
Fundo_0126	basal area, calculated from circumference at breast height	0.002872747	m^2	17-Jul-06	basal area, calculated from circumference at breast height	Fundo_0126_basal area, calculated from circumference at breast height_2006
Fundo_0126	basal area, calculated from circumference at breast height	0.003678469	m^2	1-Aug-14	basal area, calculated from circumference at breast height	Fundo_0126_basal area, calculated from circumference at breast height_2014
Fundo_0126	basal area, calculated from circumference at breast height	0.00385155	m^2	6-Aug-10	basal area, calculated from circumference at breast height	Fundo_0126_basal area, calculated from circumference at breast height_2010
Fundo_0127	diameter at breast height	3.501408748	m	17-Jul-06	diameter at breast height	Fundo_0127_diameter at breast height_2006
Fundo_0127	diameter at breast height	3.978873577	m	1-Aug-14	diameter at breast height	Fundo_0127_diameter at breast height_2014
Fundo_0127	diameter at breast height	4.169859509	m	6-Aug-10	diameter at breast height	Fundo_0127_diameter at breast height_2010
Fundo_0127	basal area, calculated from circumference at breast height	0.000962887	m^2	17-Jul-06	basal area, calculated from circumference at breast height	Fundo_0127_basal area, calculated from circumference at breast height_2006
Fundo_0127	basal area, calculated from circumference at breast height	0.001243398	m^2	1-Aug-14	basal area, calculated from circumference at breast height	Fundo_0127_basal area, calculated from circumference at breast height_2014
Fundo_0127	basal area, calculated from circumference at breast height	0.001365629	m^2	6-Aug-10	basal area, calculated from circumference at breast height	Fundo_0127_basal area, calculated from circumference at breast height_2010
Fundo_0128	diameter at breast height	10.66338119	m	17-Jul-06	diameter at breast height	Fundo_0128_diameter at breast height_2006
Fundo_0128	basal area, calculated from circumference at breast height	0.008930582	m^2	17-Jul-06	basal area, calculated from circumference at breast height	Fundo_0128_basal area, calculated from circumference at breast height_2006
Fundo_0129	diameter at breast height	15.33513832	m	17-Jul-06	diameter at breast height	Fundo_0129_diameter at breast height_2006
Fundo_0129	diameter at breast height	15.88522609	m	6-Aug-10	diameter at breast height	Fundo_0129_diameter at breast height_2010
Fundo_0129	diameter at breast height	16.13284818	m	1-Aug-14	diameter at breast height	Fundo_0129_diameter at breast height_2014
Fundo_0129	basal area, calculated from circumference at breast height	0.018469931	m^2	17-Jul-06	basal area, calculated from circumference at breast height	Fundo_0129_basal area, calculated from circumference at breast height_2006
Fundo_0129	basal area, calculated from circumference at breast height	0.019818769	m^2	6-Aug-10	basal area, calculated from circumference at breast height	Fundo_0129_basal area, calculated from circumference at breast height_2010
Fundo_0129	basal area, calculated from circumference at breast height	0.020441463	m^2	1-Aug-14	basal area, calculated from circumference at breast height	Fundo_0129_basal area, calculated from circumference at breast height_2014
Fundo_0130	diameter at breast height	5.092958179	m	17-Jul-06	diameter at breast height	Fundo_0130_diameter at breast height_2006
Fundo_0130	basal area, calculated from circumference at breast height	0.002037183	m^2	17-Jul-06	basal area, calculated from circumference at breast height	Fundo_0130_basal area, calculated from circumference at breast height_2006
Fundo_0131	diameter at breast height	3.978873577	m	6-Aug-10	diameter at breast height	Fundo_0131_diameter at breast height_2010
Fundo_0131	diameter at breast height	5.570423008	m	17-Jul-06	diameter at breast height	Fundo_0131_diameter at breast height_2006
Fundo_0131	basal area, calculated from circumference at breast height	0.001243398	m^2	6-Aug-10	basal area, calculated from circumference at breast height	Fundo_0131_basal area, calculated from circumference at breast height_2010
Fundo_0131	basal area, calculated from circumference at breast height	0.00243706	m^2	17-Jul-06	basal area, calculated from circumference at breast height	Fundo_0131_basal area, calculated from circumference at breast height_2006
Fundo_0132	diameter at breast height	4.13802852	m	17-Jul-06	diameter at breast height	Fundo_0132_diameter at breast height_2006
Fundo_0132	diameter at breast height	4.456338407	m	6-Aug-10	diameter at breast height	Fundo_0132_diameter at breast height_2010
Fundo_0132	diameter at breast height	4.933803236	m	1-Aug-14	diameter at breast height	Fundo_0132_diameter at breast height_2014
Fundo_0132	basal area, calculated from circumference at breast height	0.001344859	m^2	17-Jul-06	basal area, calculated from circumference at breast height	Fundo_0132_basal area, calculated from circumference at breast height_2006
Fundo_0132	basal area, calculated from circumference at breast height	0.001559718	m^2	6-Aug-10	basal area, calculated from circumference at breast height	Fundo_0132_basal area, calculated from circumference at breast height_2010
Fundo_0132	basal area, calculated from circumference at breast height	0.001911849	m^2	1-Aug-14	basal area, calculated from circumference at breast height	Fundo_0132_basal area, calculated from circumference at breast height_2014
Fundo_0133	diameter at breast height	4.13802852	m	17-Jul-06	diameter at breast height	Fundo_0133_diameter at breast height_2006
Fundo_0133	diameter at breast height	5.888732894	m	6-Aug-10	diameter at breast height	Fundo_0133_diameter at breast height_2010
Fundo_0133	diameter at breast height	7.161972439	m	1-Aug-14	diameter at breast height	Fundo_0133_diameter at breast height_2014
Fundo_0133	basal area, calculated from circumference at breast height	0.001344859	m^2	17-Jul-06	basal area, calculated from circumference at breast height	Fundo_0133_basal area, calculated from circumference at breast height_2006
Fundo_0133	basal area, calculated from circumference at breast height	0.002723539	m^2	6-Aug-10	basal area, calculated from circumference at breast height	Fundo_0133_basal area, calculated from circumference at breast height_2010
Fundo_0133	basal area, calculated from circumference at breast height	0.004028609	m^2	1-Aug-14	basal area, calculated from circumference at breast height	Fundo_0133_basal area, calculated from circumference at breast height_2014
Fundo_0134	diameter at breast height	5.634084985	m	1-Aug-14	diameter at breast height	Fundo_0134_diameter at breast height_2014
Fundo_0134	diameter at breast height	45.67746867	m	17-Jul-06	diameter at breast height	Fundo_0134_diameter at breast height_2006
Fundo_0134	diameter at breast height	51.24789168	m	6-Aug-10	diameter at breast height	Fundo_0134_diameter at breast height_2010
Fundo_0134	basal area, calculated from circumference at breast height	0.002493083	m^2	1-Aug-14	basal area, calculated from circumference at breast height	Fundo_0134_basal area, calculated from circumference at breast height_2014
Fundo_0134	basal area, calculated from circumference at breast height	0.163867919	m^2	17-Jul-06	basal area, calculated from circumference at breast height	Fundo_0134_basal area, calculated from circumference at breast height_2006
Fundo_0134	basal area, calculated from circumference at breast height	0.206272764	m^2	6-Aug-10	basal area, calculated from circumference at breast height	Fundo_0134_basal area, calculated from circumference at breast height_2010
Fundo_0135	diameter at breast height	7.957747155	m	17-Jul-06	diameter at breast height	Fundo_0135_diameter at breast height_2006
Fundo_0135	diameter at breast height	7.957747155	m	6-Aug-10	diameter at breast height	Fundo_0135_diameter at breast height_2010
Fundo_0135	diameter at breast height	8.244226052	m	1-Aug-14	diameter at breast height	Fundo_0135_diameter at breast height_2014
Fundo_0135	basal area, calculated from circumference at breast height	0.004973592	m^2	17-Jul-06	basal area, calculated from circumference at breast height	Fundo_0135_basal area, calculated from circumference at breast height_2006
Fundo_0135	basal area, calculated from circumference at breast height	0.004973592	m^2	6-Aug-10	basal area, calculated from circumference at breast height	Fundo_0135_basal area, calculated from circumference at breast height_2010
Fundo_0135	basal area, calculated from circumference at breast height	0.005338136	m^2	1-Aug-14	basal area, calculated from circumference at breast height	Fundo_0135_basal area, calculated from circumference at breast height_2014
Fundo_0136	diameter at breast height	6.525352667	m	6-Aug-10	diameter at breast height	Fundo_0136_diameter at breast height_2010
Fundo_0136	diameter at breast height	6.557183655	m	1-Aug-14	diameter at breast height	Fundo_0136_diameter at breast height_2014
Fundo_0136	diameter at breast height	6.047887837	m	17-Jul-06	diameter at breast height	Fundo_0136_diameter at breast height_2006
Fundo_0136	basal area, calculated from circumference at breast height	0.003344243	m^2	6-Aug-10	basal area, calculated from circumference at breast height	Fundo_0136_basal area, calculated from circumference at breast height_2010
Fundo_0136	basal area, calculated from circumference at breast height	0.00337695	m^2	1-Aug-14	basal area, calculated from circumference at breast height	Fundo_0136_basal area, calculated from circumference at breast height_2014
Fundo_0136	basal area, calculated from circumference at breast height	0.002872747	m^2	17-Jul-06	basal area, calculated from circumference at breast height	Fundo_0136_basal area, calculated from circumference at breast height_2006
Fundo_0137	diameter at breast height	13.20986028	m	17-Jul-06	diameter at breast height	Fundo_0137_diameter at breast height_2006
Fundo_0137	diameter at breast height	14.00563499	m	1-Aug-14	diameter at breast height	Fundo_0137_diameter at breast height_2014
Fundo_0137	diameter at breast height	14.10112796	m	6-Aug-10	diameter at breast height	Fundo_0137_diameter at breast height_2010
Fundo_0137	basal area, calculated from circumference at breast height	0.01370523	m^2	17-Jul-06	basal area, calculated from circumference at breast height	Fundo_0137_basal area, calculated from circumference at breast height_2006
Fundo_0137	basal area, calculated from circumference at breast height	0.015406198	m^2	1-Aug-14	basal area, calculated from circumference at breast height	Fundo_0137_basal area, calculated from circumference at breast height_2014
Fundo_0137	basal area, calculated from circumference at breast height	0.015616999	m^2	6-Aug-10	basal area, calculated from circumference at breast height	Fundo_0137_basal area, calculated from circumference at breast height_2010
Fundo_0139	diameter at breast height	3.819718634	m	17-Jul-06	diameter at breast height	Fundo_0139_diameter at breast height_2006
Fundo_0139	diameter at breast height	3.978873577	m	6-Aug-10	diameter at breast height	Fundo_0139_diameter at breast height_2010
Fundo_0139	diameter at breast height	4.13802852	m	1-Aug-14	diameter at breast height	Fundo_0139_diameter at breast height_2014
Fundo_0139	basal area, calculated from circumference at breast height	0.001145916	m^2	17-Jul-06	basal area, calculated from circumference at breast height	Fundo_0139_basal area, calculated from circumference at breast height_2006
Fundo_0139	basal area, calculated from circumference at breast height	0.001243398	m^2	6-Aug-10	basal area, calculated from circumference at breast height	Fundo_0139_basal area, calculated from circumference at breast height_2010
Fundo_0139	basal area, calculated from circumference at breast height	0.001344859	m^2	1-Aug-14	basal area, calculated from circumference at breast height	Fundo_0139_basal area, calculated from circumference at breast height_2014
Fundo_0140	diameter at breast height	5.729577951	m	17-Jul-06	diameter at breast height	Fundo_0140_diameter at breast height_2006
Fundo_0140	diameter at breast height	5.888732894	m	6-Aug-10	diameter at breast height	Fundo_0140_diameter at breast height_2010
Fundo_0140	basal area, calculated from circumference at breast height	0.00257831	m^2	17-Jul-06	basal area, calculated from circumference at breast height	Fundo_0140_basal area, calculated from circumference at breast height_2006
Fundo_0140	basal area, calculated from circumference at breast height	0.002723539	m^2	6-Aug-10	basal area, calculated from circumference at breast height	Fundo_0140_basal area, calculated from circumference at breast height_2010
Fundo_0141	diameter at breast height	3.978873577	m	17-Jul-06	diameter at breast height	Fundo_0141_diameter at breast height_2006
Fundo_0141	diameter at breast height	3.9152116	m	1-Aug-14	diameter at breast height	Fundo_0141_diameter at breast height_2014
Fundo_0141	diameter at breast height	3.978873577	m	6-Aug-10	diameter at breast height	Fundo_0141_diameter at breast height_2010
Fundo_0141	basal area, calculated from circumference at breast height	0.001243398	m^2	17-Jul-06	basal area, calculated from circumference at breast height	Fundo_0141_basal area, calculated from circumference at breast height_2006
Fundo_0141	basal area, calculated from circumference at breast height	0.001203928	m^2	1-Aug-14	basal area, calculated from circumference at breast height	Fundo_0141_basal area, calculated from circumference at breast height_2014
Fundo_0141	basal area, calculated from circumference at breast height	0.001243398	m^2	6-Aug-10	basal area, calculated from circumference at breast height	Fundo_0141_basal area, calculated from circumference at breast height_2010
Fundo_0143	diameter at breast height	7.002817496	m	17-Jul-06	diameter at breast height	Fundo_0143_diameter at breast height_2006
Fundo_0143	diameter at breast height	7.639437268	m	6-Aug-10	diameter at breast height	Fundo_0143_diameter at breast height_2010
Fundo_0143	diameter at breast height	7.734930234	m	1-Aug-14	diameter at breast height	Fundo_0143_diameter at breast height_2014
Fundo_0143	basal area, calculated from circumference at breast height	0.00385155	m^2	17-Jul-06	basal area, calculated from circumference at breast height	Fundo_0143_basal area, calculated from circumference at breast height_2006
Fundo_0143	basal area, calculated from circumference at breast height	0.004583662	m^2	6-Aug-10	basal area, calculated from circumference at breast height	Fundo_0143_basal area, calculated from circumference at breast height_2010
Fundo_0143	basal area, calculated from circumference at breast height	0.00469897	m^2	1-Aug-14	basal area, calculated from circumference at breast height	Fundo_0143_basal area, calculated from circumference at breast height_2014
Fundo_0144	diameter at breast height	3.342253805	m	17-Jul-06	diameter at breast height	Fundo_0144_diameter at breast height_2006
Fundo_0144	diameter at breast height	3.628732702	m	6-Aug-10	diameter at breast height	Fundo_0144_diameter at breast height_2010
Fundo_0144	diameter at breast height	3.819718634	m	1-Aug-14	diameter at breast height	Fundo_0144_diameter at breast height_2014
Fundo_0144	basal area, calculated from circumference at breast height	0.000877342	m^2	17-Jul-06	basal area, calculated from circumference at breast height	Fundo_0144_basal area, calculated from circumference at breast height_2006
Fundo_0144	basal area, calculated from circumference at breast height	0.001034189	m^2	6-Aug-10	basal area, calculated from circumference at breast height	Fundo_0144_basal area, calculated from circumference at breast height_2010
Fundo_0144	basal area, calculated from circumference at breast height	0.001145916	m^2	1-Aug-14	basal area, calculated from circumference at breast height	Fundo_0144_basal area, calculated from circumference at breast height_2014
Fundo_0145	diameter at breast height	6.525352667	m	17-Jul-06	diameter at breast height	Fundo_0145_diameter at breast height_2006
Fundo_0145	diameter at breast height	7.161972439	m	1-Aug-14	diameter at breast height	Fundo_0145_diameter at breast height_2014
Fundo_0145	diameter at breast height	7.257465405	m	6-Aug-10	diameter at breast height	Fundo_0145_diameter at breast height_2010
Fundo_0145	basal area, calculated from circumference at breast height	0.003344243	m^2	17-Jul-06	basal area, calculated from circumference at breast height	Fundo_0145_basal area, calculated from circumference at breast height_2006
Fundo_0145	basal area, calculated from circumference at breast height	0.004028609	m^2	1-Aug-14	basal area, calculated from circumference at breast height	Fundo_0145_basal area, calculated from circumference at breast height_2014
Fundo_0145	basal area, calculated from circumference at breast height	0.004136755	m^2	6-Aug-10	basal area, calculated from circumference at breast height	Fundo_0145_basal area, calculated from circumference at breast height_2010
Fundo_0146	diameter at breast height	3.342253805	m	17-Jul-06	diameter at breast height	Fundo_0146_diameter at breast height_2006
Fundo_0146	diameter at breast height	3.437746771	m	1-Aug-14	diameter at breast height	Fundo_0146_diameter at breast height_2014
Fundo_0146	diameter at breast height	3.501408748	m	6-Aug-10	diameter at breast height	Fundo_0146_diameter at breast height_2010
Fundo_0146	basal area, calculated from circumference at breast height	0.000877342	m^2	17-Jul-06	basal area, calculated from circumference at breast height	Fundo_0146_basal area, calculated from circumference at breast height_2006
Fundo_0146	basal area, calculated from circumference at breast height	0.000928192	m^2	1-Aug-14	basal area, calculated from circumference at breast height	Fundo_0146_basal area, calculated from circumference at breast height_2014
Fundo_0146	basal area, calculated from circumference at breast height	0.000962887	m^2	6-Aug-10	basal area, calculated from circumference at breast height	Fundo_0146_basal area, calculated from circumference at breast height_2010
Fundo_0147	diameter at breast height	4.61549335	m	17-Jul-06	diameter at breast height	Fundo_0147_diameter at breast height_2006
Fundo_0147	diameter at breast height	4.774648293	m	6-Aug-10	diameter at breast height	Fundo_0147_diameter at breast height_2010
Fundo_0147	diameter at breast height	4.901972247	m	1-Aug-14	diameter at breast height	Fundo_0147_diameter at breast height_2014
Fundo_0147	basal area, calculated from circumference at breast height	0.001673116	m^2	17-Jul-06	basal area, calculated from circumference at breast height	Fundo_0147_basal area, calculated from circumference at breast height_2006
Fundo_0147	basal area, calculated from circumference at breast height	0.001790493	m^2	6-Aug-10	basal area, calculated from circumference at breast height	Fundo_0147_basal area, calculated from circumference at breast height_2010
Fundo_0147	basal area, calculated from circumference at breast height	0.001887259	m^2	1-Aug-14	basal area, calculated from circumference at breast height	Fundo_0147_basal area, calculated from circumference at breast height_2014
Fundo_0148	diameter at breast height	4.13802852	m	17-Jul-06	diameter at breast height	Fundo_0148_diameter at breast height_2006
Fundo_0148	basal area, calculated from circumference at breast height	0.001344859	m^2	17-Jul-06	basal area, calculated from circumference at breast height	Fundo_0148_basal area, calculated from circumference at breast height_2006
Fundo_0149	diameter at breast height	3.183098862	m	17-Jul-06	diameter at breast height	Fundo_0149_diameter at breast height_2006
Fundo_0149	basal area, calculated from circumference at breast height	0.000795775	m^2	17-Jul-06	basal area, calculated from circumference at breast height	Fundo_0149_basal area, calculated from circumference at breast height_2006
Fundo_0150	diameter at breast height	7.161972439	m	17-Jul-06	diameter at breast height	Fundo_0150_diameter at breast height_2006
Fundo_0150	diameter at breast height	7.321127382	m	1-Aug-14	diameter at breast height	Fundo_0150_diameter at breast height_2014
Fundo_0150	diameter at breast height	7.480282325	m	6-Aug-10	diameter at breast height	Fundo_0150_diameter at breast height_2010
Fundo_0150	basal area, calculated from circumference at breast height	0.004028609	m^2	17-Jul-06	basal area, calculated from circumference at breast height	Fundo_0150_basal area, calculated from circumference at breast height_2006
Fundo_0150	basal area, calculated from circumference at breast height	0.004209648	m^2	1-Aug-14	basal area, calculated from circumference at breast height	Fundo_0150_basal area, calculated from circumference at breast height_2014
Fundo_0150	basal area, calculated from circumference at breast height	0.004394666	m^2	6-Aug-10	basal area, calculated from circumference at breast height	Fundo_0150_basal area, calculated from circumference at breast height_2010
Fundo_0151	diameter at breast height	10.44056427	m	1-Aug-14	diameter at breast height	Fundo_0151_diameter at breast height_2014
Fundo_0151	diameter at breast height	10.50422624	m	6-Aug-10	diameter at breast height	Fundo_0151_diameter at breast height_2010
Fundo_0151	diameter at breast height	9.867606472	m	17-Jul-06	diameter at breast height	Fundo_0151_diameter at breast height_2006
Fundo_0151	basal area, calculated from circumference at breast height	0.008561263	m^2	1-Aug-14	basal area, calculated from circumference at breast height	Fundo_0151_basal area, calculated from circumference at breast height_2014
Fundo_0151	basal area, calculated from circumference at breast height	0.008665987	m^2	6-Aug-10	basal area, calculated from circumference at breast height	Fundo_0151_basal area, calculated from circumference at breast height_2010
Fundo_0151	basal area, calculated from circumference at breast height	0.007647395	m^2	17-Jul-06	basal area, calculated from circumference at breast height	Fundo_0151_basal area, calculated from circumference at breast height_2006
Fundo_0152	diameter at breast height	4.774648293	m	17-Jul-06	diameter at breast height	Fundo_0152_diameter at breast height_2006
Fundo_0152	basal area, calculated from circumference at breast height	0.001790493	m^2	17-Jul-06	basal area, calculated from circumference at breast height	Fundo_0152_basal area, calculated from circumference at breast height_2006
Fundo_0154	diameter at breast height	8.912676813	m	17-Jul-06	diameter at breast height	Fundo_0154_diameter at breast height_2006
Fundo_0154	diameter at breast height	9.008169779	m	6-Aug-10	diameter at breast height	Fundo_0154_diameter at breast height_2010
Fundo_0154	diameter at breast height	9.230986699	m	1-Aug-14	diameter at breast height	Fundo_0154_diameter at breast height_2014
Fundo_0154	basal area, calculated from circumference at breast height	0.006238874	m^2	17-Jul-06	basal area, calculated from circumference at breast height	Fundo_0154_basal area, calculated from circumference at breast height_2006
Fundo_0154	basal area, calculated from circumference at breast height	0.00637328	m^2	6-Aug-10	basal area, calculated from circumference at breast height	Fundo_0154_basal area, calculated from circumference at breast height_2010
Fundo_0154	basal area, calculated from circumference at breast height	0.006692465	m^2	1-Aug-14	basal area, calculated from circumference at breast height	Fundo_0154_basal area, calculated from circumference at breast height_2014
Fundo_0155	diameter at breast height	8.435211984	m	17-Jul-06	diameter at breast height	Fundo_0155_diameter at breast height_2006
Fundo_0155	diameter at breast height	8.912676813	m	6-Aug-10	diameter at breast height	Fundo_0155_diameter at breast height_2010
Fundo_0155	diameter at breast height	9.390141642	m	1-Aug-14	diameter at breast height	Fundo_0155_diameter at breast height_2014
Fundo_0155	basal area, calculated from circumference at breast height	0.005588328	m^2	17-Jul-06	basal area, calculated from circumference at breast height	Fundo_0155_basal area, calculated from circumference at breast height_2006
Fundo_0155	basal area, calculated from circumference at breast height	0.006238874	m^2	6-Aug-10	basal area, calculated from circumference at breast height	Fundo_0155_basal area, calculated from circumference at breast height_2010
Fundo_0155	basal area, calculated from circumference at breast height	0.006925229	m^2	1-Aug-14	basal area, calculated from circumference at breast height	Fundo_0155_basal area, calculated from circumference at breast height_2014
Fundo_0156	diameter at breast height	4.774648293	m	17-Jul-06	diameter at breast height	Fundo_0156_diameter at breast height_2006
Fundo_0156	diameter at breast height	5.029296202	m	1-Aug-14	diameter at breast height	Fundo_0156_diameter at breast height_2014
Fundo_0156	diameter at breast height	5.411268065	m	6-Aug-10	diameter at breast height	Fundo_0156_diameter at breast height_2010
Fundo_0156	basal area, calculated from circumference at breast height	0.001790493	m^2	17-Jul-06	basal area, calculated from circumference at breast height	Fundo_0156_basal area, calculated from circumference at breast height_2006
Fundo_0156	basal area, calculated from circumference at breast height	0.001986572	m^2	1-Aug-14	basal area, calculated from circumference at breast height	Fundo_0156_basal area, calculated from circumference at breast height_2014
Fundo_0156	basal area, calculated from circumference at breast height	0.002299789	m^2	6-Aug-10	basal area, calculated from circumference at breast height	Fundo_0156_basal area, calculated from circumference at breast height_2010
Fundo_0157	diameter at breast height	3.183098862	m	6-Aug-10	diameter at breast height	Fundo_0157_diameter at breast height_2010
Fundo_0157	diameter at breast height	3.183098862	m	1-Aug-14	diameter at breast height	Fundo_0157_diameter at breast height_2014
Fundo_0157	diameter at breast height	3.183098862	m	17-Jul-06	diameter at breast height	Fundo_0157_diameter at breast height_2006
Fundo_0157	basal area, calculated from circumference at breast height	0.000795775	m^2	6-Aug-10	basal area, calculated from circumference at breast height	Fundo_0157_basal area, calculated from circumference at breast height_2010
Fundo_0157	basal area, calculated from circumference at breast height	0.000795775	m^2	1-Aug-14	basal area, calculated from circumference at breast height	Fundo_0157_basal area, calculated from circumference at breast height_2014
Fundo_0157	basal area, calculated from circumference at breast height	0.000795775	m^2	17-Jul-06	basal area, calculated from circumference at breast height	Fundo_0157_basal area, calculated from circumference at breast height_2006
Fundo_0158	diameter at breast height	10.3450713	m	17-Jul-06	diameter at breast height	Fundo_0158_diameter at breast height_2006
Fundo_0158	diameter at breast height	10.50422624	m	6-Aug-10	diameter at breast height	Fundo_0158_diameter at breast height_2010
Fundo_0158	diameter at breast height	10.82253613	m	1-Aug-14	diameter at breast height	Fundo_0158_diameter at breast height_2014
Fundo_0158	basal area, calculated from circumference at breast height	0.00840537	m^2	17-Jul-06	basal area, calculated from circumference at breast height	Fundo_0158_basal area, calculated from circumference at breast height_2006
Fundo_0158	basal area, calculated from circumference at breast height	0.008665987	m^2	6-Aug-10	basal area, calculated from circumference at breast height	Fundo_0158_basal area, calculated from circumference at breast height_2010
Fundo_0158	basal area, calculated from circumference at breast height	0.009199156	m^2	1-Aug-14	basal area, calculated from circumference at breast height	Fundo_0158_basal area, calculated from circumference at breast height_2014
Fundo_0159	diameter at breast height	9.708451529	m	17-Jul-06	diameter at breast height	Fundo_0159_diameter at breast height_2006
Fundo_0159	diameter at breast height	9.867606472	m	1-Aug-14	diameter at breast height	Fundo_0159_diameter at breast height_2014
Fundo_0159	diameter at breast height	10.0585924	m	6-Aug-10	diameter at breast height	Fundo_0159_diameter at breast height_2010
Fundo_0159	basal area, calculated from circumference at breast height	0.007402694	m^2	17-Jul-06	basal area, calculated from circumference at breast height	Fundo_0159_basal area, calculated from circumference at breast height_2006
Fundo_0159	basal area, calculated from circumference at breast height	0.007647395	m^2	1-Aug-14	basal area, calculated from circumference at breast height	Fundo_0159_basal area, calculated from circumference at breast height_2014
Fundo_0159	basal area, calculated from circumference at breast height	0.007946288	m^2	6-Aug-10	basal area, calculated from circumference at breast height	Fundo_0159_basal area, calculated from circumference at breast height_2010
Fundo_0160	diameter at breast height	3.978873577	m	1-Aug-14	diameter at breast height	Fundo_0160_diameter at breast height_2014
Fundo_0160	diameter at breast height	4.13802852	m	17-Jul-06	diameter at breast height	Fundo_0160_diameter at breast height_2006
Fundo_0160	diameter at breast height	4.13802852	m	6-Aug-10	diameter at breast height	Fundo_0160_diameter at breast height_2010
Fundo_0160	basal area, calculated from circumference at breast height	0.001243398	m^2	1-Aug-14	basal area, calculated from circumference at breast height	Fundo_0160_basal area, calculated from circumference at breast height_2014
Fundo_0160	basal area, calculated from circumference at breast height	0.001344859	m^2	17-Jul-06	basal area, calculated from circumference at breast height	Fundo_0160_basal area, calculated from circumference at breast height_2006
Fundo_0160	basal area, calculated from circumference at breast height	0.001344859	m^2	6-Aug-10	basal area, calculated from circumference at breast height	Fundo_0160_basal area, calculated from circumference at breast height_2010
Fundo_0161	diameter at breast height	12.47774754	m	1-Aug-14	diameter at breast height	Fundo_0161_diameter at breast height_2014
Fundo_0161	diameter at breast height	12.73239545	m	17-Jul-06	diameter at breast height	Fundo_0161_diameter at breast height_2006
Fundo_0161	diameter at breast height	13.20986028	m	6-Aug-10	diameter at breast height	Fundo_0161_diameter at breast height_2010
Fundo_0161	basal area, calculated from circumference at breast height	0.012228193	m^2	1-Aug-14	basal area, calculated from circumference at breast height	Fundo_0161_basal area, calculated from circumference at breast height_2014
Fundo_0161	basal area, calculated from circumference at breast height	0.012732395	m^2	17-Jul-06	basal area, calculated from circumference at breast height	Fundo_0161_basal area, calculated from circumference at breast height_2006
Fundo_0161	basal area, calculated from circumference at breast height	0.01370523	m^2	6-Aug-10	basal area, calculated from circumference at breast height	Fundo_0161_basal area, calculated from circumference at breast height_2010
Fundo_0162	diameter at breast height	5.570423008	m	6-Aug-10	diameter at breast height	Fundo_0162_diameter at breast height_2010
Fundo_0162	diameter at breast height	5.729577951	m	17-Jul-06	diameter at breast height	Fundo_0162_diameter at breast height_2006
Fundo_0162	diameter at breast height	8.435211984	m	1-Aug-14	diameter at breast height	Fundo_0162_diameter at breast height_2014
Fundo_0162	basal area, calculated from circumference at breast height	0.00243706	m^2	6-Aug-10	basal area, calculated from circumference at breast height	Fundo_0162_basal area, calculated from circumference at breast height_2010
Fundo_0162	basal area, calculated from circumference at breast height	0.00257831	m^2	17-Jul-06	basal area, calculated from circumference at breast height	Fundo_0162_basal area, calculated from circumference at breast height_2006
Fundo_0162	basal area, calculated from circumference at breast height	0.005588328	m^2	1-Aug-14	basal area, calculated from circumference at breast height	Fundo_0162_basal area, calculated from circumference at breast height_2014
Fundo_0163	diameter at breast height	4.13802852	m	17-Jul-06	diameter at breast height	Fundo_0163_diameter at breast height_2006
Fundo_0163	diameter at breast height	4.456338407	m	6-Aug-10	diameter at breast height	Fundo_0163_diameter at breast height_2010
Fundo_0163	diameter at breast height	4.647324338	m	1-Aug-14	diameter at breast height	Fundo_0163_diameter at breast height_2014
Fundo_0163	basal area, calculated from circumference at breast height	0.001344859	m^2	17-Jul-06	basal area, calculated from circumference at breast height	Fundo_0163_basal area, calculated from circumference at breast height_2006
Fundo_0163	basal area, calculated from circumference at breast height	0.001559718	m^2	6-Aug-10	basal area, calculated from circumference at breast height	Fundo_0163_basal area, calculated from circumference at breast height_2010
Fundo_0163	basal area, calculated from circumference at breast height	0.001696273	m^2	1-Aug-14	basal area, calculated from circumference at breast height	Fundo_0163_basal area, calculated from circumference at breast height_2014
Fundo_0164	diameter at breast height	3.501408748	m	17-Jul-06	diameter at breast height	Fundo_0164_diameter at breast height_2006
Fundo_0164	basal area, calculated from circumference at breast height	0.000962887	m^2	17-Jul-06	basal area, calculated from circumference at breast height	Fundo_0164_basal area, calculated from circumference at breast height_2006
Fundo_0165	diameter at breast height	7.002817496	m	17-Jul-06	diameter at breast height	Fundo_0165_diameter at breast height_2006
Fundo_0165	diameter at breast height	7.798592212	m	6-Aug-10	diameter at breast height	Fundo_0165_diameter at breast height_2010
Fundo_0165	diameter at breast height	8.435211984	m	1-Aug-14	diameter at breast height	Fundo_0165_diameter at breast height_2014
Fundo_0165	basal area, calculated from circumference at breast height	0.00385155	m^2	17-Jul-06	basal area, calculated from circumference at breast height	Fundo_0165_basal area, calculated from circumference at breast height_2006
Fundo_0165	basal area, calculated from circumference at breast height	0.004776638	m^2	6-Aug-10	basal area, calculated from circumference at breast height	Fundo_0165_basal area, calculated from circumference at breast height_2010
Fundo_0165	basal area, calculated from circumference at breast height	0.005588328	m^2	1-Aug-14	basal area, calculated from circumference at breast height	Fundo_0165_basal area, calculated from circumference at breast height_2014
Fundo_0166	diameter at breast height	3.342253805	m	17-Jul-06	diameter at breast height	Fundo_0166_diameter at breast height_2006
Fundo_0166	diameter at breast height	3.374084794	m	6-Aug-10	diameter at breast height	Fundo_0166_diameter at breast height_2010
Fundo_0166	diameter at breast height	3.501408748	m	1-Aug-14	diameter at breast height	Fundo_0166_diameter at breast height_2014
Fundo_0166	basal area, calculated from circumference at breast height	0.000877342	m^2	17-Jul-06	basal area, calculated from circumference at breast height	Fundo_0166_basal area, calculated from circumference at breast height_2006
Fundo_0166	basal area, calculated from circumference at breast height	0.000894132	m^2	6-Aug-10	basal area, calculated from circumference at breast height	Fundo_0166_basal area, calculated from circumference at breast height_2010
Fundo_0166	basal area, calculated from circumference at breast height	0.000962887	m^2	1-Aug-14	basal area, calculated from circumference at breast height	Fundo_0166_basal area, calculated from circumference at breast height_2014
Fundo_0167	diameter at breast height	5.092958179	m	17-Jul-06	diameter at breast height	Fundo_0167_diameter at breast height_2006
Fundo_0167	diameter at breast height	4.933803236	m	6-Aug-10	diameter at breast height	Fundo_0167_diameter at breast height_2010
Fundo_0167	diameter at breast height	5.092958179	m	1-Aug-14	diameter at breast height	Fundo_0167_diameter at breast height_2014
Fundo_0167	basal area, calculated from circumference at breast height	0.002037183	m^2	17-Jul-06	basal area, calculated from circumference at breast height	Fundo_0167_basal area, calculated from circumference at breast height_2006
Fundo_0167	basal area, calculated from circumference at breast height	0.001911849	m^2	6-Aug-10	basal area, calculated from circumference at breast height	Fundo_0167_basal area, calculated from circumference at breast height_2010
Fundo_0167	basal area, calculated from circumference at breast height	0.002037183	m^2	1-Aug-14	basal area, calculated from circumference at breast height	Fundo_0167_basal area, calculated from circumference at breast height_2014
Fundo_0168	diameter at breast height	11.14084602	m	17-Jul-06	diameter at breast height	Fundo_0168_diameter at breast height_2006
Fundo_0168	diameter at breast height	12.5732405	m	6-Aug-10	diameter at breast height	Fundo_0168_diameter at breast height_2010
Fundo_0168	diameter at breast height	13.05070533	m	1-Aug-14	diameter at breast height	Fundo_0168_diameter at breast height_2014
Fundo_0168	basal area, calculated from circumference at breast height	0.00974824	m^2	17-Jul-06	basal area, calculated from circumference at breast height	Fundo_0168_basal area, calculated from circumference at breast height_2006
Fundo_0168	basal area, calculated from circumference at breast height	0.012416075	m^2	6-Aug-10	basal area, calculated from circumference at breast height	Fundo_0168_basal area, calculated from circumference at breast height_2010
Fundo_0168	basal area, calculated from circumference at breast height	0.013376973	m^2	1-Aug-14	basal area, calculated from circumference at breast height	Fundo_0168_basal area, calculated from circumference at breast height_2014
Fundo_0169	diameter at breast height	7.466724938	m	17-Jul-06	diameter at breast height	Fundo_0169_diameter at breast height_2006
Fundo_0169	diameter at breast height	8.514774581	m	6-Aug-10	diameter at breast height	Fundo_0169_diameter at breast height_2010
Fundo_0169	diameter at breast height	8.663878213	m	1-Aug-14	diameter at breast height	Fundo_0169_diameter at breast height_2014
Fundo_0169	basal area, calculated from circumference at breast height	0.00437875	m^2	17-Jul-06	basal area, calculated from circumference at breast height	Fundo_0169_basal area, calculated from circumference at breast height_2006
Fundo_0169	basal area, calculated from circumference at breast height	0.005694246	m^2	6-Aug-10	basal area, calculated from circumference at breast height	Fundo_0169_basal area, calculated from circumference at breast height_2010
Fundo_0169	basal area, calculated from circumference at breast height	0.005895417	m^2	1-Aug-14	basal area, calculated from circumference at breast height	Fundo_0169_basal area, calculated from circumference at breast height_2014
Fundo_0170	diameter at breast height	22.12253709	m	17-Jul-06	diameter at breast height	Fundo_0170_diameter at breast height_2006
Fundo_0170	basal area, calculated from circumference at breast height	0.038437908	m^2	17-Jul-06	basal area, calculated from circumference at breast height	Fundo_0170_basal area, calculated from circumference at breast height_2006
Fundo_0171	diameter at breast height	14.16478994	m	17-Jul-06	diameter at breast height	Fundo_0171_diameter at breast height_2006
Fundo_0171	diameter at breast height	14.5467618	m	6-Aug-10	diameter at breast height	Fundo_0171_diameter at breast height_2010
Fundo_0171	diameter at breast height	15.02422663	m	1-Aug-14	diameter at breast height	Fundo_0171_diameter at breast height_2014
Fundo_0171	basal area, calculated from circumference at breast height	0.015758329	m^2	17-Jul-06	basal area, calculated from circumference at breast height	Fundo_0171_basal area, calculated from circumference at breast height_2006
Fundo_0171	basal area, calculated from circumference at breast height	0.016619675	m^2	6-Aug-10	basal area, calculated from circumference at breast height	Fundo_0171_basal area, calculated from circumference at breast height_2010
Fundo_0171	basal area, calculated from circumference at breast height	0.017728587	m^2	1-Aug-14	basal area, calculated from circumference at breast height	Fundo_0171_basal area, calculated from circumference at breast height_2014
Fundo_0172	diameter at breast height	22.44084698	m	17-Jul-06	diameter at breast height	Fundo_0172_diameter at breast height_2006
Fundo_0172	diameter at breast height	22.44084698	m	6-Aug-10	diameter at breast height	Fundo_0172_diameter at breast height_2010
Fundo_0172	basal area, calculated from circumference at breast height	0.039551993	m^2	17-Jul-06	basal area, calculated from circumference at breast height	Fundo_0172_basal area, calculated from circumference at breast height_2006
Fundo_0172	basal area, calculated from circumference at breast height	0.039551993	m^2	6-Aug-10	basal area, calculated from circumference at breast height	Fundo_0172_basal area, calculated from circumference at breast height_2010
Fundo_0173	diameter at breast height	3.819718634	m	17-Jul-06	diameter at breast height	Fundo_0173_diameter at breast height_2006
Fundo_0173	diameter at breast height	3.947042589	m	6-Aug-10	diameter at breast height	Fundo_0173_diameter at breast height_2010
Fundo_0173	diameter at breast height	4.13802852	m	1-Aug-14	diameter at breast height	Fundo_0173_diameter at breast height_2014
Fundo_0173	basal area, calculated from circumference at breast height	0.001145916	m^2	17-Jul-06	basal area, calculated from circumference at breast height	Fundo_0173_basal area, calculated from circumference at breast height_2006
Fundo_0173	basal area, calculated from circumference at breast height	0.001223583	m^2	6-Aug-10	basal area, calculated from circumference at breast height	Fundo_0173_basal area, calculated from circumference at breast height_2010
Fundo_0173	basal area, calculated from circumference at breast height	0.001344859	m^2	1-Aug-14	basal area, calculated from circumference at breast height	Fundo_0173_basal area, calculated from circumference at breast height_2014
Fundo_0174	diameter at breast height	9.390141642	m	17-Jul-06	diameter at breast height	Fundo_0174_diameter at breast height_2006
Fundo_0174	diameter at breast height	9.835775483	m	6-Aug-10	diameter at breast height	Fundo_0174_diameter at breast height_2010
Fundo_0174	diameter at breast height	9.867606472	m	1-Aug-14	diameter at breast height	Fundo_0174_diameter at breast height_2014
Fundo_0174	basal area, calculated from circumference at breast height	0.006925229	m^2	17-Jul-06	basal area, calculated from circumference at breast height	Fundo_0174_basal area, calculated from circumference at breast height_2006
Fundo_0174	basal area, calculated from circumference at breast height	0.007598137	m^2	6-Aug-10	basal area, calculated from circumference at breast height	Fundo_0174_basal area, calculated from circumference at breast height_2010
Fundo_0174	basal area, calculated from circumference at breast height	0.007647395	m^2	1-Aug-14	basal area, calculated from circumference at breast height	Fundo_0174_basal area, calculated from circumference at breast height_2014
Fundo_0175	diameter at breast height	14.10112796	m	6-Aug-10	diameter at breast height	Fundo_0175_diameter at breast height_2010
Fundo_0175	diameter at breast height	14.32394488	m	17-Jul-06	diameter at breast height	Fundo_0175_diameter at breast height_2006
Fundo_0175	diameter at breast height	14.51493081	m	1-Aug-14	diameter at breast height	Fundo_0175_diameter at breast height_2014
Fundo_0175	basal area, calculated from circumference at breast height	0.015616999	m^2	6-Aug-10	basal area, calculated from circumference at breast height	Fundo_0175_basal area, calculated from circumference at breast height_2010
Fundo_0175	basal area, calculated from circumference at breast height	0.016114438	m^2	17-Jul-06	basal area, calculated from circumference at breast height	Fundo_0175_basal area, calculated from circumference at breast height_2006
Fundo_0175	basal area, calculated from circumference at breast height	0.016547021	m^2	1-Aug-14	basal area, calculated from circumference at breast height	Fundo_0175_basal area, calculated from circumference at breast height_2014
Fundo_0176	diameter at breast height	3.660563691	m	17-Jul-06	diameter at breast height	Fundo_0176_diameter at breast height_2006
Fundo_0176	diameter at breast height	3.947042589	m	6-Aug-10	diameter at breast height	Fundo_0176_diameter at breast height_2010
Fundo_0176	diameter at breast height	4.456338407	m	1-Aug-14	diameter at breast height	Fundo_0176_diameter at breast height_2014
Fundo_0176	basal area, calculated from circumference at breast height	0.001052412	m^2	17-Jul-06	basal area, calculated from circumference at breast height	Fundo_0176_basal area, calculated from circumference at breast height_2006
Fundo_0176	basal area, calculated from circumference at breast height	0.001223583	m^2	6-Aug-10	basal area, calculated from circumference at breast height	Fundo_0176_basal area, calculated from circumference at breast height_2010
Fundo_0176	basal area, calculated from circumference at breast height	0.001559718	m^2	1-Aug-14	basal area, calculated from circumference at breast height	Fundo_0176_basal area, calculated from circumference at breast height_2014
Fundo_0177	diameter at breast height	38.19718634	m	17-Jul-06	diameter at breast height	Fundo_0177_diameter at breast height_2006
Fundo_0177	diameter at breast height	40.52084851	m	6-Aug-10	diameter at breast height	Fundo_0177_diameter at breast height_2010
Fundo_0177	diameter at breast height	42.33521486	m	1-Aug-14	diameter at breast height	Fundo_0177_diameter at breast height_2014
Fundo_0177	basal area, calculated from circumference at breast height	0.114591559	m^2	17-Jul-06	basal area, calculated from circumference at breast height	Fundo_0177_basal area, calculated from circumference at breast height_2006
Fundo_0177	basal area, calculated from circumference at breast height	0.1289576	m^2	6-Aug-10	basal area, calculated from circumference at breast height	Fundo_0177_basal area, calculated from circumference at breast height_2010
Fundo_0177	basal area, calculated from circumference at breast height	0.140764589	m^2	1-Aug-14	basal area, calculated from circumference at breast height	Fundo_0177_basal area, calculated from circumference at breast height_2014
Fundo_0178	diameter at breast height	4.13802852	m	17-Jul-06	diameter at breast height	Fundo_0178_diameter at breast height_2006
Fundo_0178	diameter at breast height	4.233521486	m	6-Aug-10	diameter at breast height	Fundo_0178_diameter at breast height_2010
Fundo_0178	diameter at breast height	4.456338407	m	1-Aug-14	diameter at breast height	Fundo_0178_diameter at breast height_2014
Fundo_0178	basal area, calculated from circumference at breast height	0.001344859	m^2	17-Jul-06	basal area, calculated from circumference at breast height	Fundo_0178_basal area, calculated from circumference at breast height_2006
Fundo_0178	basal area, calculated from circumference at breast height	0.001407646	m^2	6-Aug-10	basal area, calculated from circumference at breast height	Fundo_0178_basal area, calculated from circumference at breast height_2010
Fundo_0178	basal area, calculated from circumference at breast height	0.001559718	m^2	1-Aug-14	basal area, calculated from circumference at breast height	Fundo_0178_basal area, calculated from circumference at breast height_2014
Fundo_0179	diameter at breast height	18.19733383	m	17-Jul-06	diameter at breast height	Fundo_0179_diameter at breast height_2006
Fundo_0179	diameter at breast height	18.322073	m	6-Aug-10	diameter at breast height	Fundo_0179_diameter at breast height_2010
Fundo_0179	diameter at breast height	18.85362112	m	1-Aug-14	diameter at breast height	Fundo_0179_diameter at breast height_2014
Fundo_0179	basal area, calculated from circumference at breast height	0.026007907	m^2	17-Jul-06	basal area, calculated from circumference at breast height	Fundo_0179_basal area, calculated from circumference at breast height_2006
Fundo_0179	basal area, calculated from circumference at breast height	0.026365687	m^2	6-Aug-10	basal area, calculated from circumference at breast height	Fundo_0179_basal area, calculated from circumference at breast height_2010
Fundo_0179	basal area, calculated from circumference at breast height	0.027917687	m^2	1-Aug-14	basal area, calculated from circumference at breast height	Fundo_0179_basal area, calculated from circumference at breast height_2014
Fundo_0180	diameter at breast height	3.183098862	m	17-Jul-06	diameter at breast height	Fundo_0180_diameter at breast height_2006
Fundo_0180	diameter at breast height	4.13802852	m	6-Aug-10	diameter at breast height	Fundo_0180_diameter at breast height_2010
Fundo_0180	diameter at breast height	4.647324338	m	1-Aug-14	diameter at breast height	Fundo_0180_diameter at breast height_2014
Fundo_0180	basal area, calculated from circumference at breast height	0.000795775	m^2	17-Jul-06	basal area, calculated from circumference at breast height	Fundo_0180_basal area, calculated from circumference at breast height_2006
Fundo_0180	basal area, calculated from circumference at breast height	0.001344859	m^2	6-Aug-10	basal area, calculated from circumference at breast height	Fundo_0180_basal area, calculated from circumference at breast height_2010
Fundo_0180	basal area, calculated from circumference at breast height	0.001696273	m^2	1-Aug-14	basal area, calculated from circumference at breast height	Fundo_0180_basal area, calculated from circumference at breast height_2014
Fundo_0182	diameter at breast height	3.978873577	m	6-Aug-10	diameter at breast height	Fundo_0182_diameter at breast height_2010
Fundo_0182	diameter at breast height	4.13802852	m	17-Jul-06	diameter at breast height	Fundo_0182_diameter at breast height_2006
Fundo_0182	basal area, calculated from circumference at breast height	0.001243398	m^2	6-Aug-10	basal area, calculated from circumference at breast height	Fundo_0182_basal area, calculated from circumference at breast height_2010
Fundo_0182	basal area, calculated from circumference at breast height	0.001344859	m^2	17-Jul-06	basal area, calculated from circumference at breast height	Fundo_0182_basal area, calculated from circumference at breast height_2006
Fundo_0183	diameter at breast height	5.411268065	m	17-Jul-06	diameter at breast height	Fundo_0183_diameter at breast height_2006
Fundo_0183	diameter at breast height	6.302535746	m	6-Aug-10	diameter at breast height	Fundo_0183_diameter at breast height_2010
Fundo_0183	diameter at breast height	7.066479473	m	1-Aug-14	diameter at breast height	Fundo_0183_diameter at breast height_2014
Fundo_0183	basal area, calculated from circumference at breast height	0.002299789	m^2	17-Jul-06	basal area, calculated from circumference at breast height	Fundo_0183_basal area, calculated from circumference at breast height_2006
Fundo_0183	basal area, calculated from circumference at breast height	0.003119755	m^2	6-Aug-10	basal area, calculated from circumference at breast height	Fundo_0183_basal area, calculated from circumference at breast height_2010
Fundo_0183	basal area, calculated from circumference at breast height	0.003921896	m^2	1-Aug-14	basal area, calculated from circumference at breast height	Fundo_0183_basal area, calculated from circumference at breast height_2014
Fundo_0184	diameter at breast height	8.594366927	m	6-Aug-10	diameter at breast height	Fundo_0184_diameter at breast height_2010
Fundo_0184	diameter at breast height	10.18591636	m	17-Jul-06	diameter at breast height	Fundo_0184_diameter at breast height_2006
Fundo_0184	diameter at breast height	10.24957834	m	1-Aug-14	diameter at breast height	Fundo_0184_diameter at breast height_2014
Fundo_0184	basal area, calculated from circumference at breast height	0.005801198	m^2	6-Aug-10	basal area, calculated from circumference at breast height	Fundo_0184_basal area, calculated from circumference at breast height_2010
Fundo_0184	basal area, calculated from circumference at breast height	0.008148733	m^2	17-Jul-06	basal area, calculated from circumference at breast height	Fundo_0184_basal area, calculated from circumference at breast height_2006
Fundo_0184	basal area, calculated from circumference at breast height	0.008250911	m^2	1-Aug-14	basal area, calculated from circumference at breast height	Fundo_0184_basal area, calculated from circumference at breast height_2014
Fundo_0185	diameter at breast height	3.819718634	m	17-Jul-06	diameter at breast height	Fundo_0185_diameter at breast height_2006
Fundo_0185	basal area, calculated from circumference at breast height	0.001145916	m^2	17-Jul-06	basal area, calculated from circumference at breast height	Fundo_0185_basal area, calculated from circumference at breast height_2006
Fundo_0186	diameter at breast height	5.092958179	m	17-Jul-06	diameter at breast height	Fundo_0186_diameter at breast height_2006
Fundo_0186	diameter at breast height	5.98422586	m	6-Aug-10	diameter at breast height	Fundo_0186_diameter at breast height_2010
Fundo_0186	diameter at breast height	7.002817496	m	1-Aug-14	diameter at breast height	Fundo_0186_diameter at breast height_2014
Fundo_0186	basal area, calculated from circumference at breast height	0.002037183	m^2	17-Jul-06	basal area, calculated from circumference at breast height	Fundo_0186_basal area, calculated from circumference at breast height_2006
Fundo_0186	basal area, calculated from circumference at breast height	0.002812586	m^2	6-Aug-10	basal area, calculated from circumference at breast height	Fundo_0186_basal area, calculated from circumference at breast height_2010
Fundo_0186	basal area, calculated from circumference at breast height	0.00385155	m^2	1-Aug-14	basal area, calculated from circumference at breast height	Fundo_0186_basal area, calculated from circumference at breast height_2014
Fundo_0187	diameter at breast height	15.72450838	m	6-Aug-10	diameter at breast height	Fundo_0187_diameter at breast height_2010
Fundo_0187	diameter at breast height	16.55211408	m	17-Jul-06	diameter at breast height	Fundo_0187_diameter at breast height_2006
Fundo_0187	basal area, calculated from circumference at breast height	0.019419768	m^2	6-Aug-10	basal area, calculated from circumference at breast height	Fundo_0187_basal area, calculated from circumference at breast height_2010
Fundo_0187	basal area, calculated from circumference at breast height	0.021517748	m^2	17-Jul-06	basal area, calculated from circumference at breast height	Fundo_0187_basal area, calculated from circumference at breast height_2006
Fundo_0188	diameter at breast height	5.729577951	m	17-Jul-06	diameter at breast height	Fundo_0188_diameter at breast height_2006
Fundo_0188	diameter at breast height	6.366197724	m	6-Aug-10	diameter at breast height	Fundo_0188_diameter at breast height_2010
Fundo_0188	diameter at breast height	6.620845633	m	1-Aug-14	diameter at breast height	Fundo_0188_diameter at breast height_2014
Fundo_0188	basal area, calculated from circumference at breast height	0.00257831	m^2	17-Jul-06	basal area, calculated from circumference at breast height	Fundo_0188_basal area, calculated from circumference at breast height_2006
Fundo_0188	basal area, calculated from circumference at breast height	0.003183099	m^2	6-Aug-10	basal area, calculated from circumference at breast height	Fundo_0188_basal area, calculated from circumference at breast height_2010
Fundo_0188	basal area, calculated from circumference at breast height	0.00344284	m^2	1-Aug-14	basal area, calculated from circumference at breast height	Fundo_0188_basal area, calculated from circumference at breast height_2014
Fundo_0189	diameter at breast height	12.73239545	m	17-Jul-06	diameter at breast height	Fundo_0189_diameter at breast height_2006
Fundo_0189	diameter at breast height	14.64225476	m	1-Aug-14	diameter at breast height	Fundo_0189_diameter at breast height_2014
Fundo_0189	diameter at breast height	14.67408575	m	6-Aug-10	diameter at breast height	Fundo_0189_diameter at breast height_2010
Fundo_0189	basal area, calculated from circumference at breast height	0.012732395	m^2	17-Jul-06	basal area, calculated from circumference at breast height	Fundo_0189_basal area, calculated from circumference at breast height_2006
Fundo_0189	basal area, calculated from circumference at breast height	0.016838593	m^2	1-Aug-14	basal area, calculated from circumference at breast height	Fundo_0189_basal area, calculated from circumference at breast height_2014
Fundo_0189	basal area, calculated from circumference at breast height	0.016911884	m^2	6-Aug-10	basal area, calculated from circumference at breast height	Fundo_0189_basal area, calculated from circumference at breast height_2010
Fundo_0190	diameter at breast height	5.252113122	m	17-Jul-06	diameter at breast height	Fundo_0190_diameter at breast height_2006
Fundo_0190	diameter at breast height	5.825070917	m	6-Aug-10	diameter at breast height	Fundo_0190_diameter at breast height_2010
Fundo_0190	diameter at breast height	6.143380803	m	1-Aug-14	diameter at breast height	Fundo_0190_diameter at breast height_2014
Fundo_0190	basal area, calculated from circumference at breast height	0.002166497	m^2	17-Jul-06	basal area, calculated from circumference at breast height	Fundo_0190_basal area, calculated from circumference at breast height_2006
Fundo_0190	basal area, calculated from circumference at breast height	0.00266497	m^2	6-Aug-10	basal area, calculated from circumference at breast height	Fundo_0190_basal area, calculated from circumference at breast height_2010
Fundo_0190	basal area, calculated from circumference at breast height	0.002964181	m^2	1-Aug-14	basal area, calculated from circumference at breast height	Fundo_0190_basal area, calculated from circumference at breast height_2014
Fundo_0191	diameter at breast height	4.61549335	m	17-Jul-06	diameter at breast height	Fundo_0191_diameter at breast height_2006
Fundo_0191	diameter at breast height	4.583662361	m	1-Aug-14	diameter at breast height	Fundo_0191_diameter at breast height_2014
Fundo_0191	diameter at breast height	4.710986316	m	6-Aug-10	diameter at breast height	Fundo_0191_diameter at breast height_2010
Fundo_0191	basal area, calculated from circumference at breast height	0.001673116	m^2	17-Jul-06	basal area, calculated from circumference at breast height	Fundo_0191_basal area, calculated from circumference at breast height_2006
Fundo_0191	basal area, calculated from circumference at breast height	0.001650118	m^2	1-Aug-14	basal area, calculated from circumference at breast height	Fundo_0191_basal area, calculated from circumference at breast height_2014
Fundo_0191	basal area, calculated from circumference at breast height	0.001743065	m^2	6-Aug-10	basal area, calculated from circumference at breast height	Fundo_0191_basal area, calculated from circumference at breast height_2010
Fundo_0192	diameter at breast height	16.2338042	m	17-Jul-06	diameter at breast height	Fundo_0192_diameter at breast height_2006
Fundo_0192	diameter at breast height	17.82535363	m	6-Aug-10	diameter at breast height	Fundo_0192_diameter at breast height_2010
Fundo_0192	diameter at breast height	18.62112834	m	1-Aug-14	diameter at breast height	Fundo_0192_diameter at breast height_2014
Fundo_0192	basal area, calculated from circumference at breast height	0.0206981	m^2	17-Jul-06	basal area, calculated from circumference at breast height	Fundo_0192_basal area, calculated from circumference at breast height_2006
Fundo_0192	basal area, calculated from circumference at breast height	0.024955495	m^2	6-Aug-10	basal area, calculated from circumference at breast height	Fundo_0192_basal area, calculated from circumference at breast height_2010
Fundo_0192	basal area, calculated from circumference at breast height	0.0272334	m^2	1-Aug-14	basal area, calculated from circumference at breast height	Fundo_0192_basal area, calculated from circumference at breast height_2014
Fundo_0193	diameter at breast height	9.230986699	m	17-Jul-06	diameter at breast height	Fundo_0193_diameter at breast height_2006
Fundo_0193	diameter at breast height	9.294648677	m	6-Aug-10	diameter at breast height	Fundo_0193_diameter at breast height_2010
Fundo_0193	diameter at breast height	9.294648677	m	1-Aug-14	diameter at breast height	Fundo_0193_diameter at breast height_2014
Fundo_0193	basal area, calculated from circumference at breast height	0.006692465	m^2	17-Jul-06	basal area, calculated from circumference at breast height	Fundo_0193_basal area, calculated from circumference at breast height_2006
Fundo_0193	basal area, calculated from circumference at breast height	0.006785094	m^2	6-Aug-10	basal area, calculated from circumference at breast height	Fundo_0193_basal area, calculated from circumference at breast height_2010
Fundo_0193	basal area, calculated from circumference at breast height	0.006785094	m^2	1-Aug-14	basal area, calculated from circumference at breast height	Fundo_0193_basal area, calculated from circumference at breast height_2014
Fundo_0194	diameter at breast height	21.96338215	m	17-Jul-06	diameter at breast height	Fundo_0194_diameter at breast height_2006
Fundo_0194	diameter at breast height	23.7777485	m	6-Aug-10	diameter at breast height	Fundo_0194_diameter at breast height_2010
Fundo_0194	diameter at breast height	23.96873443	m	1-Aug-14	diameter at breast height	Fundo_0194_diameter at breast height_2014
Fundo_0194	basal area, calculated from circumference at breast height	0.037886834	m^2	17-Jul-06	basal area, calculated from circumference at breast height	Fundo_0194_basal area, calculated from circumference at breast height_2006
Fundo_0194	basal area, calculated from circumference at breast height	0.044404945	m^2	6-Aug-10	basal area, calculated from circumference at breast height	Fundo_0194_basal area, calculated from circumference at breast height_2010
Fundo_0194	basal area, calculated from circumference at breast height	0.045121143	m^2	1-Aug-14	basal area, calculated from circumference at breast height	Fundo_0194_basal area, calculated from circumference at breast height_2014
Fundo_0195	diameter at breast height	6.843662553	m	17-Jul-06	diameter at breast height	Fundo_0195_diameter at breast height_2006
Fundo_0195	diameter at breast height	7.543944303	m	6-Aug-10	diameter at breast height	Fundo_0195_diameter at breast height_2010
Fundo_0195	diameter at breast height	7.734930234	m	1-Aug-14	diameter at breast height	Fundo_0195_diameter at breast height_2014
Fundo_0195	basal area, calculated from circumference at breast height	0.003678469	m^2	17-Jul-06	basal area, calculated from circumference at breast height	Fundo_0195_basal area, calculated from circumference at breast height_2006
Fundo_0195	basal area, calculated from circumference at breast height	0.004469787	m^2	6-Aug-10	basal area, calculated from circumference at breast height	Fundo_0195_basal area, calculated from circumference at breast height_2010
Fundo_0195	basal area, calculated from circumference at breast height	0.00469897	m^2	1-Aug-14	basal area, calculated from circumference at breast height	Fundo_0195_basal area, calculated from circumference at breast height_2014
Fundo_0196	diameter at breast height	8.435211984	m	17-Jul-06	diameter at breast height	Fundo_0196_diameter at breast height_2006
Fundo_0196	diameter at breast height	8.371550007	m	1-Aug-14	diameter at breast height	Fundo_0196_diameter at breast height_2014
Fundo_0196	diameter at breast height	8.75352187	m	6-Aug-10	diameter at breast height	Fundo_0196_diameter at breast height_2010
Fundo_0196	basal area, calculated from circumference at breast height	0.005588328	m^2	17-Jul-06	basal area, calculated from circumference at breast height	Fundo_0196_basal area, calculated from circumference at breast height_2006
Fundo_0196	basal area, calculated from circumference at breast height	0.005504294	m^2	1-Aug-14	basal area, calculated from circumference at breast height	Fundo_0196_basal area, calculated from circumference at breast height_2014
Fundo_0196	basal area, calculated from circumference at breast height	0.006018046	m^2	6-Aug-10	basal area, calculated from circumference at breast height	Fundo_0196_basal area, calculated from circumference at breast height_2010
Fundo_0197	diameter at breast height	4.456338407	m	6-Aug-10	diameter at breast height	Fundo_0197_diameter at breast height_2010
Fundo_0197	diameter at breast height	4.583662361	m	1-Aug-14	diameter at breast height	Fundo_0197_diameter at breast height_2014
Fundo_0197	diameter at breast height	4.61549335	m	17-Jul-06	diameter at breast height	Fundo_0197_diameter at breast height_2006
Fundo_0197	basal area, calculated from circumference at breast height	0.001559718	m^2	6-Aug-10	basal area, calculated from circumference at breast height	Fundo_0197_basal area, calculated from circumference at breast height_2010
Fundo_0197	basal area, calculated from circumference at breast height	0.001650118	m^2	1-Aug-14	basal area, calculated from circumference at breast height	Fundo_0197_basal area, calculated from circumference at breast height_2014
Fundo_0197	basal area, calculated from circumference at breast height	0.001673116	m^2	17-Jul-06	basal area, calculated from circumference at breast height	Fundo_0197_basal area, calculated from circumference at breast height_2006
Fundo_0198	diameter at breast height	7.798592212	m	17-Jul-06	diameter at breast height	Fundo_0198_diameter at breast height_2006
Fundo_0198	diameter at breast height	8.785352859	m	6-Aug-10	diameter at breast height	Fundo_0198_diameter at breast height_2010
Fundo_0198	diameter at breast height	8.912676813	m	1-Aug-14	diameter at breast height	Fundo_0198_diameter at breast height_2014
Fundo_0198	basal area, calculated from circumference at breast height	0.004776638	m^2	17-Jul-06	basal area, calculated from circumference at breast height	Fundo_0198_basal area, calculated from circumference at breast height_2006
Fundo_0198	basal area, calculated from circumference at breast height	0.006061893	m^2	6-Aug-10	basal area, calculated from circumference at breast height	Fundo_0198_basal area, calculated from circumference at breast height_2010
Fundo_0198	basal area, calculated from circumference at breast height	0.006238874	m^2	1-Aug-14	basal area, calculated from circumference at breast height	Fundo_0198_basal area, calculated from circumference at breast height_2014
Fundo_0199	diameter at breast height	5.411268065	m	17-Jul-06	diameter at breast height	Fundo_0199_diameter at breast height_2006
Fundo_0199	diameter at breast height	5.570423008	m	6-Aug-10	diameter at breast height	Fundo_0199_diameter at breast height_2010
Fundo_0199	diameter at breast height	5.570423008	m	1-Aug-14	diameter at breast height	Fundo_0199_diameter at breast height_2014
Fundo_0199	basal area, calculated from circumference at breast height	0.002299789	m^2	17-Jul-06	basal area, calculated from circumference at breast height	Fundo_0199_basal area, calculated from circumference at breast height_2006
Fundo_0199	basal area, calculated from circumference at breast height	0.00243706	m^2	6-Aug-10	basal area, calculated from circumference at breast height	Fundo_0199_basal area, calculated from circumference at breast height_2010
Fundo_0199	basal area, calculated from circumference at breast height	0.00243706	m^2	1-Aug-14	basal area, calculated from circumference at breast height	Fundo_0199_basal area, calculated from circumference at breast height_2014
Fundo_0200	diameter at breast height	3.342253805	m	17-Jul-06	diameter at breast height	Fundo_0200_diameter at breast height_2006
Fundo_0200	basal area, calculated from circumference at breast height	0.000877342	m^2	17-Jul-06	basal area, calculated from circumference at breast height	Fundo_0200_basal area, calculated from circumference at breast height_2006
Fundo_0201	diameter at breast height	7.544280065	m	1-Aug-14	diameter at breast height	Fundo_0201_diameter at breast height_2014
Fundo_0201	diameter at breast height	7.693952271	m	17-Jul-06	diameter at breast height	Fundo_0201_diameter at breast height_2006
Fundo_0201	diameter at breast height	8.030561635	m	6-Aug-10	diameter at breast height	Fundo_0201_diameter at breast height_2010
Fundo_0201	basal area, calculated from circumference at breast height	0.004470185	m^2	1-Aug-14	basal area, calculated from circumference at breast height	Fundo_0201_basal area, calculated from circumference at breast height_2014
Fundo_0201	basal area, calculated from circumference at breast height	0.004649314	m^2	17-Jul-06	basal area, calculated from circumference at breast height	Fundo_0201_basal area, calculated from circumference at breast height_2006
Fundo_0201	basal area, calculated from circumference at breast height	0.005065026	m^2	6-Aug-10	basal area, calculated from circumference at breast height	Fundo_0201_basal area, calculated from circumference at breast height_2010
Fundo_0202	diameter at breast height	6.077135134	m	17-Jul-06	diameter at breast height	Fundo_0202_diameter at breast height_2006
Fundo_0202	diameter at breast height	8.276057041	m	6-Aug-10	diameter at breast height	Fundo_0202_diameter at breast height_2010
Fundo_0202	basal area, calculated from circumference at breast height	0.002900599	m^2	17-Jul-06	basal area, calculated from circumference at breast height	Fundo_0202_basal area, calculated from circumference at breast height_2006
Fundo_0202	basal area, calculated from circumference at breast height	0.005379437	m^2	6-Aug-10	basal area, calculated from circumference at breast height	Fundo_0202_basal area, calculated from circumference at breast height_2010
Fundo_0203	diameter at breast height	5.411268065	m	17-Jul-06	diameter at breast height	Fundo_0203_diameter at breast height_2006
Fundo_0203	diameter at breast height	5.729577951	m	6-Aug-10	diameter at breast height	Fundo_0203_diameter at breast height_2010
Fundo_0203	diameter at breast height	6.207042781	m	1-Aug-14	diameter at breast height	Fundo_0203_diameter at breast height_2014
Fundo_0203	basal area, calculated from circumference at breast height	0.002299789	m^2	17-Jul-06	basal area, calculated from circumference at breast height	Fundo_0203_basal area, calculated from circumference at breast height_2006
Fundo_0203	basal area, calculated from circumference at breast height	0.00257831	m^2	6-Aug-10	basal area, calculated from circumference at breast height	Fundo_0203_basal area, calculated from circumference at breast height_2010
Fundo_0203	basal area, calculated from circumference at breast height	0.003025933	m^2	1-Aug-14	basal area, calculated from circumference at breast height	Fundo_0203_basal area, calculated from circumference at breast height_2014
Fundo_0204	diameter at breast height	3.183098862	m	17-Jul-06	diameter at breast height	Fundo_0204_diameter at breast height_2006
Fundo_0204	basal area, calculated from circumference at breast height	0.000795775	m^2	17-Jul-06	basal area, calculated from circumference at breast height	Fundo_0204_basal area, calculated from circumference at breast height_2006
Fundo_0205	diameter at breast height	8.435211984	m	17-Jul-06	diameter at breast height	Fundo_0205_diameter at breast height_2006
Fundo_0205	diameter at breast height	9.230986699	m	1-Aug-14	diameter at breast height	Fundo_0205_diameter at breast height_2014
Fundo_0205	diameter at breast height	9.326479665	m	6-Aug-10	diameter at breast height	Fundo_0205_diameter at breast height_2010
Fundo_0205	basal area, calculated from circumference at breast height	0.005588328	m^2	17-Jul-06	basal area, calculated from circumference at breast height	Fundo_0205_basal area, calculated from circumference at breast height_2006
Fundo_0205	basal area, calculated from circumference at breast height	0.006692465	m^2	1-Aug-14	basal area, calculated from circumference at breast height	Fundo_0205_basal area, calculated from circumference at breast height_2014
Fundo_0205	basal area, calculated from circumference at breast height	0.006831646	m^2	6-Aug-10	basal area, calculated from circumference at breast height	Fundo_0205_basal area, calculated from circumference at breast height_2010
Fundo_0206	diameter at breast height	3.183098862	m	17-Jul-06	diameter at breast height	Fundo_0206_diameter at breast height_2006
Fundo_0206	diameter at breast height	3.501408748	m	6-Aug-10	diameter at breast height	Fundo_0206_diameter at breast height_2010
Fundo_0206	diameter at breast height	3.596901714	m	1-Aug-14	diameter at breast height	Fundo_0206_diameter at breast height_2014
Fundo_0206	basal area, calculated from circumference at breast height	0.000795775	m^2	17-Jul-06	basal area, calculated from circumference at breast height	Fundo_0206_basal area, calculated from circumference at breast height_2006
Fundo_0206	basal area, calculated from circumference at breast height	0.000962887	m^2	6-Aug-10	basal area, calculated from circumference at breast height	Fundo_0206_basal area, calculated from circumference at breast height_2010
Fundo_0206	basal area, calculated from circumference at breast height	0.001016125	m^2	1-Aug-14	basal area, calculated from circumference at breast height	Fundo_0206_basal area, calculated from circumference at breast height_2014
Fundo_0208	diameter at breast height	5.888732894	m	17-Jul-06	diameter at breast height	Fundo_0208_diameter at breast height_2006
Fundo_0208	diameter at breast height	5.888732894	m	6-Aug-10	diameter at breast height	Fundo_0208_diameter at breast height_2010
Fundo_0208	diameter at breast height	6.047887837	m	1-Aug-14	diameter at breast height	Fundo_0208_diameter at breast height_2014
Fundo_0208	basal area, calculated from circumference at breast height	0.002723539	m^2	17-Jul-06	basal area, calculated from circumference at breast height	Fundo_0208_basal area, calculated from circumference at breast height_2006
Fundo_0208	basal area, calculated from circumference at breast height	0.002723539	m^2	6-Aug-10	basal area, calculated from circumference at breast height	Fundo_0208_basal area, calculated from circumference at breast height_2010
Fundo_0208	basal area, calculated from circumference at breast height	0.002872747	m^2	1-Aug-14	basal area, calculated from circumference at breast height	Fundo_0208_basal area, calculated from circumference at breast height_2014
Fundo_0209	diameter at breast height	9.867606472	m	17-Jul-06	diameter at breast height	Fundo_0209_diameter at breast height_2006
Fundo_0209	diameter at breast height	10.31324031	m	6-Aug-10	diameter at breast height	Fundo_0209_diameter at breast height_2010
Fundo_0209	diameter at breast height	10.75887415	m	1-Aug-14	diameter at breast height	Fundo_0209_diameter at breast height_2014
Fundo_0209	basal area, calculated from circumference at breast height	0.007647395	m^2	17-Jul-06	basal area, calculated from circumference at breast height	Fundo_0209_basal area, calculated from circumference at breast height_2006
Fundo_0209	basal area, calculated from circumference at breast height	0.008353725	m^2	6-Aug-10	basal area, calculated from circumference at breast height	Fundo_0209_basal area, calculated from circumference at breast height_2010
Fundo_0209	basal area, calculated from circumference at breast height	0.009091249	m^2	1-Aug-14	basal area, calculated from circumference at breast height	Fundo_0209_basal area, calculated from circumference at breast height_2014
Fundo_0210	diameter at breast height	3.342253805	m	17-Jul-06	diameter at breast height	Fundo_0210_diameter at breast height_2006
Fundo_0210	diameter at breast height	3.724225668	m	1-Aug-14	diameter at breast height	Fundo_0210_diameter at breast height_2014
Fundo_0210	diameter at breast height	3.819718634	m	6-Aug-10	diameter at breast height	Fundo_0210_diameter at breast height_2010
Fundo_0210	basal area, calculated from circumference at breast height	0.000877342	m^2	17-Jul-06	basal area, calculated from circumference at breast height	Fundo_0210_basal area, calculated from circumference at breast height_2006
Fundo_0210	basal area, calculated from circumference at breast height	0.001089336	m^2	1-Aug-14	basal area, calculated from circumference at breast height	Fundo_0210_basal area, calculated from circumference at breast height_2014
Fundo_0210	basal area, calculated from circumference at breast height	0.001145916	m^2	6-Aug-10	basal area, calculated from circumference at breast height	Fundo_0210_basal area, calculated from circumference at breast height_2010
Fundo_0211	diameter at breast height	8.849014836	m	1-Aug-14	diameter at breast height	Fundo_0211_diameter at breast height_2014
Fundo_0211	diameter at breast height	8.912676813	m	17-Jul-06	diameter at breast height	Fundo_0211_diameter at breast height_2006
Fundo_0211	diameter at breast height	8.912676813	m	6-Aug-10	diameter at breast height	Fundo_0211_diameter at breast height_2010
Fundo_0211	basal area, calculated from circumference at breast height	0.006150065	m^2	1-Aug-14	basal area, calculated from circumference at breast height	Fundo_0211_basal area, calculated from circumference at breast height_2014
Fundo_0211	basal area, calculated from circumference at breast height	0.006238874	m^2	17-Jul-06	basal area, calculated from circumference at breast height	Fundo_0211_basal area, calculated from circumference at breast height_2006
Fundo_0211	basal area, calculated from circumference at breast height	0.006238874	m^2	6-Aug-10	basal area, calculated from circumference at breast height	Fundo_0211_basal area, calculated from circumference at breast height_2010
Fundo_0212	diameter at breast height	8.276057041	m	17-Jul-06	diameter at breast height	Fundo_0212_diameter at breast height_2006
Fundo_0212	diameter at breast height	8.339719018	m	6-Aug-10	diameter at breast height	Fundo_0212_diameter at breast height_2010
Fundo_0212	diameter at breast height	8.467042972	m	1-Aug-14	diameter at breast height	Fundo_0212_diameter at breast height_2014
Fundo_0212	basal area, calculated from circumference at breast height	0.005379437	m^2	17-Jul-06	basal area, calculated from circumference at breast height	Fundo_0212_basal area, calculated from circumference at breast height_2006
Fundo_0212	basal area, calculated from circumference at breast height	0.005462516	m^2	6-Aug-10	basal area, calculated from circumference at breast height	Fundo_0212_basal area, calculated from circumference at breast height_2010
Fundo_0212	basal area, calculated from circumference at breast height	0.005630584	m^2	1-Aug-14	basal area, calculated from circumference at breast height	Fundo_0212_basal area, calculated from circumference at breast height_2014
Fundo_0213	diameter at breast height	7.798592212	m	6-Aug-10	diameter at breast height	Fundo_0213_diameter at breast height_2010
Fundo_0213	diameter at breast height	7.798592212	m	1-Aug-14	diameter at breast height	Fundo_0213_diameter at breast height_2014
Fundo_0213	diameter at breast height	11.25620452	m	17-Jul-06	diameter at breast height	Fundo_0213_diameter at breast height_2006
Fundo_0213	basal area, calculated from circumference at breast height	0.004776638	m^2	6-Aug-10	basal area, calculated from circumference at breast height	Fundo_0213_basal area, calculated from circumference at breast height_2010
Fundo_0213	basal area, calculated from circumference at breast height	0.004776638	m^2	1-Aug-14	basal area, calculated from circumference at breast height	Fundo_0213_basal area, calculated from circumference at breast height_2014
Fundo_0213	basal area, calculated from circumference at breast height	0.009951163	m^2	17-Jul-06	basal area, calculated from circumference at breast height	Fundo_0213_basal area, calculated from circumference at breast height_2006
Fundo_0214	diameter at breast height	9.390141642	m	17-Jul-06	diameter at breast height	Fundo_0214_diameter at breast height_2006
Fundo_0214	diameter at breast height	10.3450713	m	6-Aug-10	diameter at breast height	Fundo_0214_diameter at breast height_2010
Fundo_0214	diameter at breast height	10.59971921	m	1-Aug-14	diameter at breast height	Fundo_0214_diameter at breast height_2014
Fundo_0214	basal area, calculated from circumference at breast height	0.006925229	m^2	17-Jul-06	basal area, calculated from circumference at breast height	Fundo_0214_basal area, calculated from circumference at breast height_2006
Fundo_0214	basal area, calculated from circumference at breast height	0.00840537	m^2	6-Aug-10	basal area, calculated from circumference at breast height	Fundo_0214_basal area, calculated from circumference at breast height_2010
Fundo_0214	basal area, calculated from circumference at breast height	0.008824266	m^2	1-Aug-14	basal area, calculated from circumference at breast height	Fundo_0214_basal area, calculated from circumference at breast height_2014
Fundo_0215	diameter at breast height	4.13802852	m	17-Jul-06	diameter at breast height	Fundo_0215_diameter at breast height_2006
Fundo_0215	basal area, calculated from circumference at breast height	0.001344859	m^2	17-Jul-06	basal area, calculated from circumference at breast height	Fundo_0215_basal area, calculated from circumference at breast height_2006
Fundo_0216	diameter at breast height	10.82253613	m	17-Jul-06	diameter at breast height	Fundo_0216_diameter at breast height_2006
Fundo_0216	diameter at breast height	11.30000096	m	1-Aug-14	diameter at breast height	Fundo_0216_diameter at breast height_2014
Fundo_0216	diameter at breast height	11.4591559	m	6-Aug-10	diameter at breast height	Fundo_0216_diameter at breast height_2010
Fundo_0216	basal area, calculated from circumference at breast height	0.009199156	m^2	17-Jul-06	basal area, calculated from circumference at breast height	Fundo_0216_basal area, calculated from circumference at breast height_2006
Fundo_0216	basal area, calculated from circumference at breast height	0.010028751	m^2	1-Aug-14	basal area, calculated from circumference at breast height	Fundo_0216_basal area, calculated from circumference at breast height_2014
Fundo_0216	basal area, calculated from circumference at breast height	0.01031324	m^2	6-Aug-10	basal area, calculated from circumference at breast height	Fundo_0216_basal area, calculated from circumference at breast height_2010
Fundo_0218	diameter at breast height	5.092958179	m	17-Jul-06	diameter at breast height	Fundo_0218_diameter at breast height_2006
Fundo_0218	diameter at breast height	5.506761031	m	6-Aug-10	diameter at breast height	Fundo_0218_diameter at breast height_2010
Fundo_0218	basal area, calculated from circumference at breast height	0.002037183	m^2	17-Jul-06	basal area, calculated from circumference at breast height	Fundo_0218_basal area, calculated from circumference at breast height_2006
Fundo_0218	basal area, calculated from circumference at breast height	0.002381674	m^2	6-Aug-10	basal area, calculated from circumference at breast height	Fundo_0218_basal area, calculated from circumference at breast height_2010
Fundo_0219	diameter at breast height	9.708451529	m	6-Aug-10	diameter at breast height	Fundo_0219_diameter at breast height_2010
Fundo_0219	diameter at breast height	9.867606472	m	1-Aug-14	diameter at breast height	Fundo_0219_diameter at breast height_2014
Fundo_0219	diameter at breast height	10.50422624	m	17-Jul-06	diameter at breast height	Fundo_0219_diameter at breast height_2006
Fundo_0219	basal area, calculated from circumference at breast height	0.007402694	m^2	6-Aug-10	basal area, calculated from circumference at breast height	Fundo_0219_basal area, calculated from circumference at breast height_2010
Fundo_0219	basal area, calculated from circumference at breast height	0.007647395	m^2	1-Aug-14	basal area, calculated from circumference at breast height	Fundo_0219_basal area, calculated from circumference at breast height_2014
Fundo_0219	basal area, calculated from circumference at breast height	0.008665987	m^2	17-Jul-06	basal area, calculated from circumference at breast height	Fundo_0219_basal area, calculated from circumference at breast height_2006
Fundo_0220	diameter at breast height	3.501408748	m	17-Jul-06	diameter at breast height	Fundo_0220_diameter at breast height_2006
Fundo_0220	diameter at breast height	4.583662361	m	6-Aug-10	diameter at breast height	Fundo_0220_diameter at breast height_2010
Fundo_0220	diameter at breast height	4.61549335	m	1-Aug-14	diameter at breast height	Fundo_0220_diameter at breast height_2014
Fundo_0220	basal area, calculated from circumference at breast height	0.000962887	m^2	17-Jul-06	basal area, calculated from circumference at breast height	Fundo_0220_basal area, calculated from circumference at breast height_2006
Fundo_0220	basal area, calculated from circumference at breast height	0.001650118	m^2	6-Aug-10	basal area, calculated from circumference at breast height	Fundo_0220_basal area, calculated from circumference at breast height_2010
Fundo_0220	basal area, calculated from circumference at breast height	0.001673116	m^2	1-Aug-14	basal area, calculated from circumference at breast height	Fundo_0220_basal area, calculated from circumference at breast height_2014
Fundo_0221	diameter at breast height	5.570423008	m	17-Jul-06	diameter at breast height	Fundo_0221_diameter at breast height_2006
Fundo_0221	diameter at breast height	6.366197724	m	6-Aug-10	diameter at breast height	Fundo_0221_diameter at breast height_2010
Fundo_0221	diameter at breast height	6.652676621	m	1-Aug-14	diameter at breast height	Fundo_0221_diameter at breast height_2014
Fundo_0221	basal area, calculated from circumference at breast height	0.00243706	m^2	17-Jul-06	basal area, calculated from circumference at breast height	Fundo_0221_basal area, calculated from circumference at breast height_2006
Fundo_0221	basal area, calculated from circumference at breast height	0.003183099	m^2	6-Aug-10	basal area, calculated from circumference at breast height	Fundo_0221_basal area, calculated from circumference at breast height_2010
Fundo_0221	basal area, calculated from circumference at breast height	0.003476024	m^2	1-Aug-14	basal area, calculated from circumference at breast height	Fundo_0221_basal area, calculated from circumference at breast height_2014
Fundo_0223	diameter at breast height	13.84648005	m	6-Aug-10	diameter at breast height	Fundo_0223_diameter at breast height_2010
Fundo_0223	diameter at breast height	14.00563499	m	1-Aug-14	diameter at breast height	Fundo_0223_diameter at breast height_2014
Fundo_0223	diameter at breast height	14.16478994	m	17-Jul-06	diameter at breast height	Fundo_0223_diameter at breast height_2006
Fundo_0223	basal area, calculated from circumference at breast height	0.015058047	m^2	6-Aug-10	basal area, calculated from circumference at breast height	Fundo_0223_basal area, calculated from circumference at breast height_2010
Fundo_0223	basal area, calculated from circumference at breast height	0.015406198	m^2	1-Aug-14	basal area, calculated from circumference at breast height	Fundo_0223_basal area, calculated from circumference at breast height_2014
Fundo_0223	basal area, calculated from circumference at breast height	0.015758329	m^2	17-Jul-06	basal area, calculated from circumference at breast height	Fundo_0223_basal area, calculated from circumference at breast height_2006
Fundo_0224	diameter at breast height	5.411268065	m	17-Jul-06	diameter at breast height	Fundo_0224_diameter at breast height_2006
Fundo_0224	diameter at breast height	5.665915974	m	6-Aug-10	diameter at breast height	Fundo_0224_diameter at breast height_2010
Fundo_0224	diameter at breast height	6.143380803	m	1-Aug-14	diameter at breast height	Fundo_0224_diameter at breast height_2014
Fundo_0224	basal area, calculated from circumference at breast height	0.002299789	m^2	17-Jul-06	basal area, calculated from circumference at breast height	Fundo_0224_basal area, calculated from circumference at breast height_2006
Fundo_0224	basal area, calculated from circumference at breast height	0.002521333	m^2	6-Aug-10	basal area, calculated from circumference at breast height	Fundo_0224_basal area, calculated from circumference at breast height_2010
Fundo_0224	basal area, calculated from circumference at breast height	0.002964181	m^2	1-Aug-14	basal area, calculated from circumference at breast height	Fundo_0224_basal area, calculated from circumference at breast height_2014
Fundo_0225	diameter at breast height	3.342253805	m	17-Jul-06	diameter at breast height	Fundo_0225_diameter at breast height_2006
Fundo_0225	diameter at breast height	3.374084794	m	6-Aug-10	diameter at breast height	Fundo_0225_diameter at breast height_2010
Fundo_0225	basal area, calculated from circumference at breast height	0.000877342	m^2	17-Jul-06	basal area, calculated from circumference at breast height	Fundo_0225_basal area, calculated from circumference at breast height_2006
Fundo_0225	basal area, calculated from circumference at breast height	0.000894132	m^2	6-Aug-10	basal area, calculated from circumference at breast height	Fundo_0225_basal area, calculated from circumference at breast height_2010
Fundo_0226	diameter at breast height	13.68732511	m	17-Jul-06	diameter at breast height	Fundo_0226_diameter at breast height_2006
Fundo_0226	diameter at breast height	14.48309982	m	6-Aug-10	diameter at breast height	Fundo_0226_diameter at breast height_2010
Fundo_0226	diameter at breast height	14.80140971	m	1-Aug-14	diameter at breast height	Fundo_0226_diameter at breast height_2014
Fundo_0226	basal area, calculated from circumference at breast height	0.014713874	m^2	17-Jul-06	basal area, calculated from circumference at breast height	Fundo_0226_basal area, calculated from circumference at breast height_2006
Fundo_0226	basal area, calculated from circumference at breast height	0.016474526	m^2	6-Aug-10	basal area, calculated from circumference at breast height	Fundo_0226_basal area, calculated from circumference at breast height_2010
Fundo_0226	basal area, calculated from circumference at breast height	0.017206639	m^2	1-Aug-14	basal area, calculated from circumference at breast height	Fundo_0226_basal area, calculated from circumference at breast height_2014
Fundo_0227	diameter at breast height	3.183098862	m	17-Jul-06	diameter at breast height	Fundo_0227_diameter at breast height_2006
Fundo_0227	diameter at breast height	3.501408748	m	6-Aug-10	diameter at breast height	Fundo_0227_diameter at breast height_2010
Fundo_0227	diameter at breast height	3.660563691	m	1-Aug-14	diameter at breast height	Fundo_0227_diameter at breast height_2014
Fundo_0227	basal area, calculated from circumference at breast height	0.000795775	m^2	17-Jul-06	basal area, calculated from circumference at breast height	Fundo_0227_basal area, calculated from circumference at breast height_2006
Fundo_0227	basal area, calculated from circumference at breast height	0.000962887	m^2	6-Aug-10	basal area, calculated from circumference at breast height	Fundo_0227_basal area, calculated from circumference at breast height_2010
Fundo_0227	basal area, calculated from circumference at breast height	0.001052412	m^2	1-Aug-14	basal area, calculated from circumference at breast height	Fundo_0227_basal area, calculated from circumference at breast height_2014
Fundo_0228	diameter at breast height	4.456338407	m	17-Jul-06	diameter at breast height	Fundo_0228_diameter at breast height_2006
Fundo_0228	diameter at breast height	5.092958179	m	6-Aug-10	diameter at breast height	Fundo_0228_diameter at breast height_2010
Fundo_0228	diameter at breast height	5.729577951	m	1-Aug-14	diameter at breast height	Fundo_0228_diameter at breast height_2014
Fundo_0228	basal area, calculated from circumference at breast height	0.001559718	m^2	17-Jul-06	basal area, calculated from circumference at breast height	Fundo_0228_basal area, calculated from circumference at breast height_2006
Fundo_0228	basal area, calculated from circumference at breast height	0.002037183	m^2	6-Aug-10	basal area, calculated from circumference at breast height	Fundo_0228_basal area, calculated from circumference at breast height_2010
Fundo_0228	basal area, calculated from circumference at breast height	0.00257831	m^2	1-Aug-14	basal area, calculated from circumference at breast height	Fundo_0228_basal area, calculated from circumference at breast height_2014
Fundo_0229	diameter at breast height	11.14084602	m	17-Jul-06	diameter at breast height	Fundo_0229_diameter at breast height_2006
Fundo_0229	diameter at breast height	11.90478974	m	6-Aug-10	diameter at breast height	Fundo_0229_diameter at breast height_2010
Fundo_0229	diameter at breast height	11.93662073	m	1-Aug-14	diameter at breast height	Fundo_0229_diameter at breast height_2014
Fundo_0229	basal area, calculated from circumference at breast height	0.00974824	m^2	17-Jul-06	basal area, calculated from circumference at breast height	Fundo_0229_basal area, calculated from circumference at breast height_2006
Fundo_0229	basal area, calculated from circumference at breast height	0.011130978	m^2	6-Aug-10	basal area, calculated from circumference at breast height	Fundo_0229_basal area, calculated from circumference at breast height_2010
Fundo_0229	basal area, calculated from circumference at breast height	0.011190582	m^2	1-Aug-14	basal area, calculated from circumference at breast height	Fundo_0229_basal area, calculated from circumference at breast height_2014
Fundo_0230	diameter at breast height	6.207042781	m	17-Jul-06	diameter at breast height	Fundo_0230_diameter at breast height_2006
Fundo_0230	diameter at breast height	6.525352667	m	6-Aug-10	diameter at breast height	Fundo_0230_diameter at breast height_2010
Fundo_0230	diameter at breast height	6.557183655	m	1-Aug-14	diameter at breast height	Fundo_0230_diameter at breast height_2014
Fundo_0230	basal area, calculated from circumference at breast height	0.003025933	m^2	17-Jul-06	basal area, calculated from circumference at breast height	Fundo_0230_basal area, calculated from circumference at breast height_2006
Fundo_0230	basal area, calculated from circumference at breast height	0.003344243	m^2	6-Aug-10	basal area, calculated from circumference at breast height	Fundo_0230_basal area, calculated from circumference at breast height_2010
Fundo_0230	basal area, calculated from circumference at breast height	0.00337695	m^2	1-Aug-14	basal area, calculated from circumference at breast height	Fundo_0230_basal area, calculated from circumference at breast height_2014
Fundo_0231	diameter at breast height	15.88522609	m	17-Jul-06	diameter at breast height	Fundo_0231_diameter at breast height_2006
Fundo_0231	diameter at breast height	15.65049144	m	6-Aug-10	diameter at breast height	Fundo_0231_diameter at breast height_2010
Fundo_0231	diameter at breast height	16.19108823	m	1-Aug-14	diameter at breast height	Fundo_0231_diameter at breast height_2014
Fundo_0231	basal area, calculated from circumference at breast height	0.019818769	m^2	17-Jul-06	basal area, calculated from circumference at breast height	Fundo_0231_basal area, calculated from circumference at breast height_2006
Fundo_0231	basal area, calculated from circumference at breast height	0.019237376	m^2	6-Aug-10	basal area, calculated from circumference at breast height	Fundo_0231_basal area, calculated from circumference at breast height_2010
Fundo_0231	basal area, calculated from circumference at breast height	0.020589318	m^2	1-Aug-14	basal area, calculated from circumference at breast height	Fundo_0231_basal area, calculated from circumference at breast height_2014
Fundo_0232	diameter at breast height	4.774648293	m	17-Jul-06	diameter at breast height	Fundo_0232_diameter at breast height_2006
Fundo_0232	basal area, calculated from circumference at breast height	0.001790493	m^2	17-Jul-06	basal area, calculated from circumference at breast height	Fundo_0232_basal area, calculated from circumference at breast height_2006
Fundo_0233	diameter at breast height	16.65737258	m	6-Aug-10	diameter at breast height	Fundo_0233_diameter at breast height_2010
Fundo_0233	diameter at breast height	17.21891732	m	17-Jul-06	diameter at breast height	Fundo_0233_diameter at breast height_2006
Fundo_0233	diameter at breast height	18.00773301	m	1-Aug-14	diameter at breast height	Fundo_0233_diameter at breast height_2014
Fundo_0233	basal area, calculated from circumference at breast height	0.021792291	m^2	6-Aug-10	basal area, calculated from circumference at breast height	Fundo_0233_basal area, calculated from circumference at breast height_2010
Fundo_0233	basal area, calculated from circumference at breast height	0.023286358	m^2	17-Jul-06	basal area, calculated from circumference at breast height	Fundo_0233_basal area, calculated from circumference at breast height_2006
Fundo_0233	basal area, calculated from circumference at breast height	0.02546877	m^2	1-Aug-14	basal area, calculated from circumference at breast height	Fundo_0233_basal area, calculated from circumference at breast height_2014
Fundo_0234	diameter at breast height	6.366197724	m	17-Jul-06	diameter at breast height	Fundo_0234_diameter at breast height_2006
Fundo_0234	diameter at breast height	7.161972439	m	6-Aug-10	diameter at breast height	Fundo_0234_diameter at breast height_2010
Fundo_0234	diameter at breast height	7.448451337	m	1-Aug-14	diameter at breast height	Fundo_0234_diameter at breast height_2014
Fundo_0234	basal area, calculated from circumference at breast height	0.003183099	m^2	17-Jul-06	basal area, calculated from circumference at breast height	Fundo_0234_basal area, calculated from circumference at breast height_2006
Fundo_0234	basal area, calculated from circumference at breast height	0.004028609	m^2	6-Aug-10	basal area, calculated from circumference at breast height	Fundo_0234_basal area, calculated from circumference at breast height_2010
Fundo_0234	basal area, calculated from circumference at breast height	0.004357344	m^2	1-Aug-14	basal area, calculated from circumference at breast height	Fundo_0234_basal area, calculated from circumference at breast height_2014
Fundo_0235	diameter at breast height	4.647324338	m	1-Aug-14	diameter at breast height	Fundo_0235_diameter at breast height_2014
Fundo_0235	diameter at breast height	4.901972247	m	6-Aug-10	diameter at breast height	Fundo_0235_diameter at breast height_2010
Fundo_0235	diameter at breast height	4.774648293	m	17-Jul-06	diameter at breast height	Fundo_0235_diameter at breast height_2006
Fundo_0235	basal area, calculated from circumference at breast height	0.001696273	m^2	1-Aug-14	basal area, calculated from circumference at breast height	Fundo_0235_basal area, calculated from circumference at breast height_2014
Fundo_0235	basal area, calculated from circumference at breast height	0.001887259	m^2	6-Aug-10	basal area, calculated from circumference at breast height	Fundo_0235_basal area, calculated from circumference at breast height_2010
Fundo_0235	basal area, calculated from circumference at breast height	0.001790493	m^2	17-Jul-06	basal area, calculated from circumference at breast height	Fundo_0235_basal area, calculated from circumference at breast height_2006
Fundo_0236	diameter at breast height	8.594366927	m	17-Jul-06	diameter at breast height	Fundo_0236_diameter at breast height_2006
Fundo_0236	diameter at breast height	8.75352187	m	6-Aug-10	diameter at breast height	Fundo_0236_diameter at breast height_2010
Fundo_0236	diameter at breast height	8.75352187	m	1-Aug-14	diameter at breast height	Fundo_0236_diameter at breast height_2014
Fundo_0236	basal area, calculated from circumference at breast height	0.005801198	m^2	17-Jul-06	basal area, calculated from circumference at breast height	Fundo_0236_basal area, calculated from circumference at breast height_2006
Fundo_0236	basal area, calculated from circumference at breast height	0.006018046	m^2	6-Aug-10	basal area, calculated from circumference at breast height	Fundo_0236_basal area, calculated from circumference at breast height_2010
Fundo_0236	basal area, calculated from circumference at breast height	0.006018046	m^2	1-Aug-14	basal area, calculated from circumference at breast height	Fundo_0236_basal area, calculated from circumference at breast height_2014
Fundo_0237	diameter at breast height	37.24225668	m	17-Jul-06	diameter at breast height	Fundo_0237_diameter at breast height_2006
Fundo_0237	diameter at breast height	40.93465136	m	6-Aug-10	diameter at breast height	Fundo_0237_diameter at breast height_2010
Fundo_0237	diameter at breast height	43.60845441	m	1-Aug-14	diameter at breast height	Fundo_0237_diameter at breast height_2014
Fundo_0237	basal area, calculated from circumference at breast height	0.108933601	m^2	17-Jul-06	basal area, calculated from circumference at breast height	Fundo_0237_basal area, calculated from circumference at breast height_2006
Fundo_0237	basal area, calculated from circumference at breast height	0.131604904	m^2	6-Aug-10	basal area, calculated from circumference at breast height	Fundo_0237_basal area, calculated from circumference at breast height_2010
Fundo_0237	basal area, calculated from circumference at breast height	0.149358956	m^2	1-Aug-14	basal area, calculated from circumference at breast height	Fundo_0237_basal area, calculated from circumference at breast height_2014
Fundo_0239	diameter at breast height	21.00845249	m	17-Jul-06	diameter at breast height	Fundo_0239_diameter at breast height_2006
Fundo_0239	diameter at breast height	21.93155116	m	1-Aug-14	diameter at breast height	Fundo_0239_diameter at breast height_2014
Fundo_0239	diameter at breast height	24.54169222	m	6-Aug-10	diameter at breast height	Fundo_0239_diameter at breast height_2010
Fundo_0239	basal area, calculated from circumference at breast height	0.034663947	m^2	17-Jul-06	basal area, calculated from circumference at breast height	Fundo_0239_basal area, calculated from circumference at breast height_2006
Fundo_0239	basal area, calculated from circumference at breast height	0.037777097	m^2	1-Aug-14	basal area, calculated from circumference at breast height	Fundo_0239_basal area, calculated from circumference at breast height_2014
Fundo_0239	basal area, calculated from circumference at breast height	0.047304112	m^2	6-Aug-10	basal area, calculated from circumference at breast height	Fundo_0239_basal area, calculated from circumference at breast height_2010
Fundo_0240	diameter at breast height	7.002817496	m	17-Jul-06	diameter at breast height	Fundo_0240_diameter at breast height_2006
Fundo_0240	diameter at breast height	7.193803428	m	1-Aug-14	diameter at breast height	Fundo_0240_diameter at breast height_2014
Fundo_0240	diameter at breast height	7.321127382	m	6-Aug-10	diameter at breast height	Fundo_0240_diameter at breast height_2010
Fundo_0240	basal area, calculated from circumference at breast height	0.00385155	m^2	17-Jul-06	basal area, calculated from circumference at breast height	Fundo_0240_basal area, calculated from circumference at breast height_2006
Fundo_0240	basal area, calculated from circumference at breast height	0.004064499	m^2	1-Aug-14	basal area, calculated from circumference at breast height	Fundo_0240_basal area, calculated from circumference at breast height_2014
Fundo_0240	basal area, calculated from circumference at breast height	0.004209648	m^2	6-Aug-10	basal area, calculated from circumference at breast height	Fundo_0240_basal area, calculated from circumference at breast height_2010
Fundo_0241	diameter at breast height	5.888732894	m	17-Jul-06	diameter at breast height	Fundo_0241_diameter at breast height_2006
Fundo_0241	diameter at breast height	7.161972439	m	1-Aug-14	diameter at breast height	Fundo_0241_diameter at breast height_2014
Fundo_0241	diameter at breast height	7.321127382	m	6-Aug-10	diameter at breast height	Fundo_0241_diameter at breast height_2010
Fundo_0241	basal area, calculated from circumference at breast height	0.002723539	m^2	17-Jul-06	basal area, calculated from circumference at breast height	Fundo_0241_basal area, calculated from circumference at breast height_2006
Fundo_0241	basal area, calculated from circumference at breast height	0.004028609	m^2	1-Aug-14	basal area, calculated from circumference at breast height	Fundo_0241_basal area, calculated from circumference at breast height_2014
Fundo_0241	basal area, calculated from circumference at breast height	0.004209648	m^2	6-Aug-10	basal area, calculated from circumference at breast height	Fundo_0241_basal area, calculated from circumference at breast height_2010
Fundo_0242	diameter at breast height	4.13802852	m	17-Jul-06	diameter at breast height	Fundo_0242_diameter at breast height_2006
Fundo_0242	diameter at breast height	4.551831372	m	6-Aug-10	diameter at breast height	Fundo_0242_diameter at breast height_2010
Fundo_0242	diameter at breast height	4.933803236	m	1-Aug-14	diameter at breast height	Fundo_0242_diameter at breast height_2014
Fundo_0242	basal area, calculated from circumference at breast height	0.001344859	m^2	17-Jul-06	basal area, calculated from circumference at breast height	Fundo_0242_basal area, calculated from circumference at breast height_2006
Fundo_0242	basal area, calculated from circumference at breast height	0.00162728	m^2	6-Aug-10	basal area, calculated from circumference at breast height	Fundo_0242_basal area, calculated from circumference at breast height_2010
Fundo_0242	basal area, calculated from circumference at breast height	0.001911849	m^2	1-Aug-14	basal area, calculated from circumference at breast height	Fundo_0242_basal area, calculated from circumference at breast height_2014
Fundo_0243	diameter at breast height	12.25493062	m	17-Jul-06	diameter at breast height	Fundo_0243_diameter at breast height_2006
Fundo_0243	diameter at breast height	14.03746598	m	6-Aug-10	diameter at breast height	Fundo_0243_diameter at breast height_2010
Fundo_0243	diameter at breast height	14.96056465	m	1-Aug-14	diameter at breast height	Fundo_0243_diameter at breast height_2014
Fundo_0243	basal area, calculated from circumference at breast height	0.011795371	m^2	17-Jul-06	basal area, calculated from circumference at breast height	Fundo_0243_basal area, calculated from circumference at breast height_2006
Fundo_0243	basal area, calculated from circumference at breast height	0.015476306	m^2	6-Aug-10	basal area, calculated from circumference at breast height	Fundo_0243_basal area, calculated from circumference at breast height_2010
Fundo_0243	basal area, calculated from circumference at breast height	0.017578663	m^2	1-Aug-14	basal area, calculated from circumference at breast height	Fundo_0243_basal area, calculated from circumference at breast height_2014
Fundo_0244	diameter at breast height	8.75352187	m	17-Jul-06	diameter at breast height	Fundo_0244_diameter at breast height_2006
Fundo_0244	diameter at breast height	9.708451529	m	1-Aug-14	diameter at breast height	Fundo_0244_diameter at breast height_2014
Fundo_0244	diameter at breast height	9.994930426	m	6-Aug-10	diameter at breast height	Fundo_0244_diameter at breast height_2010
Fundo_0244	basal area, calculated from circumference at breast height	0.006018046	m^2	17-Jul-06	basal area, calculated from circumference at breast height	Fundo_0244_basal area, calculated from circumference at breast height_2006
Fundo_0244	basal area, calculated from circumference at breast height	0.007402694	m^2	1-Aug-14	basal area, calculated from circumference at breast height	Fundo_0244_basal area, calculated from circumference at breast height_2014
Fundo_0244	basal area, calculated from circumference at breast height	0.00784602	m^2	6-Aug-10	basal area, calculated from circumference at breast height	Fundo_0244_basal area, calculated from circumference at breast height_2010
Fundo_0245	diameter at breast height	10.18591636	m	17-Jul-06	diameter at breast height	Fundo_0245_diameter at breast height_2006
Fundo_0245	diameter at breast height	11.4591559	m	6-Aug-10	diameter at breast height	Fundo_0245_diameter at breast height_2010
Fundo_0245	diameter at breast height	11.56101507	m	1-Aug-14	diameter at breast height	Fundo_0245_diameter at breast height_2014
Fundo_0245	basal area, calculated from circumference at breast height	0.008148733	m^2	17-Jul-06	basal area, calculated from circumference at breast height	Fundo_0245_basal area, calculated from circumference at breast height_2006
Fundo_0245	basal area, calculated from circumference at breast height	0.01031324	m^2	6-Aug-10	basal area, calculated from circumference at breast height	Fundo_0245_basal area, calculated from circumference at breast height_2010
Fundo_0245	basal area, calculated from circumference at breast height	0.010497402	m^2	1-Aug-14	basal area, calculated from circumference at breast height	Fundo_0245_basal area, calculated from circumference at breast height_2014
Fundo_0246	diameter at breast height	5.665915974	m	6-Aug-10	diameter at breast height	Fundo_0246_diameter at breast height_2010
Fundo_0246	diameter at breast height	5.729577951	m	17-Jul-06	diameter at breast height	Fundo_0246_diameter at breast height_2006
Fundo_0246	diameter at breast height	5.888732894	m	1-Aug-14	diameter at breast height	Fundo_0246_diameter at breast height_2014
Fundo_0246	basal area, calculated from circumference at breast height	0.002521333	m^2	6-Aug-10	basal area, calculated from circumference at breast height	Fundo_0246_basal area, calculated from circumference at breast height_2010
Fundo_0246	basal area, calculated from circumference at breast height	0.00257831	m^2	17-Jul-06	basal area, calculated from circumference at breast height	Fundo_0246_basal area, calculated from circumference at breast height_2006
Fundo_0246	basal area, calculated from circumference at breast height	0.002723539	m^2	1-Aug-14	basal area, calculated from circumference at breast height	Fundo_0246_basal area, calculated from circumference at breast height_2014
Fundo_0247	diameter at breast height	4.774648293	m	17-Jul-06	diameter at breast height	Fundo_0247_diameter at breast height_2006
Fundo_0247	diameter at breast height	5.729577951	m	6-Aug-10	diameter at breast height	Fundo_0247_diameter at breast height_2010
Fundo_0247	diameter at breast height	6.302535746	m	1-Aug-14	diameter at breast height	Fundo_0247_diameter at breast height_2014
Fundo_0247	basal area, calculated from circumference at breast height	0.001790493	m^2	17-Jul-06	basal area, calculated from circumference at breast height	Fundo_0247_basal area, calculated from circumference at breast height_2006
Fundo_0247	basal area, calculated from circumference at breast height	0.00257831	m^2	6-Aug-10	basal area, calculated from circumference at breast height	Fundo_0247_basal area, calculated from circumference at breast height_2010
Fundo_0247	basal area, calculated from circumference at breast height	0.003119755	m^2	1-Aug-14	basal area, calculated from circumference at breast height	Fundo_0247_basal area, calculated from circumference at breast height_2014
Fundo_0248	diameter at breast height	3.660563691	m	17-Jul-06	diameter at breast height	Fundo_0248_diameter at breast height_2006
Fundo_0248	diameter at breast height	3.819718634	m	1-Aug-14	diameter at breast height	Fundo_0248_diameter at breast height_2014
Fundo_0248	diameter at breast height	4.456338407	m	6-Aug-10	diameter at breast height	Fundo_0248_diameter at breast height_2010
Fundo_0248	basal area, calculated from circumference at breast height	0.001052412	m^2	17-Jul-06	basal area, calculated from circumference at breast height	Fundo_0248_basal area, calculated from circumference at breast height_2006
Fundo_0248	basal area, calculated from circumference at breast height	0.001145916	m^2	1-Aug-14	basal area, calculated from circumference at breast height	Fundo_0248_basal area, calculated from circumference at breast height_2014
Fundo_0248	basal area, calculated from circumference at breast height	0.001559718	m^2	6-Aug-10	basal area, calculated from circumference at breast height	Fundo_0248_basal area, calculated from circumference at breast height_2010
Fundo_0249	diameter at breast height	16.55211408	m	17-Jul-06	diameter at breast height	Fundo_0249_diameter at breast height_2006
Fundo_0249	diameter at breast height	17.44338176	m	1-Aug-14	diameter at breast height	Fundo_0249_diameter at breast height_2014
Fundo_0249	diameter at breast height	18.97126922	m	6-Aug-10	diameter at breast height	Fundo_0249_diameter at breast height_2010
Fundo_0249	basal area, calculated from circumference at breast height	0.021517748	m^2	17-Jul-06	basal area, calculated from circumference at breast height	Fundo_0249_basal area, calculated from circumference at breast height_2006
Fundo_0249	basal area, calculated from circumference at breast height	0.023897433	m^2	1-Aug-14	basal area, calculated from circumference at breast height	Fundo_0249_basal area, calculated from circumference at breast height_2014
Fundo_0249	basal area, calculated from circumference at breast height	0.028267191	m^2	6-Aug-10	basal area, calculated from circumference at breast height	Fundo_0249_basal area, calculated from circumference at breast height_2010
Fundo_0250	diameter at breast height	8.276057041	m	17-Jul-06	diameter at breast height	Fundo_0250_diameter at breast height_2006
Fundo_0250	diameter at breast height	11.10901503	m	6-Aug-10	diameter at breast height	Fundo_0250_diameter at breast height_2010
Fundo_0250	diameter at breast height	12.76422644	m	1-Aug-14	diameter at breast height	Fundo_0250_diameter at breast height_2014
Fundo_0250	basal area, calculated from circumference at breast height	0.005379437	m^2	17-Jul-06	basal area, calculated from circumference at breast height	Fundo_0250_basal area, calculated from circumference at breast height_2006
Fundo_0250	basal area, calculated from circumference at breast height	0.009692616	m^2	6-Aug-10	basal area, calculated from circumference at breast height	Fundo_0250_basal area, calculated from circumference at breast height_2010
Fundo_0250	basal area, calculated from circumference at breast height	0.012796137	m^2	1-Aug-14	basal area, calculated from circumference at breast height	Fundo_0250_basal area, calculated from circumference at breast height_2014
Fundo_0251	diameter at breast height	8.75352187	m	17-Jul-06	diameter at breast height	Fundo_0251_diameter at breast height_2006
Fundo_0251	diameter at breast height	8.912676813	m	6-Aug-10	diameter at breast height	Fundo_0251_diameter at breast height_2010
Fundo_0251	basal area, calculated from circumference at breast height	0.006018046	m^2	17-Jul-06	basal area, calculated from circumference at breast height	Fundo_0251_basal area, calculated from circumference at breast height_2006
Fundo_0251	basal area, calculated from circumference at breast height	0.006238874	m^2	6-Aug-10	basal area, calculated from circumference at breast height	Fundo_0251_basal area, calculated from circumference at breast height_2010
Fundo_0253	diameter at breast height	5.729577951	m	17-Jul-06	diameter at breast height	Fundo_0253_diameter at breast height_2006
Fundo_0253	basal area, calculated from circumference at breast height	0.00257831	m^2	17-Jul-06	basal area, calculated from circumference at breast height	Fundo_0253_basal area, calculated from circumference at breast height_2006
Fundo_0254	diameter at breast height	3.183098862	m	17-Jul-06	diameter at breast height	Fundo_0254_diameter at breast height_2006
Fundo_0254	diameter at breast height	4.010704566	m	6-Aug-10	diameter at breast height	Fundo_0254_diameter at breast height_2010
Fundo_0254	diameter at breast height	4.201690498	m	1-Aug-14	diameter at breast height	Fundo_0254_diameter at breast height_2014
Fundo_0254	basal area, calculated from circumference at breast height	0.000795775	m^2	17-Jul-06	basal area, calculated from circumference at breast height	Fundo_0254_basal area, calculated from circumference at breast height_2006
Fundo_0254	basal area, calculated from circumference at breast height	0.001263372	m^2	6-Aug-10	basal area, calculated from circumference at breast height	Fundo_0254_basal area, calculated from circumference at breast height_2010
Fundo_0254	basal area, calculated from circumference at breast height	0.001386558	m^2	1-Aug-14	basal area, calculated from circumference at breast height	Fundo_0254_basal area, calculated from circumference at breast height_2014
Fundo_0255	diameter at breast height	12.41408556	m	17-Jul-06	diameter at breast height	Fundo_0255_diameter at breast height_2006
Fundo_0255	diameter at breast height	12.73239545	m	6-Aug-10	diameter at breast height	Fundo_0255_diameter at breast height_2010
Fundo_0255	diameter at breast height	12.89155039	m	1-Aug-14	diameter at breast height	Fundo_0255_diameter at breast height_2014
Fundo_0255	basal area, calculated from circumference at breast height	0.012103733	m^2	17-Jul-06	basal area, calculated from circumference at breast height	Fundo_0255_basal area, calculated from circumference at breast height_2006
Fundo_0255	basal area, calculated from circumference at breast height	0.012732395	m^2	6-Aug-10	basal area, calculated from circumference at breast height	Fundo_0255_basal area, calculated from circumference at breast height_2010
Fundo_0255	basal area, calculated from circumference at breast height	0.013052695	m^2	1-Aug-14	basal area, calculated from circumference at breast height	Fundo_0255_basal area, calculated from circumference at breast height_2014
Fundo_0256	diameter at breast height	6.525352667	m	17-Jul-06	diameter at breast height	Fundo_0256_diameter at breast height_2006
Fundo_0256	diameter at breast height	7.321127382	m	6-Aug-10	diameter at breast height	Fundo_0256_diameter at breast height_2010
Fundo_0256	diameter at breast height	7.639437268	m	1-Aug-14	diameter at breast height	Fundo_0256_diameter at breast height_2014
Fundo_0256	basal area, calculated from circumference at breast height	0.003344243	m^2	17-Jul-06	basal area, calculated from circumference at breast height	Fundo_0256_basal area, calculated from circumference at breast height_2006
Fundo_0256	basal area, calculated from circumference at breast height	0.004209648	m^2	6-Aug-10	basal area, calculated from circumference at breast height	Fundo_0256_basal area, calculated from circumference at breast height_2010
Fundo_0256	basal area, calculated from circumference at breast height	0.004583662	m^2	1-Aug-14	basal area, calculated from circumference at breast height	Fundo_0256_basal area, calculated from circumference at breast height_2014
Fundo_0257	diameter at breast height	7.002817496	m	17-Jul-06	diameter at breast height	Fundo_0257_diameter at breast height_2006
Fundo_0257	diameter at breast height	6.047887837	m	6-Aug-10	diameter at breast height	Fundo_0257_diameter at breast height_2010
Fundo_0257	basal area, calculated from circumference at breast height	0.00385155	m^2	17-Jul-06	basal area, calculated from circumference at breast height	Fundo_0257_basal area, calculated from circumference at breast height_2006
Fundo_0257	basal area, calculated from circumference at breast height	0.002872747	m^2	6-Aug-10	basal area, calculated from circumference at breast height	Fundo_0257_basal area, calculated from circumference at breast height_2010
Fundo_0259	diameter at breast height	3.342253805	m	17-Jul-06	diameter at breast height	Fundo_0259_diameter at breast height_2006
Fundo_0259	diameter at breast height	3.342253805	m	6-Aug-10	diameter at breast height	Fundo_0259_diameter at breast height_2010
Fundo_0259	diameter at breast height	3.756056657	m	1-Aug-14	diameter at breast height	Fundo_0259_diameter at breast height_2014
Fundo_0259	basal area, calculated from circumference at breast height	0.000877342	m^2	17-Jul-06	basal area, calculated from circumference at breast height	Fundo_0259_basal area, calculated from circumference at breast height_2006
Fundo_0259	basal area, calculated from circumference at breast height	0.000877342	m^2	6-Aug-10	basal area, calculated from circumference at breast height	Fundo_0259_basal area, calculated from circumference at breast height_2010
Fundo_0259	basal area, calculated from circumference at breast height	0.001108037	m^2	1-Aug-14	basal area, calculated from circumference at breast height	Fundo_0259_basal area, calculated from circumference at breast height_2014
Fundo_0260	diameter at breast height	3.501408748	m	17-Jul-06	diameter at breast height	Fundo_0260_diameter at breast height_2006
Fundo_0260	diameter at breast height	4.297183463	m	6-Aug-10	diameter at breast height	Fundo_0260_diameter at breast height_2010
Fundo_0260	diameter at breast height	13.17802929	m	1-Aug-14	diameter at breast height	Fundo_0260_diameter at breast height_2014
Fundo_0260	basal area, calculated from circumference at breast height	0.000962887	m^2	17-Jul-06	basal area, calculated from circumference at breast height	Fundo_0260_basal area, calculated from circumference at breast height_2006
Fundo_0260	basal area, calculated from circumference at breast height	0.001450299	m^2	6-Aug-10	basal area, calculated from circumference at breast height	Fundo_0260_basal area, calculated from circumference at breast height_2010
Fundo_0260	basal area, calculated from circumference at breast height	0.01363926	m^2	1-Aug-14	basal area, calculated from circumference at breast height	Fundo_0260_basal area, calculated from circumference at breast height_2014
Fundo_0261	diameter at breast height	3.660563691	m	17-Jul-06	diameter at breast height	Fundo_0261_diameter at breast height_2006
Fundo_0261	diameter at breast height	3.947042589	m	6-Aug-10	diameter at breast height	Fundo_0261_diameter at breast height_2010
Fundo_0261	diameter at breast height	4.13802852	m	1-Aug-14	diameter at breast height	Fundo_0261_diameter at breast height_2014
Fundo_0261	basal area, calculated from circumference at breast height	0.001052412	m^2	17-Jul-06	basal area, calculated from circumference at breast height	Fundo_0261_basal area, calculated from circumference at breast height_2006
Fundo_0261	basal area, calculated from circumference at breast height	0.001223583	m^2	6-Aug-10	basal area, calculated from circumference at breast height	Fundo_0261_basal area, calculated from circumference at breast height_2010
Fundo_0261	basal area, calculated from circumference at breast height	0.001344859	m^2	1-Aug-14	basal area, calculated from circumference at breast height	Fundo_0261_basal area, calculated from circumference at breast height_2014
Fundo_0262	diameter at breast height	4.297183463	m	17-Jul-06	diameter at breast height	Fundo_0262_diameter at breast height_2006
Fundo_0262	diameter at breast height	4.456338407	m	6-Aug-10	diameter at breast height	Fundo_0262_diameter at breast height_2010
Fundo_0262	diameter at breast height	4.647324338	m	1-Aug-14	diameter at breast height	Fundo_0262_diameter at breast height_2014
Fundo_0262	basal area, calculated from circumference at breast height	0.001450299	m^2	17-Jul-06	basal area, calculated from circumference at breast height	Fundo_0262_basal area, calculated from circumference at breast height_2006
Fundo_0262	basal area, calculated from circumference at breast height	0.001559718	m^2	6-Aug-10	basal area, calculated from circumference at breast height	Fundo_0262_basal area, calculated from circumference at breast height_2010
Fundo_0262	basal area, calculated from circumference at breast height	0.001696273	m^2	1-Aug-14	basal area, calculated from circumference at breast height	Fundo_0262_basal area, calculated from circumference at breast height_2014
Fundo_0263	diameter at breast height	3.183098862	m	17-Jul-06	diameter at breast height	Fundo_0263_diameter at breast height_2006
Fundo_0263	diameter at breast height	3.533239737	m	6-Aug-10	diameter at breast height	Fundo_0263_diameter at breast height_2010
Fundo_0263	diameter at breast height	3.628732702	m	1-Aug-14	diameter at breast height	Fundo_0263_diameter at breast height_2014
Fundo_0263	basal area, calculated from circumference at breast height	0.000795775	m^2	17-Jul-06	basal area, calculated from circumference at breast height	Fundo_0263_basal area, calculated from circumference at breast height_2006
Fundo_0263	basal area, calculated from circumference at breast height	0.000980474	m^2	6-Aug-10	basal area, calculated from circumference at breast height	Fundo_0263_basal area, calculated from circumference at breast height_2010
Fundo_0263	basal area, calculated from circumference at breast height	0.001034189	m^2	1-Aug-14	basal area, calculated from circumference at breast height	Fundo_0263_basal area, calculated from circumference at breast height_2014
Fundo_0264	diameter at breast height	4.13802852	m	17-Jul-06	diameter at breast height	Fundo_0264_diameter at breast height_2006
Fundo_0264	diameter at breast height	4.265352475	m	6-Aug-10	diameter at breast height	Fundo_0264_diameter at breast height_2010
Fundo_0264	diameter at breast height	4.520000384	m	1-Aug-14	diameter at breast height	Fundo_0264_diameter at breast height_2014
Fundo_0264	basal area, calculated from circumference at breast height	0.001344859	m^2	17-Jul-06	basal area, calculated from circumference at breast height	Fundo_0264_basal area, calculated from circumference at breast height_2006
Fundo_0264	basal area, calculated from circumference at breast height	0.001428893	m^2	6-Aug-10	basal area, calculated from circumference at breast height	Fundo_0264_basal area, calculated from circumference at breast height_2010
Fundo_0264	basal area, calculated from circumference at breast height	0.0016046	m^2	1-Aug-14	basal area, calculated from circumference at breast height	Fundo_0264_basal area, calculated from circumference at breast height_2014
Fundo_0265	diameter at breast height	5.411268065	m	17-Jul-06	diameter at breast height	Fundo_0265_diameter at breast height_2006
Fundo_0265	diameter at breast height	5.634084985	m	6-Aug-10	diameter at breast height	Fundo_0265_diameter at breast height_2010
Fundo_0265	diameter at breast height	6.238873769	m	1-Aug-14	diameter at breast height	Fundo_0265_diameter at breast height_2014
Fundo_0265	basal area, calculated from circumference at breast height	0.002299789	m^2	17-Jul-06	basal area, calculated from circumference at breast height	Fundo_0265_basal area, calculated from circumference at breast height_2006
Fundo_0265	basal area, calculated from circumference at breast height	0.002493083	m^2	6-Aug-10	basal area, calculated from circumference at breast height	Fundo_0265_basal area, calculated from circumference at breast height_2010
Fundo_0265	basal area, calculated from circumference at breast height	0.003057048	m^2	1-Aug-14	basal area, calculated from circumference at breast height	Fundo_0265_basal area, calculated from circumference at breast height_2014
Fundo_0266	diameter at breast height	3.183098862	m	6-Aug-10	diameter at breast height	Fundo_0266_diameter at breast height_2010
Fundo_0266	diameter at breast height	3.342253805	m	17-Jul-06	diameter at breast height	Fundo_0266_diameter at breast height_2006
Fundo_0266	diameter at breast height	3.342253805	m	1-Aug-14	diameter at breast height	Fundo_0266_diameter at breast height_2014
Fundo_0266	basal area, calculated from circumference at breast height	0.000795775	m^2	6-Aug-10	basal area, calculated from circumference at breast height	Fundo_0266_basal area, calculated from circumference at breast height_2010
Fundo_0266	basal area, calculated from circumference at breast height	0.000877342	m^2	17-Jul-06	basal area, calculated from circumference at breast height	Fundo_0266_basal area, calculated from circumference at breast height_2006
Fundo_0266	basal area, calculated from circumference at breast height	0.000877342	m^2	1-Aug-14	basal area, calculated from circumference at breast height	Fundo_0266_basal area, calculated from circumference at breast height_2014
Fundo_0267	diameter at breast height	7.480282325	m	17-Jul-06	diameter at breast height	Fundo_0267_diameter at breast height_2006
Fundo_0267	diameter at breast height	7.639437268	m	6-Aug-10	diameter at breast height	Fundo_0267_diameter at breast height_2010
Fundo_0267	diameter at breast height	8.021409132	m	1-Aug-14	diameter at breast height	Fundo_0267_diameter at breast height_2014
Fundo_0267	basal area, calculated from circumference at breast height	0.004394666	m^2	17-Jul-06	basal area, calculated from circumference at breast height	Fundo_0267_basal area, calculated from circumference at breast height_2006
Fundo_0267	basal area, calculated from circumference at breast height	0.004583662	m^2	6-Aug-10	basal area, calculated from circumference at breast height	Fundo_0267_basal area, calculated from circumference at breast height_2010
Fundo_0267	basal area, calculated from circumference at breast height	0.005053488	m^2	1-Aug-14	basal area, calculated from circumference at breast height	Fundo_0267_basal area, calculated from circumference at breast height_2014
Fundo_0268	diameter at breast height	7.957747155	m	17-Jul-06	diameter at breast height	Fundo_0268_diameter at breast height_2006
Fundo_0268	diameter at breast height	8.403380995	m	6-Aug-10	diameter at breast height	Fundo_0268_diameter at breast height_2010
Fundo_0268	diameter at breast height	8.75352187	m	1-Aug-14	diameter at breast height	Fundo_0268_diameter at breast height_2014
Fundo_0268	basal area, calculated from circumference at breast height	0.004973592	m^2	17-Jul-06	basal area, calculated from circumference at breast height	Fundo_0268_basal area, calculated from circumference at breast height_2006
Fundo_0268	basal area, calculated from circumference at breast height	0.005546231	m^2	6-Aug-10	basal area, calculated from circumference at breast height	Fundo_0268_basal area, calculated from circumference at breast height_2010
Fundo_0268	basal area, calculated from circumference at breast height	0.006018046	m^2	1-Aug-14	basal area, calculated from circumference at breast height	Fundo_0268_basal area, calculated from circumference at breast height_2014
Fundo_0269	diameter at breast height	3.342253805	m	17-Jul-06	diameter at breast height	Fundo_0269_diameter at breast height_2006
Fundo_0269	diameter at breast height	3.469577759	m	1-Aug-14	diameter at breast height	Fundo_0269_diameter at breast height_2014
Fundo_0269	diameter at breast height	3.628732702	m	6-Aug-10	diameter at breast height	Fundo_0269_diameter at breast height_2010
Fundo_0269	basal area, calculated from circumference at breast height	0.000877342	m^2	17-Jul-06	basal area, calculated from circumference at breast height	Fundo_0269_basal area, calculated from circumference at breast height_2006
Fundo_0269	basal area, calculated from circumference at breast height	0.00094546	m^2	1-Aug-14	basal area, calculated from circumference at breast height	Fundo_0269_basal area, calculated from circumference at breast height_2014
Fundo_0269	basal area, calculated from circumference at breast height	0.001034189	m^2	6-Aug-10	basal area, calculated from circumference at breast height	Fundo_0269_basal area, calculated from circumference at breast height_2010
Fundo_0270	diameter at breast height	3.183098862	m	17-Jul-06	diameter at breast height	Fundo_0270_diameter at breast height_2006
Fundo_0270	diameter at breast height	3.819718634	m	6-Aug-10	diameter at breast height	Fundo_0270_diameter at breast height_2010
Fundo_0270	diameter at breast height	3.978873577	m	1-Aug-14	diameter at breast height	Fundo_0270_diameter at breast height_2014
Fundo_0270	basal area, calculated from circumference at breast height	0.000795775	m^2	17-Jul-06	basal area, calculated from circumference at breast height	Fundo_0270_basal area, calculated from circumference at breast height_2006
Fundo_0270	basal area, calculated from circumference at breast height	0.001145916	m^2	6-Aug-10	basal area, calculated from circumference at breast height	Fundo_0270_basal area, calculated from circumference at breast height_2010
Fundo_0270	basal area, calculated from circumference at breast height	0.001243398	m^2	1-Aug-14	basal area, calculated from circumference at breast height	Fundo_0270_basal area, calculated from circumference at breast height_2014
Fundo_0271	diameter at breast height	4.297183463	m	17-Jul-06	diameter at breast height	Fundo_0271_diameter at breast height_2006
Fundo_0271	diameter at breast height	4.456338407	m	1-Aug-14	diameter at breast height	Fundo_0271_diameter at breast height_2014
Fundo_0271	diameter at breast height	4.710986316	m	6-Aug-10	diameter at breast height	Fundo_0271_diameter at breast height_2010
Fundo_0271	basal area, calculated from circumference at breast height	0.001450299	m^2	17-Jul-06	basal area, calculated from circumference at breast height	Fundo_0271_basal area, calculated from circumference at breast height_2006
Fundo_0271	basal area, calculated from circumference at breast height	0.001559718	m^2	1-Aug-14	basal area, calculated from circumference at breast height	Fundo_0271_basal area, calculated from circumference at breast height_2014
Fundo_0271	basal area, calculated from circumference at breast height	0.001743065	m^2	6-Aug-10	basal area, calculated from circumference at breast height	Fundo_0271_basal area, calculated from circumference at breast height_2010
Fundo_0272	diameter at breast height	6.843662553	m	17-Jul-06	diameter at breast height	Fundo_0272_diameter at breast height_2006
Fundo_0272	diameter at breast height	6.68450761	m	6-Aug-10	diameter at breast height	Fundo_0272_diameter at breast height_2010
Fundo_0272	basal area, calculated from circumference at breast height	0.003678469	m^2	17-Jul-06	basal area, calculated from circumference at breast height	Fundo_0272_basal area, calculated from circumference at breast height_2006
Fundo_0272	basal area, calculated from circumference at breast height	0.003509366	m^2	6-Aug-10	basal area, calculated from circumference at breast height	Fundo_0272_basal area, calculated from circumference at breast height_2010
Fundo_0273	diameter at breast height	12.25493062	m	6-Aug-10	diameter at breast height	Fundo_0273_diameter at breast height_2010
Fundo_0273	diameter at breast height	12.41408556	m	1-Aug-14	diameter at breast height	Fundo_0273_diameter at breast height_2014
Fundo_0273	diameter at breast height	12.5732405	m	17-Jul-06	diameter at breast height	Fundo_0273_diameter at breast height_2006
Fundo_0273	basal area, calculated from circumference at breast height	0.011795371	m^2	6-Aug-10	basal area, calculated from circumference at breast height	Fundo_0273_basal area, calculated from circumference at breast height_2010
Fundo_0273	basal area, calculated from circumference at breast height	0.012103733	m^2	1-Aug-14	basal area, calculated from circumference at breast height	Fundo_0273_basal area, calculated from circumference at breast height_2014
Fundo_0273	basal area, calculated from circumference at breast height	0.012416075	m^2	17-Jul-06	basal area, calculated from circumference at breast height	Fundo_0273_basal area, calculated from circumference at breast height_2006
Fundo_0274	diameter at breast height	9.964675608	m	17-Jul-06	diameter at breast height	Fundo_0274_diameter at breast height_2006
Fundo_0274	diameter at breast height	9.230986699	m	6-Aug-10	diameter at breast height	Fundo_0274_diameter at breast height_2010
Fundo_0274	diameter at breast height	9.230986699	m	1-Aug-14	diameter at breast height	Fundo_0274_diameter at breast height_2014
Fundo_0274	basal area, calculated from circumference at breast height	0.007798592	m^2	17-Jul-06	basal area, calculated from circumference at breast height	Fundo_0274_basal area, calculated from circumference at breast height_2006
Fundo_0274	basal area, calculated from circumference at breast height	0.006692465	m^2	6-Aug-10	basal area, calculated from circumference at breast height	Fundo_0274_basal area, calculated from circumference at breast height_2010
Fundo_0274	basal area, calculated from circumference at breast height	0.006692465	m^2	1-Aug-14	basal area, calculated from circumference at breast height	Fundo_0274_basal area, calculated from circumference at breast height_2014
Fundo_0275	diameter at breast height	3.819718634	m	17-Jul-06	diameter at breast height	Fundo_0275_diameter at breast height_2006
Fundo_0275	diameter at breast height	4.583662361	m	6-Aug-10	diameter at breast height	Fundo_0275_diameter at breast height_2010
Fundo_0275	diameter at breast height	4.710986316	m	1-Aug-14	diameter at breast height	Fundo_0275_diameter at breast height_2014
Fundo_0275	basal area, calculated from circumference at breast height	0.001145916	m^2	17-Jul-06	basal area, calculated from circumference at breast height	Fundo_0275_basal area, calculated from circumference at breast height_2006
Fundo_0275	basal area, calculated from circumference at breast height	0.001650118	m^2	6-Aug-10	basal area, calculated from circumference at breast height	Fundo_0275_basal area, calculated from circumference at breast height_2010
Fundo_0275	basal area, calculated from circumference at breast height	0.001743065	m^2	1-Aug-14	basal area, calculated from circumference at breast height	Fundo_0275_basal area, calculated from circumference at breast height_2014
Fundo_0276	diameter at breast height	8.276057041	m	17-Jul-06	diameter at breast height	Fundo_0276_diameter at breast height_2006
Fundo_0276	diameter at breast height	9.230986699	m	6-Aug-10	diameter at breast height	Fundo_0276_diameter at breast height_2010
Fundo_0276	diameter at breast height	9.230986699	m	1-Aug-14	diameter at breast height	Fundo_0276_diameter at breast height_2014
Fundo_0276	basal area, calculated from circumference at breast height	0.005379437	m^2	17-Jul-06	basal area, calculated from circumference at breast height	Fundo_0276_basal area, calculated from circumference at breast height_2006
Fundo_0276	basal area, calculated from circumference at breast height	0.006692465	m^2	6-Aug-10	basal area, calculated from circumference at breast height	Fundo_0276_basal area, calculated from circumference at breast height_2010
Fundo_0276	basal area, calculated from circumference at breast height	0.006692465	m^2	1-Aug-14	basal area, calculated from circumference at breast height	Fundo_0276_basal area, calculated from circumference at breast height_2014
Fundo_0277	diameter at breast height	11.14084602	m	17-Jul-06	diameter at breast height	Fundo_0277_diameter at breast height_2006
Fundo_0277	diameter at breast height	12.0321137	m	6-Aug-10	diameter at breast height	Fundo_0277_diameter at breast height_2010
Fundo_0277	basal area, calculated from circumference at breast height	0.00974824	m^2	17-Jul-06	basal area, calculated from circumference at breast height	Fundo_0277_basal area, calculated from circumference at breast height_2006
Fundo_0277	basal area, calculated from circumference at breast height	0.011370347	m^2	6-Aug-10	basal area, calculated from circumference at breast height	Fundo_0277_basal area, calculated from circumference at breast height_2010
Fundo_0278	diameter at breast height	4.456338407	m	17-Jul-06	diameter at breast height	Fundo_0278_diameter at breast height_2006
Fundo_0278	diameter at breast height	4.870141259	m	1-Aug-14	diameter at breast height	Fundo_0278_diameter at breast height_2014
Fundo_0278	diameter at breast height	5.124789168	m	6-Aug-10	diameter at breast height	Fundo_0278_diameter at breast height_2010
Fundo_0278	basal area, calculated from circumference at breast height	0.001559718	m^2	17-Jul-06	basal area, calculated from circumference at breast height	Fundo_0278_basal area, calculated from circumference at breast height_2006
Fundo_0278	basal area, calculated from circumference at breast height	0.001862829	m^2	1-Aug-14	basal area, calculated from circumference at breast height	Fundo_0278_basal area, calculated from circumference at breast height_2014
Fundo_0278	basal area, calculated from circumference at breast height	0.002062728	m^2	6-Aug-10	basal area, calculated from circumference at breast height	Fundo_0278_basal area, calculated from circumference at breast height_2010
Fundo_0279	diameter at breast height	11.77746579	m	17-Jul-06	diameter at breast height	Fundo_0279_diameter at breast height_2006
Fundo_0279	diameter at breast height	12.60507149	m	6-Aug-10	diameter at breast height	Fundo_0279_diameter at breast height_2010
Fundo_0279	diameter at breast height	12.79605742	m	1-Aug-14	diameter at breast height	Fundo_0279_diameter at breast height_2014
Fundo_0279	basal area, calculated from circumference at breast height	0.010894156	m^2	17-Jul-06	basal area, calculated from circumference at breast height	Fundo_0279_basal area, calculated from circumference at breast height_2006
Fundo_0279	basal area, calculated from circumference at breast height	0.012479021	m^2	6-Aug-10	basal area, calculated from circumference at breast height	Fundo_0279_basal area, calculated from circumference at breast height_2010
Fundo_0279	basal area, calculated from circumference at breast height	0.012860038	m^2	1-Aug-14	basal area, calculated from circumference at breast height	Fundo_0279_basal area, calculated from circumference at breast height_2014
Fundo_0280	diameter at breast height	7.639437268	m	17-Jul-06	diameter at breast height	Fundo_0280_diameter at breast height_2006
Fundo_0280	diameter at breast height	9.167324722	m	6-Aug-10	diameter at breast height	Fundo_0280_diameter at breast height_2010
Fundo_0280	diameter at breast height	9.803944494	m	1-Aug-14	diameter at breast height	Fundo_0280_diameter at breast height_2014
Fundo_0280	basal area, calculated from circumference at breast height	0.004583662	m^2	17-Jul-06	basal area, calculated from circumference at breast height	Fundo_0280_basal area, calculated from circumference at breast height_2006
Fundo_0280	basal area, calculated from circumference at breast height	0.006600474	m^2	6-Aug-10	basal area, calculated from circumference at breast height	Fundo_0280_basal area, calculated from circumference at breast height_2010
Fundo_0280	basal area, calculated from circumference at breast height	0.007549037	m^2	1-Aug-14	basal area, calculated from circumference at breast height	Fundo_0280_basal area, calculated from circumference at breast height_2014
Fundo_0281	diameter at breast height	4.13802852	m	17-Jul-06	diameter at breast height	Fundo_0281_diameter at breast height_2006
Fundo_0281	diameter at breast height	4.647324338	m	6-Aug-10	diameter at breast height	Fundo_0281_diameter at breast height_2010
Fundo_0281	diameter at breast height	4.679155327	m	1-Aug-14	diameter at breast height	Fundo_0281_diameter at breast height_2014
Fundo_0281	basal area, calculated from circumference at breast height	0.001344859	m^2	17-Jul-06	basal area, calculated from circumference at breast height	Fundo_0281_basal area, calculated from circumference at breast height_2006
Fundo_0281	basal area, calculated from circumference at breast height	0.001696273	m^2	6-Aug-10	basal area, calculated from circumference at breast height	Fundo_0281_basal area, calculated from circumference at breast height_2010
Fundo_0281	basal area, calculated from circumference at breast height	0.00171959	m^2	1-Aug-14	basal area, calculated from circumference at breast height	Fundo_0281_basal area, calculated from circumference at breast height_2014
Fundo_0282	diameter at breast height	14.03815167	m	17-Jul-06	diameter at breast height	Fundo_0282_diameter at breast height_2006
Fundo_0282	basal area, calculated from circumference at breast height	0.015477818	m^2	17-Jul-06	basal area, calculated from circumference at breast height	Fundo_0282_basal area, calculated from circumference at breast height_2006
Fundo_0283	diameter at breast height	4.61549335	m	17-Jul-06	diameter at breast height	Fundo_0283_diameter at breast height_2006
Fundo_0283	diameter at breast height	4.742817304	m	6-Aug-10	diameter at breast height	Fundo_0283_diameter at breast height_2010
Fundo_0283	diameter at breast height	5.252113122	m	1-Aug-14	diameter at breast height	Fundo_0283_diameter at breast height_2014
Fundo_0283	basal area, calculated from circumference at breast height	0.001673116	m^2	17-Jul-06	basal area, calculated from circumference at breast height	Fundo_0283_basal area, calculated from circumference at breast height_2006
Fundo_0283	basal area, calculated from circumference at breast height	0.001766699	m^2	6-Aug-10	basal area, calculated from circumference at breast height	Fundo_0283_basal area, calculated from circumference at breast height_2010
Fundo_0283	basal area, calculated from circumference at breast height	0.002166497	m^2	1-Aug-14	basal area, calculated from circumference at breast height	Fundo_0283_basal area, calculated from circumference at breast height_2014
Fundo_0284	diameter at breast height	3.501408748	m	17-Jul-06	diameter at breast height	Fundo_0284_diameter at breast height_2006
Fundo_0284	diameter at breast height	3.501408748	m	6-Aug-10	diameter at breast height	Fundo_0284_diameter at breast height_2010
Fundo_0284	diameter at breast height	3.660563691	m	1-Aug-14	diameter at breast height	Fundo_0284_diameter at breast height_2014
Fundo_0284	basal area, calculated from circumference at breast height	0.000962887	m^2	17-Jul-06	basal area, calculated from circumference at breast height	Fundo_0284_basal area, calculated from circumference at breast height_2006
Fundo_0284	basal area, calculated from circumference at breast height	0.000962887	m^2	6-Aug-10	basal area, calculated from circumference at breast height	Fundo_0284_basal area, calculated from circumference at breast height_2010
Fundo_0284	basal area, calculated from circumference at breast height	0.001052412	m^2	1-Aug-14	basal area, calculated from circumference at breast height	Fundo_0284_basal area, calculated from circumference at breast height_2014
Fundo_0285	diameter at breast height	3.660563691	m	17-Jul-06	diameter at breast height	Fundo_0285_diameter at breast height_2006
Fundo_0285	diameter at breast height	3.851549623	m	6-Aug-10	diameter at breast height	Fundo_0285_diameter at breast height_2010
Fundo_0285	diameter at breast height	4.010704566	m	1-Aug-14	diameter at breast height	Fundo_0285_diameter at breast height_2014
Fundo_0285	basal area, calculated from circumference at breast height	0.001052412	m^2	17-Jul-06	basal area, calculated from circumference at breast height	Fundo_0285_basal area, calculated from circumference at breast height_2006
Fundo_0285	basal area, calculated from circumference at breast height	0.001165094	m^2	6-Aug-10	basal area, calculated from circumference at breast height	Fundo_0285_basal area, calculated from circumference at breast height_2010
Fundo_0285	basal area, calculated from circumference at breast height	0.001263372	m^2	1-Aug-14	basal area, calculated from circumference at breast height	Fundo_0285_basal area, calculated from circumference at breast height_2014
Fundo_0286	diameter at breast height	4.297183463	m	17-Jul-06	diameter at breast height	Fundo_0286_diameter at breast height_2006
Fundo_0286	diameter at breast height	4.551831372	m	6-Aug-10	diameter at breast height	Fundo_0286_diameter at breast height_2010
Fundo_0286	diameter at breast height	4.61549335	m	1-Aug-14	diameter at breast height	Fundo_0286_diameter at breast height_2014
Fundo_0286	basal area, calculated from circumference at breast height	0.001450299	m^2	17-Jul-06	basal area, calculated from circumference at breast height	Fundo_0286_basal area, calculated from circumference at breast height_2006
Fundo_0286	basal area, calculated from circumference at breast height	0.00162728	m^2	6-Aug-10	basal area, calculated from circumference at breast height	Fundo_0286_basal area, calculated from circumference at breast height_2010
Fundo_0286	basal area, calculated from circumference at breast height	0.001673116	m^2	1-Aug-14	basal area, calculated from circumference at breast height	Fundo_0286_basal area, calculated from circumference at breast height_2014
Fundo_0287	diameter at breast height	4.456338407	m	17-Jul-06	diameter at breast height	Fundo_0287_diameter at breast height_2006
Fundo_0287	diameter at breast height	4.551831372	m	6-Aug-10	diameter at breast height	Fundo_0287_diameter at breast height_2010
Fundo_0287	diameter at breast height	4.61549335	m	1-Aug-14	diameter at breast height	Fundo_0287_diameter at breast height_2014
Fundo_0287	basal area, calculated from circumference at breast height	0.001559718	m^2	17-Jul-06	basal area, calculated from circumference at breast height	Fundo_0287_basal area, calculated from circumference at breast height_2006
Fundo_0287	basal area, calculated from circumference at breast height	0.00162728	m^2	6-Aug-10	basal area, calculated from circumference at breast height	Fundo_0287_basal area, calculated from circumference at breast height_2010
Fundo_0287	basal area, calculated from circumference at breast height	0.001673116	m^2	1-Aug-14	basal area, calculated from circumference at breast height	Fundo_0287_basal area, calculated from circumference at breast height_2014
Fundo_0288	diameter at breast height	9.549296586	m	1-Aug-14	diameter at breast height	Fundo_0288_diameter at breast height_2014
Fundo_0288	diameter at breast height	9.708451529	m	17-Jul-06	diameter at breast height	Fundo_0288_diameter at breast height_2006
Fundo_0288	diameter at breast height	9.835775483	m	6-Aug-10	diameter at breast height	Fundo_0288_diameter at breast height_2010
Fundo_0288	basal area, calculated from circumference at breast height	0.007161972	m^2	1-Aug-14	basal area, calculated from circumference at breast height	Fundo_0288_basal area, calculated from circumference at breast height_2014
Fundo_0288	basal area, calculated from circumference at breast height	0.007402694	m^2	17-Jul-06	basal area, calculated from circumference at breast height	Fundo_0288_basal area, calculated from circumference at breast height_2006
Fundo_0288	basal area, calculated from circumference at breast height	0.007598137	m^2	6-Aug-10	basal area, calculated from circumference at breast height	Fundo_0288_basal area, calculated from circumference at breast height_2010
Fundo_0289	diameter at breast height	6.366197724	m	17-Jul-06	diameter at breast height	Fundo_0289_diameter at breast height_2006
Fundo_0289	diameter at breast height	6.875493542	m	6-Aug-10	diameter at breast height	Fundo_0289_diameter at breast height_2010
Fundo_0289	diameter at breast height	7.002817496	m	1-Aug-14	diameter at breast height	Fundo_0289_diameter at breast height_2014
Fundo_0289	basal area, calculated from circumference at breast height	0.003183099	m^2	17-Jul-06	basal area, calculated from circumference at breast height	Fundo_0289_basal area, calculated from circumference at breast height_2006
Fundo_0289	basal area, calculated from circumference at breast height	0.003712767	m^2	6-Aug-10	basal area, calculated from circumference at breast height	Fundo_0289_basal area, calculated from circumference at breast height_2010
Fundo_0289	basal area, calculated from circumference at breast height	0.00385155	m^2	1-Aug-14	basal area, calculated from circumference at breast height	Fundo_0289_basal area, calculated from circumference at breast height_2014
Fundo_0290	diameter at breast height	5.570423008	m	17-Jul-06	diameter at breast height	Fundo_0290_diameter at breast height_2006
Fundo_0290	diameter at breast height	6.398028712	m	6-Aug-10	diameter at breast height	Fundo_0290_diameter at breast height_2010
Fundo_0290	diameter at breast height	7.480282325	m	1-Aug-14	diameter at breast height	Fundo_0290_diameter at breast height_2014
Fundo_0290	basal area, calculated from circumference at breast height	0.00243706	m^2	17-Jul-06	basal area, calculated from circumference at breast height	Fundo_0290_basal area, calculated from circumference at breast height_2006
Fundo_0290	basal area, calculated from circumference at breast height	0.003215009	m^2	6-Aug-10	basal area, calculated from circumference at breast height	Fundo_0290_basal area, calculated from circumference at breast height_2010
Fundo_0290	basal area, calculated from circumference at breast height	0.004394666	m^2	1-Aug-14	basal area, calculated from circumference at breast height	Fundo_0290_basal area, calculated from circumference at breast height_2014
Fundo_0291	diameter at breast height	5.411268065	m	17-Jul-06	diameter at breast height	Fundo_0291_diameter at breast height_2006
Fundo_0291	diameter at breast height	5.793239929	m	6-Aug-10	diameter at breast height	Fundo_0291_diameter at breast height_2010
Fundo_0291	diameter at breast height	6.143380803	m	1-Aug-14	diameter at breast height	Fundo_0291_diameter at breast height_2014
Fundo_0291	basal area, calculated from circumference at breast height	0.002299789	m^2	17-Jul-06	basal area, calculated from circumference at breast height	Fundo_0291_basal area, calculated from circumference at breast height_2006
Fundo_0291	basal area, calculated from circumference at breast height	0.002635924	m^2	6-Aug-10	basal area, calculated from circumference at breast height	Fundo_0291_basal area, calculated from circumference at breast height_2010
Fundo_0291	basal area, calculated from circumference at breast height	0.002964181	m^2	1-Aug-14	basal area, calculated from circumference at breast height	Fundo_0291_basal area, calculated from circumference at breast height_2014
Fundo_0292	diameter at breast height	15.91549431	m	17-Jul-06	diameter at breast height	Fundo_0292_diameter at breast height_2006
Fundo_0292	diameter at breast height	16.774931	m	6-Aug-10	diameter at breast height	Fundo_0292_diameter at breast height_2010
Fundo_0292	diameter at breast height	17.60253671	m	1-Aug-14	diameter at breast height	Fundo_0292_diameter at breast height_2014
Fundo_0292	basal area, calculated from circumference at breast height	0.019894368	m^2	17-Jul-06	basal area, calculated from circumference at breast height	Fundo_0292_basal area, calculated from circumference at breast height_2006
Fundo_0292	basal area, calculated from circumference at breast height	0.022100972	m^2	6-Aug-10	basal area, calculated from circumference at breast height	Fundo_0292_basal area, calculated from circumference at breast height_2010
Fundo_0292	basal area, calculated from circumference at breast height	0.024335507	m^2	1-Aug-14	basal area, calculated from circumference at breast height	Fundo_0292_basal area, calculated from circumference at breast height_2014
Fundo_0293	diameter at breast height	4.13802852	m	17-Jul-06	diameter at breast height	Fundo_0293_diameter at breast height_2006
Fundo_0293	diameter at breast height	4.456338407	m	6-Aug-10	diameter at breast height	Fundo_0293_diameter at breast height_2010
Fundo_0293	diameter at breast height	4.774648293	m	1-Aug-14	diameter at breast height	Fundo_0293_diameter at breast height_2014
Fundo_0293	basal area, calculated from circumference at breast height	0.001344859	m^2	17-Jul-06	basal area, calculated from circumference at breast height	Fundo_0293_basal area, calculated from circumference at breast height_2006
Fundo_0293	basal area, calculated from circumference at breast height	0.001559718	m^2	6-Aug-10	basal area, calculated from circumference at breast height	Fundo_0293_basal area, calculated from circumference at breast height_2010
Fundo_0293	basal area, calculated from circumference at breast height	0.001790493	m^2	1-Aug-14	basal area, calculated from circumference at breast height	Fundo_0293_basal area, calculated from circumference at breast height_2014
Fundo_0294	diameter at breast height	6.366197724	m	17-Jul-06	diameter at breast height	Fundo_0294_diameter at breast height_2006
Fundo_0294	diameter at breast height	7.002817496	m	6-Aug-10	diameter at breast height	Fundo_0294_diameter at breast height_2010
Fundo_0294	diameter at breast height	7.384789359	m	1-Aug-14	diameter at breast height	Fundo_0294_diameter at breast height_2014
Fundo_0294	basal area, calculated from circumference at breast height	0.003183099	m^2	17-Jul-06	basal area, calculated from circumference at breast height	Fundo_0294_basal area, calculated from circumference at breast height_2006
Fundo_0294	basal area, calculated from circumference at breast height	0.00385155	m^2	6-Aug-10	basal area, calculated from circumference at breast height	Fundo_0294_basal area, calculated from circumference at breast height_2010
Fundo_0294	basal area, calculated from circumference at breast height	0.004283178	m^2	1-Aug-14	basal area, calculated from circumference at breast height	Fundo_0294_basal area, calculated from circumference at breast height_2014
Fundo_0295	diameter at breast height	4.13802852	m	17-Jul-06	diameter at breast height	Fundo_0295_diameter at breast height_2006
Fundo_0295	diameter at breast height	4.679155327	m	6-Aug-10	diameter at breast height	Fundo_0295_diameter at breast height_2010
Fundo_0295	diameter at breast height	4.83831027	m	1-Aug-14	diameter at breast height	Fundo_0295_diameter at breast height_2014
Fundo_0295	basal area, calculated from circumference at breast height	0.001344859	m^2	17-Jul-06	basal area, calculated from circumference at breast height	Fundo_0295_basal area, calculated from circumference at breast height_2006
Fundo_0295	basal area, calculated from circumference at breast height	0.00171959	m^2	6-Aug-10	basal area, calculated from circumference at breast height	Fundo_0295_basal area, calculated from circumference at breast height_2010
Fundo_0295	basal area, calculated from circumference at breast height	0.001838558	m^2	1-Aug-14	basal area, calculated from circumference at breast height	Fundo_0295_basal area, calculated from circumference at breast height_2014
Fundo_0297	diameter at breast height	5.411268065	m	17-Jul-06	diameter at breast height	Fundo_0297_diameter at breast height_2006
Fundo_0297	diameter at breast height	6.68450761	m	6-Aug-10	diameter at breast height	Fundo_0297_diameter at breast height_2010
Fundo_0297	basal area, calculated from circumference at breast height	0.002299789	m^2	17-Jul-06	basal area, calculated from circumference at breast height	Fundo_0297_basal area, calculated from circumference at breast height_2006
Fundo_0297	basal area, calculated from circumference at breast height	0.003509366	m^2	6-Aug-10	basal area, calculated from circumference at breast height	Fundo_0297_basal area, calculated from circumference at breast height_2010
Fundo_0298	diameter at breast height	10.66338119	m	1-Aug-14	diameter at breast height	Fundo_0298_diameter at breast height_2014
Fundo_0298	diameter at breast height	10.72704316	m	6-Aug-10	diameter at breast height	Fundo_0298_diameter at breast height_2010
Fundo_0298	diameter at breast height	11.17716509	m	17-Jul-06	diameter at breast height	Fundo_0298_diameter at breast height_2006
Fundo_0298	basal area, calculated from circumference at breast height	0.008930582	m^2	1-Aug-14	basal area, calculated from circumference at breast height	Fundo_0298_basal area, calculated from circumference at breast height_2014
Fundo_0298	basal area, calculated from circumference at breast height	0.009037534	m^2	6-Aug-10	basal area, calculated from circumference at breast height	Fundo_0298_basal area, calculated from circumference at breast height_2010
Fundo_0298	basal area, calculated from circumference at breast height	0.009811902	m^2	17-Jul-06	basal area, calculated from circumference at breast height	Fundo_0298_basal area, calculated from circumference at breast height_2006
Fundo_0301	diameter at breast height	3.819718634	m	17-Jul-06	diameter at breast height	Fundo_0301_diameter at breast height_2006
Fundo_0301	diameter at breast height	3.851549623	m	1-Aug-14	diameter at breast height	Fundo_0301_diameter at breast height_2014
Fundo_0301	diameter at breast height	3.947042589	m	6-Aug-10	diameter at breast height	Fundo_0301_diameter at breast height_2010
Fundo_0301	basal area, calculated from circumference at breast height	0.001145916	m^2	17-Jul-06	basal area, calculated from circumference at breast height	Fundo_0301_basal area, calculated from circumference at breast height_2006
Fundo_0301	basal area, calculated from circumference at breast height	0.001165094	m^2	1-Aug-14	basal area, calculated from circumference at breast height	Fundo_0301_basal area, calculated from circumference at breast height_2014
Fundo_0301	basal area, calculated from circumference at breast height	0.001223583	m^2	6-Aug-10	basal area, calculated from circumference at breast height	Fundo_0301_basal area, calculated from circumference at breast height_2010
Fundo_0302	diameter at breast height	13.94197301	m	1-Aug-14	diameter at breast height	Fundo_0302_diameter at breast height_2014
Fundo_0302	diameter at breast height	14.51493081	m	6-Aug-10	diameter at breast height	Fundo_0302_diameter at breast height_2010
Fundo_0302	diameter at breast height	14.96056465	m	17-Jul-06	diameter at breast height	Fundo_0302_diameter at breast height_2006
Fundo_0302	basal area, calculated from circumference at breast height	0.01526646	m^2	1-Aug-14	basal area, calculated from circumference at breast height	Fundo_0302_basal area, calculated from circumference at breast height_2014
Fundo_0302	basal area, calculated from circumference at breast height	0.016547021	m^2	6-Aug-10	basal area, calculated from circumference at breast height	Fundo_0302_basal area, calculated from circumference at breast height_2010
Fundo_0302	basal area, calculated from circumference at breast height	0.017578663	m^2	17-Jul-06	basal area, calculated from circumference at breast height	Fundo_0302_basal area, calculated from circumference at breast height_2006
Fundo_0303	diameter at breast height	3.978873577	m	17-Jul-06	diameter at breast height	Fundo_0303_diameter at breast height_2006
Fundo_0303	diameter at breast height	4.61549335	m	6-Aug-10	diameter at breast height	Fundo_0303_diameter at breast height_2010
Fundo_0303	diameter at breast height	4.933803236	m	1-Aug-14	diameter at breast height	Fundo_0303_diameter at breast height_2014
Fundo_0303	basal area, calculated from circumference at breast height	0.001243398	m^2	17-Jul-06	basal area, calculated from circumference at breast height	Fundo_0303_basal area, calculated from circumference at breast height_2006
Fundo_0303	basal area, calculated from circumference at breast height	0.001673116	m^2	6-Aug-10	basal area, calculated from circumference at breast height	Fundo_0303_basal area, calculated from circumference at breast height_2010
Fundo_0303	basal area, calculated from circumference at breast height	0.001911849	m^2	1-Aug-14	basal area, calculated from circumference at breast height	Fundo_0303_basal area, calculated from circumference at breast height_2014
Fundo_0304	diameter at breast height	5.53859202	m	6-Aug-10	diameter at breast height	Fundo_0304_diameter at breast height_2010
Fundo_0304	diameter at breast height	5.570423008	m	17-Jul-06	diameter at breast height	Fundo_0304_diameter at breast height_2006
Fundo_0304	diameter at breast height	5.729577951	m	1-Aug-14	diameter at breast height	Fundo_0304_diameter at breast height_2014
Fundo_0304	basal area, calculated from circumference at breast height	0.002409288	m^2	6-Aug-10	basal area, calculated from circumference at breast height	Fundo_0304_basal area, calculated from circumference at breast height_2010
Fundo_0304	basal area, calculated from circumference at breast height	0.00243706	m^2	17-Jul-06	basal area, calculated from circumference at breast height	Fundo_0304_basal area, calculated from circumference at breast height_2006
Fundo_0304	basal area, calculated from circumference at breast height	0.00257831	m^2	1-Aug-14	basal area, calculated from circumference at breast height	Fundo_0304_basal area, calculated from circumference at breast height_2014
Fundo_0305	diameter at breast height	11.77746579	m	17-Jul-06	diameter at breast height	Fundo_0305_diameter at breast height_2006
Fundo_0305	diameter at breast height	13.20986028	m	6-Aug-10	diameter at breast height	Fundo_0305_diameter at breast height_2010
Fundo_0305	diameter at breast height	13.84648005	m	1-Aug-14	diameter at breast height	Fundo_0305_diameter at breast height_2014
Fundo_0305	basal area, calculated from circumference at breast height	0.010894156	m^2	17-Jul-06	basal area, calculated from circumference at breast height	Fundo_0305_basal area, calculated from circumference at breast height_2006
Fundo_0305	basal area, calculated from circumference at breast height	0.01370523	m^2	6-Aug-10	basal area, calculated from circumference at breast height	Fundo_0305_basal area, calculated from circumference at breast height_2010
Fundo_0305	basal area, calculated from circumference at breast height	0.015058047	m^2	1-Aug-14	basal area, calculated from circumference at breast height	Fundo_0305_basal area, calculated from circumference at breast height_2014
Fundo_0306	diameter at breast height	10.36830632	m	17-Jul-06	diameter at breast height	Fundo_0306_diameter at breast height_2006
Fundo_0306	basal area, calculated from circumference at breast height	0.00844317	m^2	17-Jul-06	basal area, calculated from circumference at breast height	Fundo_0306_basal area, calculated from circumference at breast height_2006
Fundo_0307	diameter at breast height	7.798592212	m	17-Jul-06	diameter at breast height	Fundo_0307_diameter at breast height_2006
Fundo_0307	diameter at breast height	8.435211984	m	6-Aug-10	diameter at breast height	Fundo_0307_diameter at breast height_2010
Fundo_0307	diameter at breast height	8.97633879	m	1-Aug-14	diameter at breast height	Fundo_0307_diameter at breast height_2014
Fundo_0307	basal area, calculated from circumference at breast height	0.004776638	m^2	17-Jul-06	basal area, calculated from circumference at breast height	Fundo_0307_basal area, calculated from circumference at breast height_2006
Fundo_0307	basal area, calculated from circumference at breast height	0.005588328	m^2	6-Aug-10	basal area, calculated from circumference at breast height	Fundo_0307_basal area, calculated from circumference at breast height_2010
Fundo_0307	basal area, calculated from circumference at breast height	0.006328319	m^2	1-Aug-14	basal area, calculated from circumference at breast height	Fundo_0307_basal area, calculated from circumference at breast height_2014
Fundo_0308	diameter at breast height	13.05070533	m	17-Jul-06	diameter at breast height	Fundo_0308_diameter at breast height_2006
Fundo_0308	diameter at breast height	13.20986028	m	6-Aug-10	diameter at breast height	Fundo_0308_diameter at breast height_2010
Fundo_0308	diameter at breast height	13.20986028	m	1-Aug-14	diameter at breast height	Fundo_0308_diameter at breast height_2014
Fundo_0308	basal area, calculated from circumference at breast height	0.013376973	m^2	17-Jul-06	basal area, calculated from circumference at breast height	Fundo_0308_basal area, calculated from circumference at breast height_2006
Fundo_0308	basal area, calculated from circumference at breast height	0.01370523	m^2	6-Aug-10	basal area, calculated from circumference at breast height	Fundo_0308_basal area, calculated from circumference at breast height_2010
Fundo_0308	basal area, calculated from circumference at breast height	0.01370523	m^2	1-Aug-14	basal area, calculated from circumference at breast height	Fundo_0308_basal area, calculated from circumference at breast height_2014
Fundo_0309	diameter at breast height	3.501408748	m	17-Jul-06	diameter at breast height	Fundo_0309_diameter at breast height_2006
Fundo_0309	diameter at breast height	4.042535555	m	6-Aug-10	diameter at breast height	Fundo_0309_diameter at breast height_2010
Fundo_0309	basal area, calculated from circumference at breast height	0.000962887	m^2	17-Jul-06	basal area, calculated from circumference at breast height	Fundo_0309_basal area, calculated from circumference at breast height_2006
Fundo_0309	basal area, calculated from circumference at breast height	0.001283505	m^2	6-Aug-10	basal area, calculated from circumference at breast height	Fundo_0309_basal area, calculated from circumference at breast height_2010
Fundo_0310	diameter at breast height	3.183098862	m	17-Jul-06	diameter at breast height	Fundo_0310_diameter at breast height_2006
Fundo_0310	diameter at breast height	4.201690498	m	6-Aug-10	diameter at breast height	Fundo_0310_diameter at breast height_2010
Fundo_0310	diameter at breast height	5.411268065	m	1-Aug-14	diameter at breast height	Fundo_0310_diameter at breast height_2014
Fundo_0310	basal area, calculated from circumference at breast height	0.000795775	m^2	17-Jul-06	basal area, calculated from circumference at breast height	Fundo_0310_basal area, calculated from circumference at breast height_2006
Fundo_0310	basal area, calculated from circumference at breast height	0.001386558	m^2	6-Aug-10	basal area, calculated from circumference at breast height	Fundo_0310_basal area, calculated from circumference at breast height_2010
Fundo_0310	basal area, calculated from circumference at breast height	0.002299789	m^2	1-Aug-14	basal area, calculated from circumference at breast height	Fundo_0310_basal area, calculated from circumference at breast height_2014
Fundo_0311	diameter at breast height	7.639437268	m	17-Jul-06	diameter at breast height	Fundo_0311_diameter at breast height_2006
Fundo_0311	diameter at breast height	7.957747155	m	6-Aug-10	diameter at breast height	Fundo_0311_diameter at breast height_2010
Fundo_0311	diameter at breast height	9.390141642	m	1-Aug-14	diameter at breast height	Fundo_0311_diameter at breast height_2014
Fundo_0311	basal area, calculated from circumference at breast height	0.004583662	m^2	17-Jul-06	basal area, calculated from circumference at breast height	Fundo_0311_basal area, calculated from circumference at breast height_2006
Fundo_0311	basal area, calculated from circumference at breast height	0.004973592	m^2	6-Aug-10	basal area, calculated from circumference at breast height	Fundo_0311_basal area, calculated from circumference at breast height_2010
Fundo_0311	basal area, calculated from circumference at breast height	0.006925229	m^2	1-Aug-14	basal area, calculated from circumference at breast height	Fundo_0311_basal area, calculated from circumference at breast height_2014
Fundo_0312	diameter at breast height	19.83070591	m	6-Aug-10	diameter at breast height	Fundo_0312_diameter at breast height_2010
Fundo_0312	diameter at breast height	19.92619888	m	1-Aug-14	diameter at breast height	Fundo_0312_diameter at breast height_2014
Fundo_0312	diameter at breast height	20.6901426	m	17-Jul-06	diameter at breast height	Fundo_0312_diameter at breast height_2006
Fundo_0312	basal area, calculated from circumference at breast height	0.030886324	m^2	6-Aug-10	basal area, calculated from circumference at breast height	Fundo_0312_basal area, calculated from circumference at breast height_2010
Fundo_0312	basal area, calculated from circumference at breast height	0.031184501	m^2	1-Aug-14	basal area, calculated from circumference at breast height	Fundo_0312_basal area, calculated from circumference at breast height_2014
Fundo_0312	basal area, calculated from circumference at breast height	0.033621482	m^2	17-Jul-06	basal area, calculated from circumference at breast height	Fundo_0312_basal area, calculated from circumference at breast height_2006
Fundo_0313	diameter at breast height	3.883380611	m	1-Aug-14	diameter at breast height	Fundo_0313_diameter at breast height_2014
Fundo_0313	diameter at breast height	3.978873577	m	17-Jul-06	diameter at breast height	Fundo_0313_diameter at breast height_2006
Fundo_0313	diameter at breast height	3.978873577	m	6-Aug-10	diameter at breast height	Fundo_0313_diameter at breast height_2010
Fundo_0313	basal area, calculated from circumference at breast height	0.001184431	m^2	1-Aug-14	basal area, calculated from circumference at breast height	Fundo_0313_basal area, calculated from circumference at breast height_2014
Fundo_0313	basal area, calculated from circumference at breast height	0.001243398	m^2	17-Jul-06	basal area, calculated from circumference at breast height	Fundo_0313_basal area, calculated from circumference at breast height_2006
Fundo_0313	basal area, calculated from circumference at breast height	0.001243398	m^2	6-Aug-10	basal area, calculated from circumference at breast height	Fundo_0313_basal area, calculated from circumference at breast height_2010
Fundo_0314	diameter at breast height	3.819718634	m	17-Jul-06	diameter at breast height	Fundo_0314_diameter at breast height_2006
Fundo_0314	diameter at breast height	3.978873577	m	1-Aug-14	diameter at breast height	Fundo_0314_diameter at breast height_2014
Fundo_0314	diameter at breast height	4.13802852	m	6-Aug-10	diameter at breast height	Fundo_0314_diameter at breast height_2010
Fundo_0314	basal area, calculated from circumference at breast height	0.001145916	m^2	17-Jul-06	basal area, calculated from circumference at breast height	Fundo_0314_basal area, calculated from circumference at breast height_2006
Fundo_0314	basal area, calculated from circumference at breast height	0.001243398	m^2	1-Aug-14	basal area, calculated from circumference at breast height	Fundo_0314_basal area, calculated from circumference at breast height_2014
Fundo_0314	basal area, calculated from circumference at breast height	0.001344859	m^2	6-Aug-10	basal area, calculated from circumference at breast height	Fundo_0314_basal area, calculated from circumference at breast height_2010
Fundo_0315	diameter at breast height	22.28169203	m	1-Aug-14	diameter at breast height	Fundo_0315_diameter at breast height_2014
Fundo_0315	diameter at breast height	22.60000192	m	17-Jul-06	diameter at breast height	Fundo_0315_diameter at breast height_2006
Fundo_0315	diameter at breast height	23.74591751	m	6-Aug-10	diameter at breast height	Fundo_0315_diameter at breast height_2010
Fundo_0315	basal area, calculated from circumference at breast height	0.038992961	m^2	1-Aug-14	basal area, calculated from circumference at breast height	Fundo_0315_basal area, calculated from circumference at breast height_2014
Fundo_0315	basal area, calculated from circumference at breast height	0.040115003	m^2	17-Jul-06	basal area, calculated from circumference at breast height	Fundo_0315_basal area, calculated from circumference at breast height_2006
Fundo_0315	basal area, calculated from circumference at breast height	0.044286136	m^2	6-Aug-10	basal area, calculated from circumference at breast height	Fundo_0315_basal area, calculated from circumference at breast height_2010
Fundo_0316	diameter at breast height	3.342253805	m	6-Aug-10	diameter at breast height	Fundo_0316_diameter at breast height_2010
Fundo_0316	diameter at breast height	3.501408748	m	17-Jul-06	diameter at breast height	Fundo_0316_diameter at breast height_2006
Fundo_0316	diameter at breast height	3.501408748	m	1-Aug-14	diameter at breast height	Fundo_0316_diameter at breast height_2014
Fundo_0316	basal area, calculated from circumference at breast height	0.000877342	m^2	6-Aug-10	basal area, calculated from circumference at breast height	Fundo_0316_basal area, calculated from circumference at breast height_2010
Fundo_0316	basal area, calculated from circumference at breast height	0.000962887	m^2	17-Jul-06	basal area, calculated from circumference at breast height	Fundo_0316_basal area, calculated from circumference at breast height_2006
Fundo_0316	basal area, calculated from circumference at breast height	0.000962887	m^2	1-Aug-14	basal area, calculated from circumference at breast height	Fundo_0316_basal area, calculated from circumference at breast height_2014
Fundo_0317	diameter at breast height	5.729577951	m	17-Jul-06	diameter at breast height	Fundo_0317_diameter at breast height_2006
Fundo_0317	diameter at breast height	6.429859701	m	6-Aug-10	diameter at breast height	Fundo_0317_diameter at breast height_2010
Fundo_0317	diameter at breast height	7.002817496	m	1-Aug-14	diameter at breast height	Fundo_0317_diameter at breast height_2014
Fundo_0317	basal area, calculated from circumference at breast height	0.00257831	m^2	17-Jul-06	basal area, calculated from circumference at breast height	Fundo_0317_basal area, calculated from circumference at breast height_2006
Fundo_0317	basal area, calculated from circumference at breast height	0.003247079	m^2	6-Aug-10	basal area, calculated from circumference at breast height	Fundo_0317_basal area, calculated from circumference at breast height_2010
Fundo_0317	basal area, calculated from circumference at breast height	0.00385155	m^2	1-Aug-14	basal area, calculated from circumference at breast height	Fundo_0317_basal area, calculated from circumference at breast height_2014
Fundo_0318	diameter at breast height	3.724225668	m	6-Aug-10	diameter at breast height	Fundo_0318_diameter at breast height_2010
Fundo_0318	diameter at breast height	3.819718634	m	17-Jul-06	diameter at breast height	Fundo_0318_diameter at breast height_2006
Fundo_0318	diameter at breast height	3.819718634	m	1-Aug-14	diameter at breast height	Fundo_0318_diameter at breast height_2014
Fundo_0318	basal area, calculated from circumference at breast height	0.001089336	m^2	6-Aug-10	basal area, calculated from circumference at breast height	Fundo_0318_basal area, calculated from circumference at breast height_2010
Fundo_0318	basal area, calculated from circumference at breast height	0.001145916	m^2	17-Jul-06	basal area, calculated from circumference at breast height	Fundo_0318_basal area, calculated from circumference at breast height_2006
Fundo_0318	basal area, calculated from circumference at breast height	0.001145916	m^2	1-Aug-14	basal area, calculated from circumference at breast height	Fundo_0318_basal area, calculated from circumference at breast height_2014
Fundo_0319	diameter at breast height	7.321127382	m	17-Jul-06	diameter at breast height	Fundo_0319_diameter at breast height_2006
Fundo_0319	diameter at breast height	8.689859893	m	6-Aug-10	diameter at breast height	Fundo_0319_diameter at breast height_2010
Fundo_0319	diameter at breast height	8.912676813	m	1-Aug-14	diameter at breast height	Fundo_0319_diameter at breast height_2014
Fundo_0319	basal area, calculated from circumference at breast height	0.004209648	m^2	17-Jul-06	basal area, calculated from circumference at breast height	Fundo_0319_basal area, calculated from circumference at breast height_2006
Fundo_0319	basal area, calculated from circumference at breast height	0.005930829	m^2	6-Aug-10	basal area, calculated from circumference at breast height	Fundo_0319_basal area, calculated from circumference at breast height_2010
Fundo_0319	basal area, calculated from circumference at breast height	0.006238874	m^2	1-Aug-14	basal area, calculated from circumference at breast height	Fundo_0319_basal area, calculated from circumference at breast height_2014
Fundo_0320	diameter at breast height	4.456338407	m	17-Jul-06	diameter at breast height	Fundo_0320_diameter at breast height_2006
Fundo_0320	diameter at breast height	5.347606088	m	1-Aug-14	diameter at breast height	Fundo_0320_diameter at breast height_2014
Fundo_0320	diameter at breast height	5.602253997	m	6-Aug-10	diameter at breast height	Fundo_0320_diameter at breast height_2010
Fundo_0320	basal area, calculated from circumference at breast height	0.001559718	m^2	17-Jul-06	basal area, calculated from circumference at breast height	Fundo_0320_basal area, calculated from circumference at breast height_2006
Fundo_0320	basal area, calculated from circumference at breast height	0.002245995	m^2	1-Aug-14	basal area, calculated from circumference at breast height	Fundo_0320_basal area, calculated from circumference at breast height_2014
Fundo_0320	basal area, calculated from circumference at breast height	0.002464992	m^2	6-Aug-10	basal area, calculated from circumference at breast height	Fundo_0320_basal area, calculated from circumference at breast height_2010
Fundo_0321	diameter at breast height	9.549296586	m	17-Jul-06	diameter at breast height	Fundo_0321_diameter at breast height_2006
Fundo_0321	diameter at breast height	9.549296586	m	1-Aug-14	diameter at breast height	Fundo_0321_diameter at breast height_2014
Fundo_0321	diameter at breast height	10.56788822	m	6-Aug-10	diameter at breast height	Fundo_0321_diameter at breast height_2010
Fundo_0321	basal area, calculated from circumference at breast height	0.007161972	m^2	17-Jul-06	basal area, calculated from circumference at breast height	Fundo_0321_basal area, calculated from circumference at breast height_2006
Fundo_0321	basal area, calculated from circumference at breast height	0.007161972	m^2	1-Aug-14	basal area, calculated from circumference at breast height	Fundo_0321_basal area, calculated from circumference at breast height_2014
Fundo_0321	basal area, calculated from circumference at breast height	0.008771347	m^2	6-Aug-10	basal area, calculated from circumference at breast height	Fundo_0321_basal area, calculated from circumference at breast height_2010
Fundo_0322	diameter at breast height	3.21492985	m	1-Aug-14	diameter at breast height	Fundo_0322_diameter at breast height_2014
Fundo_0322	diameter at breast height	3.342253805	m	17-Jul-06	diameter at breast height	Fundo_0322_diameter at breast height_2006
Fundo_0322	diameter at breast height	3.437746771	m	6-Aug-10	diameter at breast height	Fundo_0322_diameter at breast height_2010
Fundo_0322	basal area, calculated from circumference at breast height	0.00081177	m^2	1-Aug-14	basal area, calculated from circumference at breast height	Fundo_0322_basal area, calculated from circumference at breast height_2014
Fundo_0322	basal area, calculated from circumference at breast height	0.000877342	m^2	17-Jul-06	basal area, calculated from circumference at breast height	Fundo_0322_basal area, calculated from circumference at breast height_2006
Fundo_0322	basal area, calculated from circumference at breast height	0.000928192	m^2	6-Aug-10	basal area, calculated from circumference at breast height	Fundo_0322_basal area, calculated from circumference at breast height_2010
Fundo_0323	diameter at breast height	3.819718634	m	17-Jul-06	diameter at breast height	Fundo_0323_diameter at breast height_2006
Fundo_0323	diameter at breast height	3.883380611	m	6-Aug-10	diameter at breast height	Fundo_0323_diameter at breast height_2010
Fundo_0323	diameter at breast height	4.010704566	m	1-Aug-14	diameter at breast height	Fundo_0323_diameter at breast height_2014
Fundo_0323	basal area, calculated from circumference at breast height	0.001145916	m^2	17-Jul-06	basal area, calculated from circumference at breast height	Fundo_0323_basal area, calculated from circumference at breast height_2006
Fundo_0323	basal area, calculated from circumference at breast height	0.001184431	m^2	6-Aug-10	basal area, calculated from circumference at breast height	Fundo_0323_basal area, calculated from circumference at breast height_2010
Fundo_0323	basal area, calculated from circumference at breast height	0.001263372	m^2	1-Aug-14	basal area, calculated from circumference at breast height	Fundo_0323_basal area, calculated from circumference at breast height_2014
Fundo_0324	diameter at breast height	4.710986316	m	1-Aug-14	diameter at breast height	Fundo_0324_diameter at breast height_2014
Fundo_0324	diameter at breast height	4.997465213	m	6-Aug-10	diameter at breast height	Fundo_0324_diameter at breast height_2010
Fundo_0324	diameter at breast height	5.411268065	m	17-Jul-06	diameter at breast height	Fundo_0324_diameter at breast height_2006
Fundo_0324	basal area, calculated from circumference at breast height	0.001743065	m^2	1-Aug-14	basal area, calculated from circumference at breast height	Fundo_0324_basal area, calculated from circumference at breast height_2014
Fundo_0324	basal area, calculated from circumference at breast height	0.001961505	m^2	6-Aug-10	basal area, calculated from circumference at breast height	Fundo_0324_basal area, calculated from circumference at breast height_2010
Fundo_0324	basal area, calculated from circumference at breast height	0.002299789	m^2	17-Jul-06	basal area, calculated from circumference at breast height	Fundo_0324_basal area, calculated from circumference at breast height_2006
Fundo_0325	diameter at breast height	6.68450761	m	17-Jul-06	diameter at breast height	Fundo_0325_diameter at breast height_2006
Fundo_0325	diameter at breast height	7.098310462	m	6-Aug-10	diameter at breast height	Fundo_0325_diameter at breast height_2010
Fundo_0325	diameter at breast height	7.321127382	m	1-Aug-14	diameter at breast height	Fundo_0325_diameter at breast height_2014
Fundo_0325	basal area, calculated from circumference at breast height	0.003509366	m^2	17-Jul-06	basal area, calculated from circumference at breast height	Fundo_0325_basal area, calculated from circumference at breast height_2006
Fundo_0325	basal area, calculated from circumference at breast height	0.003957308	m^2	6-Aug-10	basal area, calculated from circumference at breast height	Fundo_0325_basal area, calculated from circumference at breast height_2010
Fundo_0325	basal area, calculated from circumference at breast height	0.004209648	m^2	1-Aug-14	basal area, calculated from circumference at breast height	Fundo_0325_basal area, calculated from circumference at breast height_2014
Fundo_0326	diameter at breast height	7.321127382	m	17-Jul-06	diameter at breast height	Fundo_0326_diameter at breast height_2006
Fundo_0326	diameter at breast height	8.403380995	m	6-Aug-10	diameter at breast height	Fundo_0326_diameter at breast height_2010
Fundo_0326	diameter at breast height	8.75352187	m	1-Aug-14	diameter at breast height	Fundo_0326_diameter at breast height_2014
Fundo_0326	basal area, calculated from circumference at breast height	0.004209648	m^2	17-Jul-06	basal area, calculated from circumference at breast height	Fundo_0326_basal area, calculated from circumference at breast height_2006
Fundo_0326	basal area, calculated from circumference at breast height	0.005546231	m^2	6-Aug-10	basal area, calculated from circumference at breast height	Fundo_0326_basal area, calculated from circumference at breast height_2010
Fundo_0326	basal area, calculated from circumference at breast height	0.006018046	m^2	1-Aug-14	basal area, calculated from circumference at breast height	Fundo_0326_basal area, calculated from circumference at breast height_2014
Fundo_0327	diameter at breast height	5.729577951	m	17-Jul-06	diameter at breast height	Fundo_0327_diameter at breast height_2006
Fundo_0327	diameter at breast height	6.525352667	m	6-Aug-10	diameter at breast height	Fundo_0327_diameter at breast height_2010
Fundo_0327	diameter at breast height	7.321127382	m	1-Aug-14	diameter at breast height	Fundo_0327_diameter at breast height_2014
Fundo_0327	basal area, calculated from circumference at breast height	0.00257831	m^2	17-Jul-06	basal area, calculated from circumference at breast height	Fundo_0327_basal area, calculated from circumference at breast height_2006
Fundo_0327	basal area, calculated from circumference at breast height	0.003344243	m^2	6-Aug-10	basal area, calculated from circumference at breast height	Fundo_0327_basal area, calculated from circumference at breast height_2010
Fundo_0327	basal area, calculated from circumference at breast height	0.004209648	m^2	1-Aug-14	basal area, calculated from circumference at breast height	Fundo_0327_basal area, calculated from circumference at breast height_2014
Fundo_0328	diameter at breast height	7.957747155	m	17-Jul-06	diameter at breast height	Fundo_0328_diameter at breast height_2006
Fundo_0328	diameter at breast height	8.53070495	m	6-Aug-10	diameter at breast height	Fundo_0328_diameter at breast height_2010
Fundo_0328	diameter at breast height	8.594366927	m	1-Aug-14	diameter at breast height	Fundo_0328_diameter at breast height_2014
Fundo_0328	basal area, calculated from circumference at breast height	0.004973592	m^2	17-Jul-06	basal area, calculated from circumference at breast height	Fundo_0328_basal area, calculated from circumference at breast height_2006
Fundo_0328	basal area, calculated from circumference at breast height	0.005715572	m^2	6-Aug-10	basal area, calculated from circumference at breast height	Fundo_0328_basal area, calculated from circumference at breast height_2010
Fundo_0328	basal area, calculated from circumference at breast height	0.005801198	m^2	1-Aug-14	basal area, calculated from circumference at breast height	Fundo_0328_basal area, calculated from circumference at breast height_2014
Fundo_0329	diameter at breast height	5.092958179	m	17-Jul-06	diameter at breast height	Fundo_0329_diameter at breast height_2006
Fundo_0329	diameter at breast height	5.570423008	m	6-Aug-10	diameter at breast height	Fundo_0329_diameter at breast height_2010
Fundo_0329	diameter at breast height	5.570423008	m	1-Aug-14	diameter at breast height	Fundo_0329_diameter at breast height_2014
Fundo_0329	basal area, calculated from circumference at breast height	0.002037183	m^2	17-Jul-06	basal area, calculated from circumference at breast height	Fundo_0329_basal area, calculated from circumference at breast height_2006
Fundo_0329	basal area, calculated from circumference at breast height	0.00243706	m^2	6-Aug-10	basal area, calculated from circumference at breast height	Fundo_0329_basal area, calculated from circumference at breast height_2010
Fundo_0329	basal area, calculated from circumference at breast height	0.00243706	m^2	1-Aug-14	basal area, calculated from circumference at breast height	Fundo_0329_basal area, calculated from circumference at breast height_2014
Fundo_0330	diameter at breast height	3.501408748	m	17-Jul-06	diameter at breast height	Fundo_0330_diameter at breast height_2006
Fundo_0330	diameter at breast height	3.819718634	m	6-Aug-10	diameter at breast height	Fundo_0330_diameter at breast height_2010
Fundo_0330	diameter at breast height	3.9152116	m	1-Aug-14	diameter at breast height	Fundo_0330_diameter at breast height_2014
Fundo_0330	basal area, calculated from circumference at breast height	0.000962887	m^2	17-Jul-06	basal area, calculated from circumference at breast height	Fundo_0330_basal area, calculated from circumference at breast height_2006
Fundo_0330	basal area, calculated from circumference at breast height	0.001145916	m^2	6-Aug-10	basal area, calculated from circumference at breast height	Fundo_0330_basal area, calculated from circumference at breast height_2010
Fundo_0330	basal area, calculated from circumference at breast height	0.001203928	m^2	1-Aug-14	basal area, calculated from circumference at breast height	Fundo_0330_basal area, calculated from circumference at breast height_2014
Fundo_0331	diameter at breast height	3.819718634	m	17-Jul-06	diameter at breast height	Fundo_0331_diameter at breast height_2006
Fundo_0331	diameter at breast height	4.233521486	m	1-Aug-14	diameter at breast height	Fundo_0331_diameter at breast height_2014
Fundo_0331	diameter at breast height	4.424507418	m	6-Aug-10	diameter at breast height	Fundo_0331_diameter at breast height_2010
Fundo_0331	basal area, calculated from circumference at breast height	0.001145916	m^2	17-Jul-06	basal area, calculated from circumference at breast height	Fundo_0331_basal area, calculated from circumference at breast height_2006
Fundo_0331	basal area, calculated from circumference at breast height	0.001407646	m^2	1-Aug-14	basal area, calculated from circumference at breast height	Fundo_0331_basal area, calculated from circumference at breast height_2014
Fundo_0331	basal area, calculated from circumference at breast height	0.001537516	m^2	6-Aug-10	basal area, calculated from circumference at breast height	Fundo_0331_basal area, calculated from circumference at breast height_2010
Fundo_0332	diameter at breast height	3.342253805	m	17-Jul-06	diameter at breast height	Fundo_0332_diameter at breast height_2006
Fundo_0332	diameter at breast height	3.9152116	m	1-Aug-14	diameter at breast height	Fundo_0332_diameter at breast height_2014
Fundo_0332	diameter at breast height	4.13802852	m	6-Aug-10	diameter at breast height	Fundo_0332_diameter at breast height_2010
Fundo_0332	basal area, calculated from circumference at breast height	0.000877342	m^2	17-Jul-06	basal area, calculated from circumference at breast height	Fundo_0332_basal area, calculated from circumference at breast height_2006
Fundo_0332	basal area, calculated from circumference at breast height	0.001203928	m^2	1-Aug-14	basal area, calculated from circumference at breast height	Fundo_0332_basal area, calculated from circumference at breast height_2014
Fundo_0332	basal area, calculated from circumference at breast height	0.001344859	m^2	6-Aug-10	basal area, calculated from circumference at breast height	Fundo_0332_basal area, calculated from circumference at breast height_2010
Fundo_0333	diameter at breast height	6.525352667	m	17-Jul-06	diameter at breast height	Fundo_0333_diameter at breast height_2006
Fundo_0333	diameter at breast height	6.843662553	m	6-Aug-10	diameter at breast height	Fundo_0333_diameter at breast height_2010
Fundo_0333	diameter at breast height	6.843662553	m	1-Aug-14	diameter at breast height	Fundo_0333_diameter at breast height_2014
Fundo_0333	basal area, calculated from circumference at breast height	0.003344243	m^2	17-Jul-06	basal area, calculated from circumference at breast height	Fundo_0333_basal area, calculated from circumference at breast height_2006
Fundo_0333	basal area, calculated from circumference at breast height	0.003678469	m^2	6-Aug-10	basal area, calculated from circumference at breast height	Fundo_0333_basal area, calculated from circumference at breast height_2010
Fundo_0333	basal area, calculated from circumference at breast height	0.003678469	m^2	1-Aug-14	basal area, calculated from circumference at breast height	Fundo_0333_basal area, calculated from circumference at breast height_2014
Fundo_0334	diameter at breast height	5.570423008	m	17-Jul-06	diameter at breast height	Fundo_0334_diameter at breast height_2006
Fundo_0334	diameter at breast height	5.856901906	m	1-Aug-14	diameter at breast height	Fundo_0334_diameter at breast height_2014
Fundo_0334	diameter at breast height	6.047887837	m	6-Aug-10	diameter at breast height	Fundo_0334_diameter at breast height_2010
Fundo_0334	basal area, calculated from circumference at breast height	0.00243706	m^2	17-Jul-06	basal area, calculated from circumference at breast height	Fundo_0334_basal area, calculated from circumference at breast height_2006
Fundo_0334	basal area, calculated from circumference at breast height	0.002694175	m^2	1-Aug-14	basal area, calculated from circumference at breast height	Fundo_0334_basal area, calculated from circumference at breast height_2014
Fundo_0334	basal area, calculated from circumference at breast height	0.002872747	m^2	6-Aug-10	basal area, calculated from circumference at breast height	Fundo_0334_basal area, calculated from circumference at breast height_2010
Fundo_0336	diameter at breast height	3.342253805	m	17-Jul-06	diameter at breast height	Fundo_0336_diameter at breast height_2006
Fundo_0336	diameter at breast height	3.978873577	m	6-Aug-10	diameter at breast height	Fundo_0336_diameter at breast height_2010
Fundo_0336	diameter at breast height	4.042535555	m	1-Aug-14	diameter at breast height	Fundo_0336_diameter at breast height_2014
Fundo_0336	basal area, calculated from circumference at breast height	0.000877342	m^2	17-Jul-06	basal area, calculated from circumference at breast height	Fundo_0336_basal area, calculated from circumference at breast height_2006
Fundo_0336	basal area, calculated from circumference at breast height	0.001243398	m^2	6-Aug-10	basal area, calculated from circumference at breast height	Fundo_0336_basal area, calculated from circumference at breast height_2010
Fundo_0336	basal area, calculated from circumference at breast height	0.001283505	m^2	1-Aug-14	basal area, calculated from circumference at breast height	Fundo_0336_basal area, calculated from circumference at breast height_2014
Fundo_0337	diameter at breast height	6.207042781	m	17-Jul-06	diameter at breast height	Fundo_0337_diameter at breast height_2006
Fundo_0337	diameter at breast height	6.68450761	m	6-Aug-10	diameter at breast height	Fundo_0337_diameter at breast height_2010
Fundo_0337	diameter at breast height	6.875493542	m	1-Aug-14	diameter at breast height	Fundo_0337_diameter at breast height_2014
Fundo_0337	basal area, calculated from circumference at breast height	0.003025933	m^2	17-Jul-06	basal area, calculated from circumference at breast height	Fundo_0337_basal area, calculated from circumference at breast height_2006
Fundo_0337	basal area, calculated from circumference at breast height	0.003509366	m^2	6-Aug-10	basal area, calculated from circumference at breast height	Fundo_0337_basal area, calculated from circumference at breast height_2010
Fundo_0337	basal area, calculated from circumference at breast height	0.003712767	m^2	1-Aug-14	basal area, calculated from circumference at breast height	Fundo_0337_basal area, calculated from circumference at breast height_2014
Fundo_0338	diameter at breast height	6.68450761	m	17-Jul-06	diameter at breast height	Fundo_0338_diameter at breast height_2006
Fundo_0338	diameter at breast height	7.639437268	m	6-Aug-10	diameter at breast height	Fundo_0338_diameter at breast height_2010
Fundo_0338	basal area, calculated from circumference at breast height	0.003509366	m^2	17-Jul-06	basal area, calculated from circumference at breast height	Fundo_0338_basal area, calculated from circumference at breast height_2006
Fundo_0338	basal area, calculated from circumference at breast height	0.004583662	m^2	6-Aug-10	basal area, calculated from circumference at breast height	Fundo_0338_basal area, calculated from circumference at breast height_2010
Fundo_0339	diameter at breast height	6.843662553	m	17-Jul-06	diameter at breast height	Fundo_0339_diameter at breast height_2006
Fundo_0339	diameter at breast height	7.321127382	m	6-Aug-10	diameter at breast height	Fundo_0339_diameter at breast height_2010
Fundo_0339	diameter at breast height	7.575775291	m	1-Aug-14	diameter at breast height	Fundo_0339_diameter at breast height_2014
Fundo_0339	basal area, calculated from circumference at breast height	0.003678469	m^2	17-Jul-06	basal area, calculated from circumference at breast height	Fundo_0339_basal area, calculated from circumference at breast height_2006
Fundo_0339	basal area, calculated from circumference at breast height	0.004209648	m^2	6-Aug-10	basal area, calculated from circumference at breast height	Fundo_0339_basal area, calculated from circumference at breast height_2010
Fundo_0339	basal area, calculated from circumference at breast height	0.004507586	m^2	1-Aug-14	basal area, calculated from circumference at breast height	Fundo_0339_basal area, calculated from circumference at breast height_2014
Fundo_0340	diameter at breast height	5.729577951	m	17-Jul-06	diameter at breast height	Fundo_0340_diameter at breast height_2006
Fundo_0340	diameter at breast height	7.161972439	m	6-Aug-10	diameter at breast height	Fundo_0340_diameter at breast height_2010
Fundo_0340	diameter at breast height	7.512113314	m	1-Aug-14	diameter at breast height	Fundo_0340_diameter at breast height_2014
Fundo_0340	basal area, calculated from circumference at breast height	0.00257831	m^2	17-Jul-06	basal area, calculated from circumference at breast height	Fundo_0340_basal area, calculated from circumference at breast height_2006
Fundo_0340	basal area, calculated from circumference at breast height	0.004028609	m^2	6-Aug-10	basal area, calculated from circumference at breast height	Fundo_0340_basal area, calculated from circumference at breast height_2010
Fundo_0340	basal area, calculated from circumference at breast height	0.004432147	m^2	1-Aug-14	basal area, calculated from circumference at breast height	Fundo_0340_basal area, calculated from circumference at breast height_2014
Fundo_0341	diameter at breast height	6.207042781	m	17-Jul-06	diameter at breast height	Fundo_0341_diameter at breast height_2006
Fundo_0341	diameter at breast height	6.366197724	m	6-Aug-10	diameter at breast height	Fundo_0341_diameter at breast height_2010
Fundo_0341	diameter at breast height	6.68450761	m	1-Aug-14	diameter at breast height	Fundo_0341_diameter at breast height_2014
Fundo_0341	basal area, calculated from circumference at breast height	0.003025933	m^2	17-Jul-06	basal area, calculated from circumference at breast height	Fundo_0341_basal area, calculated from circumference at breast height_2006
Fundo_0341	basal area, calculated from circumference at breast height	0.003183099	m^2	6-Aug-10	basal area, calculated from circumference at breast height	Fundo_0341_basal area, calculated from circumference at breast height_2010
Fundo_0341	basal area, calculated from circumference at breast height	0.003509366	m^2	1-Aug-14	basal area, calculated from circumference at breast height	Fundo_0341_basal area, calculated from circumference at breast height_2014
Fundo_0342	diameter at breast height	6.843662553	m	17-Jul-06	diameter at breast height	Fundo_0342_diameter at breast height_2006
Fundo_0342	diameter at breast height	6.843662553	m	6-Aug-10	diameter at breast height	Fundo_0342_diameter at breast height_2010
Fundo_0342	diameter at breast height	7.448451337	m	1-Aug-14	diameter at breast height	Fundo_0342_diameter at breast height_2014
Fundo_0342	basal area, calculated from circumference at breast height	0.003678469	m^2	17-Jul-06	basal area, calculated from circumference at breast height	Fundo_0342_basal area, calculated from circumference at breast height_2006
Fundo_0342	basal area, calculated from circumference at breast height	0.003678469	m^2	6-Aug-10	basal area, calculated from circumference at breast height	Fundo_0342_basal area, calculated from circumference at breast height_2010
Fundo_0342	basal area, calculated from circumference at breast height	0.004357344	m^2	1-Aug-14	basal area, calculated from circumference at breast height	Fundo_0342_basal area, calculated from circumference at breast height_2014
Fundo_0343	diameter at breast height	7.490028449	m	6-Aug-10	diameter at breast height	Fundo_0343_diameter at breast height_2010
Fundo_0343	diameter at breast height	7.540249929	m	1-Aug-14	diameter at breast height	Fundo_0343_diameter at breast height_2014
Fundo_0343	diameter at breast height	8.553005003	m	17-Jul-06	diameter at breast height	Fundo_0343_diameter at breast height_2006
Fundo_0343	basal area, calculated from circumference at breast height	0.004406125	m^2	6-Aug-10	basal area, calculated from circumference at breast height	Fundo_0343_basal area, calculated from circumference at breast height_2010
Fundo_0343	basal area, calculated from circumference at breast height	0.00446541	m^2	1-Aug-14	basal area, calculated from circumference at breast height	Fundo_0343_basal area, calculated from circumference at breast height_2014
Fundo_0343	basal area, calculated from circumference at breast height	0.005745493	m^2	17-Jul-06	basal area, calculated from circumference at breast height	Fundo_0343_basal area, calculated from circumference at breast height_2006
Fundo_0344	diameter at breast height	6.68450761	m	17-Jul-06	diameter at breast height	Fundo_0344_diameter at breast height_2006
Fundo_0344	basal area, calculated from circumference at breast height	0.003509366	m^2	17-Jul-06	basal area, calculated from circumference at breast height	Fundo_0344_basal area, calculated from circumference at breast height_2006
Fundo_0345	diameter at breast height	6.68450761	m	6-Aug-10	diameter at breast height	Fundo_0345_diameter at breast height_2010
Fundo_0345	diameter at breast height	6.843662553	m	17-Jul-06	diameter at breast height	Fundo_0345_diameter at breast height_2006
Fundo_0345	diameter at breast height	7.002817496	m	1-Aug-14	diameter at breast height	Fundo_0345_diameter at breast height_2014
Fundo_0345	basal area, calculated from circumference at breast height	0.003509366	m^2	6-Aug-10	basal area, calculated from circumference at breast height	Fundo_0345_basal area, calculated from circumference at breast height_2010
Fundo_0345	basal area, calculated from circumference at breast height	0.003678469	m^2	17-Jul-06	basal area, calculated from circumference at breast height	Fundo_0345_basal area, calculated from circumference at breast height_2006
Fundo_0345	basal area, calculated from circumference at breast height	0.00385155	m^2	1-Aug-14	basal area, calculated from circumference at breast height	Fundo_0345_basal area, calculated from circumference at breast height_2014
Fundo_0346	diameter at breast height	9.720185376	m	17-Jul-06	diameter at breast height	Fundo_0346_diameter at breast height_2006
Fundo_0346	diameter at breast height	9.79675922	m	6-Aug-10	diameter at breast height	Fundo_0346_diameter at breast height_2010
Fundo_0346	diameter at breast height	10.35451834	m	1-Aug-14	diameter at breast height	Fundo_0346_diameter at breast height_2014
Fundo_0346	basal area, calculated from circumference at breast height	0.007420599	m^2	17-Jul-06	basal area, calculated from circumference at breast height	Fundo_0346_basal area, calculated from circumference at breast height_2006
Fundo_0346	basal area, calculated from circumference at breast height	0.007537976	m^2	6-Aug-10	basal area, calculated from circumference at breast height	Fundo_0346_basal area, calculated from circumference at breast height_2010
Fundo_0346	basal area, calculated from circumference at breast height	0.008420729	m^2	1-Aug-14	basal area, calculated from circumference at breast height	Fundo_0346_basal area, calculated from circumference at breast height_2014
Fundo_0347	diameter at breast height	5.411268065	m	17-Jul-06	diameter at breast height	Fundo_0347_diameter at breast height_2006
Fundo_0347	diameter at breast height	6.111549815	m	6-Aug-10	diameter at breast height	Fundo_0347_diameter at breast height_2010
Fundo_0347	diameter at breast height	6.270704758	m	1-Aug-14	diameter at breast height	Fundo_0347_diameter at breast height_2014
Fundo_0347	basal area, calculated from circumference at breast height	0.002299789	m^2	17-Jul-06	basal area, calculated from circumference at breast height	Fundo_0347_basal area, calculated from circumference at breast height_2006
Fundo_0347	basal area, calculated from circumference at breast height	0.002933544	m^2	6-Aug-10	basal area, calculated from circumference at breast height	Fundo_0347_basal area, calculated from circumference at breast height_2010
Fundo_0347	basal area, calculated from circumference at breast height	0.003088322	m^2	1-Aug-14	basal area, calculated from circumference at breast height	Fundo_0347_basal area, calculated from circumference at breast height_2014
Fundo_0348	diameter at breast height	6.525352667	m	6-Aug-10	diameter at breast height	Fundo_0348_diameter at breast height_2010
Fundo_0348	diameter at breast height	6.589014644	m	1-Aug-14	diameter at breast height	Fundo_0348_diameter at breast height_2014
Fundo_0348	diameter at breast height	6.207042781	m	17-Jul-06	diameter at breast height	Fundo_0348_diameter at breast height_2006
Fundo_0348	basal area, calculated from circumference at breast height	0.003344243	m^2	6-Aug-10	basal area, calculated from circumference at breast height	Fundo_0348_basal area, calculated from circumference at breast height_2010
Fundo_0348	basal area, calculated from circumference at breast height	0.003409815	m^2	1-Aug-14	basal area, calculated from circumference at breast height	Fundo_0348_basal area, calculated from circumference at breast height_2014
Fundo_0348	basal area, calculated from circumference at breast height	0.003025933	m^2	17-Jul-06	basal area, calculated from circumference at breast height	Fundo_0348_basal area, calculated from circumference at breast height_2006
Fundo_0349	diameter at breast height	12.5732405	m	17-Jul-06	diameter at breast height	Fundo_0349_diameter at breast height_2006
Fundo_0349	diameter at breast height	12.89155039	m	6-Aug-10	diameter at breast height	Fundo_0349_diameter at breast height_2010
Fundo_0349	diameter at breast height	13.20986028	m	1-Aug-14	diameter at breast height	Fundo_0349_diameter at breast height_2014
Fundo_0349	basal area, calculated from circumference at breast height	0.012416075	m^2	17-Jul-06	basal area, calculated from circumference at breast height	Fundo_0349_basal area, calculated from circumference at breast height_2006
Fundo_0349	basal area, calculated from circumference at breast height	0.013052695	m^2	6-Aug-10	basal area, calculated from circumference at breast height	Fundo_0349_basal area, calculated from circumference at breast height_2010
Fundo_0349	basal area, calculated from circumference at breast height	0.01370523	m^2	1-Aug-14	basal area, calculated from circumference at breast height	Fundo_0349_basal area, calculated from circumference at breast height_2014
Fundo_0350	diameter at breast height	4.456338407	m	17-Jul-06	diameter at breast height	Fundo_0350_diameter at breast height_2006
Fundo_0350	diameter at breast height	5.570423008	m	6-Aug-10	diameter at breast height	Fundo_0350_diameter at breast height_2010
Fundo_0350	diameter at breast height	6.366197724	m	1-Aug-14	diameter at breast height	Fundo_0350_diameter at breast height_2014
Fundo_0350	basal area, calculated from circumference at breast height	0.001559718	m^2	17-Jul-06	basal area, calculated from circumference at breast height	Fundo_0350_basal area, calculated from circumference at breast height_2006
Fundo_0350	basal area, calculated from circumference at breast height	0.00243706	m^2	6-Aug-10	basal area, calculated from circumference at breast height	Fundo_0350_basal area, calculated from circumference at breast height_2010
Fundo_0350	basal area, calculated from circumference at breast height	0.003183099	m^2	1-Aug-14	basal area, calculated from circumference at breast height	Fundo_0350_basal area, calculated from circumference at breast height_2014
Fundo_0351	diameter at breast height	8.276057041	m	17-Jul-06	diameter at breast height	Fundo_0351_diameter at breast height_2006
Fundo_0351	diameter at breast height	8.97633879	m	6-Aug-10	diameter at breast height	Fundo_0351_diameter at breast height_2010
Fundo_0351	diameter at breast height	9.421972631	m	1-Aug-14	diameter at breast height	Fundo_0351_diameter at breast height_2014
Fundo_0351	basal area, calculated from circumference at breast height	0.005379437	m^2	17-Jul-06	basal area, calculated from circumference at breast height	Fundo_0351_basal area, calculated from circumference at breast height_2006
Fundo_0351	basal area, calculated from circumference at breast height	0.006328319	m^2	6-Aug-10	basal area, calculated from circumference at breast height	Fundo_0351_basal area, calculated from circumference at breast height_2010
Fundo_0351	basal area, calculated from circumference at breast height	0.00697226	m^2	1-Aug-14	basal area, calculated from circumference at breast height	Fundo_0351_basal area, calculated from circumference at breast height_2014
Fundo_0352	diameter at breast height	7.321127382	m	17-Jul-06	diameter at breast height	Fundo_0352_diameter at breast height_2006
Fundo_0352	diameter at breast height	7.925916166	m	6-Aug-10	diameter at breast height	Fundo_0352_diameter at breast height_2010
Fundo_0352	diameter at breast height	8.276057041	m	1-Aug-14	diameter at breast height	Fundo_0352_diameter at breast height_2014
Fundo_0352	basal area, calculated from circumference at breast height	0.004209648	m^2	17-Jul-06	basal area, calculated from circumference at breast height	Fundo_0352_basal area, calculated from circumference at breast height_2006
Fundo_0352	basal area, calculated from circumference at breast height	0.004933883	m^2	6-Aug-10	basal area, calculated from circumference at breast height	Fundo_0352_basal area, calculated from circumference at breast height_2010
Fundo_0352	basal area, calculated from circumference at breast height	0.005379437	m^2	1-Aug-14	basal area, calculated from circumference at breast height	Fundo_0352_basal area, calculated from circumference at breast height_2014
Fundo_0353	diameter at breast height	3.660563691	m	17-Jul-06	diameter at breast height	Fundo_0353_diameter at breast height_2006
Fundo_0353	diameter at breast height	4.965634224	m	6-Aug-10	diameter at breast height	Fundo_0353_diameter at breast height_2010
Fundo_0353	diameter at breast height	5.729577951	m	1-Aug-14	diameter at breast height	Fundo_0353_diameter at breast height_2014
Fundo_0353	basal area, calculated from circumference at breast height	0.001052412	m^2	17-Jul-06	basal area, calculated from circumference at breast height	Fundo_0353_basal area, calculated from circumference at breast height_2006
Fundo_0353	basal area, calculated from circumference at breast height	0.001936597	m^2	6-Aug-10	basal area, calculated from circumference at breast height	Fundo_0353_basal area, calculated from circumference at breast height_2010
Fundo_0353	basal area, calculated from circumference at breast height	0.00257831	m^2	1-Aug-14	basal area, calculated from circumference at breast height	Fundo_0353_basal area, calculated from circumference at breast height_2014
Fundo_0354	diameter at breast height	10.36341906	m	17-Jul-06	diameter at breast height	Fundo_0354_diameter at breast height_2006
Fundo_0354	basal area, calculated from circumference at breast height	0.008435212	m^2	17-Jul-06	basal area, calculated from circumference at breast height	Fundo_0354_basal area, calculated from circumference at breast height_2006
Fundo_0356	diameter at breast height	4.61549335	m	17-Jul-06	diameter at breast height	Fundo_0356_diameter at breast height_2006
Fundo_0356	diameter at breast height	5.252113122	m	6-Aug-10	diameter at breast height	Fundo_0356_diameter at breast height_2010
Fundo_0356	diameter at breast height	5.474930042	m	1-Aug-14	diameter at breast height	Fundo_0356_diameter at breast height_2014
Fundo_0356	basal area, calculated from circumference at breast height	0.001673116	m^2	17-Jul-06	basal area, calculated from circumference at breast height	Fundo_0356_basal area, calculated from circumference at breast height_2006
Fundo_0356	basal area, calculated from circumference at breast height	0.002166497	m^2	6-Aug-10	basal area, calculated from circumference at breast height	Fundo_0356_basal area, calculated from circumference at breast height_2010
Fundo_0356	basal area, calculated from circumference at breast height	0.00235422	m^2	1-Aug-14	basal area, calculated from circumference at breast height	Fundo_0356_basal area, calculated from circumference at breast height_2014
Fundo_0357	diameter at breast height	3.819718634	m	17-Jul-06	diameter at breast height	Fundo_0357_diameter at breast height_2006
Fundo_0357	diameter at breast height	4.424507418	m	6-Aug-10	diameter at breast height	Fundo_0357_diameter at breast height_2010
Fundo_0357	diameter at breast height	5.156620156	m	1-Aug-14	diameter at breast height	Fundo_0357_diameter at breast height_2014
Fundo_0357	basal area, calculated from circumference at breast height	0.001145916	m^2	17-Jul-06	basal area, calculated from circumference at breast height	Fundo_0357_basal area, calculated from circumference at breast height_2006
Fundo_0357	basal area, calculated from circumference at breast height	0.001537516	m^2	6-Aug-10	basal area, calculated from circumference at breast height	Fundo_0357_basal area, calculated from circumference at breast height_2010
Fundo_0357	basal area, calculated from circumference at breast height	0.002088431	m^2	1-Aug-14	basal area, calculated from circumference at breast height	Fundo_0357_basal area, calculated from circumference at breast height_2014
Fundo_0359	diameter at breast height	17.98450857	m	6-Aug-10	diameter at breast height	Fundo_0359_diameter at breast height_2010
Fundo_0359	diameter at breast height	18.14366351	m	17-Jul-06	diameter at breast height	Fundo_0359_diameter at breast height_2006
Fundo_0359	basal area, calculated from circumference at breast height	0.025403118	m^2	6-Aug-10	basal area, calculated from circumference at breast height	Fundo_0359_basal area, calculated from circumference at breast height_2010
Fundo_0359	basal area, calculated from circumference at breast height	0.025854721	m^2	17-Jul-06	basal area, calculated from circumference at breast height	Fundo_0359_basal area, calculated from circumference at breast height_2006
Fundo_0360	diameter at breast height	3.342253805	m	17-Jul-06	diameter at breast height	Fundo_0360_diameter at breast height_2006
Fundo_0360	diameter at breast height	3.660563691	m	1-Aug-14	diameter at breast height	Fundo_0360_diameter at breast height_2014
Fundo_0360	diameter at breast height	3.756056657	m	6-Aug-10	diameter at breast height	Fundo_0360_diameter at breast height_2010
Fundo_0360	basal area, calculated from circumference at breast height	0.000877342	m^2	17-Jul-06	basal area, calculated from circumference at breast height	Fundo_0360_basal area, calculated from circumference at breast height_2006
Fundo_0360	basal area, calculated from circumference at breast height	0.001052412	m^2	1-Aug-14	basal area, calculated from circumference at breast height	Fundo_0360_basal area, calculated from circumference at breast height_2014
Fundo_0360	basal area, calculated from circumference at breast height	0.001108037	m^2	6-Aug-10	basal area, calculated from circumference at breast height	Fundo_0360_basal area, calculated from circumference at breast height_2010
Fundo_0361	diameter at breast height	3.183098862	m	17-Jul-06	diameter at breast height	Fundo_0361_diameter at breast height_2006
Fundo_0361	diameter at breast height	3.978873577	m	6-Aug-10	diameter at breast height	Fundo_0361_diameter at breast height_2010
Fundo_0361	diameter at breast height	4.13802852	m	1-Aug-14	diameter at breast height	Fundo_0361_diameter at breast height_2014
Fundo_0361	basal area, calculated from circumference at breast height	0.000795775	m^2	17-Jul-06	basal area, calculated from circumference at breast height	Fundo_0361_basal area, calculated from circumference at breast height_2006
Fundo_0361	basal area, calculated from circumference at breast height	0.001243398	m^2	6-Aug-10	basal area, calculated from circumference at breast height	Fundo_0361_basal area, calculated from circumference at breast height_2010
Fundo_0361	basal area, calculated from circumference at breast height	0.001344859	m^2	1-Aug-14	basal area, calculated from circumference at breast height	Fundo_0361_basal area, calculated from circumference at breast height_2014
Fundo_0362	diameter at breast height	4.456338407	m	17-Jul-06	diameter at breast height	Fundo_0362_diameter at breast height_2006
Fundo_0362	diameter at breast height	4.774648293	m	6-Aug-10	diameter at breast height	Fundo_0362_diameter at breast height_2010
Fundo_0362	diameter at breast height	5.283944111	m	1-Aug-14	diameter at breast height	Fundo_0362_diameter at breast height_2014
Fundo_0362	basal area, calculated from circumference at breast height	0.001559718	m^2	17-Jul-06	basal area, calculated from circumference at breast height	Fundo_0362_basal area, calculated from circumference at breast height_2006
Fundo_0362	basal area, calculated from circumference at breast height	0.001790493	m^2	6-Aug-10	basal area, calculated from circumference at breast height	Fundo_0362_basal area, calculated from circumference at breast height_2010
Fundo_0362	basal area, calculated from circumference at breast height	0.002192837	m^2	1-Aug-14	basal area, calculated from circumference at breast height	Fundo_0362_basal area, calculated from circumference at breast height_2014
Fundo_0363	diameter at breast height	8.276057041	m	17-Jul-06	diameter at breast height	Fundo_0363_diameter at breast height_2006
Fundo_0363	diameter at breast height	8.658028904	m	1-Aug-14	diameter at breast height	Fundo_0363_diameter at breast height_2014
Fundo_0363	diameter at breast height	8.721690881	m	6-Aug-10	diameter at breast height	Fundo_0363_diameter at breast height_2010
Fundo_0363	basal area, calculated from circumference at breast height	0.005379437	m^2	17-Jul-06	basal area, calculated from circumference at breast height	Fundo_0363_basal area, calculated from circumference at breast height_2006
Fundo_0363	basal area, calculated from circumference at breast height	0.00588746	m^2	1-Aug-14	basal area, calculated from circumference at breast height	Fundo_0363_basal area, calculated from circumference at breast height_2014
Fundo_0363	basal area, calculated from circumference at breast height	0.005974358	m^2	6-Aug-10	basal area, calculated from circumference at breast height	Fundo_0363_basal area, calculated from circumference at breast height_2010
Fundo_0364	diameter at breast height	3.660563691	m	17-Jul-06	diameter at breast height	Fundo_0364_diameter at breast height_2006
Fundo_0364	diameter at breast height	4.297183463	m	6-Aug-10	diameter at breast height	Fundo_0364_diameter at breast height_2010
Fundo_0364	diameter at breast height	4.456338407	m	1-Aug-14	diameter at breast height	Fundo_0364_diameter at breast height_2014
Fundo_0364	basal area, calculated from circumference at breast height	0.001052412	m^2	17-Jul-06	basal area, calculated from circumference at breast height	Fundo_0364_basal area, calculated from circumference at breast height_2006
Fundo_0364	basal area, calculated from circumference at breast height	0.001450299	m^2	6-Aug-10	basal area, calculated from circumference at breast height	Fundo_0364_basal area, calculated from circumference at breast height_2010
Fundo_0364	basal area, calculated from circumference at breast height	0.001559718	m^2	1-Aug-14	basal area, calculated from circumference at breast height	Fundo_0364_basal area, calculated from circumference at breast height_2014
Fundo_0365	diameter at breast height	3.819718634	m	17-Jul-06	diameter at breast height	Fundo_0365_diameter at breast height_2006
Fundo_0365	diameter at breast height	3.883380611	m	6-Aug-10	diameter at breast height	Fundo_0365_diameter at breast height_2010
Fundo_0365	diameter at breast height	4.233521486	m	1-Aug-14	diameter at breast height	Fundo_0365_diameter at breast height_2014
Fundo_0365	basal area, calculated from circumference at breast height	0.001145916	m^2	17-Jul-06	basal area, calculated from circumference at breast height	Fundo_0365_basal area, calculated from circumference at breast height_2006
Fundo_0365	basal area, calculated from circumference at breast height	0.001184431	m^2	6-Aug-10	basal area, calculated from circumference at breast height	Fundo_0365_basal area, calculated from circumference at breast height_2010
Fundo_0365	basal area, calculated from circumference at breast height	0.001407646	m^2	1-Aug-14	basal area, calculated from circumference at breast height	Fundo_0365_basal area, calculated from circumference at breast height_2014
Fundo_0366	diameter at breast height	5.252113122	m	17-Jul-06	diameter at breast height	Fundo_0366_diameter at breast height_2006
Fundo_0366	diameter at breast height	6.238873769	m	6-Aug-10	diameter at breast height	Fundo_0366_diameter at breast height_2010
Fundo_0366	diameter at breast height	6.68450761	m	1-Aug-14	diameter at breast height	Fundo_0366_diameter at breast height_2014
Fundo_0366	basal area, calculated from circumference at breast height	0.002166497	m^2	17-Jul-06	basal area, calculated from circumference at breast height	Fundo_0366_basal area, calculated from circumference at breast height_2006
Fundo_0366	basal area, calculated from circumference at breast height	0.003057048	m^2	6-Aug-10	basal area, calculated from circumference at breast height	Fundo_0366_basal area, calculated from circumference at breast height_2010
Fundo_0366	basal area, calculated from circumference at breast height	0.003509366	m^2	1-Aug-14	basal area, calculated from circumference at breast height	Fundo_0366_basal area, calculated from circumference at breast height_2014
Fundo_0367	diameter at breast height	5.570423008	m	17-Jul-06	diameter at breast height	Fundo_0367_diameter at breast height_2006
Fundo_0367	diameter at breast height	6.111549815	m	6-Aug-10	diameter at breast height	Fundo_0367_diameter at breast height_2010
Fundo_0367	diameter at breast height	6.429859701	m	1-Aug-14	diameter at breast height	Fundo_0367_diameter at breast height_2014
Fundo_0367	basal area, calculated from circumference at breast height	0.00243706	m^2	17-Jul-06	basal area, calculated from circumference at breast height	Fundo_0367_basal area, calculated from circumference at breast height_2006
Fundo_0367	basal area, calculated from circumference at breast height	0.002933544	m^2	6-Aug-10	basal area, calculated from circumference at breast height	Fundo_0367_basal area, calculated from circumference at breast height_2010
Fundo_0367	basal area, calculated from circumference at breast height	0.003247079	m^2	1-Aug-14	basal area, calculated from circumference at breast height	Fundo_0367_basal area, calculated from circumference at breast height_2014
Fundo_0368	diameter at breast height	13.05070533	m	17-Jul-06	diameter at breast height	Fundo_0368_diameter at breast height_2006
Fundo_0368	diameter at breast height	13.11436731	m	1-Aug-14	diameter at breast height	Fundo_0368_diameter at breast height_2014
Fundo_0368	diameter at breast height	13.52817016	m	6-Aug-10	diameter at breast height	Fundo_0368_diameter at breast height_2010
Fundo_0368	basal area, calculated from circumference at breast height	0.013376973	m^2	17-Jul-06	basal area, calculated from circumference at breast height	Fundo_0368_basal area, calculated from circumference at breast height_2006
Fundo_0368	basal area, calculated from circumference at breast height	0.013507798	m^2	1-Aug-14	basal area, calculated from circumference at breast height	Fundo_0368_basal area, calculated from circumference at breast height_2014
Fundo_0368	basal area, calculated from circumference at breast height	0.014373681	m^2	6-Aug-10	basal area, calculated from circumference at breast height	Fundo_0368_basal area, calculated from circumference at breast height_2010
Fundo_0369	diameter at breast height	3.183098862	m	17-Jul-06	diameter at breast height	Fundo_0369_diameter at breast height_2006
Fundo_0369	diameter at breast height	3.246760839	m	6-Aug-10	diameter at breast height	Fundo_0369_diameter at breast height_2010
Fundo_0369	diameter at breast height	3.342253805	m	1-Aug-14	diameter at breast height	Fundo_0369_diameter at breast height_2014
Fundo_0369	basal area, calculated from circumference at breast height	0.000795775	m^2	17-Jul-06	basal area, calculated from circumference at breast height	Fundo_0369_basal area, calculated from circumference at breast height_2006
Fundo_0369	basal area, calculated from circumference at breast height	0.000827924	m^2	6-Aug-10	basal area, calculated from circumference at breast height	Fundo_0369_basal area, calculated from circumference at breast height_2010
Fundo_0369	basal area, calculated from circumference at breast height	0.000877342	m^2	1-Aug-14	basal area, calculated from circumference at breast height	Fundo_0369_basal area, calculated from circumference at breast height_2014
Fundo_0370	diameter at breast height	3.978873577	m	17-Jul-06	diameter at breast height	Fundo_0370_diameter at breast height_2006
Fundo_0370	diameter at breast height	4.61549335	m	6-Aug-10	diameter at breast height	Fundo_0370_diameter at breast height_2010
Fundo_0370	diameter at breast height	4.679155327	m	1-Aug-14	diameter at breast height	Fundo_0370_diameter at breast height_2014
Fundo_0370	basal area, calculated from circumference at breast height	0.001243398	m^2	17-Jul-06	basal area, calculated from circumference at breast height	Fundo_0370_basal area, calculated from circumference at breast height_2006
Fundo_0370	basal area, calculated from circumference at breast height	0.001673116	m^2	6-Aug-10	basal area, calculated from circumference at breast height	Fundo_0370_basal area, calculated from circumference at breast height_2010
Fundo_0370	basal area, calculated from circumference at breast height	0.00171959	m^2	1-Aug-14	basal area, calculated from circumference at breast height	Fundo_0370_basal area, calculated from circumference at breast height_2014
Fundo_0371	diameter at breast height	10.98169107	m	17-Jul-06	diameter at breast height	Fundo_0371_diameter at breast height_2006
Fundo_0371	diameter at breast height	11.30000096	m	6-Aug-10	diameter at breast height	Fundo_0371_diameter at breast height_2010
Fundo_0371	diameter at breast height	11.4591559	m	1-Aug-14	diameter at breast height	Fundo_0371_diameter at breast height_2014
Fundo_0371	basal area, calculated from circumference at breast height	0.009471709	m^2	17-Jul-06	basal area, calculated from circumference at breast height	Fundo_0371_basal area, calculated from circumference at breast height_2006
Fundo_0371	basal area, calculated from circumference at breast height	0.010028751	m^2	6-Aug-10	basal area, calculated from circumference at breast height	Fundo_0371_basal area, calculated from circumference at breast height_2010
Fundo_0371	basal area, calculated from circumference at breast height	0.01031324	m^2	1-Aug-14	basal area, calculated from circumference at breast height	Fundo_0371_basal area, calculated from circumference at breast height_2014
Fundo_0372	diameter at breast height	17.50704374	m	17-Jul-06	diameter at breast height	Fundo_0372_diameter at breast height_2006
Fundo_0372	diameter at breast height	17.50704374	m	1-Aug-14	diameter at breast height	Fundo_0372_diameter at breast height_2014
Fundo_0372	diameter at breast height	17.72986066	m	6-Aug-10	diameter at breast height	Fundo_0372_diameter at breast height_2010
Fundo_0372	basal area, calculated from circumference at breast height	0.024072185	m^2	17-Jul-06	basal area, calculated from circumference at breast height	Fundo_0372_basal area, calculated from circumference at breast height_2006
Fundo_0372	basal area, calculated from circumference at breast height	0.024072185	m^2	1-Aug-14	basal area, calculated from circumference at breast height	Fundo_0372_basal area, calculated from circumference at breast height_2014
Fundo_0372	basal area, calculated from circumference at breast height	0.024688831	m^2	6-Aug-10	basal area, calculated from circumference at breast height	Fundo_0372_basal area, calculated from circumference at breast height_2010
Fundo_0373	diameter at breast height	11.4591559	m	17-Jul-06	diameter at breast height	Fundo_0373_diameter at breast height_2006
Fundo_0373	diameter at breast height	13.05070533	m	6-Aug-10	diameter at breast height	Fundo_0373_diameter at breast height_2010
Fundo_0373	diameter at breast height	13.08253632	m	1-Aug-14	diameter at breast height	Fundo_0373_diameter at breast height_2014
Fundo_0373	basal area, calculated from circumference at breast height	0.01031324	m^2	17-Jul-06	basal area, calculated from circumference at breast height	Fundo_0373_basal area, calculated from circumference at breast height_2006
Fundo_0373	basal area, calculated from circumference at breast height	0.013376973	m^2	6-Aug-10	basal area, calculated from circumference at breast height	Fundo_0373_basal area, calculated from circumference at breast height_2010
Fundo_0373	basal area, calculated from circumference at breast height	0.013442306	m^2	1-Aug-14	basal area, calculated from circumference at breast height	Fundo_0373_basal area, calculated from circumference at breast height_2014
Fundo_0374	diameter at breast height	9.390141642	m	17-Jul-06	diameter at breast height	Fundo_0374_diameter at breast height_2006
Fundo_0374	diameter at breast height	9.612958563	m	6-Aug-10	diameter at breast height	Fundo_0374_diameter at breast height_2010
Fundo_0374	diameter at breast height	9.740282517	m	1-Aug-14	diameter at breast height	Fundo_0374_diameter at breast height_2014
Fundo_0374	basal area, calculated from circumference at breast height	0.006925229	m^2	17-Jul-06	basal area, calculated from circumference at breast height	Fundo_0374_basal area, calculated from circumference at breast height_2006
Fundo_0374	basal area, calculated from circumference at breast height	0.007257784	m^2	6-Aug-10	basal area, calculated from circumference at breast height	Fundo_0374_basal area, calculated from circumference at breast height_2010
Fundo_0374	basal area, calculated from circumference at breast height	0.007451316	m^2	1-Aug-14	basal area, calculated from circumference at breast height	Fundo_0374_basal area, calculated from circumference at breast height_2014
Fundo_0375	diameter at breast height	6.366197724	m	17-Jul-06	diameter at breast height	Fundo_0375_diameter at breast height_2006
Fundo_0375	diameter at breast height	6.46169069	m	6-Aug-10	diameter at breast height	Fundo_0375_diameter at breast height_2010
Fundo_0375	diameter at breast height	6.46169069	m	1-Aug-14	diameter at breast height	Fundo_0375_diameter at breast height_2014
Fundo_0375	basal area, calculated from circumference at breast height	0.003183099	m^2	17-Jul-06	basal area, calculated from circumference at breast height	Fundo_0375_basal area, calculated from circumference at breast height_2006
Fundo_0375	basal area, calculated from circumference at breast height	0.003279308	m^2	6-Aug-10	basal area, calculated from circumference at breast height	Fundo_0375_basal area, calculated from circumference at breast height_2010
Fundo_0375	basal area, calculated from circumference at breast height	0.003279308	m^2	1-Aug-14	basal area, calculated from circumference at breast height	Fundo_0375_basal area, calculated from circumference at breast height_2014
Fundo_0376	diameter at breast height	10.3450713	m	17-Jul-06	diameter at breast height	Fundo_0376_diameter at breast height_2006
Fundo_0376	diameter at breast height	12.41408556	m	6-Aug-10	diameter at breast height	Fundo_0376_diameter at breast height_2010
Fundo_0376	diameter at breast height	13.1461983	m	1-Aug-14	diameter at breast height	Fundo_0376_diameter at breast height_2014
Fundo_0376	basal area, calculated from circumference at breast height	0.00840537	m^2	17-Jul-06	basal area, calculated from circumference at breast height	Fundo_0376_basal area, calculated from circumference at breast height_2006
Fundo_0376	basal area, calculated from circumference at breast height	0.012103733	m^2	6-Aug-10	basal area, calculated from circumference at breast height	Fundo_0376_basal area, calculated from circumference at breast height_2010
Fundo_0376	basal area, calculated from circumference at breast height	0.01357345	m^2	1-Aug-14	basal area, calculated from circumference at breast height	Fundo_0376_basal area, calculated from circumference at breast height_2014
Fundo_0377	diameter at breast height	7.480282325	m	17-Jul-06	diameter at breast height	Fundo_0377_diameter at breast height_2006
Fundo_0377	diameter at breast height	7.639437268	m	6-Aug-10	diameter at breast height	Fundo_0377_diameter at breast height_2010
Fundo_0377	basal area, calculated from circumference at breast height	0.004394666	m^2	17-Jul-06	basal area, calculated from circumference at breast height	Fundo_0377_basal area, calculated from circumference at breast height_2006
Fundo_0377	basal area, calculated from circumference at breast height	0.004583662	m^2	6-Aug-10	basal area, calculated from circumference at breast height	Fundo_0377_basal area, calculated from circumference at breast height_2010
Fundo_0378	diameter at breast height	8.116902098	m	17-Jul-06	diameter at breast height	Fundo_0378_diameter at breast height_2006
Fundo_0378	diameter at breast height	8.594366927	m	1-Aug-14	diameter at breast height	Fundo_0378_diameter at breast height_2014
Fundo_0378	diameter at breast height	8.75352187	m	6-Aug-10	diameter at breast height	Fundo_0378_diameter at breast height_2010
Fundo_0378	basal area, calculated from circumference at breast height	0.005174525	m^2	17-Jul-06	basal area, calculated from circumference at breast height	Fundo_0378_basal area, calculated from circumference at breast height_2006
Fundo_0378	basal area, calculated from circumference at breast height	0.005801198	m^2	1-Aug-14	basal area, calculated from circumference at breast height	Fundo_0378_basal area, calculated from circumference at breast height_2014
Fundo_0378	basal area, calculated from circumference at breast height	0.006018046	m^2	6-Aug-10	basal area, calculated from circumference at breast height	Fundo_0378_basal area, calculated from circumference at breast height_2010
Fundo_0379	diameter at breast height	4.13802852	m	17-Jul-06	diameter at breast height	Fundo_0379_diameter at breast height_2006
Fundo_0379	diameter at breast height	4.61549335	m	6-Aug-10	diameter at breast height	Fundo_0379_diameter at breast height_2010
Fundo_0379	diameter at breast height	4.83831027	m	1-Aug-14	diameter at breast height	Fundo_0379_diameter at breast height_2014
Fundo_0379	basal area, calculated from circumference at breast height	0.001344859	m^2	17-Jul-06	basal area, calculated from circumference at breast height	Fundo_0379_basal area, calculated from circumference at breast height_2006
Fundo_0379	basal area, calculated from circumference at breast height	0.001673116	m^2	6-Aug-10	basal area, calculated from circumference at breast height	Fundo_0379_basal area, calculated from circumference at breast height_2010
Fundo_0379	basal area, calculated from circumference at breast height	0.001838558	m^2	1-Aug-14	basal area, calculated from circumference at breast height	Fundo_0379_basal area, calculated from circumference at breast height_2014
Fundo_0380	diameter at breast height	6.68450761	m	17-Jul-06	diameter at breast height	Fundo_0380_diameter at breast height_2006
Fundo_0380	diameter at breast height	6.748169587	m	6-Aug-10	diameter at breast height	Fundo_0380_diameter at breast height_2010
Fundo_0380	diameter at breast height	7.066479473	m	1-Aug-14	diameter at breast height	Fundo_0380_diameter at breast height_2014
Fundo_0380	basal area, calculated from circumference at breast height	0.003509366	m^2	17-Jul-06	basal area, calculated from circumference at breast height	Fundo_0380_basal area, calculated from circumference at breast height_2006
Fundo_0380	basal area, calculated from circumference at breast height	0.00357653	m^2	6-Aug-10	basal area, calculated from circumference at breast height	Fundo_0380_basal area, calculated from circumference at breast height_2010
Fundo_0380	basal area, calculated from circumference at breast height	0.003921896	m^2	1-Aug-14	basal area, calculated from circumference at breast height	Fundo_0380_basal area, calculated from circumference at breast height_2014
Fundo_0381	diameter at breast height	4.933803236	m	17-Jul-06	diameter at breast height	Fundo_0381_diameter at breast height_2006
Fundo_0381	diameter at breast height	5.092958179	m	6-Aug-10	diameter at breast height	Fundo_0381_diameter at breast height_2010
Fundo_0381	diameter at breast height	5.124789168	m	1-Aug-14	diameter at breast height	Fundo_0381_diameter at breast height_2014
Fundo_0381	basal area, calculated from circumference at breast height	0.001911849	m^2	17-Jul-06	basal area, calculated from circumference at breast height	Fundo_0381_basal area, calculated from circumference at breast height_2006
Fundo_0381	basal area, calculated from circumference at breast height	0.002037183	m^2	6-Aug-10	basal area, calculated from circumference at breast height	Fundo_0381_basal area, calculated from circumference at breast height_2010
Fundo_0381	basal area, calculated from circumference at breast height	0.002062728	m^2	1-Aug-14	basal area, calculated from circumference at breast height	Fundo_0381_basal area, calculated from circumference at breast height_2014
Fundo_0382	diameter at breast height	9.071831756	m	17-Jul-06	diameter at breast height	Fundo_0382_diameter at breast height_2006
Fundo_0382	diameter at breast height	9.071831756	m	1-Aug-14	diameter at breast height	Fundo_0382_diameter at breast height_2014
Fundo_0382	diameter at breast height	9.103662745	m	6-Aug-10	diameter at breast height	Fundo_0382_diameter at breast height_2010
Fundo_0382	basal area, calculated from circumference at breast height	0.00646368	m^2	17-Jul-06	basal area, calculated from circumference at breast height	Fundo_0382_basal area, calculated from circumference at breast height_2006
Fundo_0382	basal area, calculated from circumference at breast height	0.00646368	m^2	1-Aug-14	basal area, calculated from circumference at breast height	Fundo_0382_basal area, calculated from circumference at breast height_2014
Fundo_0382	basal area, calculated from circumference at breast height	0.006509119	m^2	6-Aug-10	basal area, calculated from circumference at breast height	Fundo_0382_basal area, calculated from circumference at breast height_2010
Fundo_0383	diameter at breast height	5.524763033	m	6-Aug-10	diameter at breast height	Fundo_0383_diameter at breast height_2010
Fundo_0383	diameter at breast height	5.564963592	m	1-Aug-14	diameter at breast height	Fundo_0383_diameter at breast height_2014
Fundo_0383	diameter at breast height	5.631476758	m	17-Jul-06	diameter at breast height	Fundo_0383_diameter at breast height_2006
Fundo_0383	basal area, calculated from circumference at breast height	0.002397271	m^2	6-Aug-10	basal area, calculated from circumference at breast height	Fundo_0383_basal area, calculated from circumference at breast height_2010
Fundo_0383	basal area, calculated from circumference at breast height	0.002432285	m^2	1-Aug-14	basal area, calculated from circumference at breast height	Fundo_0383_basal area, calculated from circumference at breast height_2014
Fundo_0383	basal area, calculated from circumference at breast height	0.002490775	m^2	17-Jul-06	basal area, calculated from circumference at breast height	Fundo_0383_basal area, calculated from circumference at breast height_2006
Fundo_0384	diameter at breast height	9.390141642	m	17-Jul-06	diameter at breast height	Fundo_0384_diameter at breast height_2006
Fundo_0384	diameter at breast height	13.27352225	m	6-Aug-10	diameter at breast height	Fundo_0384_diameter at breast height_2010
Fundo_0384	diameter at breast height	15.34253651	m	1-Aug-14	diameter at breast height	Fundo_0384_diameter at breast height_2014
Fundo_0384	basal area, calculated from circumference at breast height	0.006925229	m^2	17-Jul-06	basal area, calculated from circumference at breast height	Fundo_0384_basal area, calculated from circumference at breast height_2006
Fundo_0384	basal area, calculated from circumference at breast height	0.013837647	m^2	6-Aug-10	basal area, calculated from circumference at breast height	Fundo_0384_basal area, calculated from circumference at breast height_2010
Fundo_0384	basal area, calculated from circumference at breast height	0.018487756	m^2	1-Aug-14	basal area, calculated from circumference at breast height	Fundo_0384_basal area, calculated from circumference at breast height_2014
Fundo_0386	diameter at breast height	4.13802852	m	17-Jul-06	diameter at breast height	Fundo_0386_diameter at breast height_2006
Fundo_0386	diameter at breast height	4.201690498	m	6-Aug-10	diameter at breast height	Fundo_0386_diameter at breast height_2010
Fundo_0386	diameter at breast height	4.456338407	m	1-Aug-14	diameter at breast height	Fundo_0386_diameter at breast height_2014
Fundo_0386	basal area, calculated from circumference at breast height	0.001344859	m^2	17-Jul-06	basal area, calculated from circumference at breast height	Fundo_0386_basal area, calculated from circumference at breast height_2006
Fundo_0386	basal area, calculated from circumference at breast height	0.001386558	m^2	6-Aug-10	basal area, calculated from circumference at breast height	Fundo_0386_basal area, calculated from circumference at breast height_2010
Fundo_0386	basal area, calculated from circumference at breast height	0.001559718	m^2	1-Aug-14	basal area, calculated from circumference at breast height	Fundo_0386_basal area, calculated from circumference at breast height_2014
Fundo_0387	diameter at breast height	6.68450761	m	17-Jul-06	diameter at breast height	Fundo_0387_diameter at breast height_2006
Fundo_0387	diameter at breast height	8.116902098	m	6-Aug-10	diameter at breast height	Fundo_0387_diameter at breast height_2010
Fundo_0387	diameter at breast height	9.230986699	m	1-Aug-14	diameter at breast height	Fundo_0387_diameter at breast height_2014
Fundo_0387	basal area, calculated from circumference at breast height	0.003509366	m^2	17-Jul-06	basal area, calculated from circumference at breast height	Fundo_0387_basal area, calculated from circumference at breast height_2006
Fundo_0387	basal area, calculated from circumference at breast height	0.005174525	m^2	6-Aug-10	basal area, calculated from circumference at breast height	Fundo_0387_basal area, calculated from circumference at breast height_2010
Fundo_0387	basal area, calculated from circumference at breast height	0.006692465	m^2	1-Aug-14	basal area, calculated from circumference at breast height	Fundo_0387_basal area, calculated from circumference at breast height_2014
Fundo_0388	diameter at breast height	3.501408748	m	17-Jul-06	diameter at breast height	Fundo_0388_diameter at breast height_2006
Fundo_0388	diameter at breast height	3.978873577	m	6-Aug-10	diameter at breast height	Fundo_0388_diameter at breast height_2010
Fundo_0388	diameter at breast height	4.13802852	m	1-Aug-14	diameter at breast height	Fundo_0388_diameter at breast height_2014
Fundo_0388	basal area, calculated from circumference at breast height	0.000962887	m^2	17-Jul-06	basal area, calculated from circumference at breast height	Fundo_0388_basal area, calculated from circumference at breast height_2006
Fundo_0388	basal area, calculated from circumference at breast height	0.001243398	m^2	6-Aug-10	basal area, calculated from circumference at breast height	Fundo_0388_basal area, calculated from circumference at breast height_2010
Fundo_0388	basal area, calculated from circumference at breast height	0.001344859	m^2	1-Aug-14	basal area, calculated from circumference at breast height	Fundo_0388_basal area, calculated from circumference at breast height_2014
Fundo_0389	diameter at breast height	6.207042781	m	17-Jul-06	diameter at breast height	Fundo_0389_diameter at breast height_2006
Fundo_0389	diameter at breast height	6.68450761	m	6-Aug-10	diameter at breast height	Fundo_0389_diameter at breast height_2010
Fundo_0389	diameter at breast height	6.875493542	m	1-Aug-14	diameter at breast height	Fundo_0389_diameter at breast height_2014
Fundo_0389	basal area, calculated from circumference at breast height	0.003025933	m^2	17-Jul-06	basal area, calculated from circumference at breast height	Fundo_0389_basal area, calculated from circumference at breast height_2006
Fundo_0389	basal area, calculated from circumference at breast height	0.003509366	m^2	6-Aug-10	basal area, calculated from circumference at breast height	Fundo_0389_basal area, calculated from circumference at breast height_2010
Fundo_0389	basal area, calculated from circumference at breast height	0.003712767	m^2	1-Aug-14	basal area, calculated from circumference at breast height	Fundo_0389_basal area, calculated from circumference at breast height_2014
Fundo_0390	diameter at breast height	3.978873577	m	17-Jul-06	diameter at breast height	Fundo_0390_diameter at breast height_2006
Fundo_0390	diameter at breast height	4.61549335	m	6-Aug-10	diameter at breast height	Fundo_0390_diameter at breast height_2010
Fundo_0390	diameter at breast height	4.933803236	m	1-Aug-14	diameter at breast height	Fundo_0390_diameter at breast height_2014
Fundo_0390	basal area, calculated from circumference at breast height	0.001243398	m^2	17-Jul-06	basal area, calculated from circumference at breast height	Fundo_0390_basal area, calculated from circumference at breast height_2006
Fundo_0390	basal area, calculated from circumference at breast height	0.001673116	m^2	6-Aug-10	basal area, calculated from circumference at breast height	Fundo_0390_basal area, calculated from circumference at breast height_2010
Fundo_0390	basal area, calculated from circumference at breast height	0.001911849	m^2	1-Aug-14	basal area, calculated from circumference at breast height	Fundo_0390_basal area, calculated from circumference at breast height_2014
Fundo_0391	diameter at breast height	9.708451529	m	17-Jul-06	diameter at breast height	Fundo_0391_diameter at breast height_2006
Fundo_0391	diameter at breast height	12.09577567	m	6-Aug-10	diameter at breast height	Fundo_0391_diameter at breast height_2010
Fundo_0391	diameter at breast height	13.05070533	m	1-Aug-14	diameter at breast height	Fundo_0391_diameter at breast height_2014
Fundo_0391	basal area, calculated from circumference at breast height	0.007402694	m^2	17-Jul-06	basal area, calculated from circumference at breast height	Fundo_0391_basal area, calculated from circumference at breast height_2006
Fundo_0391	basal area, calculated from circumference at breast height	0.011490987	m^2	6-Aug-10	basal area, calculated from circumference at breast height	Fundo_0391_basal area, calculated from circumference at breast height_2010
Fundo_0391	basal area, calculated from circumference at breast height	0.013376973	m^2	1-Aug-14	basal area, calculated from circumference at breast height	Fundo_0391_basal area, calculated from circumference at breast height_2014
Fundo_0392	diameter at breast height	7.161972439	m	6-Aug-10	diameter at breast height	Fundo_0392_diameter at breast height_2010
Fundo_0392	diameter at breast height	7.321127382	m	17-Jul-06	diameter at breast height	Fundo_0392_diameter at breast height_2006
Fundo_0392	diameter at breast height	8.05324012	m	1-Aug-14	diameter at breast height	Fundo_0392_diameter at breast height_2014
Fundo_0392	basal area, calculated from circumference at breast height	0.004028609	m^2	6-Aug-10	basal area, calculated from circumference at breast height	Fundo_0392_basal area, calculated from circumference at breast height_2010
Fundo_0392	basal area, calculated from circumference at breast height	0.004209648	m^2	17-Jul-06	basal area, calculated from circumference at breast height	Fundo_0392_basal area, calculated from circumference at breast height_2006
Fundo_0392	basal area, calculated from circumference at breast height	0.005093674	m^2	1-Aug-14	basal area, calculated from circumference at breast height	Fundo_0392_basal area, calculated from circumference at breast height_2014
Fundo_0393	diameter at breast height	10.3450713	m	6-Aug-10	diameter at breast height	Fundo_0393_diameter at breast height_2010
Fundo_0393	diameter at breast height	10.50422624	m	17-Jul-06	diameter at breast height	Fundo_0393_diameter at breast height_2006
Fundo_0393	basal area, calculated from circumference at breast height	0.00840537	m^2	6-Aug-10	basal area, calculated from circumference at breast height	Fundo_0393_basal area, calculated from circumference at breast height_2010
Fundo_0393	basal area, calculated from circumference at breast height	0.008665987	m^2	17-Jul-06	basal area, calculated from circumference at breast height	Fundo_0393_basal area, calculated from circumference at breast height_2006
Fundo_0394	diameter at breast height	4.933803236	m	17-Jul-06	diameter at breast height	Fundo_0394_diameter at breast height_2006
Fundo_0394	diameter at breast height	5.570423008	m	6-Aug-10	diameter at breast height	Fundo_0394_diameter at breast height_2010
Fundo_0394	diameter at breast height	6.366197724	m	1-Aug-14	diameter at breast height	Fundo_0394_diameter at breast height_2014
Fundo_0394	basal area, calculated from circumference at breast height	0.001911849	m^2	17-Jul-06	basal area, calculated from circumference at breast height	Fundo_0394_basal area, calculated from circumference at breast height_2006
Fundo_0394	basal area, calculated from circumference at breast height	0.00243706	m^2	6-Aug-10	basal area, calculated from circumference at breast height	Fundo_0394_basal area, calculated from circumference at breast height_2010
Fundo_0394	basal area, calculated from circumference at breast height	0.003183099	m^2	1-Aug-14	basal area, calculated from circumference at breast height	Fundo_0394_basal area, calculated from circumference at breast height_2014
Fundo_0395	diameter at breast height	16.55211408	m	17-Jul-06	diameter at breast height	Fundo_0395_diameter at breast height_2006
Fundo_0395	diameter at breast height	16.71126902	m	1-Aug-14	diameter at breast height	Fundo_0395_diameter at breast height_2014
Fundo_0395	diameter at breast height	16.87042397	m	6-Aug-10	diameter at breast height	Fundo_0395_diameter at breast height_2010
Fundo_0395	basal area, calculated from circumference at breast height	0.021517748	m^2	17-Jul-06	basal area, calculated from circumference at breast height	Fundo_0395_basal area, calculated from circumference at breast height_2006
Fundo_0395	basal area, calculated from circumference at breast height	0.021933541	m^2	1-Aug-14	basal area, calculated from circumference at breast height	Fundo_0395_basal area, calculated from circumference at breast height_2014
Fundo_0395	basal area, calculated from circumference at breast height	0.022353312	m^2	6-Aug-10	basal area, calculated from circumference at breast height	Fundo_0395_basal area, calculated from circumference at breast height_2010
Fundo_0396	diameter at breast height	10.32914355	m	17-Jul-06	diameter at breast height	Fundo_0396_diameter at breast height_2006
Fundo_0396	basal area, calculated from circumference at breast height	0.008379508	m^2	17-Jul-06	basal area, calculated from circumference at breast height	Fundo_0396_basal area, calculated from circumference at breast height_2006
Fundo_0397	diameter at breast height	4.297183463	m	17-Jul-06	diameter at breast height	Fundo_0397_diameter at breast height_2006
Fundo_0397	basal area, calculated from circumference at breast height	0.001450299	m^2	17-Jul-06	basal area, calculated from circumference at breast height	Fundo_0397_basal area, calculated from circumference at breast height_2006
Fundo_0399	diameter at breast height	3.501408748	m	17-Jul-06	diameter at breast height	Fundo_0399_diameter at breast height_2006
[truncated: 6,139 more rows]
