# Supplementary material for: Species composition, community and population dynamics of two gallery forests from the Brazilian Cerrado domain
Source: Biodivers Data J. 2016 Jul 18;(4):e8503. doi: 10.3897/BDJ.4.e8503 (PMC5018118; doi:10.3897/BDJ.4.e8503)
Supplement: Supplementary material 2 — Community Dynamics of Corrego Fundo Gallery Forest [file biodiversity_data_journal-4-e8503-s002.zip › occurrence.txt]

id	modified	language	rights	rightsHolder	bibliographicCitation	references	datasetName	basisOfRecord	occurrenceID	occurrenceRemarks	eventDate	decimalLatitude	decimalLongitude	acceptedNameUsageID	parentNameUsageID	nameAccordingToID	scientificName	acceptedNameUsage	parentNameUsage	nameAccordingTo	higherClassification	kingdom	class	order	family	genus	subgenus	specificEpithet	infraspecificEpithet	taxonRank	scientificNameAuthorship	nomenclaturalCode	taxonomicStatus
Fundo_0001		en	http://creativecommons.org/publicdomain/zero/1.0/ & http://www.canadensys.net/norms	Federal University of Vicosa (UFV/LEEP)			CorregoFundo_DynamicsPlot_2006-2014	Observation	Fundo_0001	CorregoFundo_plot_001	17-Jul-06	-19.342726	-45.451609	Fundo_0001		http://www.theplantlist.org/tpl1.1/record/tro-2000043	Ilex cerasifolia								Aquifoliaceae	Ilex		cerasifolia		species	Reissek	ICBN	Accepted
Fundo_0002		en	http://creativecommons.org/publicdomain/zero/1.0/ & http://www.canadensys.net/norms	Federal University of Vicosa (UFV/LEEP)			CorregoFundo_DynamicsPlot_2006-2014	Observation	Fundo_0002	CorregoFundo_plot_001	17-Jul-06	-19.342726	-45.451609	Fundo_0002		http://www.theplantlist.org/tpl1.1/record/kew-75234;http://www.tropicos.org/Name/22100551	Eugenia florida								Myrtaceae	Eugenia		florida		species	DC.	ICBN	Accepted
Fundo_0003		en	http://creativecommons.org/publicdomain/zero/1.0/ & http://www.canadensys.net/norms	Federal University of Vicosa (UFV/LEEP)			CorregoFundo_DynamicsPlot_2006-2014	Observation	Fundo_0003	CorregoFundo_plot_001	17-Jul-06	-19.342726	-45.451609	Fundo_0003		http://www.theplantlist.org/tpl1.1/record/kew-2451959;http://www.tropicos.org/Name/21800101;http://plants.usda.gov/java/profile?symbol=VISE9	Virola sebifera								Myristicaceae	Virola		sebifera		species	Aubl.	ICBN	Accepted
Fundo_0004		en	http://creativecommons.org/publicdomain/zero/1.0/ & http://www.canadensys.net/norms	Federal University of Vicosa (UFV/LEEP)			CorregoFundo_DynamicsPlot_2006-2014	Observation	Fundo_0004	CorregoFundo_plot_001	17-Jul-06	-19.342726	-45.451609	Fundo_0004		http://www.theplantlist.org/tpl1.1/search?q=Myrcia	Myrcia sp								Myrtaceae	Myrcia				genus		ICBN	Accepted
Fundo_0005		en	http://creativecommons.org/publicdomain/zero/1.0/ & http://www.canadensys.net/norms	Federal University of Vicosa (UFV/LEEP)			CorregoFundo_DynamicsPlot_2006-2014	Observation	Fundo_0005	CorregoFundo_plot_001	17-Jul-06	-19.342726	-45.451609	Fundo_0005		http://www.theplantlist.org/tpl1.1/record/kew-2436204;http://www.tropicos.org/Name/1300281	Tapirira guianensis								Anacardiaceae	Tapirira		guianensis		species	Aubl.	ICBN	Accepted
Fundo_0006		en	http://creativecommons.org/publicdomain/zero/1.0/ & http://www.canadensys.net/norms	Federal University of Vicosa (UFV/LEEP)			CorregoFundo_DynamicsPlot_2006-2014	Observation	Fundo_0006	CorregoFundo_plot_001	17-Jul-06	-19.342726	-45.451609	Fundo_0006		http://www.theplantlist.org/tpl1.1/record/kew-2789022	Endlicheria paniculata								Lauraceae	Endlicheria		paniculata		species	(Spreng.) J.F.Macbr.	ICBN	Accepted
Fundo_0007		en	http://creativecommons.org/publicdomain/zero/1.0/ & http://www.canadensys.net/norms	Federal University of Vicosa (UFV/LEEP)			CorregoFundo_DynamicsPlot_2006-2014	Observation	Fundo_0007	CorregoFundo_plot_001	17-Jul-06	-19.342726	-45.451609	Fundo_0007		http://www.theplantlist.org/tpl1.1/record/kew-75234;http://www.tropicos.org/Name/22100551	Eugenia florida								Myrtaceae	Eugenia		florida		species	DC.	ICBN	Accepted
Fundo_0008		en	http://creativecommons.org/publicdomain/zero/1.0/ & http://www.canadensys.net/norms	Federal University of Vicosa (UFV/LEEP)			CorregoFundo_DynamicsPlot_2006-2014	Observation	Fundo_0008	CorregoFundo_plot_001	17-Jul-06	-19.342726	-45.451609	Fundo_0008		http://www.theplantlist.org/tpl1.1/search?q=Myrcia	Myrcia sp								Myrtaceae	Myrcia				genus		ICBN	Accepted
Fundo_0009		en	http://creativecommons.org/publicdomain/zero/1.0/ & http://www.canadensys.net/norms	Federal University of Vicosa (UFV/LEEP)			CorregoFundo_DynamicsPlot_2006-2014	Observation	Fundo_0009	CorregoFundo_plot_001	17-Jul-06	-19.342726	-45.451609	Fundo_0009		http://www.theplantlist.org/tpl1.1/search?q=Myrcia	Myrcia sp								Myrtaceae	Myrcia				genus		ICBN	Accepted
Fundo_0010		en	http://creativecommons.org/publicdomain/zero/1.0/ & http://www.canadensys.net/norms	Federal University of Vicosa (UFV/LEEP)			CorregoFundo_DynamicsPlot_2006-2014	Observation	Fundo_0010	CorregoFundo_plot_001	17-Jul-06	-19.342726	-45.451609	Fundo_0010		http://www.theplantlist.org/tpl1.1/record/kew-2436204;http://www.tropicos.org/Name/1300281	Tapirira guianensis								Anacardiaceae	Tapirira		guianensis		species	Aubl.	ICBN	Accepted
Fundo_0011		en	http://creativecommons.org/publicdomain/zero/1.0/ & http://www.canadensys.net/norms	Federal University of Vicosa (UFV/LEEP)			CorregoFundo_DynamicsPlot_2006-2014	Observation	Fundo_0011	CorregoFundo_plot_001	17-Jul-06	-19.342726	-45.451609	Fundo_0011		http://www.theplantlist.org/tpl1.1/record/kew-2348707;http://www.tropicos.org/Name/17400006	Lacistema hasslerianum								Lacistemataceae	Lacistema		hasslerianum		species	Chodat	ICBN	Accepted
Fundo_0012		en	http://creativecommons.org/publicdomain/zero/1.0/ & http://www.canadensys.net/norms	Federal University of Vicosa (UFV/LEEP)			CorregoFundo_DynamicsPlot_2006-2014	Observation	Fundo_0012	CorregoFundo_plot_001	17-Jul-06	-19.342726	-45.451609	Fundo_0012		http://www.theplantlist.org/tpl1.1/record/kew-2434287;http://www.tropicos.org/Name/8200089	Terminalia glabrescens								Combretaceae	Terminalia		glabrescens		species	Mart.	ICBN	Accepted
Fundo_0013		en	http://creativecommons.org/publicdomain/zero/1.0/ & http://www.canadensys.net/norms	Federal University of Vicosa (UFV/LEEP)			CorregoFundo_DynamicsPlot_2006-2014	Observation	Fundo_0013	CorregoFundo_plot_001	17-Jul-06	-19.342726	-45.451609	Fundo_0013		http://www.theplantlist.org/tpl1.1/record/kew-2436204;http://www.tropicos.org/Name/1300281	Tapirira guianensis								Anacardiaceae	Tapirira		guianensis		species	Aubl.	ICBN	Accepted
Fundo_0014		en	http://creativecommons.org/publicdomain/zero/1.0/ & http://www.canadensys.net/norms	Federal University of Vicosa (UFV/LEEP)			CorregoFundo_DynamicsPlot_2006-2014	Observation	Fundo_0014	CorregoFundo_plot_001	17-Jul-06	-19.342726	-45.451609	Fundo_0014		http://www.theplantlist.org/tpl1.1/record/kew-131570	Myrcia rostrata								Myrtaceae	Myrcia		rostrata		species	(Sw.) DC.	ICBN	Synonym
Fundo_0015		en	http://creativecommons.org/publicdomain/zero/1.0/ & http://www.canadensys.net/norms	Federal University of Vicosa (UFV/LEEP)			CorregoFundo_DynamicsPlot_2006-2014	Observation	Fundo_0015	CorregoFundo_plot_001	17-Jul-06	-19.342726	-45.451609	Fundo_0015		http://www.theplantlist.org/tpl1.1/record/kew-2436204;http://www.tropicos.org/Name/1300281	Tapirira guianensis								Anacardiaceae	Tapirira		guianensis		species	Aubl.	ICBN	Accepted
Fundo_0016		en	http://creativecommons.org/publicdomain/zero/1.0/ & http://www.canadensys.net/norms	Federal University of Vicosa (UFV/LEEP)			CorregoFundo_DynamicsPlot_2006-2014	Observation	Fundo_0016	CorregoFundo_plot_001	17-Jul-06	-19.342726	-45.451609	Fundo_0016		http://www.theplantlist.org/tpl1.1/record/kew-60039;http://www.tropicos.org/Name/2200522	Dendropanax cuneatus								Araliaceae	Dendropanax		cuneatus		species	(DC.) Decne. & Planch.	ICBN	Accepted
Fundo_0017		en	http://creativecommons.org/publicdomain/zero/1.0/ & http://www.canadensys.net/norms	Federal University of Vicosa (UFV/LEEP)			CorregoFundo_DynamicsPlot_2006-2014	Observation	Fundo_0017	CorregoFundo_plot_001	17-Jul-06	-19.342726	-45.451609	Fundo_0017		http://www.theplantlist.org/tpl1.1/record/kew-2692836;http://www.tropicos.org/Name/50185045	Callisthene major								Vochysiaceae	Callisthene		major		species	Mart.	ICBN	Accepted
Fundo_0018		en	http://creativecommons.org/publicdomain/zero/1.0/ & http://www.canadensys.net/norms	Federal University of Vicosa (UFV/LEEP)			CorregoFundo_DynamicsPlot_2006-2014	Observation	Fundo_0018	CorregoFundo_plot_001	17-Jul-06	-19.342726	-45.451609	Fundo_0018		http://www.theplantlist.org/tpl1.1/record/kew-131570	Myrcia rostrata								Myrtaceae	Myrcia		rostrata		species	(Sw.) DC.	ICBN	Synonym
Fundo_0019		en	http://creativecommons.org/publicdomain/zero/1.0/ & http://www.canadensys.net/norms	Federal University of Vicosa (UFV/LEEP)			CorregoFundo_DynamicsPlot_2006-2014	Observation	Fundo_0019	CorregoFundo_plot_001	17-Jul-06	-19.342726	-45.451609	Fundo_0019		http://www.theplantlist.org/tpl1.1/record/kew-2436204;http://www.tropicos.org/Name/1300281	Tapirira guianensis								Anacardiaceae	Tapirira		guianensis		species	Aubl.	ICBN	Accepted
Fundo_0020		en	http://creativecommons.org/publicdomain/zero/1.0/ & http://www.canadensys.net/norms	Federal University of Vicosa (UFV/LEEP)			CorregoFundo_DynamicsPlot_2006-2014	Observation	Fundo_0020	CorregoFundo_plot_001	17-Jul-06	-19.342726	-45.451609	Fundo_0020		http://www.theplantlist.org/tpl1.1/record/kew-131570	Myrcia rostrata								Myrtaceae	Myrcia		rostrata		species	(Sw.) DC.	ICBN	Synonym
Fundo_0021		en	http://creativecommons.org/publicdomain/zero/1.0/ & http://www.canadensys.net/norms	Federal University of Vicosa (UFV/LEEP)			CorregoFundo_DynamicsPlot_2006-2014	Observation	Fundo_0021	CorregoFundo_plot_001	17-Jul-06	-19.342726	-45.451609	Fundo_0021		http://www.theplantlist.org/tpl1.1/record/kew-2348707;http://www.tropicos.org/Name/17400006	Lacistema hasslerianum								Lacistemataceae	Lacistema		hasslerianum		species	Chodat	ICBN	Accepted
Fundo_0022		en	http://creativecommons.org/publicdomain/zero/1.0/ & http://www.canadensys.net/norms	Federal University of Vicosa (UFV/LEEP)			CorregoFundo_DynamicsPlot_2006-2014	Observation	Fundo_0022	CorregoFundo_plot_001	17-Jul-06	-19.342726	-45.451609	Fundo_0022		http://www.theplantlist.org/tpl1.1/record/kew-17251;http://www.tropicos.org/Name/1800830	Aspidosperma darienense								Apocynaceae	Aspidosperma		darienense		species	Woodson ex Dwyer	ICBN	Accepted
Fundo_0023		en	http://creativecommons.org/publicdomain/zero/1.0/ & http://www.canadensys.net/norms	Federal University of Vicosa (UFV/LEEP)			CorregoFundo_DynamicsPlot_2006-2014	Observation	Fundo_0023	CorregoFundo_plot_001	17-Jul-06	-19.342726	-45.451609	Fundo_0023		http://www.theplantlist.org/tpl1.1/search?q=Myrcia	Myrcia sp								Myrtaceae	Myrcia				genus		ICBN	Accepted
Fundo_0024		en	http://creativecommons.org/publicdomain/zero/1.0/ & http://www.canadensys.net/norms	Federal University of Vicosa (UFV/LEEP)			CorregoFundo_DynamicsPlot_2006-2014	Observation	Fundo_0024	CorregoFundo_plot_001	17-Jul-06	-19.342726	-45.451609	Fundo_0024		http://www.theplantlist.org/tpl1.1/record/kew-131570	Myrcia rostrata								Myrtaceae	Myrcia		rostrata		species	(Sw.) DC.	ICBN	Synonym
Fundo_0025		en	http://creativecommons.org/publicdomain/zero/1.0/ & http://www.canadensys.net/norms	Federal University of Vicosa (UFV/LEEP)			CorregoFundo_DynamicsPlot_2006-2014	Observation	Fundo_0025	CorregoFundo_plot_001	17-Jul-06	-19.342726	-45.451609	Fundo_0025		http://www.theplantlist.org/tpl1.1/record/kew-150159;http://www.tropicos.org/Name/12805952	Pera glabrata								Euphorbiaceae	Pera		glabrata		species	(Schott) Poepp. ex Baill.	ICBN	Accepted
Fundo_0026		en	http://creativecommons.org/publicdomain/zero/1.0/ & http://www.canadensys.net/norms	Federal University of Vicosa (UFV/LEEP)			CorregoFundo_DynamicsPlot_2006-2014	Observation	Fundo_0026	CorregoFundo_plot_002	17-Jul-06	-19.342726	-45.451609	Fundo_0026		http://www.theplantlist.org/tpl1.1/record/kew-2482490	Salacia elliptica								Celastraceae	Salacia		elliptica		species	(Mart.) G.Don	ICBN	Accepted
Fundo_0027		en	http://creativecommons.org/publicdomain/zero/1.0/ & http://www.canadensys.net/norms	Federal University of Vicosa (UFV/LEEP)			CorregoFundo_DynamicsPlot_2006-2014	Observation	Fundo_0027	CorregoFundo_plot_002	17-Jul-06	-19.342726	-45.451609	Fundo_0027		http://www.theplantlist.org/tpl1.1/search?q=Eugenia	Eugenia sp								Myrtaceae	Eugenia				genus		ICBN	Accepted
Fundo_0028		en	http://creativecommons.org/publicdomain/zero/1.0/ & http://www.canadensys.net/norms	Federal University of Vicosa (UFV/LEEP)			CorregoFundo_DynamicsPlot_2006-2014	Observation	Fundo_0028	CorregoFundo_plot_002	17-Jul-06	-19.342726	-45.451609	Fundo_0028		http://www.theplantlist.org/tpl1.1/record/kew-60039;http://www.tropicos.org/Name/2200522	Dendropanax cuneatus								Araliaceae	Dendropanax		cuneatus		species	(DC.) Decne. & Planch.	ICBN	Accepted
Fundo_0029		en	http://creativecommons.org/publicdomain/zero/1.0/ & http://www.canadensys.net/norms	Federal University of Vicosa (UFV/LEEP)			CorregoFundo_DynamicsPlot_2006-2014	Observation	Fundo_0029	CorregoFundo_plot_002	17-Jul-06	-19.342726	-45.451609	Fundo_0029		http://www.theplantlist.org/tpl1.1/record/kew-2601416;http://www.tropicos.org/Name/21200261	Siparuna guianensis								Siparunaceae	Siparuna		guianensis		species	Aubl.	ICBN	Accepted
Fundo_0030		en	http://creativecommons.org/publicdomain/zero/1.0/ & http://www.canadensys.net/norms	Federal University of Vicosa (UFV/LEEP)			CorregoFundo_DynamicsPlot_2006-2014	Observation	Fundo_0030	CorregoFundo_plot_002	17-Jul-06	-19.342726	-45.451609	Fundo_0030		http://www.theplantlist.org/tpl1.1/record/kew-75234;http://www.tropicos.org/Name/22100551	Eugenia florida								Myrtaceae	Eugenia		florida		species	DC.	ICBN	Accepted
Fundo_0031		en	http://creativecommons.org/publicdomain/zero/1.0/ & http://www.canadensys.net/norms	Federal University of Vicosa (UFV/LEEP)			CorregoFundo_DynamicsPlot_2006-2014	Observation	Fundo_0031	CorregoFundo_plot_002	17-Jul-06	-19.342726	-45.451609	Fundo_0031		http://www.theplantlist.org/tpl1.1/record/kew-2692836;http://www.tropicos.org/Name/50185045	Callisthene major								Vochysiaceae	Callisthene		major		species	Mart.	ICBN	Accepted
Fundo_0032		en	http://creativecommons.org/publicdomain/zero/1.0/ & http://www.canadensys.net/norms	Federal University of Vicosa (UFV/LEEP)			CorregoFundo_DynamicsPlot_2006-2014	Observation	Fundo_0032	CorregoFundo_plot_002	17-Jul-06	-19.342726	-45.451609	Fundo_0032		http://www.theplantlist.org/tpl1.1/record/kew-2601416;http://www.tropicos.org/Name/21200261	Siparuna guianensis								Siparunaceae	Siparuna		guianensis		species	Aubl.	ICBN	Accepted
Fundo_0033		en	http://creativecommons.org/publicdomain/zero/1.0/ & http://www.canadensys.net/norms	Federal University of Vicosa (UFV/LEEP)			CorregoFundo_DynamicsPlot_2006-2014	Observation	Fundo_0033	CorregoFundo_plot_002	17-Jul-06	-19.342726	-45.451609	Fundo_0033		http://www.theplantlist.org/tpl1.1/record/kew-103507;http://www.tropicos.org/Name/27901395	Ixora gardneriana								Rubiaceae	Ixora		gardneriana		species	Benth.	ICBN	Accepted
Fundo_0034		en	http://creativecommons.org/publicdomain/zero/1.0/ & http://www.canadensys.net/norms	Federal University of Vicosa (UFV/LEEP)			CorregoFundo_DynamicsPlot_2006-2014	Observation	Fundo_0034	CorregoFundo_plot_002	17-Jul-06	-19.342726	-45.451609	Fundo_0034		http://www.theplantlist.org/tpl1.1/record/kew-2451959;http://www.tropicos.org/Name/21800101;http://plants.usda.gov/java/profile?symbol=VISE9	Virola sebifera								Myristicaceae	Virola		sebifera		species	Aubl.	ICBN	Accepted
Fundo_0035		en	http://creativecommons.org/publicdomain/zero/1.0/ & http://www.canadensys.net/norms	Federal University of Vicosa (UFV/LEEP)			CorregoFundo_DynamicsPlot_2006-2014	Observation	Fundo_0035	CorregoFundo_plot_002	17-Jul-06	-19.342726	-45.451609	Fundo_0035		http://www.theplantlist.org/tpl1.1/record/kew-2601416;http://www.tropicos.org/Name/21200261	Siparuna guianensis								Siparunaceae	Siparuna		guianensis		species	Aubl.	ICBN	Accepted
Fundo_0036		en	http://creativecommons.org/publicdomain/zero/1.0/ & http://www.canadensys.net/norms	Federal University of Vicosa (UFV/LEEP)			CorregoFundo_DynamicsPlot_2006-2014	Observation	Fundo_0036	CorregoFundo_plot_002	17-Jul-06	-19.342726	-45.451609	Fundo_0036		http://www.theplantlist.org/tpl1.1/record/kew-2436204;http://www.tropicos.org/Name/1300281	Tapirira guianensis								Anacardiaceae	Tapirira		guianensis		species	Aubl.	ICBN	Accepted
Fundo_0037		en	http://creativecommons.org/publicdomain/zero/1.0/ & http://www.canadensys.net/norms	Federal University of Vicosa (UFV/LEEP)			CorregoFundo_DynamicsPlot_2006-2014	Observation	Fundo_0037	CorregoFundo_plot_002	17-Jul-06	-19.342726	-45.451609	Fundo_0037		http://www.theplantlist.org/tpl1.1/record/kew-103507;http://www.tropicos.org/Name/27901395	Ixora gardneriana								Rubiaceae	Ixora		gardneriana		species	Benth.	ICBN	Accepted
Fundo_0038		en	http://creativecommons.org/publicdomain/zero/1.0/ & http://www.canadensys.net/norms	Federal University of Vicosa (UFV/LEEP)			CorregoFundo_DynamicsPlot_2006-2014	Observation	Fundo_0038	CorregoFundo_plot_002	17-Jul-06	-19.342726	-45.451609	Fundo_0038		http://www.theplantlist.org/tpl1.1/search?q=Bowdichia+virgilioides	Bowdichia virgilioides								Fabaceae	Bowdichia		virgilioides		species	Kunth	ICBN	Accepted
Fundo_0040		en	http://creativecommons.org/publicdomain/zero/1.0/ & http://www.canadensys.net/norms	Federal University of Vicosa (UFV/LEEP)			CorregoFundo_DynamicsPlot_2006-2014	Observation	Fundo_0040	CorregoFundo_plot_002	17-Jul-06	-19.342726	-45.451609	Fundo_0040		http://www.theplantlist.org/tpl1.1/record/kew-2601416;http://www.tropicos.org/Name/21200261	Siparuna guianensis								Siparunaceae	Siparuna		guianensis		species	Aubl.	ICBN	Accepted
Fundo_0041		en	http://creativecommons.org/publicdomain/zero/1.0/ & http://www.canadensys.net/norms	Federal University of Vicosa (UFV/LEEP)			CorregoFundo_DynamicsPlot_2006-2014	Observation	Fundo_0041	CorregoFundo_plot_002	17-Jul-06	-19.342726	-45.451609	Fundo_0041		http://www.theplantlist.org/tpl1.1/record/kew-2348707;http://www.tropicos.org/Name/17400006	Lacistema hasslerianum								Lacistemataceae	Lacistema		hasslerianum		species	Chodat	ICBN	Accepted
Fundo_0042		en	http://creativecommons.org/publicdomain/zero/1.0/ & http://www.canadensys.net/norms	Federal University of Vicosa (UFV/LEEP)			CorregoFundo_DynamicsPlot_2006-2014	Observation	Fundo_0042	CorregoFundo_plot_002	17-Jul-06	-19.342726	-45.451609	Fundo_0042		http://www.theplantlist.org/tpl1.1/record/kew-2436204;http://www.tropicos.org/Name/1300281	Tapirira guianensis								Anacardiaceae	Tapirira		guianensis		species	Aubl.	ICBN	Accepted
Fundo_0043		en	http://creativecommons.org/publicdomain/zero/1.0/ & http://www.canadensys.net/norms	Federal University of Vicosa (UFV/LEEP)			CorregoFundo_DynamicsPlot_2006-2014	Observation	Fundo_0043	CorregoFundo_plot_002	17-Jul-06	-19.342726	-45.451609	Fundo_0043		http://www.theplantlist.org/tpl1.1/record/kew-2451959;http://www.tropicos.org/Name/21800101;http://plants.usda.gov/java/profile?symbol=VISE9	Virola sebifera								Myristicaceae	Virola		sebifera		species	Aubl.	ICBN	Accepted
Fundo_0044		en	http://creativecommons.org/publicdomain/zero/1.0/ & http://www.canadensys.net/norms	Federal University of Vicosa (UFV/LEEP)			CorregoFundo_DynamicsPlot_2006-2014	Observation	Fundo_0044	CorregoFundo_plot_002	17-Jul-06	-19.342726	-45.451609	Fundo_0044		http://www.theplantlist.org/tpl1.1/record/kew-2601416;http://www.tropicos.org/Name/21200261	Siparuna guianensis								Siparunaceae	Siparuna		guianensis		species	Aubl.	ICBN	Accepted
Fundo_0045		en	http://creativecommons.org/publicdomain/zero/1.0/ & http://www.canadensys.net/norms	Federal University of Vicosa (UFV/LEEP)			CorregoFundo_DynamicsPlot_2006-2014	Observation	Fundo_0045	CorregoFundo_plot_002	17-Jul-06	-19.342726	-45.451609	Fundo_0045		http://www.theplantlist.org/tpl1.1/record/kew-2348707;http://www.tropicos.org/Name/17400006	Lacistema hasslerianum								Lacistemataceae	Lacistema		hasslerianum		species	Chodat	ICBN	Accepted
Fundo_0046		en	http://creativecommons.org/publicdomain/zero/1.0/ & http://www.canadensys.net/norms	Federal University of Vicosa (UFV/LEEP)			CorregoFundo_DynamicsPlot_2006-2014	Observation	Fundo_0046	CorregoFundo_plot_002	17-Jul-06	-19.342726	-45.451609	Fundo_0046		http://www.theplantlist.org/tpl1.1/record/kew-2834705;http://www.tropicos.org/Name/30400486;http://plants.usda.gov/java/profile?symbol=GUUL	Guazuma ulmifolia								Malvaceae	Guazuma		ulmifolia		species	Lam.	ICBN	Accepted
Fundo_0047		en	http://creativecommons.org/publicdomain/zero/1.0/ & http://www.canadensys.net/norms	Federal University of Vicosa (UFV/LEEP)			CorregoFundo_DynamicsPlot_2006-2014	Observation	Fundo_0047	CorregoFundo_plot_002	17-Jul-06	-19.342726	-45.451609	Fundo_0047		http://www.theplantlist.org/tpl1.1/record/kew-2601416;http://www.tropicos.org/Name/21200261	Siparuna guianensis								Siparunaceae	Siparuna		guianensis		species	Aubl.	ICBN	Accepted
Fundo_0048		en	http://creativecommons.org/publicdomain/zero/1.0/ & http://www.canadensys.net/norms	Federal University of Vicosa (UFV/LEEP)			CorregoFundo_DynamicsPlot_2006-2014	Observation	Fundo_0048	CorregoFundo_plot_002	17-Jul-06	-19.342726	-45.451609	Fundo_0048		http://www.theplantlist.org/tpl1.1/record/kew-2601416;http://www.tropicos.org/Name/21200261	Siparuna guianensis								Siparunaceae	Siparuna		guianensis		species	Aubl.	ICBN	Accepted
Fundo_0051		en	http://creativecommons.org/publicdomain/zero/1.0/ & http://www.canadensys.net/norms	Federal University of Vicosa (UFV/LEEP)			CorregoFundo_DynamicsPlot_2006-2014	Observation	Fundo_0051	CorregoFundo_plot_002	17-Jul-06	-19.342726	-45.451609	Fundo_0051		http://www.theplantlist.org/tpl1.1/record/kew-2601416;http://www.tropicos.org/Name/21200261	Siparuna guianensis								Siparunaceae	Siparuna		guianensis		species	Aubl.	ICBN	Accepted
Fundo_0052		en	http://creativecommons.org/publicdomain/zero/1.0/ & http://www.canadensys.net/norms	Federal University of Vicosa (UFV/LEEP)			CorregoFundo_DynamicsPlot_2006-2014	Observation	Fundo_0052	CorregoFundo_plot_002	17-Jul-06	-19.342726	-45.451609	Fundo_0052		http://www.theplantlist.org/tpl1.1/record/kew-17251;http://www.tropicos.org/Name/1800830	Aspidosperma darienense								Apocynaceae	Aspidosperma		darienense		species	Woodson ex Dwyer	ICBN	Accepted
Fundo_0053		en	http://creativecommons.org/publicdomain/zero/1.0/ & http://www.canadensys.net/norms	Federal University of Vicosa (UFV/LEEP)			CorregoFundo_DynamicsPlot_2006-2014	Observation	Fundo_0053	CorregoFundo_plot_002	17-Jul-06	-19.342726	-45.451609	Fundo_0053		http://www.theplantlist.org/tpl1.1/record/kew-17251;http://www.tropicos.org/Name/1800830	Aspidosperma darienense								Apocynaceae	Aspidosperma		darienense		species	Woodson ex Dwyer	ICBN	Accepted
Fundo_0054		en	http://creativecommons.org/publicdomain/zero/1.0/ & http://www.canadensys.net/norms	Federal University of Vicosa (UFV/LEEP)			CorregoFundo_DynamicsPlot_2006-2014	Observation	Fundo_0054	CorregoFundo_plot_002	17-Jul-06	-19.342726	-45.451609	Fundo_0054		http://www.theplantlist.org/tpl1.1/record/kew-2436204;http://www.tropicos.org/Name/1300281	Tapirira guianensis								Anacardiaceae	Tapirira		guianensis		species	Aubl.	ICBN	Accepted
Fundo_0055		en	http://creativecommons.org/publicdomain/zero/1.0/ & http://www.canadensys.net/norms	Federal University of Vicosa (UFV/LEEP)			CorregoFundo_DynamicsPlot_2006-2014	Observation	Fundo_0055	CorregoFundo_plot_002	17-Jul-06	-19.342726	-45.451609	Fundo_0055		http://www.theplantlist.org/tpl1.1/record/kew-2601416;http://www.tropicos.org/Name/21200261	Siparuna guianensis								Siparunaceae	Siparuna		guianensis		species	Aubl.	ICBN	Accepted
Fundo_0056		en	http://creativecommons.org/publicdomain/zero/1.0/ & http://www.canadensys.net/norms	Federal University of Vicosa (UFV/LEEP)			CorregoFundo_DynamicsPlot_2006-2014	Observation	Fundo_0056	CorregoFundo_plot_002	17-Jul-06	-19.342726	-45.451609	Fundo_0056		http://www.theplantlist.org/tpl1.1/record/kew-6016	Alibertia edulis								Rubiaceae	Alibertia		edulis		species	(Rich.) A.Rich. ex DC.	ICBN	Accepted
Fundo_0057		en	http://creativecommons.org/publicdomain/zero/1.0/ & http://www.canadensys.net/norms	Federal University of Vicosa (UFV/LEEP)			CorregoFundo_DynamicsPlot_2006-2014	Observation	Fundo_0057	CorregoFundo_plot_002	17-Jul-06	-19.342726	-45.451609	Fundo_0057		http://www.theplantlist.org/tpl1.1/record/kew-6016	Alibertia edulis								Rubiaceae	Alibertia		edulis		species	(Rich.) A.Rich. ex DC.	ICBN	Accepted
Fundo_0058		en	http://creativecommons.org/publicdomain/zero/1.0/ & http://www.canadensys.net/norms	Federal University of Vicosa (UFV/LEEP)			CorregoFundo_DynamicsPlot_2006-2014	Observation	Fundo_0058	CorregoFundo_plot_002	17-Jul-06	-19.342726	-45.451609	Fundo_0058		http://www.theplantlist.org/tpl1.1/record/kew-2436204;http://www.tropicos.org/Name/1300281	Tapirira guianensis								Anacardiaceae	Tapirira		guianensis		species	Aubl.	ICBN	Accepted
Fundo_0059		en	http://creativecommons.org/publicdomain/zero/1.0/ & http://www.canadensys.net/norms	Federal University of Vicosa (UFV/LEEP)			CorregoFundo_DynamicsPlot_2006-2014	Observation	Fundo_0059	CorregoFundo_plot_003	17-Jul-06	-19.342726	-45.451609	Fundo_0059		http://www.theplantlist.org/tpl1.1/record/kew-17330	Aspidosperma olivaceum								Apocynaceae	Aspidosperma		olivaceum		species	M�ll.Arg.	ICBN	Accepted
Fundo_0060		en	http://creativecommons.org/publicdomain/zero/1.0/ & http://www.canadensys.net/norms	Federal University of Vicosa (UFV/LEEP)			CorregoFundo_DynamicsPlot_2006-2014	Observation	Fundo_0060	CorregoFundo_plot_003	17-Jul-06	-19.342726	-45.451609	Fundo_0060		http://www.theplantlist.org/tpl1.1/record/kew-2797565	Eriotheca candolleana								Malvaceae	Eriotheca		candolleana		species	(K.Schum.) A.Robyns	ICBN	Accepted
Fundo_0061		en	http://creativecommons.org/publicdomain/zero/1.0/ & http://www.canadensys.net/norms	Federal University of Vicosa (UFV/LEEP)			CorregoFundo_DynamicsPlot_2006-2014	Observation	Fundo_0061	CorregoFundo_plot_003	17-Jul-06	-19.342726	-45.451609	Fundo_0061		http://www.theplantlist.org/tpl1.1/record/kew-75234;http://www.tropicos.org/Name/22100551	Eugenia florida								Myrtaceae	Eugenia		florida		species	DC.	ICBN	Accepted
Fundo_0062		en	http://creativecommons.org/publicdomain/zero/1.0/ & http://www.canadensys.net/norms	Federal University of Vicosa (UFV/LEEP)			CorregoFundo_DynamicsPlot_2006-2014	Observation	Fundo_0062	CorregoFundo_plot_003	17-Jul-06	-19.342726	-45.451609	Fundo_0062		http://www.theplantlist.org/tpl1.1/record/kew-2348707;http://www.tropicos.org/Name/17400006	Lacistema hasslerianum								Lacistemataceae	Lacistema		hasslerianum		species	Chodat	ICBN	Accepted
Fundo_0063		en	http://creativecommons.org/publicdomain/zero/1.0/ & http://www.canadensys.net/norms	Federal University of Vicosa (UFV/LEEP)			CorregoFundo_DynamicsPlot_2006-2014	Observation	Fundo_0063	CorregoFundo_plot_003	17-Jul-06	-19.342726	-45.451609	Fundo_0063		http://www.theplantlist.org/tpl1.1/record/kew-75234;http://www.tropicos.org/Name/22100551	Eugenia florida								Myrtaceae	Eugenia		florida		species	DC.	ICBN	Accepted
Fundo_0064		en	http://creativecommons.org/publicdomain/zero/1.0/ & http://www.canadensys.net/norms	Federal University of Vicosa (UFV/LEEP)			CorregoFundo_DynamicsPlot_2006-2014	Observation	Fundo_0064	CorregoFundo_plot_003	17-Jul-06	-19.342726	-45.451609	Fundo_0064		http://www.theplantlist.org/tpl1.1/record/kew-2601416;http://www.tropicos.org/Name/21200261	Siparuna guianensis								Siparunaceae	Siparuna		guianensis		species	Aubl.	ICBN	Accepted
Fundo_0065		en	http://creativecommons.org/publicdomain/zero/1.0/ & http://www.canadensys.net/norms	Federal University of Vicosa (UFV/LEEP)			CorregoFundo_DynamicsPlot_2006-2014	Observation	Fundo_0065	CorregoFundo_plot_003	17-Jul-06	-19.342726	-45.451609	Fundo_0065		http://www.theplantlist.org/tpl1.1/record/kew-2797565	Eriotheca candolleana								Malvaceae	Eriotheca		candolleana		species	(K.Schum.) A.Robyns	ICBN	Accepted
Fundo_0066		en	http://creativecommons.org/publicdomain/zero/1.0/ & http://www.canadensys.net/norms	Federal University of Vicosa (UFV/LEEP)			CorregoFundo_DynamicsPlot_2006-2014	Observation	Fundo_0066	CorregoFundo_plot_003	17-Jul-06	-19.342726	-45.451609	Fundo_0066		http://www.theplantlist.org/tpl1.1/search?q=Myrtaceae;http://plants.usda.gov/java/nameSearch	Myrtaceae sp								Myrtaceae					family		ICBN	Accepted
Fundo_0067		en	http://creativecommons.org/publicdomain/zero/1.0/ & http://www.canadensys.net/norms	Federal University of Vicosa (UFV/LEEP)			CorregoFundo_DynamicsPlot_2006-2014	Observation	Fundo_0067	CorregoFundo_plot_003	17-Jul-06	-19.342726	-45.451609	Fundo_0067		http://www.theplantlist.org/tpl1.1/record/kew-2412252;http://www.tropicos.org/Name/4700374	Protium heptaphyllum								Burseraceae	Protium		heptaphyllum		species	(Aubl.) Marchand	ICBN	Accepted
Fundo_0068		en	http://creativecommons.org/publicdomain/zero/1.0/ & http://www.canadensys.net/norms	Federal University of Vicosa (UFV/LEEP)			CorregoFundo_DynamicsPlot_2006-2014	Observation	Fundo_0068	CorregoFundo_plot_003	17-Jul-06	-19.342726	-45.451609	Fundo_0068		http://www.theplantlist.org/tpl1.1/record/kew-2601416;http://www.tropicos.org/Name/21200261	Siparuna guianensis								Siparunaceae	Siparuna		guianensis		species	Aubl.	ICBN	Accepted
Fundo_0069		en	http://creativecommons.org/publicdomain/zero/1.0/ & http://www.canadensys.net/norms	Federal University of Vicosa (UFV/LEEP)			CorregoFundo_DynamicsPlot_2006-2014	Observation	Fundo_0069	CorregoFundo_plot_003	17-Jul-06	-19.342726	-45.451609	Fundo_0069		http://www.theplantlist.org/tpl1.1/record/kew-2601416;http://www.tropicos.org/Name/21200261	Siparuna guianensis								Siparunaceae	Siparuna		guianensis		species	Aubl.	ICBN	Accepted
Fundo_0070		en	http://creativecommons.org/publicdomain/zero/1.0/ & http://www.canadensys.net/norms	Federal University of Vicosa (UFV/LEEP)			CorregoFundo_DynamicsPlot_2006-2014	Observation	Fundo_0070	CorregoFundo_plot_003	17-Jul-06	-19.342726	-45.451609	Fundo_0070		http://www.theplantlist.org/tpl1.1/record/kew-2348707;http://www.tropicos.org/Name/17400006	Lacistema hasslerianum								Lacistemataceae	Lacistema		hasslerianum		species	Chodat	ICBN	Accepted
Fundo_0071		en	http://creativecommons.org/publicdomain/zero/1.0/ & http://www.canadensys.net/norms	Federal University of Vicosa (UFV/LEEP)			CorregoFundo_DynamicsPlot_2006-2014	Observation	Fundo_0071	CorregoFundo_plot_003	17-Jul-06	-19.342726	-45.451609	Fundo_0071		http://www.theplantlist.org/tpl1.1/record/kew-2348707;http://www.tropicos.org/Name/17400006	Lacistema hasslerianum								Lacistemataceae	Lacistema		hasslerianum		species	Chodat	ICBN	Accepted
Fundo_0072		en	http://creativecommons.org/publicdomain/zero/1.0/ & http://www.canadensys.net/norms	Federal University of Vicosa (UFV/LEEP)			CorregoFundo_DynamicsPlot_2006-2014	Observation	Fundo_0072	CorregoFundo_plot_003	17-Jul-06	-19.342726	-45.451609	Fundo_0072		http://www.theplantlist.org/tpl1.1/record/kew-2412252;http://www.tropicos.org/Name/4700374	Protium heptaphyllum								Burseraceae	Protium		heptaphyllum		species	(Aubl.) Marchand	ICBN	Accepted
Fundo_0073		en	http://creativecommons.org/publicdomain/zero/1.0/ & http://www.canadensys.net/norms	Federal University of Vicosa (UFV/LEEP)			CorregoFundo_DynamicsPlot_2006-2014	Observation	Fundo_0073	CorregoFundo_plot_003	17-Jul-06	-19.342726	-45.451609	Fundo_0073		http://www.theplantlist.org/tpl1.1/record/kew-131570	Myrcia rostrata								Myrtaceae	Myrcia		rostrata		species	(Sw.) DC.	ICBN	Synonym
Fundo_0074		en	http://creativecommons.org/publicdomain/zero/1.0/ & http://www.canadensys.net/norms	Federal University of Vicosa (UFV/LEEP)			CorregoFundo_DynamicsPlot_2006-2014	Observation	Fundo_0074	CorregoFundo_plot_003	17-Jul-06	-19.342726	-45.451609	Fundo_0074		http://www.theplantlist.org/tpl1.1/record/kew-2412252;http://www.tropicos.org/Name/4700374	Protium heptaphyllum								Burseraceae	Protium		heptaphyllum		species	(Aubl.) Marchand	ICBN	Accepted
Fundo_0076		en	http://creativecommons.org/publicdomain/zero/1.0/ & http://www.canadensys.net/norms	Federal University of Vicosa (UFV/LEEP)			CorregoFundo_DynamicsPlot_2006-2014	Observation	Fundo_0076	CorregoFundo_plot_003	17-Jul-06	-19.342726	-45.451609	Fundo_0076		http://www.theplantlist.org/tpl1.1/record/kew-2412252;http://www.tropicos.org/Name/4700374	Protium heptaphyllum								Burseraceae	Protium		heptaphyllum		species	(Aubl.) Marchand	ICBN	Accepted
Fundo_0077		en	http://creativecommons.org/publicdomain/zero/1.0/ & http://www.canadensys.net/norms	Federal University of Vicosa (UFV/LEEP)			CorregoFundo_DynamicsPlot_2006-2014	Observation	Fundo_0077	CorregoFundo_plot_003	17-Jul-06	-19.342726	-45.451609	Fundo_0077		http://www.theplantlist.org/tpl1.1/record/kew-60039;http://www.tropicos.org/Name/2200522	Dendropanax cuneatus								Araliaceae	Dendropanax		cuneatus		species	(DC.) Decne. & Planch.	ICBN	Accepted
Fundo_0078		en	http://creativecommons.org/publicdomain/zero/1.0/ & http://www.canadensys.net/norms	Federal University of Vicosa (UFV/LEEP)			CorregoFundo_DynamicsPlot_2006-2014	Observation	Fundo_0078	CorregoFundo_plot_003	17-Jul-06	-19.342726	-45.451609	Fundo_0078		http://www.theplantlist.org/tpl1.1/record/kew-17251;http://www.tropicos.org/Name/1800830	Aspidosperma darienense								Apocynaceae	Aspidosperma		darienense		species	Woodson ex Dwyer	ICBN	Accepted
Fundo_0079		en	http://creativecommons.org/publicdomain/zero/1.0/ & http://www.canadensys.net/norms	Federal University of Vicosa (UFV/LEEP)			CorregoFundo_DynamicsPlot_2006-2014	Observation	Fundo_0079	CorregoFundo_plot_003	17-Jul-06	-19.342726	-45.451609	Fundo_0079		http://www.theplantlist.org/tpl1.1/search?q=Myrcia	Myrcia sp								Myrtaceae	Myrcia				genus		ICBN	Accepted
Fundo_0080		en	http://creativecommons.org/publicdomain/zero/1.0/ & http://www.canadensys.net/norms	Federal University of Vicosa (UFV/LEEP)			CorregoFundo_DynamicsPlot_2006-2014	Observation	Fundo_0080	CorregoFundo_plot_003	17-Jul-06	-19.342726	-45.451609	Fundo_0080		http://www.theplantlist.org/tpl1.1/record/kew-2348707;http://www.tropicos.org/Name/17400006	Lacistema hasslerianum								Lacistemataceae	Lacistema		hasslerianum		species	Chodat	ICBN	Accepted
Fundo_0081		en	http://creativecommons.org/publicdomain/zero/1.0/ & http://www.canadensys.net/norms	Federal University of Vicosa (UFV/LEEP)			CorregoFundo_DynamicsPlot_2006-2014	Observation	Fundo_0081	CorregoFundo_plot_003	17-Jul-06	-19.342726	-45.451609	Fundo_0081		http://www.theplantlist.org/tpl1.1/record/kew-2601416;http://www.tropicos.org/Name/21200261	Siparuna guianensis								Siparunaceae	Siparuna		guianensis		species	Aubl.	ICBN	Accepted
Fundo_0082		en	http://creativecommons.org/publicdomain/zero/1.0/ & http://www.canadensys.net/norms	Federal University of Vicosa (UFV/LEEP)			CorregoFundo_DynamicsPlot_2006-2014	Observation	Fundo_0082	CorregoFundo_plot_003	17-Jul-06	-19.342726	-45.451609	Fundo_0082		http://www.theplantlist.org/tpl1.1/record/kew-127539	Micropholis gardneriana								Sapotaceae	Micropholis		gardneriana		species	(A.DC.) Pierre	ICBN	Accepted
Fundo_0083		en	http://creativecommons.org/publicdomain/zero/1.0/ & http://www.canadensys.net/norms	Federal University of Vicosa (UFV/LEEP)			CorregoFundo_DynamicsPlot_2006-2014	Observation	Fundo_0083	CorregoFundo_plot_004	17-Jul-06	-19.342726	-45.451609	Fundo_0083		http://www.theplantlist.org/tpl1.1/search?q=Myrtaceae;http://plants.usda.gov/java/nameSearch	Myrtaceae sp								Myrtaceae					family		ICBN	Accepted
Fundo_0084		en	http://creativecommons.org/publicdomain/zero/1.0/ & http://www.canadensys.net/norms	Federal University of Vicosa (UFV/LEEP)			CorregoFundo_DynamicsPlot_2006-2014	Observation	Fundo_0084	CorregoFundo_plot_004	17-Jul-06	-19.342726	-45.451609	Fundo_0084		http://www.theplantlist.org/tpl1.1/search?q=Myrcia	Myrcia sp								Myrtaceae	Myrcia				genus		ICBN	Accepted
Fundo_0086		en	http://creativecommons.org/publicdomain/zero/1.0/ & http://www.canadensys.net/norms	Federal University of Vicosa (UFV/LEEP)			CorregoFundo_DynamicsPlot_2006-2014	Observation	Fundo_0086	CorregoFundo_plot_004	17-Jul-06	-19.342726	-45.451609	Fundo_0086		http://www.theplantlist.org/tpl1.1/record/kew-2348707;http://www.tropicos.org/Name/17400006	Lacistema hasslerianum								Lacistemataceae	Lacistema		hasslerianum		species	Chodat	ICBN	Accepted
Fundo_0087		en	http://creativecommons.org/publicdomain/zero/1.0/ & http://www.canadensys.net/norms	Federal University of Vicosa (UFV/LEEP)			CorregoFundo_DynamicsPlot_2006-2014	Observation	Fundo_0087	CorregoFundo_plot_004	17-Jul-06	-19.342726	-45.451609	Fundo_0087		http://www.theplantlist.org/tpl1.1/record/kew-2348707;http://www.tropicos.org/Name/17400006	Lacistema hasslerianum								Lacistemataceae	Lacistema		hasslerianum		species	Chodat	ICBN	Accepted
Fundo_0088		en	http://creativecommons.org/publicdomain/zero/1.0/ & http://www.canadensys.net/norms	Federal University of Vicosa (UFV/LEEP)			CorregoFundo_DynamicsPlot_2006-2014	Observation	Fundo_0088	CorregoFundo_plot_004	17-Jul-06	-19.342726	-45.451609	Fundo_0088		http://www.theplantlist.org/tpl1.1/search?q=Myrcia	Myrcia sp								Myrtaceae	Myrcia				genus		ICBN	Accepted
Fundo_0089		en	http://creativecommons.org/publicdomain/zero/1.0/ & http://www.canadensys.net/norms	Federal University of Vicosa (UFV/LEEP)			CorregoFundo_DynamicsPlot_2006-2014	Observation	Fundo_0089	CorregoFundo_plot_004	17-Jul-06	-19.342726	-45.451609	Fundo_0089		http://www.theplantlist.org/tpl1.1/record/kew-4702406;http://www.tropicos.org/Name/13200167;http://plants.usda.gov/java/profile?symbol=CASY2	Casearia sylvestris								Salicaceae	Casearia		sylvestris		species	Sw.	ICBN	Accepted
Fundo_0090		en	http://creativecommons.org/publicdomain/zero/1.0/ & http://www.canadensys.net/norms	Federal University of Vicosa (UFV/LEEP)			CorregoFundo_DynamicsPlot_2006-2014	Observation	Fundo_0090	CorregoFundo_plot_004	17-Jul-06	-19.342726	-45.451609	Fundo_0090		http://www.theplantlist.org/tpl1.1/search?q=Copaifera+langsdorffii	Copaifera langsdorffii								Fabaceae	Copaifera		langsdorffii		species	Desf.	ICBN	No opinion
Fundo_0091		en	http://creativecommons.org/publicdomain/zero/1.0/ & http://www.canadensys.net/norms	Federal University of Vicosa (UFV/LEEP)			CorregoFundo_DynamicsPlot_2006-2014	Observation	Fundo_0091	CorregoFundo_plot_004	17-Jul-06	-19.342726	-45.451609	Fundo_0091		http://www.theplantlist.org/tpl1.1/search?q=Myrcia	Myrcia sp								Myrtaceae	Myrcia				genus		ICBN	Accepted
Fundo_0092		en	http://creativecommons.org/publicdomain/zero/1.0/ & http://www.canadensys.net/norms	Federal University of Vicosa (UFV/LEEP)			CorregoFundo_DynamicsPlot_2006-2014	Observation	Fundo_0092	CorregoFundo_plot_004	17-Jul-06	-19.342726	-45.451609	Fundo_0092		http://www.theplantlist.org/tpl1.1/record/kew-353776	Licania kunthiana								Chrysobalanaceae	Licania		kunthiana		species	Hook.f.	ICBN	Accepted
Fundo_0093		en	http://creativecommons.org/publicdomain/zero/1.0/ & http://www.canadensys.net/norms	Federal University of Vicosa (UFV/LEEP)			CorregoFundo_DynamicsPlot_2006-2014	Observation	Fundo_0093	CorregoFundo_plot_004	17-Jul-06	-19.342726	-45.451609	Fundo_0093		http://www.theplantlist.org/tpl1.1/search?q=Licania;http://plants.usda.gov/java/profile?symbol=LICAN	Licania sp								Chrysobalanaceae	Licania				genus		ICBN	Accepted
Fundo_0094		en	http://creativecommons.org/publicdomain/zero/1.0/ & http://www.canadensys.net/norms	Federal University of Vicosa (UFV/LEEP)			CorregoFundo_DynamicsPlot_2006-2014	Observation	Fundo_0094	CorregoFundo_plot_004	17-Jul-06	-19.342726	-45.451609	Fundo_0094		http://www.theplantlist.org/tpl1.1/record/kew-2436204;http://www.tropicos.org/Name/1300281	Tapirira guianensis								Anacardiaceae	Tapirira		guianensis		species	Aubl.	ICBN	Accepted
Fundo_0095		en	http://creativecommons.org/publicdomain/zero/1.0/ & http://www.canadensys.net/norms	Federal University of Vicosa (UFV/LEEP)			CorregoFundo_DynamicsPlot_2006-2014	Observation	Fundo_0095	CorregoFundo_plot_004	17-Jul-06	-19.342726	-45.451609	Fundo_0095		http://www.theplantlist.org/tpl1.1/search?q=Myrcia	Myrcia sp								Myrtaceae	Myrcia				genus		ICBN	Accepted
Fundo_0097		en	http://creativecommons.org/publicdomain/zero/1.0/ & http://www.canadensys.net/norms	Federal University of Vicosa (UFV/LEEP)			CorregoFundo_DynamicsPlot_2006-2014	Observation	Fundo_0097	CorregoFundo_plot_004	17-Jul-06	-19.342726	-45.451609	Fundo_0097		http://www.theplantlist.org/tpl1.1/record/kew-2348707;http://www.tropicos.org/Name/17400006	Lacistema hasslerianum								Lacistemataceae	Lacistema		hasslerianum		species	Chodat	ICBN	Accepted
Fundo_0098		en	http://creativecommons.org/publicdomain/zero/1.0/ & http://www.canadensys.net/norms	Federal University of Vicosa (UFV/LEEP)			CorregoFundo_DynamicsPlot_2006-2014	Observation	Fundo_0098	CorregoFundo_plot_004	17-Jul-06	-19.342726	-45.451609	Fundo_0098		http://www.theplantlist.org/tpl1.1/record/kew-2601416;http://www.tropicos.org/Name/21200261	Siparuna guianensis								Siparunaceae	Siparuna		guianensis		species	Aubl.	ICBN	Accepted
Fundo_0100		en	http://creativecommons.org/publicdomain/zero/1.0/ & http://www.canadensys.net/norms	Federal University of Vicosa (UFV/LEEP)			CorregoFundo_DynamicsPlot_2006-2014	Observation	Fundo_0100	CorregoFundo_plot_004	17-Jul-06	-19.342726	-45.451609	Fundo_0100		http://www.theplantlist.org/tpl1.1/record/kew-131570	Myrcia rostrata								Myrtaceae	Myrcia		rostrata		species	(Sw.) DC.	ICBN	Synonym
Fundo_0101		en	http://creativecommons.org/publicdomain/zero/1.0/ & http://www.canadensys.net/norms	Federal University of Vicosa (UFV/LEEP)			CorregoFundo_DynamicsPlot_2006-2014	Observation	Fundo_0101	CorregoFundo_plot_004	17-Jul-06	-19.342726	-45.451609	Fundo_0101		http://www.theplantlist.org/tpl1.1/search?q=Copaifera+langsdorffii	Copaifera langsdorffii								Fabaceae	Copaifera		langsdorffii		species	Desf.	ICBN	No opinion
Fundo_0102		en	http://creativecommons.org/publicdomain/zero/1.0/ & http://www.canadensys.net/norms	Federal University of Vicosa (UFV/LEEP)			CorregoFundo_DynamicsPlot_2006-2014	Observation	Fundo_0102	CorregoFundo_plot_004	17-Jul-06	-19.342726	-45.451609	Fundo_0102		http://www.theplantlist.org/tpl1.1/record/kew-2468137;http://www.tropicos.org/Name/1600758	Xylopia aromatica								Annonaceae	Xylopia		aromatica		species	(Lam.) Mart.	ICBN	Accepted
Fundo_0103		en	http://creativecommons.org/publicdomain/zero/1.0/ & http://www.canadensys.net/norms	Federal University of Vicosa (UFV/LEEP)			CorregoFundo_DynamicsPlot_2006-2014	Observation	Fundo_0103	CorregoFundo_plot_004	17-Jul-06	-19.342726	-45.451609	Fundo_0103		http://www.theplantlist.org/tpl1.1/record/kew-370688;http://www.tropicos.org/Name/7400092	Hirtella hebeclada								Chrysobalanaceae	Hirtella		hebeclada		species	Moric. ex DC.	ICBN	Accepted
Fundo_0104		en	http://creativecommons.org/publicdomain/zero/1.0/ & http://www.canadensys.net/norms	Federal University of Vicosa (UFV/LEEP)			CorregoFundo_DynamicsPlot_2006-2014	Observation	Fundo_0104	CorregoFundo_plot_004	17-Jul-06	-19.342726	-45.451609	Fundo_0104		http://www.theplantlist.org/tpl1.1/record/kew-131570	Myrcia rostrata								Myrtaceae	Myrcia		rostrata		species	(Sw.) DC.	ICBN	Synonym
Fundo_0106		en	http://creativecommons.org/publicdomain/zero/1.0/ & http://www.canadensys.net/norms	Federal University of Vicosa (UFV/LEEP)			CorregoFundo_DynamicsPlot_2006-2014	Observation	Fundo_0106	CorregoFundo_plot_004	17-Jul-06	-19.342726	-45.451609	Fundo_0106		http://www.theplantlist.org/tpl1.1/record/kew-17250	Aspidosperma cylindrocarpon								Apocynaceae	Aspidosperma		cylindrocarpon		species	M�ll.Arg.	ICBN	Accepted
Fundo_0109		en	http://creativecommons.org/publicdomain/zero/1.0/ & http://www.canadensys.net/norms	Federal University of Vicosa (UFV/LEEP)			CorregoFundo_DynamicsPlot_2006-2014	Observation	Fundo_0109	CorregoFundo_plot_004	17-Jul-06	-19.342726	-45.451609	Fundo_0109		http://www.theplantlist.org/tpl1.1/record/kew-2692836;http://www.tropicos.org/Name/50185045	Callisthene major								Vochysiaceae	Callisthene		major		species	Mart.	ICBN	Accepted
Fundo_0110		en	http://creativecommons.org/publicdomain/zero/1.0/ & http://www.canadensys.net/norms	Federal University of Vicosa (UFV/LEEP)			CorregoFundo_DynamicsPlot_2006-2014	Observation	Fundo_0110	CorregoFundo_plot_004	17-Jul-06	-19.342726	-45.451609	Fundo_0110		http://www.theplantlist.org/tpl1.1/record/kew-131570	Myrcia rostrata								Myrtaceae	Myrcia		rostrata		species	(Sw.) DC.	ICBN	Synonym
Fundo_0111		en	http://creativecommons.org/publicdomain/zero/1.0/ & http://www.canadensys.net/norms	Federal University of Vicosa (UFV/LEEP)			CorregoFundo_DynamicsPlot_2006-2014	Observation	Fundo_0111	CorregoFundo_plot_005	17-Jul-06	-19.342726	-45.451609	Fundo_0111		http://www.theplantlist.org/tpl1.1/record/kew-2436204;http://www.tropicos.org/Name/1300281	Tapirira guianensis								Anacardiaceae	Tapirira		guianensis		species	Aubl.	ICBN	Accepted
Fundo_0112		en	http://creativecommons.org/publicdomain/zero/1.0/ & http://www.canadensys.net/norms	Federal University of Vicosa (UFV/LEEP)			CorregoFundo_DynamicsPlot_2006-2014	Observation	Fundo_0112	CorregoFundo_plot_005	17-Jul-06	-19.342726	-45.451609	Fundo_0112		http://www.theplantlist.org/tpl1.1/record/kew-2436204;http://www.tropicos.org/Name/1300281	Tapirira guianensis								Anacardiaceae	Tapirira		guianensis		species	Aubl.	ICBN	Accepted
Fundo_0113		en	http://creativecommons.org/publicdomain/zero/1.0/ & http://www.canadensys.net/norms	Federal University of Vicosa (UFV/LEEP)			CorregoFundo_DynamicsPlot_2006-2014	Observation	Fundo_0113	CorregoFundo_plot_005	17-Jul-06	-19.342726	-45.451609	Fundo_0113		http://www.theplantlist.org/tpl1.1/record/kew-2468137;http://www.tropicos.org/Name/1600758	Xylopia aromatica								Annonaceae	Xylopia		aromatica		species	(Lam.) Mart.	ICBN	Accepted
Fundo_0116		en	http://creativecommons.org/publicdomain/zero/1.0/ & http://www.canadensys.net/norms	Federal University of Vicosa (UFV/LEEP)			CorregoFundo_DynamicsPlot_2006-2014	Observation	Fundo_0116	CorregoFundo_plot_005	17-Jul-06	-19.342726	-45.451609	Fundo_0116		http://www.theplantlist.org/tpl1.1/record/kew-4702406;http://www.tropicos.org/Name/13200167;http://plants.usda.gov/java/profile?symbol=CASY2	Casearia sylvestris								Salicaceae	Casearia		sylvestris		species	Sw.	ICBN	Accepted
Fundo_0118		en	http://creativecommons.org/publicdomain/zero/1.0/ & http://www.canadensys.net/norms	Federal University of Vicosa (UFV/LEEP)			CorregoFundo_DynamicsPlot_2006-2014	Observation	Fundo_0118	CorregoFundo_plot_005	17-Jul-06	-19.342726	-45.451609	Fundo_0118		http://www.theplantlist.org/tpl1.1/record/kew-6016	Alibertia edulis								Rubiaceae	Alibertia		edulis		species	(Rich.) A.Rich. ex DC.	ICBN	Accepted
Fundo_0119		en	http://creativecommons.org/publicdomain/zero/1.0/ & http://www.canadensys.net/norms	Federal University of Vicosa (UFV/LEEP)			CorregoFundo_DynamicsPlot_2006-2014	Observation	Fundo_0119	CorregoFundo_plot_005	17-Jul-06	-19.342726	-45.451609	Fundo_0119		http://www.theplantlist.org/tpl1.1/record/kew-2348707;http://www.tropicos.org/Name/17400006	Lacistema hasslerianum								Lacistemataceae	Lacistema		hasslerianum		species	Chodat	ICBN	Accepted
Fundo_0120		en	http://creativecommons.org/publicdomain/zero/1.0/ & http://www.canadensys.net/norms	Federal University of Vicosa (UFV/LEEP)			CorregoFundo_DynamicsPlot_2006-2014	Observation	Fundo_0120	CorregoFundo_plot_005	17-Jul-06	-19.342726	-45.451609	Fundo_0120		http://www.theplantlist.org/tpl1.1/record/kew-2435497	Tapirira obtusa								Anacardiaceae	Tapirira		obtusa		species	(Benth.) J.D.Mitch.	ICBN	Accepted
Fundo_0121		en	http://creativecommons.org/publicdomain/zero/1.0/ & http://www.canadensys.net/norms	Federal University of Vicosa (UFV/LEEP)			CorregoFundo_DynamicsPlot_2006-2014	Observation	Fundo_0121	CorregoFundo_plot_005	17-Jul-06	-19.342726	-45.451609	Fundo_0121		http://www.theplantlist.org/tpl1.1/record/kew-2436204;http://www.tropicos.org/Name/1300281	Tapirira guianensis								Anacardiaceae	Tapirira		guianensis		species	Aubl.	ICBN	Accepted
Fundo_0122		en	http://creativecommons.org/publicdomain/zero/1.0/ & http://www.canadensys.net/norms	Federal University of Vicosa (UFV/LEEP)			CorregoFundo_DynamicsPlot_2006-2014	Observation	Fundo_0122	CorregoFundo_plot_005	17-Jul-06	-19.342726	-45.451609	Fundo_0122		http://www.theplantlist.org/tpl1.1/record/kew-2348707;http://www.tropicos.org/Name/17400006	Lacistema hasslerianum								Lacistemataceae	Lacistema		hasslerianum		species	Chodat	ICBN	Accepted
Fundo_0123		en	http://creativecommons.org/publicdomain/zero/1.0/ & http://www.canadensys.net/norms	Federal University of Vicosa (UFV/LEEP)			CorregoFundo_DynamicsPlot_2006-2014	Observation	Fundo_0123	CorregoFundo_plot_005	17-Jul-06	-19.342726	-45.451609	Fundo_0123		http://www.theplantlist.org/tpl1.1/search?q=Copaifera+langsdorffii	Copaifera langsdorffii								Fabaceae	Copaifera		langsdorffii		species	Desf.	ICBN	No opinion
Fundo_0124		en	http://creativecommons.org/publicdomain/zero/1.0/ & http://www.canadensys.net/norms	Federal University of Vicosa (UFV/LEEP)			CorregoFundo_DynamicsPlot_2006-2014	Observation	Fundo_0124	CorregoFundo_plot_005	17-Jul-06	-19.342726	-45.451609	Fundo_0124		http://www.theplantlist.org/tpl1.1/record/kew-2436204;http://www.tropicos.org/Name/1300281	Tapirira guianensis								Anacardiaceae	Tapirira		guianensis		species	Aubl.	ICBN	Accepted
Fundo_0125		en	http://creativecommons.org/publicdomain/zero/1.0/ & http://www.canadensys.net/norms	Federal University of Vicosa (UFV/LEEP)			CorregoFundo_DynamicsPlot_2006-2014	Observation	Fundo_0125	CorregoFundo_plot_005	17-Jul-06	-19.342726	-45.451609	Fundo_0125		http://www.theplantlist.org/tpl1.1/record/kew-2412252;http://www.tropicos.org/Name/4700374	Protium heptaphyllum								Burseraceae	Protium		heptaphyllum		species	(Aubl.) Marchand	ICBN	Accepted
Fundo_0126		en	http://creativecommons.org/publicdomain/zero/1.0/ & http://www.canadensys.net/norms	Federal University of Vicosa (UFV/LEEP)			CorregoFundo_DynamicsPlot_2006-2014	Observation	Fundo_0126	CorregoFundo_plot_005	17-Jul-06	-19.342726	-45.451609	Fundo_0126		http://www.theplantlist.org/tpl1.1/record/kew-2451959;http://www.tropicos.org/Name/21800101;http://plants.usda.gov/java/profile?symbol=VISE9	Virola sebifera								Myristicaceae	Virola		sebifera		species	Aubl.	ICBN	Accepted
Fundo_0127		en	http://creativecommons.org/publicdomain/zero/1.0/ & http://www.canadensys.net/norms	Federal University of Vicosa (UFV/LEEP)			CorregoFundo_DynamicsPlot_2006-2014	Observation	Fundo_0127	CorregoFundo_plot_005	17-Jul-06	-19.342726	-45.451609	Fundo_0127		http://www.theplantlist.org/tpl1.1/record/kew-2601416;http://www.tropicos.org/Name/21200261	Siparuna guianensis								Siparunaceae	Siparuna		guianensis		species	Aubl.	ICBN	Accepted
Fundo_0128		en	http://creativecommons.org/publicdomain/zero/1.0/ & http://www.canadensys.net/norms	Federal University of Vicosa (UFV/LEEP)			CorregoFundo_DynamicsPlot_2006-2014	Observation	Fundo_0128	CorregoFundo_plot_005	17-Jul-06	-19.342726	-45.451609	Fundo_0128		http://www.theplantlist.org/tpl1.1/record/kew-17251;http://www.tropicos.org/Name/1800830	Aspidosperma darienense								Apocynaceae	Aspidosperma		darienense		species	Woodson ex Dwyer	ICBN	Accepted
Fundo_0129		en	http://creativecommons.org/publicdomain/zero/1.0/ & http://www.canadensys.net/norms	Federal University of Vicosa (UFV/LEEP)			CorregoFundo_DynamicsPlot_2006-2014	Observation	Fundo_0129	CorregoFundo_plot_005	17-Jul-06	-19.342726	-45.451609	Fundo_0129		http://www.theplantlist.org/tpl1.1/record/kew-353776	Licania kunthiana								Chrysobalanaceae	Licania		kunthiana		species	Hook.f.	ICBN	Accepted
Fundo_0130		en	http://creativecommons.org/publicdomain/zero/1.0/ & http://www.canadensys.net/norms	Federal University of Vicosa (UFV/LEEP)			CorregoFundo_DynamicsPlot_2006-2014	Observation	Fundo_0130	CorregoFundo_plot_005	17-Jul-06	-19.342726	-45.451609	Fundo_0130		http://www.theplantlist.org/tpl1.1/record/kew-2580434;http://www.tropicos.org/Name/29400090	Simarouba amara								Simaroubaceae	Simarouba		amara		species	Aubl.	ICBN	Accepted
Fundo_0131		en	http://creativecommons.org/publicdomain/zero/1.0/ & http://www.canadensys.net/norms	Federal University of Vicosa (UFV/LEEP)			CorregoFundo_DynamicsPlot_2006-2014	Observation	Fundo_0131	CorregoFundo_plot_005	17-Jul-06	-19.342726	-45.451609	Fundo_0131		http://www.theplantlist.org/tpl1.1/record/kew-2601416;http://www.tropicos.org/Name/21200261	Siparuna guianensis								Siparunaceae	Siparuna		guianensis		species	Aubl.	ICBN	Accepted
Fundo_0132		en	http://creativecommons.org/publicdomain/zero/1.0/ & http://www.canadensys.net/norms	Federal University of Vicosa (UFV/LEEP)			CorregoFundo_DynamicsPlot_2006-2014	Observation	Fundo_0132	CorregoFundo_plot_005	17-Jul-06	-19.342726	-45.451609	Fundo_0132		http://www.theplantlist.org/tpl1.1/record/tro-2000043	Ilex cerasifolia								Aquifoliaceae	Ilex		cerasifolia		species	Reissek	ICBN	Accepted
Fundo_0133		en	http://creativecommons.org/publicdomain/zero/1.0/ & http://www.canadensys.net/norms	Federal University of Vicosa (UFV/LEEP)			CorregoFundo_DynamicsPlot_2006-2014	Observation	Fundo_0133	CorregoFundo_plot_005	17-Jul-06	-19.342726	-45.451609	Fundo_0133		http://www.theplantlist.org/tpl1.1/record/kew-103507;http://www.tropicos.org/Name/27901395	Ixora gardneriana								Rubiaceae	Ixora		gardneriana		species	Benth.	ICBN	Accepted
Fundo_0134		en	http://creativecommons.org/publicdomain/zero/1.0/ & http://www.canadensys.net/norms	Federal University of Vicosa (UFV/LEEP)			CorregoFundo_DynamicsPlot_2006-2014	Observation	Fundo_0134	CorregoFundo_plot_006	17-Jul-06	-19.342726	-45.451609	Fundo_0134		http://www.theplantlist.org/tpl1.1/search?q=Copaifera+langsdorffii	Copaifera langsdorffii								Fabaceae	Copaifera		langsdorffii		species	Desf.	ICBN	No opinion
Fundo_0135		en	http://creativecommons.org/publicdomain/zero/1.0/ & http://www.canadensys.net/norms	Federal University of Vicosa (UFV/LEEP)			CorregoFundo_DynamicsPlot_2006-2014	Observation	Fundo_0135	CorregoFundo_plot_006	17-Jul-06	-19.342726	-45.451609	Fundo_0135		http://www.theplantlist.org/tpl1.1/search?q=Eugenia	Eugenia sp								Myrtaceae	Eugenia				genus		ICBN	Accepted
Fundo_0136		en	http://creativecommons.org/publicdomain/zero/1.0/ & http://www.canadensys.net/norms	Federal University of Vicosa (UFV/LEEP)			CorregoFundo_DynamicsPlot_2006-2014	Observation	Fundo_0136	CorregoFundo_plot_006	17-Jul-06	-19.342726	-45.451609	Fundo_0136		http://www.theplantlist.org/tpl1.1/search?q=Myrcia	Myrcia sp								Myrtaceae	Myrcia				genus		ICBN	Accepted
Fundo_0137		en	http://creativecommons.org/publicdomain/zero/1.0/ & http://www.canadensys.net/norms	Federal University of Vicosa (UFV/LEEP)			CorregoFundo_DynamicsPlot_2006-2014	Observation	Fundo_0137	CorregoFundo_plot_006	17-Jul-06	-19.342726	-45.451609	Fundo_0137		http://www.theplantlist.org/tpl1.1/record/kew-2436204;http://www.tropicos.org/Name/1300281	Tapirira guianensis								Anacardiaceae	Tapirira		guianensis		species	Aubl.	ICBN	Accepted
Fundo_0139		en	http://creativecommons.org/publicdomain/zero/1.0/ & http://www.canadensys.net/norms	Federal University of Vicosa (UFV/LEEP)			CorregoFundo_DynamicsPlot_2006-2014	Observation	Fundo_0139	CorregoFundo_plot_006	17-Jul-06	-19.342726	-45.451609	Fundo_0139		http://www.theplantlist.org/tpl1.1/record/kew-2348707;http://www.tropicos.org/Name/17400006	Lacistema hasslerianum								Lacistemataceae	Lacistema		hasslerianum		species	Chodat	ICBN	Accepted
Fundo_0140		en	http://creativecommons.org/publicdomain/zero/1.0/ & http://www.canadensys.net/norms	Federal University of Vicosa (UFV/LEEP)			CorregoFundo_DynamicsPlot_2006-2014	Observation	Fundo_0140	CorregoFundo_plot_006	17-Jul-06	-19.342726	-45.451609	Fundo_0140		http://www.theplantlist.org/tpl1.1/record/kew-2348707;http://www.tropicos.org/Name/17400006	Lacistema hasslerianum								Lacistemataceae	Lacistema		hasslerianum		species	Chodat	ICBN	Accepted
Fundo_0141		en	http://creativecommons.org/publicdomain/zero/1.0/ & http://www.canadensys.net/norms	Federal University of Vicosa (UFV/LEEP)			CorregoFundo_DynamicsPlot_2006-2014	Observation	Fundo_0141	CorregoFundo_plot_006	17-Jul-06	-19.342726	-45.451609	Fundo_0141		http://www.theplantlist.org/tpl1.1/search?q=Eugenia	Eugenia sp								Myrtaceae	Eugenia				genus		ICBN	Accepted
Fundo_0143		en	http://creativecommons.org/publicdomain/zero/1.0/ & http://www.canadensys.net/norms	Federal University of Vicosa (UFV/LEEP)			CorregoFundo_DynamicsPlot_2006-2014	Observation	Fundo_0143	CorregoFundo_plot_006	17-Jul-06	-19.342726	-45.451609	Fundo_0143		http://www.theplantlist.org/tpl1.1/record/kew-2601416;http://www.tropicos.org/Name/21200261	Siparuna guianensis								Siparunaceae	Siparuna		guianensis		species	Aubl.	ICBN	Accepted
Fundo_0144		en	http://creativecommons.org/publicdomain/zero/1.0/ & http://www.canadensys.net/norms	Federal University of Vicosa (UFV/LEEP)			CorregoFundo_DynamicsPlot_2006-2014	Observation	Fundo_0144	CorregoFundo_plot_006	17-Jul-06	-19.342726	-45.451609	Fundo_0144		http://www.theplantlist.org/tpl1.1/record/kew-2348707;http://www.tropicos.org/Name/17400006	Lacistema hasslerianum								Lacistemataceae	Lacistema		hasslerianum		species	Chodat	ICBN	Accepted
Fundo_0145		en	http://creativecommons.org/publicdomain/zero/1.0/ & http://www.canadensys.net/norms	Federal University of Vicosa (UFV/LEEP)			CorregoFundo_DynamicsPlot_2006-2014	Observation	Fundo_0145	CorregoFundo_plot_006	17-Jul-06	-19.342726	-45.451609	Fundo_0145		http://www.theplantlist.org/tpl1.1/record/kew-2451959;http://www.tropicos.org/Name/21800101;http://plants.usda.gov/java/profile?symbol=VISE9	Virola sebifera								Myristicaceae	Virola		sebifera		species	Aubl.	ICBN	Accepted
Fundo_0146		en	http://creativecommons.org/publicdomain/zero/1.0/ & http://www.canadensys.net/norms	Federal University of Vicosa (UFV/LEEP)			CorregoFundo_DynamicsPlot_2006-2014	Observation	Fundo_0146	CorregoFundo_plot_006	17-Jul-06	-19.342726	-45.451609	Fundo_0146		http://www.theplantlist.org/tpl1.1/search?q=Swartzia	Swartzia sp								Fabaceae	Swartzia				genus		ICBN	Accepted
Fundo_0147		en	http://creativecommons.org/publicdomain/zero/1.0/ & http://www.canadensys.net/norms	Federal University of Vicosa (UFV/LEEP)			CorregoFundo_DynamicsPlot_2006-2014	Observation	Fundo_0147	CorregoFundo_plot_006	17-Jul-06	-19.342726	-45.451609	Fundo_0147		http://www.theplantlist.org/tpl1.1/record/kew-127539	Micropholis gardneriana								Sapotaceae	Micropholis		gardneriana		species	(A.DC.) Pierre	ICBN	Accepted
Fundo_0148		en	http://creativecommons.org/publicdomain/zero/1.0/ & http://www.canadensys.net/norms	Federal University of Vicosa (UFV/LEEP)			CorregoFundo_DynamicsPlot_2006-2014	Observation	Fundo_0148	CorregoFundo_plot_006	17-Jul-06	-19.342726	-45.451609	Fundo_0148		http://www.theplantlist.org/tpl1.1/search?q=Myrcia	Myrcia sp								Myrtaceae	Myrcia				genus		ICBN	Accepted
Fundo_0149		en	http://creativecommons.org/publicdomain/zero/1.0/ & http://www.canadensys.net/norms	Federal University of Vicosa (UFV/LEEP)			CorregoFundo_DynamicsPlot_2006-2014	Observation	Fundo_0149	CorregoFundo_plot_006	17-Jul-06	-19.342726	-45.451609	Fundo_0149		http://www.theplantlist.org/tpl1.1/search?q=Myrcia	Myrcia sp								Myrtaceae	Myrcia				genus		ICBN	Accepted
Fundo_0150		en	http://creativecommons.org/publicdomain/zero/1.0/ & http://www.canadensys.net/norms	Federal University of Vicosa (UFV/LEEP)			CorregoFundo_DynamicsPlot_2006-2014	Observation	Fundo_0150	CorregoFundo_plot_006	17-Jul-06	-19.342726	-45.451609	Fundo_0150		http://www.theplantlist.org/tpl1.1/record/kew-131570	Myrcia rostrata								Myrtaceae	Myrcia		rostrata		species	(Sw.) DC.	ICBN	Synonym
Fundo_0151		en	http://creativecommons.org/publicdomain/zero/1.0/ & http://www.canadensys.net/norms	Federal University of Vicosa (UFV/LEEP)			CorregoFundo_DynamicsPlot_2006-2014	Observation	Fundo_0151	CorregoFundo_plot_006	17-Jul-06	-19.342726	-45.451609	Fundo_0151		http://www.theplantlist.org/tpl1.1/search?q=Myrtaceae;http://plants.usda.gov/java/nameSearch	Myrtaceae sp								Myrtaceae					family		ICBN	Accepted
Fundo_0152		en	http://creativecommons.org/publicdomain/zero/1.0/ & http://www.canadensys.net/norms	Federal University of Vicosa (UFV/LEEP)			CorregoFundo_DynamicsPlot_2006-2014	Observation	Fundo_0152	CorregoFundo_plot_006	17-Jul-06	-19.342726	-45.451609	Fundo_0152		http://www.theplantlist.org/tpl1.1/record/kew-4702406;http://www.tropicos.org/Name/13200167;http://plants.usda.gov/java/profile?symbol=CASY2	Casearia sylvestris								Salicaceae	Casearia		sylvestris		species	Sw.	ICBN	Accepted
Fundo_0154		en	http://creativecommons.org/publicdomain/zero/1.0/ & http://www.canadensys.net/norms	Federal University of Vicosa (UFV/LEEP)			CorregoFundo_DynamicsPlot_2006-2014	Observation	Fundo_0154	CorregoFundo_plot_006	17-Jul-06	-19.342726	-45.451609	Fundo_0154		http://www.theplantlist.org/tpl1.1/record/kew-150159;http://www.tropicos.org/Name/12805952	Pera glabrata								Euphorbiaceae	Pera		glabrata		species	(Schott) Poepp. ex Baill.	ICBN	Accepted
Fundo_0155		en	http://creativecommons.org/publicdomain/zero/1.0/ & http://www.canadensys.net/norms	Federal University of Vicosa (UFV/LEEP)			CorregoFundo_DynamicsPlot_2006-2014	Observation	Fundo_0155	CorregoFundo_plot_006	17-Jul-06	-19.342726	-45.451609	Fundo_0155		http://www.ildis.org/LegumeWeb?version~10.01&genus~Andira&species~fraxinifolia;http://www.tropicos.org/Name/13015687	Andira fraxinifolia								Fabaceae	Andira		fraxinifolia		species	Benth.	ICBN	Accepted
Fundo_0156		en	http://creativecommons.org/publicdomain/zero/1.0/ & http://www.canadensys.net/norms	Federal University of Vicosa (UFV/LEEP)			CorregoFundo_DynamicsPlot_2006-2014	Observation	Fundo_0156	CorregoFundo_plot_006	17-Jul-06	-19.342726	-45.451609	Fundo_0156		http://www.theplantlist.org/tpl1.1/record/kew-2601416;http://www.tropicos.org/Name/21200261	Siparuna guianensis								Siparunaceae	Siparuna		guianensis		species	Aubl.	ICBN	Accepted
Fundo_0157		en	http://creativecommons.org/publicdomain/zero/1.0/ & http://www.canadensys.net/norms	Federal University of Vicosa (UFV/LEEP)			CorregoFundo_DynamicsPlot_2006-2014	Observation	Fundo_0157	CorregoFundo_plot_006	17-Jul-06	-19.342726	-45.451609	Fundo_0157		http://www.theplantlist.org/tpl1.1/search?q=Myrcia	Myrcia sp								Myrtaceae	Myrcia				genus		ICBN	Accepted
Fundo_0158		en	http://creativecommons.org/publicdomain/zero/1.0/ & http://www.canadensys.net/norms	Federal University of Vicosa (UFV/LEEP)			CorregoFundo_DynamicsPlot_2006-2014	Observation	Fundo_0158	CorregoFundo_plot_007	17-Jul-06	-19.342726	-45.451609	Fundo_0158		http://www.theplantlist.org/tpl1.1/record/kew-131570	Myrcia rostrata								Myrtaceae	Myrcia		rostrata		species	(Sw.) DC.	ICBN	Synonym
Fundo_0159		en	http://creativecommons.org/publicdomain/zero/1.0/ & http://www.canadensys.net/norms	Federal University of Vicosa (UFV/LEEP)			CorregoFundo_DynamicsPlot_2006-2014	Observation	Fundo_0159	CorregoFundo_plot_007	17-Jul-06	-19.342726	-45.451609	Fundo_0159		http://www.theplantlist.org/tpl1.1/record/kew-150159;http://www.tropicos.org/Name/12805952	Pera glabrata								Euphorbiaceae	Pera		glabrata		species	(Schott) Poepp. ex Baill.	ICBN	Accepted
Fundo_0160		en	http://creativecommons.org/publicdomain/zero/1.0/ & http://www.canadensys.net/norms	Federal University of Vicosa (UFV/LEEP)			CorregoFundo_DynamicsPlot_2006-2014	Observation	Fundo_0160	CorregoFundo_plot_007	17-Jul-06	-19.342726	-45.451609	Fundo_0160		http://www.theplantlist.org/tpl1.1/record/kew-2348707;http://www.tropicos.org/Name/17400006	Lacistema hasslerianum								Lacistemataceae	Lacistema		hasslerianum		species	Chodat	ICBN	Accepted
Fundo_0161		en	http://creativecommons.org/publicdomain/zero/1.0/ & http://www.canadensys.net/norms	Federal University of Vicosa (UFV/LEEP)			CorregoFundo_DynamicsPlot_2006-2014	Observation	Fundo_0161	CorregoFundo_plot_007	17-Jul-06	-19.342726	-45.451609	Fundo_0161		http://www.theplantlist.org/tpl1.1/record/kew-213715;http://www.tropicos.org/Name/33700492	Vitex polygama								Lamiaceae	Vitex		polygama		species	Cham.	ICBN	Accepted
Fundo_0162		en	http://creativecommons.org/publicdomain/zero/1.0/ & http://www.canadensys.net/norms	Federal University of Vicosa (UFV/LEEP)			CorregoFundo_DynamicsPlot_2006-2014	Observation	Fundo_0162	CorregoFundo_plot_007	17-Jul-06	-19.342726	-45.451609	Fundo_0162		http://www.theplantlist.org/tpl1.1/record/kew-131570	Myrcia rostrata								Myrtaceae	Myrcia		rostrata		species	(Sw.) DC.	ICBN	Synonym
Fundo_0163		en	http://creativecommons.org/publicdomain/zero/1.0/ & http://www.canadensys.net/norms	Federal University of Vicosa (UFV/LEEP)			CorregoFundo_DynamicsPlot_2006-2014	Observation	Fundo_0163	CorregoFundo_plot_007	17-Jul-06	-19.342726	-45.451609	Fundo_0163		http://www.theplantlist.org/tpl1.1/record/kew-2601416;http://www.tropicos.org/Name/21200261	Siparuna guianensis								Siparunaceae	Siparuna		guianensis		species	Aubl.	ICBN	Accepted
Fundo_0164		en	http://creativecommons.org/publicdomain/zero/1.0/ & http://www.canadensys.net/norms	Federal University of Vicosa (UFV/LEEP)			CorregoFundo_DynamicsPlot_2006-2014	Observation	Fundo_0164	CorregoFundo_plot_007	17-Jul-06	-19.342726	-45.451609	Fundo_0164		http://www.theplantlist.org/tpl1.1/record/kew-131570	Myrcia rostrata								Myrtaceae	Myrcia		rostrata		species	(Sw.) DC.	ICBN	Synonym
Fundo_0165		en	http://creativecommons.org/publicdomain/zero/1.0/ & http://www.canadensys.net/norms	Federal University of Vicosa (UFV/LEEP)			CorregoFundo_DynamicsPlot_2006-2014	Observation	Fundo_0165	CorregoFundo_plot_007	17-Jul-06	-19.342726	-45.451609	Fundo_0165		http://www.theplantlist.org/tpl1.1/record/kew-131570	Myrcia rostrata								Myrtaceae	Myrcia		rostrata		species	(Sw.) DC.	ICBN	Synonym
Fundo_0166		en	http://creativecommons.org/publicdomain/zero/1.0/ & http://www.canadensys.net/norms	Federal University of Vicosa (UFV/LEEP)			CorregoFundo_DynamicsPlot_2006-2014	Observation	Fundo_0166	CorregoFundo_plot_007	17-Jul-06	-19.342726	-45.451609	Fundo_0166		http://www.theplantlist.org/tpl1.1/search?q=Swartzia	Swartzia sp								Fabaceae	Swartzia				genus		ICBN	Accepted
Fundo_0167		en	http://creativecommons.org/publicdomain/zero/1.0/ & http://www.canadensys.net/norms	Federal University of Vicosa (UFV/LEEP)			CorregoFundo_DynamicsPlot_2006-2014	Observation	Fundo_0167	CorregoFundo_plot_007	17-Jul-06	-19.342726	-45.451609	Fundo_0167		http://www.theplantlist.org/tpl1.1/search?q=Swartzia	Swartzia sp								Fabaceae	Swartzia				genus		ICBN	Accepted
Fundo_0168		en	http://creativecommons.org/publicdomain/zero/1.0/ & http://www.canadensys.net/norms	Federal University of Vicosa (UFV/LEEP)			CorregoFundo_DynamicsPlot_2006-2014	Observation	Fundo_0168	CorregoFundo_plot_007	17-Jul-06	-19.342726	-45.451609	Fundo_0168		http://www.theplantlist.org/tpl1.1/record/kew-131570	Myrcia rostrata								Myrtaceae	Myrcia		rostrata		species	(Sw.) DC.	ICBN	Synonym
Fundo_0169		en	http://creativecommons.org/publicdomain/zero/1.0/ & http://www.canadensys.net/norms	Federal University of Vicosa (UFV/LEEP)			CorregoFundo_DynamicsPlot_2006-2014	Observation	Fundo_0169	CorregoFundo_plot_007	17-Jul-06	-19.342726	-45.451609	Fundo_0169		http://www.theplantlist.org/tpl1.1/record/kew-2601416;http://www.tropicos.org/Name/21200261	Siparuna guianensis								Siparunaceae	Siparuna		guianensis		species	Aubl.	ICBN	Accepted
Fundo_0170		en	http://creativecommons.org/publicdomain/zero/1.0/ & http://www.canadensys.net/norms	Federal University of Vicosa (UFV/LEEP)			CorregoFundo_DynamicsPlot_2006-2014	Observation	Fundo_0170	CorregoFundo_plot_007	17-Jul-06	-19.342726	-45.451609	Fundo_0170		http://www.theplantlist.org/tpl1.1/record/kew-2436204;http://www.tropicos.org/Name/1300281	Tapirira guianensis								Anacardiaceae	Tapirira		guianensis		species	Aubl.	ICBN	Accepted
Fundo_0171		en	http://creativecommons.org/publicdomain/zero/1.0/ & http://www.canadensys.net/norms	Federal University of Vicosa (UFV/LEEP)			CorregoFundo_DynamicsPlot_2006-2014	Observation	Fundo_0171	CorregoFundo_plot_007	17-Jul-06	-19.342726	-45.451609	Fundo_0171		http://www.theplantlist.org/tpl1.1/record/kew-2797565	Eriotheca candolleana								Malvaceae	Eriotheca		candolleana		species	(K.Schum.) A.Robyns	ICBN	Accepted
Fundo_0172		en	http://creativecommons.org/publicdomain/zero/1.0/ & http://www.canadensys.net/norms	Federal University of Vicosa (UFV/LEEP)			CorregoFundo_DynamicsPlot_2006-2014	Observation	Fundo_0172	CorregoFundo_plot_007	17-Jul-06	-19.342726	-45.451609	Fundo_0172		http://www.theplantlist.org/tpl1.1/record/kew-2436204;http://www.tropicos.org/Name/1300281	Tapirira guianensis								Anacardiaceae	Tapirira		guianensis		species	Aubl.	ICBN	Accepted
Fundo_0173		en	http://creativecommons.org/publicdomain/zero/1.0/ & http://www.canadensys.net/norms	Federal University of Vicosa (UFV/LEEP)			CorregoFundo_DynamicsPlot_2006-2014	Observation	Fundo_0173	CorregoFundo_plot_008	17-Jul-06	-19.342726	-45.451609	Fundo_0173		http://www.theplantlist.org/tpl1.1/record/kew-2601416;http://www.tropicos.org/Name/21200261	Siparuna guianensis								Siparunaceae	Siparuna		guianensis		species	Aubl.	ICBN	Accepted
Fundo_0174		en	http://creativecommons.org/publicdomain/zero/1.0/ & http://www.canadensys.net/norms	Federal University of Vicosa (UFV/LEEP)			CorregoFundo_DynamicsPlot_2006-2014	Observation	Fundo_0174	CorregoFundo_plot_008	17-Jul-06	-19.342726	-45.451609	Fundo_0174		http://www.theplantlist.org/tpl1.1/record/kew-4702135;http://www.tropicos.org/Name/13200107	Casearia gossypiosperma								Salicaceae	Casearia		gossypiosperma		species	Briq.	ICBN	Accepted
Fundo_0175		en	http://creativecommons.org/publicdomain/zero/1.0/ & http://www.canadensys.net/norms	Federal University of Vicosa (UFV/LEEP)			CorregoFundo_DynamicsPlot_2006-2014	Observation	Fundo_0175	CorregoFundo_plot_008	17-Jul-06	-19.342726	-45.451609	Fundo_0175		http://www.theplantlist.org/tpl1.1/record/kew-131570	Myrcia rostrata								Myrtaceae	Myrcia		rostrata		species	(Sw.) DC.	ICBN	Synonym
Fundo_0176		en	http://creativecommons.org/publicdomain/zero/1.0/ & http://www.canadensys.net/norms	Federal University of Vicosa (UFV/LEEP)			CorregoFundo_DynamicsPlot_2006-2014	Observation	Fundo_0176	CorregoFundo_plot_008	17-Jul-06	-19.342726	-45.451609	Fundo_0176		http://www.theplantlist.org/tpl1.1/search?q=Eugenia	Eugenia sp								Myrtaceae	Eugenia				genus		ICBN	Accepted
Fundo_0177		en	http://creativecommons.org/publicdomain/zero/1.0/ & http://www.canadensys.net/norms	Federal University of Vicosa (UFV/LEEP)			CorregoFundo_DynamicsPlot_2006-2014	Observation	Fundo_0177	CorregoFundo_plot_008	17-Jul-06	-19.342726	-45.451609	Fundo_0177		http://www.theplantlist.org/tpl1.1/search?q=Copaifera+langsdorffii	Copaifera langsdorffii								Fabaceae	Copaifera		langsdorffii		species	Desf.	ICBN	No opinion
Fundo_0178		en	http://creativecommons.org/publicdomain/zero/1.0/ & http://www.canadensys.net/norms	Federal University of Vicosa (UFV/LEEP)			CorregoFundo_DynamicsPlot_2006-2014	Observation	Fundo_0178	CorregoFundo_plot_008	17-Jul-06	-19.342726	-45.451609	Fundo_0178		http://www.theplantlist.org/tpl1.1/record/kew-2348707;http://www.tropicos.org/Name/17400006	Lacistema hasslerianum								Lacistemataceae	Lacistema		hasslerianum		species	Chodat	ICBN	Accepted
Fundo_0179		en	http://creativecommons.org/publicdomain/zero/1.0/ & http://www.canadensys.net/norms	Federal University of Vicosa (UFV/LEEP)			CorregoFundo_DynamicsPlot_2006-2014	Observation	Fundo_0179	CorregoFundo_plot_008	17-Jul-06	-19.342726	-45.451609	Fundo_0179		http://www.theplantlist.org/tpl1.1/record/kew-17251;http://www.tropicos.org/Name/1800830	Aspidosperma darienense								Apocynaceae	Aspidosperma		darienense		species	Woodson ex Dwyer	ICBN	Accepted
Fundo_0180		en	http://creativecommons.org/publicdomain/zero/1.0/ & http://www.canadensys.net/norms	Federal University of Vicosa (UFV/LEEP)			CorregoFundo_DynamicsPlot_2006-2014	Observation	Fundo_0180	CorregoFundo_plot_008	17-Jul-06	-19.342726	-45.451609	Fundo_0180		http://www.theplantlist.org/tpl1.1/record/kew-17251;http://www.tropicos.org/Name/1800830	Aspidosperma darienense								Apocynaceae	Aspidosperma		darienense		species	Woodson ex Dwyer	ICBN	Accepted
Fundo_0182		en	http://creativecommons.org/publicdomain/zero/1.0/ & http://www.canadensys.net/norms	Federal University of Vicosa (UFV/LEEP)			CorregoFundo_DynamicsPlot_2006-2014	Observation	Fundo_0182	CorregoFundo_plot_008	17-Jul-06	-19.342726	-45.451609	Fundo_0182		http://www.theplantlist.org/tpl1.1/record/kew-2435497	Tapirira obtusa								Anacardiaceae	Tapirira		obtusa		species	(Benth.) J.D.Mitch.	ICBN	Accepted
Fundo_0183		en	http://creativecommons.org/publicdomain/zero/1.0/ & http://www.canadensys.net/norms	Federal University of Vicosa (UFV/LEEP)			CorregoFundo_DynamicsPlot_2006-2014	Observation	Fundo_0183	CorregoFundo_plot_008	17-Jul-06	-19.342726	-45.451609	Fundo_0183		http://www.theplantlist.org/tpl1.1/record/kew-2435497	Tapirira obtusa								Anacardiaceae	Tapirira		obtusa		species	(Benth.) J.D.Mitch.	ICBN	Accepted
Fundo_0184		en	http://creativecommons.org/publicdomain/zero/1.0/ & http://www.canadensys.net/norms	Federal University of Vicosa (UFV/LEEP)			CorregoFundo_DynamicsPlot_2006-2014	Observation	Fundo_0184	CorregoFundo_plot_008	17-Jul-06	-19.342726	-45.451609	Fundo_0184		http://www.ildis.org/LegumeWeb?version~10.01&genus~Dalbergia&species~brasiliensis;http://www.tropicos.org/Name/13013946	Dalbergia brasiliensis								Fabaceae	Dalbergia		brasiliensis		species	Vogel	ICBN	Accepted
Fundo_0185		en	http://creativecommons.org/publicdomain/zero/1.0/ & http://www.canadensys.net/norms	Federal University of Vicosa (UFV/LEEP)			CorregoFundo_DynamicsPlot_2006-2014	Observation	Fundo_0185	CorregoFundo_plot_008	17-Jul-06	-19.342726	-45.451609	Fundo_0185		http://www.theplantlist.org/tpl1.1/record/kew-2435497	Tapirira obtusa								Anacardiaceae	Tapirira		obtusa		species	(Benth.) J.D.Mitch.	ICBN	Accepted
Fundo_0186		en	http://creativecommons.org/publicdomain/zero/1.0/ & http://www.canadensys.net/norms	Federal University of Vicosa (UFV/LEEP)			CorregoFundo_DynamicsPlot_2006-2014	Observation	Fundo_0186	CorregoFundo_plot_008	17-Jul-06	-19.342726	-45.451609	Fundo_0186		http://www.theplantlist.org/tpl1.1/record/kew-103507;http://www.tropicos.org/Name/27901395	Ixora gardneriana								Rubiaceae	Ixora		gardneriana		species	Benth.	ICBN	Accepted
Fundo_0187		en	http://creativecommons.org/publicdomain/zero/1.0/ & http://www.canadensys.net/norms	Federal University of Vicosa (UFV/LEEP)			CorregoFundo_DynamicsPlot_2006-2014	Observation	Fundo_0187	CorregoFundo_plot_008	17-Jul-06	-19.342726	-45.451609	Fundo_0187		http://www.theplantlist.org/tpl1.1/record/kew-2468137;http://www.tropicos.org/Name/1600758	Xylopia aromatica								Annonaceae	Xylopia		aromatica		species	(Lam.) Mart.	ICBN	Accepted
Fundo_0188		en	http://creativecommons.org/publicdomain/zero/1.0/ & http://www.canadensys.net/norms	Federal University of Vicosa (UFV/LEEP)			CorregoFundo_DynamicsPlot_2006-2014	Observation	Fundo_0188	CorregoFundo_plot_008	17-Jul-06	-19.342726	-45.451609	Fundo_0188		http://www.theplantlist.org/tpl1.1/record/kew-2451959;http://www.tropicos.org/Name/21800101;http://plants.usda.gov/java/profile?symbol=VISE9	Virola sebifera								Myristicaceae	Virola		sebifera		species	Aubl.	ICBN	Accepted
Fundo_0189		en	http://creativecommons.org/publicdomain/zero/1.0/ & http://www.canadensys.net/norms	Federal University of Vicosa (UFV/LEEP)			CorregoFundo_DynamicsPlot_2006-2014	Observation	Fundo_0189	CorregoFundo_plot_008	17-Jul-06	-19.342726	-45.451609	Fundo_0189		http://www.theplantlist.org/tpl1.1/record/kew-2692836;http://www.tropicos.org/Name/50185045	Callisthene major								Vochysiaceae	Callisthene		major		species	Mart.	ICBN	Accepted
Fundo_0190		en	http://creativecommons.org/publicdomain/zero/1.0/ & http://www.canadensys.net/norms	Federal University of Vicosa (UFV/LEEP)			CorregoFundo_DynamicsPlot_2006-2014	Observation	Fundo_0190	CorregoFundo_plot_008	17-Jul-06	-19.342726	-45.451609	Fundo_0190		http://www.theplantlist.org/tpl1.1/search?q=Eugenia	Eugenia sp								Myrtaceae	Eugenia				genus		ICBN	Accepted
Fundo_0191		en	http://creativecommons.org/publicdomain/zero/1.0/ & http://www.canadensys.net/norms	Federal University of Vicosa (UFV/LEEP)			CorregoFundo_DynamicsPlot_2006-2014	Observation	Fundo_0191	CorregoFundo_plot_008	17-Jul-06	-19.342726	-45.451609	Fundo_0191		http://www.theplantlist.org/tpl1.1/search?q=Swartzia	Swartzia sp								Fabaceae	Swartzia				genus		ICBN	Accepted
Fundo_0192		en	http://creativecommons.org/publicdomain/zero/1.0/ & http://www.canadensys.net/norms	Federal University of Vicosa (UFV/LEEP)			CorregoFundo_DynamicsPlot_2006-2014	Observation	Fundo_0192	CorregoFundo_plot_008	17-Jul-06	-19.342726	-45.451609	Fundo_0192		http://www.theplantlist.org/tpl1.1/search?q=Campomanesia	Campomanesia sp								Myrtaceae	Campoamensia				genus		ICBN	Accepted
Fundo_0193		en	http://creativecommons.org/publicdomain/zero/1.0/ & http://www.canadensys.net/norms	Federal University of Vicosa (UFV/LEEP)			CorregoFundo_DynamicsPlot_2006-2014	Observation	Fundo_0193	CorregoFundo_plot_008	17-Jul-06	-19.342726	-45.451609	Fundo_0193		http://www.theplantlist.org/tpl1.1/record/kew-2436204;http://www.tropicos.org/Name/1300281	Tapirira guianensis								Anacardiaceae	Tapirira		guianensis		species	Aubl.	ICBN	Accepted
Fundo_0194		en	http://creativecommons.org/publicdomain/zero/1.0/ & http://www.canadensys.net/norms	Federal University of Vicosa (UFV/LEEP)			CorregoFundo_DynamicsPlot_2006-2014	Observation	Fundo_0194	CorregoFundo_plot_008	17-Jul-06	-19.342726	-45.451609	Fundo_0194		http://www.theplantlist.org/tpl1.1/search?q=Copaifera+langsdorffii	Copaifera langsdorffii								Fabaceae	Copaifera		langsdorffii		species	Desf.	ICBN	No opinion
Fundo_0195		en	http://creativecommons.org/publicdomain/zero/1.0/ & http://www.canadensys.net/norms	Federal University of Vicosa (UFV/LEEP)			CorregoFundo_DynamicsPlot_2006-2014	Observation	Fundo_0195	CorregoFundo_plot_008	17-Jul-06	-19.342726	-45.451609	Fundo_0195		http://www.theplantlist.org/tpl1.1/record/kew-2386463;http://www.tropicos.org/Name/17800193	Ocotea corymbosa								Lauraceae	Ocotea		corymbosa		species	(Meisn.) Mez	ICBN	Accepted
Fundo_0196		en	http://creativecommons.org/publicdomain/zero/1.0/ & http://www.canadensys.net/norms	Federal University of Vicosa (UFV/LEEP)			CorregoFundo_DynamicsPlot_2006-2014	Observation	Fundo_0196	CorregoFundo_plot_009	17-Jul-06	-19.342726	-45.451609	Fundo_0196		http://www.theplantlist.org/tpl1.1/search?q=Swartzia	Swartzia sp								Fabaceae	Swartzia				genus		ICBN	Accepted
Fundo_0197		en	http://creativecommons.org/publicdomain/zero/1.0/ & http://www.canadensys.net/norms	Federal University of Vicosa (UFV/LEEP)			CorregoFundo_DynamicsPlot_2006-2014	Observation	Fundo_0197	CorregoFundo_plot_009	17-Jul-06	-19.342726	-45.451609	Fundo_0197		http://www.theplantlist.org/tpl1.1/record/kew-2692836;http://www.tropicos.org/Name/50185045	Callisthene major								Vochysiaceae	Callisthene		major		species	Mart.	ICBN	Accepted
Fundo_0198		en	http://creativecommons.org/publicdomain/zero/1.0/ & http://www.canadensys.net/norms	Federal University of Vicosa (UFV/LEEP)			CorregoFundo_DynamicsPlot_2006-2014	Observation	Fundo_0198	CorregoFundo_plot_009	17-Jul-06	-19.342726	-45.451609	Fundo_0198		http://www.theplantlist.org/tpl1.1/record/kew-2451959;http://www.tropicos.org/Name/21800101;http://plants.usda.gov/java/profile?symbol=VISE9	Virola sebifera								Myristicaceae	Virola		sebifera		species	Aubl.	ICBN	Accepted
Fundo_0199		en	http://creativecommons.org/publicdomain/zero/1.0/ & http://www.canadensys.net/norms	Federal University of Vicosa (UFV/LEEP)			CorregoFundo_DynamicsPlot_2006-2014	Observation	Fundo_0199	CorregoFundo_plot_009	17-Jul-06	-19.342726	-45.451609	Fundo_0199		http://www.theplantlist.org/tpl1.1/search?q=Swartzia	Swartzia sp								Fabaceae	Swartzia				genus		ICBN	Accepted
Fundo_0200		en	http://creativecommons.org/publicdomain/zero/1.0/ & http://www.canadensys.net/norms	Federal University of Vicosa (UFV/LEEP)			CorregoFundo_DynamicsPlot_2006-2014	Observation	Fundo_0200	CorregoFundo_plot_009	17-Jul-06	-19.342726	-45.451609	Fundo_0200		http://www.theplantlist.org/tpl1.1/search?q=Myrcia	Myrcia sp								Myrtaceae	Myrcia				genus		ICBN	Accepted
Fundo_0201		en	http://creativecommons.org/publicdomain/zero/1.0/ & http://www.canadensys.net/norms	Federal University of Vicosa (UFV/LEEP)			CorregoFundo_DynamicsPlot_2006-2014	Observation	Fundo_0201	CorregoFundo_plot_009	17-Jul-06	-19.342726	-45.451609	Fundo_0201		http://www.theplantlist.org/tpl1.1/record/kew-2601416;http://www.tropicos.org/Name/21200261	Siparuna guianensis								Siparunaceae	Siparuna		guianensis		species	Aubl.	ICBN	Accepted
Fundo_0202		en	http://creativecommons.org/publicdomain/zero/1.0/ & http://www.canadensys.net/norms	Federal University of Vicosa (UFV/LEEP)			CorregoFundo_DynamicsPlot_2006-2014	Observation	Fundo_0202	CorregoFundo_plot_009	17-Jul-06	-19.342726	-45.451609	Fundo_0202		http://www.theplantlist.org/tpl1.1/record/kew-2468137;http://www.tropicos.org/Name/1600758	Xylopia aromatica								Annonaceae	Xylopia		aromatica		species	(Lam.) Mart.	ICBN	Accepted
Fundo_0203		en	http://creativecommons.org/publicdomain/zero/1.0/ & http://www.canadensys.net/norms	Federal University of Vicosa (UFV/LEEP)			CorregoFundo_DynamicsPlot_2006-2014	Observation	Fundo_0203	CorregoFundo_plot_009	17-Jul-06	-19.342726	-45.451609	Fundo_0203		http://www.theplantlist.org/tpl1.1/record/kew-17250	Aspidosperma cylindrocarpon								Apocynaceae	Aspidosperma		cylindrocarpon		species	M�ll.Arg.	ICBN	Accepted
Fundo_0204		en	http://creativecommons.org/publicdomain/zero/1.0/ & http://www.canadensys.net/norms	Federal University of Vicosa (UFV/LEEP)			CorregoFundo_DynamicsPlot_2006-2014	Observation	Fundo_0204	CorregoFundo_plot_009	17-Jul-06	-19.342726	-45.451609	Fundo_0204		http://www.theplantlist.org/tpl1.1/record/kew-2348707;http://www.tropicos.org/Name/17400006	Lacistema hasslerianum								Lacistemataceae	Lacistema		hasslerianum		species	Chodat	ICBN	Accepted
Fundo_0205		en	http://creativecommons.org/publicdomain/zero/1.0/ & http://www.canadensys.net/norms	Federal University of Vicosa (UFV/LEEP)			CorregoFundo_DynamicsPlot_2006-2014	Observation	Fundo_0205	CorregoFundo_plot_009	17-Jul-06	-19.342726	-45.451609	Fundo_0205		http://www.theplantlist.org/tpl1.1/record/kew-2468137;http://www.tropicos.org/Name/1600758	Xylopia aromatica								Annonaceae	Xylopia		aromatica		species	(Lam.) Mart.	ICBN	Accepted
Fundo_0206		en	http://creativecommons.org/publicdomain/zero/1.0/ & http://www.canadensys.net/norms	Federal University of Vicosa (UFV/LEEP)			CorregoFundo_DynamicsPlot_2006-2014	Observation	Fundo_0206	CorregoFundo_plot_009	17-Jul-06	-19.342726	-45.451609	Fundo_0206		http://www.theplantlist.org/tpl1.1/record/kew-2348707;http://www.tropicos.org/Name/17400006	Lacistema hasslerianum								Lacistemataceae	Lacistema		hasslerianum		species	Chodat	ICBN	Accepted
Fundo_0208		en	http://creativecommons.org/publicdomain/zero/1.0/ & http://www.canadensys.net/norms	Federal University of Vicosa (UFV/LEEP)			CorregoFundo_DynamicsPlot_2006-2014	Observation	Fundo_0208	CorregoFundo_plot_009	17-Jul-06	-19.342726	-45.451609	Fundo_0208		http://www.theplantlist.org/tpl1.1/search?q=Swartzia	Swartzia sp								Fabaceae	Swartzia				genus		ICBN	Accepted
Fundo_0209		en	http://creativecommons.org/publicdomain/zero/1.0/ & http://www.canadensys.net/norms	Federal University of Vicosa (UFV/LEEP)			CorregoFundo_DynamicsPlot_2006-2014	Observation	Fundo_0209	CorregoFundo_plot_009	17-Jul-06	-19.342726	-45.451609	Fundo_0209		http://www.theplantlist.org/tpl1.1/record/kew-2468137;http://www.tropicos.org/Name/1600758	Xylopia aromatica								Annonaceae	Xylopia		aromatica		species	(Lam.) Mart.	ICBN	Accepted
Fundo_0210		en	http://creativecommons.org/publicdomain/zero/1.0/ & http://www.canadensys.net/norms	Federal University of Vicosa (UFV/LEEP)			CorregoFundo_DynamicsPlot_2006-2014	Observation	Fundo_0210	CorregoFundo_plot_009	17-Jul-06	-19.342726	-45.451609	Fundo_0210		http://www.theplantlist.org/tpl1.1/record/kew-2436204;http://www.tropicos.org/Name/1300281	Tapirira guianensis								Anacardiaceae	Tapirira		guianensis		species	Aubl.	ICBN	Accepted
Fundo_0211		en	http://creativecommons.org/publicdomain/zero/1.0/ & http://www.canadensys.net/norms	Federal University of Vicosa (UFV/LEEP)			CorregoFundo_DynamicsPlot_2006-2014	Observation	Fundo_0211	CorregoFundo_plot_009	17-Jul-06	-19.342726	-45.451609	Fundo_0211		http://www.theplantlist.org/tpl1.1/record/kew-213715;http://www.tropicos.org/Name/33700492	Vitex polygama								Lamiaceae	Vitex		polygama		species	Cham.	ICBN	Accepted
Fundo_0212		en	http://creativecommons.org/publicdomain/zero/1.0/ & http://www.canadensys.net/norms	Federal University of Vicosa (UFV/LEEP)			CorregoFundo_DynamicsPlot_2006-2014	Observation	Fundo_0212	CorregoFundo_plot_009	17-Jul-06	-19.342726	-45.451609	Fundo_0212		http://www.theplantlist.org/tpl1.1/record/kew-213715;http://www.tropicos.org/Name/33700492	Vitex polygama								Lamiaceae	Vitex		polygama		species	Cham.	ICBN	Accepted
Fundo_0213		en	http://creativecommons.org/publicdomain/zero/1.0/ & http://www.canadensys.net/norms	Federal University of Vicosa (UFV/LEEP)			CorregoFundo_DynamicsPlot_2006-2014	Observation	Fundo_0213	CorregoFundo_plot_009	17-Jul-06	-19.342726	-45.451609	Fundo_0213		http://www.theplantlist.org/tpl1.1/record/kew-213715;http://www.tropicos.org/Name/33700492	Vitex polygama								Lamiaceae	Vitex		polygama		species	Cham.	ICBN	Accepted
Fundo_0214		en	http://creativecommons.org/publicdomain/zero/1.0/ & http://www.canadensys.net/norms	Federal University of Vicosa (UFV/LEEP)			CorregoFundo_DynamicsPlot_2006-2014	Observation	Fundo_0214	CorregoFundo_plot_009	17-Jul-06	-19.342726	-45.451609	Fundo_0214		http://www.theplantlist.org/tpl1.1/record/kew-2451959;http://www.tropicos.org/Name/21800101;http://plants.usda.gov/java/profile?symbol=VISE9	Virola sebifera								Myristicaceae	Virola		sebifera		species	Aubl.	ICBN	Accepted
Fundo_0215		en	http://creativecommons.org/publicdomain/zero/1.0/ & http://www.canadensys.net/norms	Federal University of Vicosa (UFV/LEEP)			CorregoFundo_DynamicsPlot_2006-2014	Observation	Fundo_0215	CorregoFundo_plot_009	17-Jul-06	-19.342726	-45.451609	Fundo_0215		http://www.theplantlist.org/tpl1.1/record/kew-2348707;http://www.tropicos.org/Name/17400006	Lacistema hasslerianum								Lacistemataceae	Lacistema		hasslerianum		species	Chodat	ICBN	Accepted
Fundo_0216		en	http://creativecommons.org/publicdomain/zero/1.0/ & http://www.canadensys.net/norms	Federal University of Vicosa (UFV/LEEP)			CorregoFundo_DynamicsPlot_2006-2014	Observation	Fundo_0216	CorregoFundo_plot_009	17-Jul-06	-19.342726	-45.451609	Fundo_0216		http://www.theplantlist.org/tpl1.1/record/kew-2468137;http://www.tropicos.org/Name/1600758	Xylopia aromatica								Annonaceae	Xylopia		aromatica		species	(Lam.) Mart.	ICBN	Accepted
Fundo_0218		en	http://creativecommons.org/publicdomain/zero/1.0/ & http://www.canadensys.net/norms	Federal University of Vicosa (UFV/LEEP)			CorregoFundo_DynamicsPlot_2006-2014	Observation	Fundo_0218	CorregoFundo_plot_009	17-Jul-06	-19.342726	-45.451609	Fundo_0218		http://www.theplantlist.org/tpl1.1/search?q=Myrcia	Myrcia sp								Myrtaceae	Myrcia				genus		ICBN	Accepted
Fundo_0219		en	http://creativecommons.org/publicdomain/zero/1.0/ & http://www.canadensys.net/norms	Federal University of Vicosa (UFV/LEEP)			CorregoFundo_DynamicsPlot_2006-2014	Observation	Fundo_0219	CorregoFundo_plot_009	17-Jul-06	-19.342726	-45.451609	Fundo_0219		http://www.theplantlist.org/tpl1.1/record/kew-2747715;http://www.tropicos.org/Name/28600006	Cupania vernalis								Sapindaceae	Cupania		vernalis		species	Cambess.	ICBN	Accepted
Fundo_0220		en	http://creativecommons.org/publicdomain/zero/1.0/ & http://www.canadensys.net/norms	Federal University of Vicosa (UFV/LEEP)			CorregoFundo_DynamicsPlot_2006-2014	Observation	Fundo_0220	CorregoFundo_plot_009	17-Jul-06	-19.342726	-45.451609	Fundo_0220		http://www.theplantlist.org/tpl1.1/record/kew-2451959;http://www.tropicos.org/Name/21800101;http://plants.usda.gov/java/profile?symbol=VISE9	Virola sebifera								Myristicaceae	Virola		sebifera		species	Aubl.	ICBN	Accepted
Fundo_0221		en	http://creativecommons.org/publicdomain/zero/1.0/ & http://www.canadensys.net/norms	Federal University of Vicosa (UFV/LEEP)			CorregoFundo_DynamicsPlot_2006-2014	Observation	Fundo_0221	CorregoFundo_plot_009	17-Jul-06	-19.342726	-45.451609	Fundo_0221		http://www.theplantlist.org/tpl1.1/record/kew-2601416;http://www.tropicos.org/Name/21200261	Siparuna guianensis								Siparunaceae	Siparuna		guianensis		species	Aubl.	ICBN	Accepted
Fundo_0223		en	http://creativecommons.org/publicdomain/zero/1.0/ & http://www.canadensys.net/norms	Federal University of Vicosa (UFV/LEEP)			CorregoFundo_DynamicsPlot_2006-2014	Observation	Fundo_0223	CorregoFundo_plot_009	17-Jul-06	-19.342726	-45.451609	Fundo_0223		http://www.theplantlist.org/tpl1.1/record/kew-150159;http://www.tropicos.org/Name/12805952	Pera glabrata								Euphorbiaceae	Pera		glabrata		species	(Schott) Poepp. ex Baill.	ICBN	Accepted
Fundo_0224		en	http://creativecommons.org/publicdomain/zero/1.0/ & http://www.canadensys.net/norms	Federal University of Vicosa (UFV/LEEP)			CorregoFundo_DynamicsPlot_2006-2014	Observation	Fundo_0224	CorregoFundo_plot_009	17-Jul-06	-19.342726	-45.451609	Fundo_0224		http://www.theplantlist.org/tpl1.1/record/kew-2797565	Eriotheca candolleana								Malvaceae	Eriotheca		candolleana		species	(K.Schum.) A.Robyns	ICBN	Accepted
Fundo_0225		en	http://creativecommons.org/publicdomain/zero/1.0/ & http://www.canadensys.net/norms	Federal University of Vicosa (UFV/LEEP)			CorregoFundo_DynamicsPlot_2006-2014	Observation	Fundo_0225	CorregoFundo_plot_009	17-Jul-06	-19.342726	-45.451609	Fundo_0225		http://www.theplantlist.org/tpl1.1/search?q=Swartzia	Swartzia sp								Fabaceae	Swartzia				genus		ICBN	Accepted
Fundo_0226		en	http://creativecommons.org/publicdomain/zero/1.0/ & http://www.canadensys.net/norms	Federal University of Vicosa (UFV/LEEP)			CorregoFundo_DynamicsPlot_2006-2014	Observation	Fundo_0226	CorregoFundo_plot_009	17-Jul-06	-19.342726	-45.451609	Fundo_0226		http://www.theplantlist.org/tpl1.1/record/kew-2692836;http://www.tropicos.org/Name/50185045	Callisthene major								Vochysiaceae	Callisthene		major		species	Mart.	ICBN	Accepted
Fundo_0227		en	http://creativecommons.org/publicdomain/zero/1.0/ & http://www.canadensys.net/norms	Federal University of Vicosa (UFV/LEEP)			CorregoFundo_DynamicsPlot_2006-2014	Observation	Fundo_0227	CorregoFundo_plot_009	17-Jul-06	-19.342726	-45.451609	Fundo_0227		http://www.theplantlist.org/tpl1.1/record/kew-6016	Alibertia edulis								Rubiaceae	Alibertia		edulis		species	(Rich.) A.Rich. ex DC.	ICBN	Accepted
Fundo_0228		en	http://creativecommons.org/publicdomain/zero/1.0/ & http://www.canadensys.net/norms	Federal University of Vicosa (UFV/LEEP)			CorregoFundo_DynamicsPlot_2006-2014	Observation	Fundo_0228	CorregoFundo_plot_009	17-Jul-06	-19.342726	-45.451609	Fundo_0228		http://www.theplantlist.org/tpl1.1/record/kew-60039;http://www.tropicos.org/Name/2200522	Dendropanax cuneatus								Araliaceae	Dendropanax		cuneatus		species	(DC.) Decne. & Planch.	ICBN	Accepted
Fundo_0229		en	http://creativecommons.org/publicdomain/zero/1.0/ & http://www.canadensys.net/norms	Federal University of Vicosa (UFV/LEEP)			CorregoFundo_DynamicsPlot_2006-2014	Observation	Fundo_0229	CorregoFundo_plot_010	17-Jul-06	-19.342726	-45.451609	Fundo_0229		http://www.theplantlist.org/tpl1.1/record/kew-2451959;http://www.tropicos.org/Name/21800101;http://plants.usda.gov/java/profile?symbol=VISE9	Virola sebifera								Myristicaceae	Virola		sebifera		species	Aubl.	ICBN	Accepted
Fundo_0230		en	http://creativecommons.org/publicdomain/zero/1.0/ & http://www.canadensys.net/norms	Federal University of Vicosa (UFV/LEEP)			CorregoFundo_DynamicsPlot_2006-2014	Observation	Fundo_0230	CorregoFundo_plot_010	17-Jul-06	-19.342726	-45.451609	Fundo_0230		http://www.theplantlist.org/tpl1.1/record/kew-2692836;http://www.tropicos.org/Name/50185045	Callisthene major								Vochysiaceae	Callisthene		major		species	Mart.	ICBN	Accepted
Fundo_0231		en	http://creativecommons.org/publicdomain/zero/1.0/ & http://www.canadensys.net/norms	Federal University of Vicosa (UFV/LEEP)			CorregoFundo_DynamicsPlot_2006-2014	Observation	Fundo_0231	CorregoFundo_plot_010	17-Jul-06	-19.342726	-45.451609	Fundo_0231		http://www.theplantlist.org/tpl1.1/search?q=Myrcia	Myrcia sp								Myrtaceae	Myrcia				genus		ICBN	Accepted
Fundo_0232		en	http://creativecommons.org/publicdomain/zero/1.0/ & http://www.canadensys.net/norms	Federal University of Vicosa (UFV/LEEP)			CorregoFundo_DynamicsPlot_2006-2014	Observation	Fundo_0232	CorregoFundo_plot_010	17-Jul-06	-19.342726	-45.451609	Fundo_0232		http://www.theplantlist.org/tpl1.1/record/kew-2348707;http://www.tropicos.org/Name/17400006	Lacistema hasslerianum								Lacistemataceae	Lacistema		hasslerianum		species	Chodat	ICBN	Accepted
Fundo_0233		en	http://creativecommons.org/publicdomain/zero/1.0/ & http://www.canadensys.net/norms	Federal University of Vicosa (UFV/LEEP)			CorregoFundo_DynamicsPlot_2006-2014	Observation	Fundo_0233	CorregoFundo_plot_010	17-Jul-06	-19.342726	-45.451609	Fundo_0233		http://www.theplantlist.org/tpl1.1/record/kew-131684;http://www.tropicos.org/Name/22101354	Myrcia tomentosa								Myrtaceae	Myrcia		tomentosa		species	(Aubl.) DC.	ICBN	Accepted
Fundo_0234		en	http://creativecommons.org/publicdomain/zero/1.0/ & http://www.canadensys.net/norms	Federal University of Vicosa (UFV/LEEP)			CorregoFundo_DynamicsPlot_2006-2014	Observation	Fundo_0234	CorregoFundo_plot_010	17-Jul-06	-19.342726	-45.451609	Fundo_0234		http://www.theplantlist.org/tpl1.1/record/kew-60039;http://www.tropicos.org/Name/2200522	Dendropanax cuneatus								Araliaceae	Dendropanax		cuneatus		species	(DC.) Decne. & Planch.	ICBN	Accepted
Fundo_0235		en	http://creativecommons.org/publicdomain/zero/1.0/ & http://www.canadensys.net/norms	Federal University of Vicosa (UFV/LEEP)			CorregoFundo_DynamicsPlot_2006-2014	Observation	Fundo_0235	CorregoFundo_plot_010	17-Jul-06	-19.342726	-45.451609	Fundo_0235		http://www.theplantlist.org/tpl1.1/search?q=Myrcia	Myrcia sp								Myrtaceae	Myrcia				genus		ICBN	Accepted
Fundo_0236		en	http://creativecommons.org/publicdomain/zero/1.0/ & http://www.canadensys.net/norms	Federal University of Vicosa (UFV/LEEP)			CorregoFundo_DynamicsPlot_2006-2014	Observation	Fundo_0236	CorregoFundo_plot_010	17-Jul-06	-19.342726	-45.451609	Fundo_0236		http://www.theplantlist.org/tpl1.1/record/kew-318865	Tabebuia serratifolia								Bignoniaceae	Tabebuia		serratifolia		species	(Vahl) S.O.Grose	ICBN	Synonym
Fundo_0237		en	http://creativecommons.org/publicdomain/zero/1.0/ & http://www.canadensys.net/norms	Federal University of Vicosa (UFV/LEEP)			CorregoFundo_DynamicsPlot_2006-2014	Observation	Fundo_0237	CorregoFundo_plot_010	17-Jul-06	-19.342726	-45.451609	Fundo_0237		http://www.theplantlist.org/tpl1.1/search?q=Copaifera+langsdorffii	Copaifera langsdorffii								Fabaceae	Copaifera		langsdorffii		species	Desf.	ICBN	No opinion
Fundo_0239		en	http://creativecommons.org/publicdomain/zero/1.0/ & http://www.canadensys.net/norms	Federal University of Vicosa (UFV/LEEP)			CorregoFundo_DynamicsPlot_2006-2014	Observation	Fundo_0239	CorregoFundo_plot_010	17-Jul-06	-19.342726	-45.451609	Fundo_0239		http://www.theplantlist.org/tpl1.1/record/kew-2747715;http://www.tropicos.org/Name/28600006	Cupania vernalis								Sapindaceae	Cupania		vernalis		species	Cambess.	ICBN	Accepted
Fundo_0240		en	http://creativecommons.org/publicdomain/zero/1.0/ & http://www.canadensys.net/norms	Federal University of Vicosa (UFV/LEEP)			CorregoFundo_DynamicsPlot_2006-2014	Observation	Fundo_0240	CorregoFundo_plot_010	17-Jul-06	-19.342726	-45.451609	Fundo_0240		http://www.theplantlist.org/tpl1.1/record/kew-4702406;http://www.tropicos.org/Name/13200167;http://plants.usda.gov/java/profile?symbol=CASY2	Casearia sylvestris								Salicaceae	Casearia		sylvestris		species	Sw.	ICBN	Accepted
Fundo_0241		en	http://creativecommons.org/publicdomain/zero/1.0/ & http://www.canadensys.net/norms	Federal University of Vicosa (UFV/LEEP)			CorregoFundo_DynamicsPlot_2006-2014	Observation	Fundo_0241	CorregoFundo_plot_010	17-Jul-06	-19.342726	-45.451609	Fundo_0241		http://www.theplantlist.org/tpl1.1/record/kew-2436204;http://www.tropicos.org/Name/1300281	Tapirira guianensis								Anacardiaceae	Tapirira		guianensis		species	Aubl.	ICBN	Accepted
Fundo_0242		en	http://creativecommons.org/publicdomain/zero/1.0/ & http://www.canadensys.net/norms	Federal University of Vicosa (UFV/LEEP)			CorregoFundo_DynamicsPlot_2006-2014	Observation	Fundo_0242	CorregoFundo_plot_010	17-Jul-06	-19.342726	-45.451609	Fundo_0242		http://www.theplantlist.org/tpl1.1/record/kew-2399782;http://www.tropicos.org/Name/22800062	Ouratea castaneifolia								Ochnaceae	Ouratea		castaneifolia		species	(DC.) Engl.	ICBN	Accepted
Fundo_0243		en	http://creativecommons.org/publicdomain/zero/1.0/ & http://www.canadensys.net/norms	Federal University of Vicosa (UFV/LEEP)			CorregoFundo_DynamicsPlot_2006-2014	Observation	Fundo_0243	CorregoFundo_plot_010	17-Jul-06	-19.342726	-45.451609	Fundo_0243		http://www.theplantlist.org/tpl1.1/record/kew-187438;http://www.tropicos.org/Name/2200796	Schefflera morototoni								Araliaceae	Schefflera		morototoni		species	(Aubl.) Maguire, Steyerm. & Frodin	ICBN	Accepted
Fundo_0244		en	http://creativecommons.org/publicdomain/zero/1.0/ & http://www.canadensys.net/norms	Federal University of Vicosa (UFV/LEEP)			CorregoFundo_DynamicsPlot_2006-2014	Observation	Fundo_0244	CorregoFundo_plot_010	17-Jul-06	-19.342726	-45.451609	Fundo_0244		http://www.theplantlist.org/tpl1.1/record/kew-2468137;http://www.tropicos.org/Name/1600758	Xylopia aromatica								Annonaceae	Xylopia		aromatica		species	(Lam.) Mart.	ICBN	Accepted
Fundo_0245		en	http://creativecommons.org/publicdomain/zero/1.0/ & http://www.canadensys.net/norms	Federal University of Vicosa (UFV/LEEP)			CorregoFundo_DynamicsPlot_2006-2014	Observation	Fundo_0245	CorregoFundo_plot_010	17-Jul-06	-19.342726	-45.451609	Fundo_0245		http://www.theplantlist.org/tpl1.1/record/kew-2436204;http://www.tropicos.org/Name/1300281	Tapirira guianensis								Anacardiaceae	Tapirira		guianensis		species	Aubl.	ICBN	Accepted
Fundo_0246		en	http://creativecommons.org/publicdomain/zero/1.0/ & http://www.canadensys.net/norms	Federal University of Vicosa (UFV/LEEP)			CorregoFundo_DynamicsPlot_2006-2014	Observation	Fundo_0246	CorregoFundo_plot_010	17-Jul-06	-19.342726	-45.451609	Fundo_0246		http://www.theplantlist.org/tpl1.1/record/kew-2348707;http://www.tropicos.org/Name/17400006	Lacistema hasslerianum								Lacistemataceae	Lacistema		hasslerianum		species	Chodat	ICBN	Accepted
Fundo_0247		en	http://creativecommons.org/publicdomain/zero/1.0/ & http://www.canadensys.net/norms	Federal University of Vicosa (UFV/LEEP)			CorregoFundo_DynamicsPlot_2006-2014	Observation	Fundo_0247	CorregoFundo_plot_010	17-Jul-06	-19.342726	-45.451609	Fundo_0247		http://www.theplantlist.org/tpl1.1/record/kew-6016	Alibertia edulis								Rubiaceae	Alibertia		edulis		species	(Rich.) A.Rich. ex DC.	ICBN	Accepted
Fundo_0248		en	http://creativecommons.org/publicdomain/zero/1.0/ & http://www.canadensys.net/norms	Federal University of Vicosa (UFV/LEEP)			CorregoFundo_DynamicsPlot_2006-2014	Observation	Fundo_0248	CorregoFundo_plot_010	17-Jul-06	-19.342726	-45.451609	Fundo_0248		http://www.theplantlist.org/tpl1.1/record/kew-4702406;http://www.tropicos.org/Name/13200167;http://plants.usda.gov/java/profile?symbol=CASY2	Casearia sylvestris								Salicaceae	Casearia		sylvestris		species	Sw.	ICBN	Accepted
Fundo_0249		en	http://creativecommons.org/publicdomain/zero/1.0/ & http://www.canadensys.net/norms	Federal University of Vicosa (UFV/LEEP)			CorregoFundo_DynamicsPlot_2006-2014	Observation	Fundo_0249	CorregoFundo_plot_010	17-Jul-06	-19.342726	-45.451609	Fundo_0249		http://www.theplantlist.org/tpl1.1/record/kew-2468137;http://www.tropicos.org/Name/1600758	Xylopia aromatica								Annonaceae	Xylopia		aromatica		species	(Lam.) Mart.	ICBN	Accepted
Fundo_0250		en	http://creativecommons.org/publicdomain/zero/1.0/ & http://www.canadensys.net/norms	Federal University of Vicosa (UFV/LEEP)			CorregoFundo_DynamicsPlot_2006-2014	Observation	Fundo_0250	CorregoFundo_plot_010	17-Jul-06	-19.342726	-45.451609	Fundo_0250		http://www.theplantlist.org/tpl1.1/record/kew-2436204;http://www.tropicos.org/Name/1300281	Tapirira guianensis								Anacardiaceae	Tapirira		guianensis		species	Aubl.	ICBN	Accepted
Fundo_0251		en	http://creativecommons.org/publicdomain/zero/1.0/ & http://www.canadensys.net/norms	Federal University of Vicosa (UFV/LEEP)			CorregoFundo_DynamicsPlot_2006-2014	Observation	Fundo_0251	CorregoFundo_plot_010	17-Jul-06	-19.342726	-45.451609	Fundo_0251		http://www.theplantlist.org/tpl1.1/record/kew-2769907	Diospyros hispida								Ebenaceae	Diospyros		hispida		species	A.DC.	ICBN	Accepted
Fundo_0253		en	http://creativecommons.org/publicdomain/zero/1.0/ & http://www.canadensys.net/norms	Federal University of Vicosa (UFV/LEEP)			CorregoFundo_DynamicsPlot_2006-2014	Observation	Fundo_0253	CorregoFundo_plot_010	17-Jul-06	-19.342726	-45.451609	Fundo_0253		http://www.theplantlist.org/tpl1.1/search?q=Myrcia	Myrcia sp								Myrtaceae	Myrcia				genus		ICBN	Accepted
Fundo_0254		en	http://creativecommons.org/publicdomain/zero/1.0/ & http://www.canadensys.net/norms	Federal University of Vicosa (UFV/LEEP)			CorregoFundo_DynamicsPlot_2006-2014	Observation	Fundo_0254	CorregoFundo_plot_010	17-Jul-06	-19.342726	-45.451609	Fundo_0254		http://www.theplantlist.org/tpl1.1/record/kew-2601416;http://www.tropicos.org/Name/21200261	Siparuna guianensis								Siparunaceae	Siparuna		guianensis		species	Aubl.	ICBN	Accepted
Fundo_0255		en	http://creativecommons.org/publicdomain/zero/1.0/ & http://www.canadensys.net/norms	Federal University of Vicosa (UFV/LEEP)			CorregoFundo_DynamicsPlot_2006-2014	Observation	Fundo_0255	CorregoFundo_plot_010	17-Jul-06	-19.342726	-45.451609	Fundo_0255		http://www.theplantlist.org/tpl1.1/search?q=Myrcia	Myrcia sp								Myrtaceae	Myrcia				genus		ICBN	Accepted
Fundo_0256		en	http://creativecommons.org/publicdomain/zero/1.0/ & http://www.canadensys.net/norms	Federal University of Vicosa (UFV/LEEP)			CorregoFundo_DynamicsPlot_2006-2014	Observation	Fundo_0256	CorregoFundo_plot_010	17-Jul-06	-19.342726	-45.451609	Fundo_0256		http://www.theplantlist.org/tpl1.1/record/kew-2451959;http://www.tropicos.org/Name/21800101;http://plants.usda.gov/java/profile?symbol=VISE9	Virola sebifera								Myristicaceae	Virola		sebifera		species	Aubl.	ICBN	Accepted
Fundo_0257		en	http://creativecommons.org/publicdomain/zero/1.0/ & http://www.canadensys.net/norms	Federal University of Vicosa (UFV/LEEP)			CorregoFundo_DynamicsPlot_2006-2014	Observation	Fundo_0257	CorregoFundo_plot_010	17-Jul-06	-19.342726	-45.451609	Fundo_0257		http://www.theplantlist.org/tpl1.1/search?q=Swartzia	Swartzia sp								Fabaceae	Swartzia				genus		ICBN	Accepted
Fundo_0259		en	http://creativecommons.org/publicdomain/zero/1.0/ & http://www.canadensys.net/norms	Federal University of Vicosa (UFV/LEEP)			CorregoFundo_DynamicsPlot_2006-2014	Observation	Fundo_0259	CorregoFundo_plot_010	17-Jul-06	-19.342726	-45.451609	Fundo_0259		http://www.theplantlist.org/tpl1.1/record/kew-2601416;http://www.tropicos.org/Name/21200261	Siparuna guianensis								Siparunaceae	Siparuna		guianensis		species	Aubl.	ICBN	Accepted
Fundo_0260		en	http://creativecommons.org/publicdomain/zero/1.0/ & http://www.canadensys.net/norms	Federal University of Vicosa (UFV/LEEP)			CorregoFundo_DynamicsPlot_2006-2014	Observation	Fundo_0260	CorregoFundo_plot_010	17-Jul-06	-19.342726	-45.451609	Fundo_0260		http://www.theplantlist.org/tpl1.1/record/kew-2601416;http://www.tropicos.org/Name/21200261	Siparuna guianensis								Siparunaceae	Siparuna		guianensis		species	Aubl.	ICBN	Accepted
Fundo_0261		en	http://creativecommons.org/publicdomain/zero/1.0/ & http://www.canadensys.net/norms	Federal University of Vicosa (UFV/LEEP)			CorregoFundo_DynamicsPlot_2006-2014	Observation	Fundo_0261	CorregoFundo_plot_010	17-Jul-06	-19.342726	-45.451609	Fundo_0261		http://www.theplantlist.org/tpl1.1/record/kew-2601416;http://www.tropicos.org/Name/21200261	Siparuna guianensis								Siparunaceae	Siparuna		guianensis		species	Aubl.	ICBN	Accepted
Fundo_0262		en	http://creativecommons.org/publicdomain/zero/1.0/ & http://www.canadensys.net/norms	Federal University of Vicosa (UFV/LEEP)			CorregoFundo_DynamicsPlot_2006-2014	Observation	Fundo_0262	CorregoFundo_plot_010	17-Jul-06	-19.342726	-45.451609	Fundo_0262		http://www.theplantlist.org/tpl1.1/record/kew-2468137;http://www.tropicos.org/Name/1600758	Xylopia aromatica								Annonaceae	Xylopia		aromatica		species	(Lam.) Mart.	ICBN	Accepted
Fundo_0263		en	http://creativecommons.org/publicdomain/zero/1.0/ & http://www.canadensys.net/norms	Federal University of Vicosa (UFV/LEEP)			CorregoFundo_DynamicsPlot_2006-2014	Observation	Fundo_0263	CorregoFundo_plot_010	17-Jul-06	-19.342726	-45.451609	Fundo_0263		http://www.theplantlist.org/tpl1.1/record/kew-17251;http://www.tropicos.org/Name/1800830	Aspidosperma darienense								Apocynaceae	Aspidosperma		darienense		species	Woodson ex Dwyer	ICBN	Accepted
Fundo_0264		en	http://creativecommons.org/publicdomain/zero/1.0/ & http://www.canadensys.net/norms	Federal University of Vicosa (UFV/LEEP)			CorregoFundo_DynamicsPlot_2006-2014	Observation	Fundo_0264	CorregoFundo_plot_010	17-Jul-06	-19.342726	-45.451609	Fundo_0264		http://www.theplantlist.org/tpl1.1/record/kew-2399782;http://www.tropicos.org/Name/22800062	Ouratea castaneifolia								Ochnaceae	Ouratea		castaneifolia		species	(DC.) Engl.	ICBN	Accepted
Fundo_0265		en	http://creativecommons.org/publicdomain/zero/1.0/ & http://www.canadensys.net/norms	Federal University of Vicosa (UFV/LEEP)			CorregoFundo_DynamicsPlot_2006-2014	Observation	Fundo_0265	CorregoFundo_plot_010	17-Jul-06	-19.342726	-45.451609	Fundo_0265		http://www.theplantlist.org/tpl1.1/record/kew-2399782;http://www.tropicos.org/Name/22800062	Ouratea castaneifolia								Ochnaceae	Ouratea		castaneifolia		species	(DC.) Engl.	ICBN	Accepted
Fundo_0266		en	http://creativecommons.org/publicdomain/zero/1.0/ & http://www.canadensys.net/norms	Federal University of Vicosa (UFV/LEEP)			CorregoFundo_DynamicsPlot_2006-2014	Observation	Fundo_0266	CorregoFundo_plot_011	17-Jul-06	-19.342726	-45.451609	Fundo_0266		http://www.theplantlist.org/tpl1.1/record/kew-2601416;http://www.tropicos.org/Name/21200261	Siparuna guianensis								Siparunaceae	Siparuna		guianensis		species	Aubl.	ICBN	Accepted
Fundo_0267		en	http://creativecommons.org/publicdomain/zero/1.0/ & http://www.canadensys.net/norms	Federal University of Vicosa (UFV/LEEP)			CorregoFundo_DynamicsPlot_2006-2014	Observation	Fundo_0267	CorregoFundo_plot_011	17-Jul-06	-19.342726	-45.451609	Fundo_0267		http://www.theplantlist.org/tpl1.1/record/kew-2451959;http://www.tropicos.org/Name/21800101;http://plants.usda.gov/java/profile?symbol=VISE9	Virola sebifera								Myristicaceae	Virola		sebifera		species	Aubl.	ICBN	Accepted
Fundo_0268		en	http://creativecommons.org/publicdomain/zero/1.0/ & http://www.canadensys.net/norms	Federal University of Vicosa (UFV/LEEP)			CorregoFundo_DynamicsPlot_2006-2014	Observation	Fundo_0268	CorregoFundo_plot_011	17-Jul-06	-19.342726	-45.451609	Fundo_0268		http://www.theplantlist.org/tpl1.1/record/kew-353776	Licania kunthiana								Chrysobalanaceae	Licania		kunthiana		species	Hook.f.	ICBN	Accepted
Fundo_0269		en	http://creativecommons.org/publicdomain/zero/1.0/ & http://www.canadensys.net/norms	Federal University of Vicosa (UFV/LEEP)			CorregoFundo_DynamicsPlot_2006-2014	Observation	Fundo_0269	CorregoFundo_plot_011	17-Jul-06	-19.342726	-45.451609	Fundo_0269		http://www.theplantlist.org/tpl1.1/record/kew-2647996;http://www.tropicos.org/Name/22000539;http://plants.usda.gov/java/profile?symbol=ARGL11	Ardisia glauciflora								Primulaceae	Ardisia		glauciflora		species	Urb.	ICBN	Accepted
Fundo_0270		en	http://creativecommons.org/publicdomain/zero/1.0/ & http://www.canadensys.net/norms	Federal University of Vicosa (UFV/LEEP)			CorregoFundo_DynamicsPlot_2006-2014	Observation	Fundo_0270	CorregoFundo_plot_011	17-Jul-06	-19.342726	-45.451609	Fundo_0270		http://www.theplantlist.org/tpl1.1/record/tro-22001263;http://www.tropicos.org/Name/22001263	Myrsine umbellata								Primulaceae	Myrsine		umbellata		species	Mart.	ICBN	Accepted
Fundo_0271		en	http://creativecommons.org/publicdomain/zero/1.0/ & http://www.canadensys.net/norms	Federal University of Vicosa (UFV/LEEP)			CorregoFundo_DynamicsPlot_2006-2014	Observation	Fundo_0271	CorregoFundo_plot_011	17-Jul-06	-19.342726	-45.451609	Fundo_0271		http://www.theplantlist.org/tpl1.1/record/kew-2601416;http://www.tropicos.org/Name/21200261	Siparuna guianensis								Siparunaceae	Siparuna		guianensis		species	Aubl.	ICBN	Accepted
Fundo_0272		en	http://creativecommons.org/publicdomain/zero/1.0/ & http://www.canadensys.net/norms	Federal University of Vicosa (UFV/LEEP)			CorregoFundo_DynamicsPlot_2006-2014	Observation	Fundo_0272	CorregoFundo_plot_011	17-Jul-06	-19.342726	-45.451609	Fundo_0272		http://www.theplantlist.org/tpl1.1/search?q=Swartzia	Swartzia sp								Fabaceae	Swartzia				genus		ICBN	Accepted
Fundo_0273		en	http://creativecommons.org/publicdomain/zero/1.0/ & http://www.canadensys.net/norms	Federal University of Vicosa (UFV/LEEP)			CorregoFundo_DynamicsPlot_2006-2014	Observation	Fundo_0273	CorregoFundo_plot_011	17-Jul-06	-19.342726	-45.451609	Fundo_0273		http://www.theplantlist.org/tpl1.1/record/kew-103507;http://www.tropicos.org/Name/27901395	Ixora gardneriana								Rubiaceae	Ixora		gardneriana		species	Benth.	ICBN	Accepted
Fundo_0274		en	http://creativecommons.org/publicdomain/zero/1.0/ & http://www.canadensys.net/norms	Federal University of Vicosa (UFV/LEEP)			CorregoFundo_DynamicsPlot_2006-2014	Observation	Fundo_0274	CorregoFundo_plot_011	17-Jul-06	-19.342726	-45.451609	Fundo_0274		http://www.theplantlist.org/tpl1.1/search?q=Campomanesia	Campomanesia sp								Myrtaceae	Campoamensia				genus		ICBN	Accepted
Fundo_0275		en	http://creativecommons.org/publicdomain/zero/1.0/ & http://www.canadensys.net/norms	Federal University of Vicosa (UFV/LEEP)			CorregoFundo_DynamicsPlot_2006-2014	Observation	Fundo_0275	CorregoFundo_plot_011	17-Jul-06	-19.342726	-45.451609	Fundo_0275		http://www.theplantlist.org/tpl1.1/record/kew-2601416;http://www.tropicos.org/Name/21200261	Siparuna guianensis								Siparunaceae	Siparuna		guianensis		species	Aubl.	ICBN	Accepted
Fundo_0276		en	http://creativecommons.org/publicdomain/zero/1.0/ & http://www.canadensys.net/norms	Federal University of Vicosa (UFV/LEEP)			CorregoFundo_DynamicsPlot_2006-2014	Observation	Fundo_0276	CorregoFundo_plot_011	17-Jul-06	-19.342726	-45.451609	Fundo_0276		http://www.theplantlist.org/tpl1.1/record/tro-22001263;http://www.tropicos.org/Name/22001263	Myrsine umbellata								Primulaceae	Myrsine		umbellata		species	Mart.	ICBN	Accepted
Fundo_0277		en	http://creativecommons.org/publicdomain/zero/1.0/ & http://www.canadensys.net/norms	Federal University of Vicosa (UFV/LEEP)			CorregoFundo_DynamicsPlot_2006-2014	Observation	Fundo_0277	CorregoFundo_plot_011	17-Jul-06	-19.342726	-45.451609	Fundo_0277		http://www.theplantlist.org/tpl1.1/record/kew-2451959;http://www.tropicos.org/Name/21800101;http://plants.usda.gov/java/profile?symbol=VISE9	Virola sebifera								Myristicaceae	Virola		sebifera		species	Aubl.	ICBN	Accepted
Fundo_0278		en	http://creativecommons.org/publicdomain/zero/1.0/ & http://www.canadensys.net/norms	Federal University of Vicosa (UFV/LEEP)			CorregoFundo_DynamicsPlot_2006-2014	Observation	Fundo_0278	CorregoFundo_plot_011	17-Jul-06	-19.342726	-45.451609	Fundo_0278		http://www.theplantlist.org/tpl1.1/search?q=Myrcia	Myrcia sp								Myrtaceae	Myrcia				genus		ICBN	Accepted
Fundo_0279		en	http://creativecommons.org/publicdomain/zero/1.0/ & http://www.canadensys.net/norms	Federal University of Vicosa (UFV/LEEP)			CorregoFundo_DynamicsPlot_2006-2014	Observation	Fundo_0279	CorregoFundo_plot_011	17-Jul-06	-19.342726	-45.451609	Fundo_0279		http://www.theplantlist.org/tpl1.1/record/kew-2436204;http://www.tropicos.org/Name/1300281	Tapirira guianensis								Anacardiaceae	Tapirira		guianensis		species	Aubl.	ICBN	Accepted
Fundo_0280		en	http://creativecommons.org/publicdomain/zero/1.0/ & http://www.canadensys.net/norms	Federal University of Vicosa (UFV/LEEP)			CorregoFundo_DynamicsPlot_2006-2014	Observation	Fundo_0280	CorregoFundo_plot_011	17-Jul-06	-19.342726	-45.451609	Fundo_0280		http://www.theplantlist.org/tpl1.1/record/kew-103507;http://www.tropicos.org/Name/27901395	Ixora gardneriana								Rubiaceae	Ixora		gardneriana		species	Benth.	ICBN	Accepted
Fundo_0281		en	http://creativecommons.org/publicdomain/zero/1.0/ & http://www.canadensys.net/norms	Federal University of Vicosa (UFV/LEEP)			CorregoFundo_DynamicsPlot_2006-2014	Observation	Fundo_0281	CorregoFundo_plot_011	17-Jul-06	-19.342726	-45.451609	Fundo_0281		http://www.theplantlist.org/tpl1.1/search?q=Myrcia	Myrcia sp								Myrtaceae	Myrcia				genus		ICBN	Accepted
Fundo_0282		en	http://creativecommons.org/publicdomain/zero/1.0/ & http://www.canadensys.net/norms	Federal University of Vicosa (UFV/LEEP)			CorregoFundo_DynamicsPlot_2006-2014	Observation	Fundo_0282	CorregoFundo_plot_011	17-Jul-06	-19.342726	-45.451609	Fundo_0282		http://www.theplantlist.org/tpl1.1/record/kew-2436204;http://www.tropicos.org/Name/1300281	Tapirira guianensis								Anacardiaceae	Tapirira		guianensis		species	Aubl.	ICBN	Accepted
Fundo_0283		en	http://creativecommons.org/publicdomain/zero/1.0/ & http://www.canadensys.net/norms	Federal University of Vicosa (UFV/LEEP)			CorregoFundo_DynamicsPlot_2006-2014	Observation	Fundo_0283	CorregoFundo_plot_011	17-Jul-06	-19.342726	-45.451609	Fundo_0283		http://www.theplantlist.org/tpl1.1/record/kew-2601416;http://www.tropicos.org/Name/21200261	Siparuna guianensis								Siparunaceae	Siparuna		guianensis		species	Aubl.	ICBN	Accepted
Fundo_0284		en	http://creativecommons.org/publicdomain/zero/1.0/ & http://www.canadensys.net/norms	Federal University of Vicosa (UFV/LEEP)			CorregoFundo_DynamicsPlot_2006-2014	Observation	Fundo_0284	CorregoFundo_plot_011	17-Jul-06	-19.342726	-45.451609	Fundo_0284		http://www.theplantlist.org/tpl1.1/record/kew-2510282;http://www.tropicos.org/Name/28600705	Matayba guianensis								Sapindaceae	Matayba		guianensis		species	Aubl.	ICBN	Accepted
Fundo_0285		en	http://creativecommons.org/publicdomain/zero/1.0/ & http://www.canadensys.net/norms	Federal University of Vicosa (UFV/LEEP)			CorregoFundo_DynamicsPlot_2006-2014	Observation	Fundo_0285	CorregoFundo_plot_011	17-Jul-06	-19.342726	-45.451609	Fundo_0285		http://www.theplantlist.org/tpl1.1/record/kew-2601416;http://www.tropicos.org/Name/21200261	Siparuna guianensis								Siparunaceae	Siparuna		guianensis		species	Aubl.	ICBN	Accepted
Fundo_0286		en	http://creativecommons.org/publicdomain/zero/1.0/ & http://www.canadensys.net/norms	Federal University of Vicosa (UFV/LEEP)			CorregoFundo_DynamicsPlot_2006-2014	Observation	Fundo_0286	CorregoFundo_plot_011	17-Jul-06	-19.342726	-45.451609	Fundo_0286		http://www.theplantlist.org/tpl1.1/record/kew-2601416;http://www.tropicos.org/Name/21200261	Siparuna guianensis								Siparunaceae	Siparuna		guianensis		species	Aubl.	ICBN	Accepted
Fundo_0287		en	http://creativecommons.org/publicdomain/zero/1.0/ & http://www.canadensys.net/norms	Federal University of Vicosa (UFV/LEEP)			CorregoFundo_DynamicsPlot_2006-2014	Observation	Fundo_0287	CorregoFundo_plot_011	17-Jul-06	-19.342726	-45.451609	Fundo_0287		http://www.theplantlist.org/tpl1.1/record/kew-2601416;http://www.tropicos.org/Name/21200261	Siparuna guianensis								Siparunaceae	Siparuna		guianensis		species	Aubl.	ICBN	Accepted
Fundo_0288		en	http://creativecommons.org/publicdomain/zero/1.0/ & http://www.canadensys.net/norms	Federal University of Vicosa (UFV/LEEP)			CorregoFundo_DynamicsPlot_2006-2014	Observation	Fundo_0288	CorregoFundo_plot_011	17-Jul-06	-19.342726	-45.451609	Fundo_0288		http://www.theplantlist.org/tpl1.1/record/kew-2468137;http://www.tropicos.org/Name/1600758	Xylopia aromatica								Annonaceae	Xylopia		aromatica		species	(Lam.) Mart.	ICBN	Accepted
Fundo_0289		en	http://creativecommons.org/publicdomain/zero/1.0/ & http://www.canadensys.net/norms	Federal University of Vicosa (UFV/LEEP)			CorregoFundo_DynamicsPlot_2006-2014	Observation	Fundo_0289	CorregoFundo_plot_011	17-Jul-06	-19.342726	-45.451609	Fundo_0289		http://www.theplantlist.org/tpl1.1/record/tro-2000043	Ilex cerasifolia								Aquifoliaceae	Ilex		cerasifolia		species	Reissek	ICBN	Accepted
Fundo_0290		en	http://creativecommons.org/publicdomain/zero/1.0/ & http://www.canadensys.net/norms	Federal University of Vicosa (UFV/LEEP)			CorregoFundo_DynamicsPlot_2006-2014	Observation	Fundo_0290	CorregoFundo_plot_011	17-Jul-06	-19.342726	-45.451609	Fundo_0290		http://www.theplantlist.org/tpl1.1/record/kew-2451959;http://www.tropicos.org/Name/21800101;http://plants.usda.gov/java/profile?symbol=VISE9	Virola sebifera								Myristicaceae	Virola		sebifera		species	Aubl.	ICBN	Accepted
Fundo_0291		en	http://creativecommons.org/publicdomain/zero/1.0/ & http://www.canadensys.net/norms	Federal University of Vicosa (UFV/LEEP)			CorregoFundo_DynamicsPlot_2006-2014	Observation	Fundo_0291	CorregoFundo_plot_011	17-Jul-06	-19.342726	-45.451609	Fundo_0291		http://www.theplantlist.org/tpl1.1/record/kew-2601416;http://www.tropicos.org/Name/21200261	Siparuna guianensis								Siparunaceae	Siparuna		guianensis		species	Aubl.	ICBN	Accepted
Fundo_0292		en	http://creativecommons.org/publicdomain/zero/1.0/ & http://www.canadensys.net/norms	Federal University of Vicosa (UFV/LEEP)			CorregoFundo_DynamicsPlot_2006-2014	Observation	Fundo_0292	CorregoFundo_plot_011	17-Jul-06	-19.342726	-45.451609	Fundo_0292		http://www.theplantlist.org/tpl1.1/record/kew-2434287;http://www.tropicos.org/Name/8200089	Terminalia glabrescens								Combretaceae	Terminalia		glabrescens		species	Mart.	ICBN	Accepted
Fundo_0293		en	http://creativecommons.org/publicdomain/zero/1.0/ & http://www.canadensys.net/norms	Federal University of Vicosa (UFV/LEEP)			CorregoFundo_DynamicsPlot_2006-2014	Observation	Fundo_0293	CorregoFundo_plot_011	17-Jul-06	-19.342726	-45.451609	Fundo_0293		http://www.theplantlist.org/tpl1.1/record/kew-353776	Licania kunthiana								Chrysobalanaceae	Licania		kunthiana		species	Hook.f.	ICBN	Accepted
Fundo_0294		en	http://creativecommons.org/publicdomain/zero/1.0/ & http://www.canadensys.net/norms	Federal University of Vicosa (UFV/LEEP)			CorregoFundo_DynamicsPlot_2006-2014	Observation	Fundo_0294	CorregoFundo_plot_011	17-Jul-06	-19.342726	-45.451609	Fundo_0294		http://www.theplantlist.org/tpl1.1/record/kew-353776	Licania kunthiana								Chrysobalanaceae	Licania		kunthiana		species	Hook.f.	ICBN	Accepted
Fundo_0295		en	http://creativecommons.org/publicdomain/zero/1.0/ & http://www.canadensys.net/norms	Federal University of Vicosa (UFV/LEEP)			CorregoFundo_DynamicsPlot_2006-2014	Observation	Fundo_0295	CorregoFundo_plot_011	17-Jul-06	-19.342726	-45.451609	Fundo_0295		http://www.theplantlist.org/tpl1.1/record/kew-353776	Licania kunthiana								Chrysobalanaceae	Licania		kunthiana		species	Hook.f.	ICBN	Accepted
Fundo_0297		en	http://creativecommons.org/publicdomain/zero/1.0/ & http://www.canadensys.net/norms	Federal University of Vicosa (UFV/LEEP)			CorregoFundo_DynamicsPlot_2006-2014	Observation	Fundo_0297	CorregoFundo_plot_011	17-Jul-06	-19.342726	-45.451609	Fundo_0297		http://www.theplantlist.org/tpl1.1/record/kew-2451959;http://www.tropicos.org/Name/21800101;http://plants.usda.gov/java/profile?symbol=VISE9	Virola sebifera								Myristicaceae	Virola		sebifera		species	Aubl.	ICBN	Accepted
Fundo_0298		en	http://creativecommons.org/publicdomain/zero/1.0/ & http://www.canadensys.net/norms	Federal University of Vicosa (UFV/LEEP)			CorregoFundo_DynamicsPlot_2006-2014	Observation	Fundo_0298	CorregoFundo_plot_011	17-Jul-06	-19.342726	-45.451609	Fundo_0298		http://www.theplantlist.org/tpl1.1/record/kew-2412252;http://www.tropicos.org/Name/4700374	Protium heptaphyllum								Burseraceae	Protium		heptaphyllum		species	(Aubl.) Marchand	ICBN	Accepted
Fundo_0301		en	http://creativecommons.org/publicdomain/zero/1.0/ & http://www.canadensys.net/norms	Federal University of Vicosa (UFV/LEEP)			CorregoFundo_DynamicsPlot_2006-2014	Observation	Fundo_0301	CorregoFundo_plot_012	17-Jul-06	-19.342726	-45.451609	Fundo_0301		http://www.theplantlist.org/tpl1.1/record/kew-2348707;http://www.tropicos.org/Name/17400006	Lacistema hasslerianum								Lacistemataceae	Lacistema		hasslerianum		species	Chodat	ICBN	Accepted
Fundo_0302		en	http://creativecommons.org/publicdomain/zero/1.0/ & http://www.canadensys.net/norms	Federal University of Vicosa (UFV/LEEP)			CorregoFundo_DynamicsPlot_2006-2014	Observation	Fundo_0302	CorregoFundo_plot_012	17-Jul-06	-19.342726	-45.451609	Fundo_0302		http://www.theplantlist.org/tpl1.1/record/kew-318865	Tabebuia serratifolia								Bignoniaceae	Tabebuia		serratifolia		species	(Vahl) S.O.Grose	ICBN	Synonym
Fundo_0303		en	http://creativecommons.org/publicdomain/zero/1.0/ & http://www.canadensys.net/norms	Federal University of Vicosa (UFV/LEEP)			CorregoFundo_DynamicsPlot_2006-2014	Observation	Fundo_0303	CorregoFundo_plot_012	17-Jul-06	-19.342726	-45.451609	Fundo_0303		http://www.theplantlist.org/tpl1.1/record/kew-2601416;http://www.tropicos.org/Name/21200261	Siparuna guianensis								Siparunaceae	Siparuna		guianensis		species	Aubl.	ICBN	Accepted
Fundo_0304		en	http://creativecommons.org/publicdomain/zero/1.0/ & http://www.canadensys.net/norms	Federal University of Vicosa (UFV/LEEP)			CorregoFundo_DynamicsPlot_2006-2014	Observation	Fundo_0304	CorregoFundo_plot_012	17-Jul-06	-19.342726	-45.451609	Fundo_0304		http://www.theplantlist.org/tpl1.1/record/kew-2601416;http://www.tropicos.org/Name/21200261	Siparuna guianensis								Siparunaceae	Siparuna		guianensis		species	Aubl.	ICBN	Accepted
Fundo_0305		en	http://creativecommons.org/publicdomain/zero/1.0/ & http://www.canadensys.net/norms	Federal University of Vicosa (UFV/LEEP)			CorregoFundo_DynamicsPlot_2006-2014	Observation	Fundo_0305	CorregoFundo_plot_012	17-Jul-06	-19.342726	-45.451609	Fundo_0305		http://www.theplantlist.org/tpl1.1/record/kew-2436204;http://www.tropicos.org/Name/1300281	Tapirira guianensis								Anacardiaceae	Tapirira		guianensis		species	Aubl.	ICBN	Accepted
Fundo_0306		en	http://creativecommons.org/publicdomain/zero/1.0/ & http://www.canadensys.net/norms	Federal University of Vicosa (UFV/LEEP)			CorregoFundo_DynamicsPlot_2006-2014	Observation	Fundo_0306	CorregoFundo_plot_012	17-Jul-06	-19.342726	-45.451609	Fundo_0306		http://www.theplantlist.org/tpl1.1/record/kew-2436204;http://www.tropicos.org/Name/1300281	Tapirira guianensis								Anacardiaceae	Tapirira		guianensis		species	Aubl.	ICBN	Accepted
Fundo_0307		en	http://creativecommons.org/publicdomain/zero/1.0/ & http://www.canadensys.net/norms	Federal University of Vicosa (UFV/LEEP)			CorregoFundo_DynamicsPlot_2006-2014	Observation	Fundo_0307	CorregoFundo_plot_012	17-Jul-06	-19.342726	-45.451609	Fundo_0307		http://www.theplantlist.org/tpl1.1/record/kew-2399782;http://www.tropicos.org/Name/22800062	Ouratea castaneifolia								Ochnaceae	Ouratea		castaneifolia		species	(DC.) Engl.	ICBN	Accepted
Fundo_0308		en	http://creativecommons.org/publicdomain/zero/1.0/ & http://www.canadensys.net/norms	Federal University of Vicosa (UFV/LEEP)			CorregoFundo_DynamicsPlot_2006-2014	Observation	Fundo_0308	CorregoFundo_plot_012	17-Jul-06	-19.342726	-45.451609	Fundo_0308		http://www.theplantlist.org/tpl1.1/record/kew-150159;http://www.tropicos.org/Name/12805952	Pera glabrata								Euphorbiaceae	Pera		glabrata		species	(Schott) Poepp. ex Baill.	ICBN	Accepted
Fundo_0309		en	http://creativecommons.org/publicdomain/zero/1.0/ & http://www.canadensys.net/norms	Federal University of Vicosa (UFV/LEEP)			CorregoFundo_DynamicsPlot_2006-2014	Observation	Fundo_0309	CorregoFundo_plot_012	17-Jul-06	-19.342726	-45.451609	Fundo_0309		http://www.theplantlist.org/tpl1.1/record/kew-2601416;http://www.tropicos.org/Name/21200261	Siparuna guianensis								Siparunaceae	Siparuna		guianensis		species	Aubl.	ICBN	Accepted
Fundo_0310		en	http://creativecommons.org/publicdomain/zero/1.0/ & http://www.canadensys.net/norms	Federal University of Vicosa (UFV/LEEP)			CorregoFundo_DynamicsPlot_2006-2014	Observation	Fundo_0310	CorregoFundo_plot_012	17-Jul-06	-19.342726	-45.451609	Fundo_0310		http://www.theplantlist.org/tpl1.1/record/kew-6016	Alibertia edulis								Rubiaceae	Alibertia		edulis		species	(Rich.) A.Rich. ex DC.	ICBN	Accepted
Fundo_0311		en	http://creativecommons.org/publicdomain/zero/1.0/ & http://www.canadensys.net/norms	Federal University of Vicosa (UFV/LEEP)			CorregoFundo_DynamicsPlot_2006-2014	Observation	Fundo_0311	CorregoFundo_plot_012	17-Jul-06	-19.342726	-45.451609	Fundo_0311		http://www.theplantlist.org/tpl1.1/record/kew-103507;http://www.tropicos.org/Name/27901395	Ixora gardneriana								Rubiaceae	Ixora		gardneriana		species	Benth.	ICBN	Accepted
Fundo_0312		en	http://creativecommons.org/publicdomain/zero/1.0/ & http://www.canadensys.net/norms	Federal University of Vicosa (UFV/LEEP)			CorregoFundo_DynamicsPlot_2006-2014	Observation	Fundo_0312	CorregoFundo_plot_012	17-Jul-06	-19.342726	-45.451609	Fundo_0312		http://www.theplantlist.org/tpl1.1/record/kew-2434287;http://www.tropicos.org/Name/8200089	Terminalia glabrescens								Combretaceae	Terminalia		glabrescens		species	Mart.	ICBN	Accepted
Fundo_0313		en	http://creativecommons.org/publicdomain/zero/1.0/ & http://www.canadensys.net/norms	Federal University of Vicosa (UFV/LEEP)			CorregoFundo_DynamicsPlot_2006-2014	Observation	Fundo_0313	CorregoFundo_plot_012	17-Jul-06	-19.342726	-45.451609	Fundo_0313		http://www.theplantlist.org/tpl1.1/record/kew-2348707;http://www.tropicos.org/Name/17400006	Lacistema hasslerianum								Lacistemataceae	Lacistema		hasslerianum		species	Chodat	ICBN	Accepted
Fundo_0314		en	http://creativecommons.org/publicdomain/zero/1.0/ & http://www.canadensys.net/norms	Federal University of Vicosa (UFV/LEEP)			CorregoFundo_DynamicsPlot_2006-2014	Observation	Fundo_0314	CorregoFundo_plot_012	17-Jul-06	-19.342726	-45.451609	Fundo_0314		http://www.theplantlist.org/tpl1.1/record/kew-2789022	Endlicheria paniculata								Lauraceae	Endlicheria		paniculata		species	(Spreng.) J.F.Macbr.	ICBN	Accepted
Fundo_0315		en	http://creativecommons.org/publicdomain/zero/1.0/ & http://www.canadensys.net/norms	Federal University of Vicosa (UFV/LEEP)			CorregoFundo_DynamicsPlot_2006-2014	Observation	Fundo_0315	CorregoFundo_plot_012	17-Jul-06	-19.342726	-45.451609	Fundo_0315		http://www.theplantlist.org/tpl1.1/record/kew-2434287;http://www.tropicos.org/Name/8200089	Terminalia glabrescens								Combretaceae	Terminalia		glabrescens		species	Mart.	ICBN	Accepted
Fundo_0316		en	http://creativecommons.org/publicdomain/zero/1.0/ & http://www.canadensys.net/norms	Federal University of Vicosa (UFV/LEEP)			CorregoFundo_DynamicsPlot_2006-2014	Observation	Fundo_0316	CorregoFundo_plot_012	17-Jul-06	-19.342726	-45.451609	Fundo_0316		http://www.theplantlist.org/tpl1.1/record/kew-2647996;http://www.tropicos.org/Name/22000539;http://plants.usda.gov/java/profile?symbol=ARGL11	Ardisia glauciflora								Primulaceae	Ardisia		glauciflora		species	Urb.	ICBN	Accepted
Fundo_0317		en	http://creativecommons.org/publicdomain/zero/1.0/ & http://www.canadensys.net/norms	Federal University of Vicosa (UFV/LEEP)			CorregoFundo_DynamicsPlot_2006-2014	Observation	Fundo_0317	CorregoFundo_plot_012	17-Jul-06	-19.342726	-45.451609	Fundo_0317		http://www.theplantlist.org/tpl1.1/record/kew-353776	Licania kunthiana								Chrysobalanaceae	Licania		kunthiana		species	Hook.f.	ICBN	Accepted
Fundo_0318		en	http://creativecommons.org/publicdomain/zero/1.0/ & http://www.canadensys.net/norms	Federal University of Vicosa (UFV/LEEP)			CorregoFundo_DynamicsPlot_2006-2014	Observation	Fundo_0318	CorregoFundo_plot_012	17-Jul-06	-19.342726	-45.451609	Fundo_0318		http://www.theplantlist.org/tpl1.1/record/kew-2348707;http://www.tropicos.org/Name/17400006	Lacistema hasslerianum								Lacistemataceae	Lacistema		hasslerianum		species	Chodat	ICBN	Accepted
Fundo_0319		en	http://creativecommons.org/publicdomain/zero/1.0/ & http://www.canadensys.net/norms	Federal University of Vicosa (UFV/LEEP)			CorregoFundo_DynamicsPlot_2006-2014	Observation	Fundo_0319	CorregoFundo_plot_012	17-Jul-06	-19.342726	-45.451609	Fundo_0319		http://www.theplantlist.org/tpl1.1/record/kew-2468137;http://www.tropicos.org/Name/1600758	Xylopia aromatica								Annonaceae	Xylopia		aromatica		species	(Lam.) Mart.	ICBN	Accepted
Fundo_0320		en	http://creativecommons.org/publicdomain/zero/1.0/ & http://www.canadensys.net/norms	Federal University of Vicosa (UFV/LEEP)			CorregoFundo_DynamicsPlot_2006-2014	Observation	Fundo_0320	CorregoFundo_plot_012	17-Jul-06	-19.342726	-45.451609	Fundo_0320		http://www.theplantlist.org/tpl1.1/record/kew-353776	Licania kunthiana								Chrysobalanaceae	Licania		kunthiana		species	Hook.f.	ICBN	Accepted
Fundo_0321		en	http://creativecommons.org/publicdomain/zero/1.0/ & http://www.canadensys.net/norms	Federal University of Vicosa (UFV/LEEP)			CorregoFundo_DynamicsPlot_2006-2014	Observation	Fundo_0321	CorregoFundo_plot_012	17-Jul-06	-19.342726	-45.451609	Fundo_0321		http://www.theplantlist.org/tpl1.1/record/kew-103507;http://www.tropicos.org/Name/27901395	Ixora gardneriana								Rubiaceae	Ixora		gardneriana		species	Benth.	ICBN	Accepted
Fundo_0322		en	http://creativecommons.org/publicdomain/zero/1.0/ & http://www.canadensys.net/norms	Federal University of Vicosa (UFV/LEEP)			CorregoFundo_DynamicsPlot_2006-2014	Observation	Fundo_0322	CorregoFundo_plot_012	17-Jul-06	-19.342726	-45.451609	Fundo_0322		http://www.theplantlist.org/tpl1.1/record/kew-2601416;http://www.tropicos.org/Name/21200261	Siparuna guianensis								Siparunaceae	Siparuna		guianensis		species	Aubl.	ICBN	Accepted
Fundo_0323		en	http://creativecommons.org/publicdomain/zero/1.0/ & http://www.canadensys.net/norms	Federal University of Vicosa (UFV/LEEP)			CorregoFundo_DynamicsPlot_2006-2014	Observation	Fundo_0323	CorregoFundo_plot_012	17-Jul-06	-19.342726	-45.451609	Fundo_0323		http://www.theplantlist.org/tpl1.1/record/kew-2601416;http://www.tropicos.org/Name/21200261	Siparuna guianensis								Siparunaceae	Siparuna		guianensis		species	Aubl.	ICBN	Accepted
Fundo_0324		en	http://creativecommons.org/publicdomain/zero/1.0/ & http://www.canadensys.net/norms	Federal University of Vicosa (UFV/LEEP)			CorregoFundo_DynamicsPlot_2006-2014	Observation	Fundo_0324	CorregoFundo_plot_012	17-Jul-06	-19.342726	-45.451609	Fundo_0324		http://www.theplantlist.org/tpl1.1/record/kew-93367;http://www.tropicos.org/Name/27901246	Guettarda viburnoides								Rubiaceae	Guettarda		viburnoides		species	Cham. & Schltdl.	ICBN	Accepted
Fundo_0325		en	http://creativecommons.org/publicdomain/zero/1.0/ & http://www.canadensys.net/norms	Federal University of Vicosa (UFV/LEEP)			CorregoFundo_DynamicsPlot_2006-2014	Observation	Fundo_0325	CorregoFundo_plot_012	17-Jul-06	-19.342726	-45.451609	Fundo_0325		http://www.theplantlist.org/tpl1.1/record/kew-2436204;http://www.tropicos.org/Name/1300281	Tapirira guianensis								Anacardiaceae	Tapirira		guianensis		species	Aubl.	ICBN	Accepted
Fundo_0326		en	http://creativecommons.org/publicdomain/zero/1.0/ & http://www.canadensys.net/norms	Federal University of Vicosa (UFV/LEEP)			CorregoFundo_DynamicsPlot_2006-2014	Observation	Fundo_0326	CorregoFundo_plot_012	17-Jul-06	-19.342726	-45.451609	Fundo_0326		http://www.theplantlist.org/tpl1.1/record/kew-2468137;http://www.tropicos.org/Name/1600758	Xylopia aromatica								Annonaceae	Xylopia		aromatica		species	(Lam.) Mart.	ICBN	Accepted
Fundo_0327		en	http://creativecommons.org/publicdomain/zero/1.0/ & http://www.canadensys.net/norms	Federal University of Vicosa (UFV/LEEP)			CorregoFundo_DynamicsPlot_2006-2014	Observation	Fundo_0327	CorregoFundo_plot_012	17-Jul-06	-19.342726	-45.451609	Fundo_0327		http://www.theplantlist.org/tpl1.1/record/kew-2386463;http://www.tropicos.org/Name/17800193	Ocotea corymbosa								Lauraceae	Ocotea		corymbosa		species	(Meisn.) Mez	ICBN	Accepted
Fundo_0328		en	http://creativecommons.org/publicdomain/zero/1.0/ & http://www.canadensys.net/norms	Federal University of Vicosa (UFV/LEEP)			CorregoFundo_DynamicsPlot_2006-2014	Observation	Fundo_0328	CorregoFundo_plot_013	17-Jul-06	-19.342726	-45.451609	Fundo_0328		http://www.theplantlist.org/tpl1.1/record/kew-353776	Licania kunthiana								Chrysobalanaceae	Licania		kunthiana		species	Hook.f.	ICBN	Accepted
Fundo_0329		en	http://creativecommons.org/publicdomain/zero/1.0/ & http://www.canadensys.net/norms	Federal University of Vicosa (UFV/LEEP)			CorregoFundo_DynamicsPlot_2006-2014	Observation	Fundo_0329	CorregoFundo_plot_013	17-Jul-06	-19.342726	-45.451609	Fundo_0329		http://www.theplantlist.org/tpl1.1/record/kew-131570	Myrcia rostrata								Myrtaceae	Myrcia		rostrata		species	(Sw.) DC.	ICBN	Synonym
Fundo_0330		en	http://creativecommons.org/publicdomain/zero/1.0/ & http://www.canadensys.net/norms	Federal University of Vicosa (UFV/LEEP)			CorregoFundo_DynamicsPlot_2006-2014	Observation	Fundo_0330	CorregoFundo_plot_013	17-Jul-06	-19.342726	-45.451609	Fundo_0330		http://www.theplantlist.org/tpl1.1/record/kew-2601416;http://www.tropicos.org/Name/21200261	Siparuna guianensis								Siparunaceae	Siparuna		guianensis		species	Aubl.	ICBN	Accepted
Fundo_0331		en	http://creativecommons.org/publicdomain/zero/1.0/ & http://www.canadensys.net/norms	Federal University of Vicosa (UFV/LEEP)			CorregoFundo_DynamicsPlot_2006-2014	Observation	Fundo_0331	CorregoFundo_plot_013	17-Jul-06	-19.342726	-45.451609	Fundo_0331		http://www.theplantlist.org/tpl1.1/search?q=Myrcia	Myrcia sp								Myrtaceae	Myrcia				genus		ICBN	Accepted
Fundo_0332		en	http://creativecommons.org/publicdomain/zero/1.0/ & http://www.canadensys.net/norms	Federal University of Vicosa (UFV/LEEP)			CorregoFundo_DynamicsPlot_2006-2014	Observation	Fundo_0332	CorregoFundo_plot_013	17-Jul-06	-19.342726	-45.451609	Fundo_0332		http://www.theplantlist.org/tpl1.1/record/kew-2601416;http://www.tropicos.org/Name/21200261	Siparuna guianensis								Siparunaceae	Siparuna		guianensis		species	Aubl.	ICBN	Accepted
Fundo_0333		en	http://creativecommons.org/publicdomain/zero/1.0/ & http://www.canadensys.net/norms	Federal University of Vicosa (UFV/LEEP)			CorregoFundo_DynamicsPlot_2006-2014	Observation	Fundo_0333	CorregoFundo_plot_013	17-Jul-06	-19.342726	-45.451609	Fundo_0333		http://www.theplantlist.org/tpl1.1/record/kew-353776	Licania kunthiana								Chrysobalanaceae	Licania		kunthiana		species	Hook.f.	ICBN	Accepted
Fundo_0334		en	http://creativecommons.org/publicdomain/zero/1.0/ & http://www.canadensys.net/norms	Federal University of Vicosa (UFV/LEEP)			CorregoFundo_DynamicsPlot_2006-2014	Observation	Fundo_0334	CorregoFundo_plot_013	17-Jul-06	-19.342726	-45.451609	Fundo_0334		http://www.theplantlist.org/tpl1.1/record/kew-150159;http://www.tropicos.org/Name/12805952	Pera glabrata								Euphorbiaceae	Pera		glabrata		species	(Schott) Poepp. ex Baill.	ICBN	Accepted
Fundo_0336		en	http://creativecommons.org/publicdomain/zero/1.0/ & http://www.canadensys.net/norms	Federal University of Vicosa (UFV/LEEP)			CorregoFundo_DynamicsPlot_2006-2014	Observation	Fundo_0336	CorregoFundo_plot_013	17-Jul-06	-19.342726	-45.451609	Fundo_0336		http://www.theplantlist.org/tpl1.1/record/kew-2601416;http://www.tropicos.org/Name/21200261	Siparuna guianensis								Siparunaceae	Siparuna		guianensis		species	Aubl.	ICBN	Accepted
Fundo_0337		en	http://creativecommons.org/publicdomain/zero/1.0/ & http://www.canadensys.net/norms	Federal University of Vicosa (UFV/LEEP)			CorregoFundo_DynamicsPlot_2006-2014	Observation	Fundo_0337	CorregoFundo_plot_013	17-Jul-06	-19.342726	-45.451609	Fundo_0337		http://www.theplantlist.org/tpl1.1/record/kew-2436204;http://www.tropicos.org/Name/1300281	Tapirira guianensis								Anacardiaceae	Tapirira		guianensis		species	Aubl.	ICBN	Accepted
Fundo_0338		en	http://creativecommons.org/publicdomain/zero/1.0/ & http://www.canadensys.net/norms	Federal University of Vicosa (UFV/LEEP)			CorregoFundo_DynamicsPlot_2006-2014	Observation	Fundo_0338	CorregoFundo_plot_013	17-Jul-06	-19.342726	-45.451609	Fundo_0338		http://www.theplantlist.org/tpl1.1/record/kew-2468137;http://www.tropicos.org/Name/1600758	Xylopia aromatica								Annonaceae	Xylopia		aromatica		species	(Lam.) Mart.	ICBN	Accepted
Fundo_0339		en	http://creativecommons.org/publicdomain/zero/1.0/ & http://www.canadensys.net/norms	Federal University of Vicosa (UFV/LEEP)			CorregoFundo_DynamicsPlot_2006-2014	Observation	Fundo_0339	CorregoFundo_plot_013	17-Jul-06	-19.342726	-45.451609	Fundo_0339		http://www.theplantlist.org/tpl1.1/record/kew-353776	Licania kunthiana								Chrysobalanaceae	Licania		kunthiana		species	Hook.f.	ICBN	Accepted
Fundo_0340		en	http://creativecommons.org/publicdomain/zero/1.0/ & http://www.canadensys.net/norms	Federal University of Vicosa (UFV/LEEP)			CorregoFundo_DynamicsPlot_2006-2014	Observation	Fundo_0340	CorregoFundo_plot_013	17-Jul-06	-19.342726	-45.451609	Fundo_0340		http://www.theplantlist.org/tpl1.1/record/kew-2436204;http://www.tropicos.org/Name/1300281	Tapirira guianensis								Anacardiaceae	Tapirira		guianensis		species	Aubl.	ICBN	Accepted
Fundo_0341		en	http://creativecommons.org/publicdomain/zero/1.0/ & http://www.canadensys.net/norms	Federal University of Vicosa (UFV/LEEP)			CorregoFundo_DynamicsPlot_2006-2014	Observation	Fundo_0341	CorregoFundo_plot_013	17-Jul-06	-19.342726	-45.451609	Fundo_0341		http://www.theplantlist.org/tpl1.1/record/kew-353776	Licania kunthiana								Chrysobalanaceae	Licania		kunthiana		species	Hook.f.	ICBN	Accepted
Fundo_0342		en	http://creativecommons.org/publicdomain/zero/1.0/ & http://www.canadensys.net/norms	Federal University of Vicosa (UFV/LEEP)			CorregoFundo_DynamicsPlot_2006-2014	Observation	Fundo_0342	CorregoFundo_plot_013	17-Jul-06	-19.342726	-45.451609	Fundo_0342		http://www.theplantlist.org/tpl1.1/record/kew-353776	Licania kunthiana								Chrysobalanaceae	Licania		kunthiana		species	Hook.f.	ICBN	Accepted
Fundo_0343		en	http://creativecommons.org/publicdomain/zero/1.0/ & http://www.canadensys.net/norms	Federal University of Vicosa (UFV/LEEP)			CorregoFundo_DynamicsPlot_2006-2014	Observation	Fundo_0343	CorregoFundo_plot_013	17-Jul-06	-19.342726	-45.451609	Fundo_0343		http://www.theplantlist.org/tpl1.1/record/kew-6016	Alibertia edulis								Rubiaceae	Alibertia		edulis		species	(Rich.) A.Rich. ex DC.	ICBN	Accepted
Fundo_0344		en	http://creativecommons.org/publicdomain/zero/1.0/ & http://www.canadensys.net/norms	Federal University of Vicosa (UFV/LEEP)			CorregoFundo_DynamicsPlot_2006-2014	Observation	Fundo_0344	CorregoFundo_plot_013	17-Jul-06	-19.342726	-45.451609	Fundo_0344		http://www.theplantlist.org/tpl1.1/record/kew-2436204;http://www.tropicos.org/Name/1300281	Tapirira guianensis								Anacardiaceae	Tapirira		guianensis		species	Aubl.	ICBN	Accepted
Fundo_0345		en	http://creativecommons.org/publicdomain/zero/1.0/ & http://www.canadensys.net/norms	Federal University of Vicosa (UFV/LEEP)			CorregoFundo_DynamicsPlot_2006-2014	Observation	Fundo_0345	CorregoFundo_plot_013	17-Jul-06	-19.342726	-45.451609	Fundo_0345		http://www.theplantlist.org/tpl1.1/record/kew-353776	Licania kunthiana								Chrysobalanaceae	Licania		kunthiana		species	Hook.f.	ICBN	Accepted
Fundo_0346		en	http://creativecommons.org/publicdomain/zero/1.0/ & http://www.canadensys.net/norms	Federal University of Vicosa (UFV/LEEP)			CorregoFundo_DynamicsPlot_2006-2014	Observation	Fundo_0346	CorregoFundo_plot_013	17-Jul-06	-19.342726	-45.451609	Fundo_0346		http://www.theplantlist.org/tpl1.1/record/kew-353776	Licania kunthiana								Chrysobalanaceae	Licania		kunthiana		species	Hook.f.	ICBN	Accepted
Fundo_0347		en	http://creativecommons.org/publicdomain/zero/1.0/ & http://www.canadensys.net/norms	Federal University of Vicosa (UFV/LEEP)			CorregoFundo_DynamicsPlot_2006-2014	Observation	Fundo_0347	CorregoFundo_plot_013	17-Jul-06	-19.342726	-45.451609	Fundo_0347		http://www.theplantlist.org/tpl1.1/record/kew-353776	Licania kunthiana								Chrysobalanaceae	Licania		kunthiana		species	Hook.f.	ICBN	Accepted
Fundo_0348		en	http://creativecommons.org/publicdomain/zero/1.0/ & http://www.canadensys.net/norms	Federal University of Vicosa (UFV/LEEP)			CorregoFundo_DynamicsPlot_2006-2014	Observation	Fundo_0348	CorregoFundo_plot_013	17-Jul-06	-19.342726	-45.451609	Fundo_0348		http://www.theplantlist.org/tpl1.1/search?q=Myrtaceae;http://plants.usda.gov/java/nameSearch	Myrtaceae sp								Myrtaceae					family		ICBN	Accepted
Fundo_0349		en	http://creativecommons.org/publicdomain/zero/1.0/ & http://www.canadensys.net/norms	Federal University of Vicosa (UFV/LEEP)			CorregoFundo_DynamicsPlot_2006-2014	Observation	Fundo_0349	CorregoFundo_plot_013	17-Jul-06	-19.342726	-45.451609	Fundo_0349		http://www.theplantlist.org/tpl1.1/record/kew-2436204;http://www.tropicos.org/Name/1300281	Tapirira guianensis								Anacardiaceae	Tapirira		guianensis		species	Aubl.	ICBN	Accepted
Fundo_0350		en	http://creativecommons.org/publicdomain/zero/1.0/ & http://www.canadensys.net/norms	Federal University of Vicosa (UFV/LEEP)			CorregoFundo_DynamicsPlot_2006-2014	Observation	Fundo_0350	CorregoFundo_plot_013	17-Jul-06	-19.342726	-45.451609	Fundo_0350		http://www.theplantlist.org/tpl1.1/record/kew-2601416;http://www.tropicos.org/Name/21200261	Siparuna guianensis								Siparunaceae	Siparuna		guianensis		species	Aubl.	ICBN	Accepted
Fundo_0351		en	http://creativecommons.org/publicdomain/zero/1.0/ & http://www.canadensys.net/norms	Federal University of Vicosa (UFV/LEEP)			CorregoFundo_DynamicsPlot_2006-2014	Observation	Fundo_0351	CorregoFundo_plot_013	17-Jul-06	-19.342726	-45.451609	Fundo_0351		http://www.theplantlist.org/tpl1.1/record/kew-353776	Licania kunthiana								Chrysobalanaceae	Licania		kunthiana		species	Hook.f.	ICBN	Accepted
Fundo_0352		en	http://creativecommons.org/publicdomain/zero/1.0/ & http://www.canadensys.net/norms	Federal University of Vicosa (UFV/LEEP)			CorregoFundo_DynamicsPlot_2006-2014	Observation	Fundo_0352	CorregoFundo_plot_013	17-Jul-06	-19.342726	-45.451609	Fundo_0352		http://www.theplantlist.org/tpl1.1/record/kew-353776	Licania kunthiana								Chrysobalanaceae	Licania		kunthiana		species	Hook.f.	ICBN	Accepted
Fundo_0353		en	http://creativecommons.org/publicdomain/zero/1.0/ & http://www.canadensys.net/norms	Federal University of Vicosa (UFV/LEEP)			CorregoFundo_DynamicsPlot_2006-2014	Observation	Fundo_0353	CorregoFundo_plot_013	17-Jul-06	-19.342726	-45.451609	Fundo_0353		http://www.theplantlist.org/tpl1.1/record/kew-2601416;http://www.tropicos.org/Name/21200261	Siparuna guianensis								Siparunaceae	Siparuna		guianensis		species	Aubl.	ICBN	Accepted
Fundo_0354		en	http://creativecommons.org/publicdomain/zero/1.0/ & http://www.canadensys.net/norms	Federal University of Vicosa (UFV/LEEP)			CorregoFundo_DynamicsPlot_2006-2014	Observation	Fundo_0354	CorregoFundo_plot_013	17-Jul-06	-19.342726	-45.451609	Fundo_0354		http://www.theplantlist.org/tpl1.1/record/kew-4702406;http://www.tropicos.org/Name/13200167;http://plants.usda.gov/java/profile?symbol=CASY2	Casearia sylvestris								Salicaceae	Casearia		sylvestris		species	Sw.	ICBN	Accepted
Fundo_0356		en	http://creativecommons.org/publicdomain/zero/1.0/ & http://www.canadensys.net/norms	Federal University of Vicosa (UFV/LEEP)			CorregoFundo_DynamicsPlot_2006-2014	Observation	Fundo_0356	CorregoFundo_plot_013	17-Jul-06	-19.342726	-45.451609	Fundo_0356		http://www.theplantlist.org/tpl1.1/record/kew-353776	Licania kunthiana								Chrysobalanaceae	Licania		kunthiana		species	Hook.f.	ICBN	Accepted
Fundo_0357		en	http://creativecommons.org/publicdomain/zero/1.0/ & http://www.canadensys.net/norms	Federal University of Vicosa (UFV/LEEP)			CorregoFundo_DynamicsPlot_2006-2014	Observation	Fundo_0357	CorregoFundo_plot_013	17-Jul-06	-19.342726	-45.451609	Fundo_0357		http://www.theplantlist.org/tpl1.1/record/kew-2436204;http://www.tropicos.org/Name/1300281	Tapirira guianensis								Anacardiaceae	Tapirira		guianensis		species	Aubl.	ICBN	Accepted
Fundo_0359		en	http://creativecommons.org/publicdomain/zero/1.0/ & http://www.canadensys.net/norms	Federal University of Vicosa (UFV/LEEP)			CorregoFundo_DynamicsPlot_2006-2014	Observation	Fundo_0359	CorregoFundo_plot_013	17-Jul-06	-19.342726	-45.451609	Fundo_0359		http://www.theplantlist.org/tpl1.1/record/kew-131570	Myrcia rostrata								Myrtaceae	Myrcia		rostrata		species	(Sw.) DC.	ICBN	Synonym
Fundo_0360		en	http://creativecommons.org/publicdomain/zero/1.0/ & http://www.canadensys.net/norms	Federal University of Vicosa (UFV/LEEP)			CorregoFundo_DynamicsPlot_2006-2014	Observation	Fundo_0360	CorregoFundo_plot_013	17-Jul-06	-19.342726	-45.451609	Fundo_0360		http://www.theplantlist.org/tpl1.1/record/kew-353776	Licania kunthiana								Chrysobalanaceae	Licania		kunthiana		species	Hook.f.	ICBN	Accepted
Fundo_0361		en	http://creativecommons.org/publicdomain/zero/1.0/ & http://www.canadensys.net/norms	Federal University of Vicosa (UFV/LEEP)			CorregoFundo_DynamicsPlot_2006-2014	Observation	Fundo_0361	CorregoFundo_plot_013	17-Jul-06	-19.342726	-45.451609	Fundo_0361		http://www.theplantlist.org/tpl1.1/record/kew-2436204;http://www.tropicos.org/Name/1300281	Tapirira guianensis								Anacardiaceae	Tapirira		guianensis		species	Aubl.	ICBN	Accepted
Fundo_0362		en	http://creativecommons.org/publicdomain/zero/1.0/ & http://www.canadensys.net/norms	Federal University of Vicosa (UFV/LEEP)			CorregoFundo_DynamicsPlot_2006-2014	Observation	Fundo_0362	CorregoFundo_plot_013	17-Jul-06	-19.342726	-45.451609	Fundo_0362		http://www.theplantlist.org/tpl1.1/record/kew-2436204;http://www.tropicos.org/Name/1300281	Tapirira guianensis								Anacardiaceae	Tapirira		guianensis		species	Aubl.	ICBN	Accepted
Fundo_0363		en	http://creativecommons.org/publicdomain/zero/1.0/ & http://www.canadensys.net/norms	Federal University of Vicosa (UFV/LEEP)			CorregoFundo_DynamicsPlot_2006-2014	Observation	Fundo_0363	CorregoFundo_plot_013	17-Jul-06	-19.342726	-45.451609	Fundo_0363		http://www.theplantlist.org/tpl1.1/record/kew-318865	Tabebuia serratifolia								Bignoniaceae	Tabebuia		serratifolia		species	(Vahl) S.O.Grose	ICBN	Synonym
Fundo_0364		en	http://creativecommons.org/publicdomain/zero/1.0/ & http://www.canadensys.net/norms	Federal University of Vicosa (UFV/LEEP)			CorregoFundo_DynamicsPlot_2006-2014	Observation	Fundo_0364	CorregoFundo_plot_013	17-Jul-06	-19.342726	-45.451609	Fundo_0364		http://www.theplantlist.org/tpl1.1/record/kew-2601416;http://www.tropicos.org/Name/21200261	Siparuna guianensis								Siparunaceae	Siparuna		guianensis		species	Aubl.	ICBN	Accepted
Fundo_0365		en	http://creativecommons.org/publicdomain/zero/1.0/ & http://www.canadensys.net/norms	Federal University of Vicosa (UFV/LEEP)			CorregoFundo_DynamicsPlot_2006-2014	Observation	Fundo_0365	CorregoFundo_plot_013	17-Jul-06	-19.342726	-45.451609	Fundo_0365		http://www.theplantlist.org/tpl1.1/record/kew-353776	Licania kunthiana								Chrysobalanaceae	Licania		kunthiana		species	Hook.f.	ICBN	Accepted
Fundo_0366		en	http://creativecommons.org/publicdomain/zero/1.0/ & http://www.canadensys.net/norms	Federal University of Vicosa (UFV/LEEP)			CorregoFundo_DynamicsPlot_2006-2014	Observation	Fundo_0366	CorregoFundo_plot_013	17-Jul-06	-19.342726	-45.451609	Fundo_0366		http://www.theplantlist.org/tpl1.1/record/kew-6016	Alibertia edulis								Rubiaceae	Alibertia		edulis		species	(Rich.) A.Rich. ex DC.	ICBN	Accepted
Fundo_0367		en	http://creativecommons.org/publicdomain/zero/1.0/ & http://www.canadensys.net/norms	Federal University of Vicosa (UFV/LEEP)			CorregoFundo_DynamicsPlot_2006-2014	Observation	Fundo_0367	CorregoFundo_plot_013	17-Jul-06	-19.342726	-45.451609	Fundo_0367		http://www.theplantlist.org/tpl1.1/record/kew-353776	Licania kunthiana								Chrysobalanaceae	Licania		kunthiana		species	Hook.f.	ICBN	Accepted
Fundo_0368		en	http://creativecommons.org/publicdomain/zero/1.0/ & http://www.canadensys.net/norms	Federal University of Vicosa (UFV/LEEP)			CorregoFundo_DynamicsPlot_2006-2014	Observation	Fundo_0368	CorregoFundo_plot_013	17-Jul-06	-19.342726	-45.451609	Fundo_0368		http://www.theplantlist.org/tpl1.1/record/kew-2436204;http://www.tropicos.org/Name/1300281	Tapirira guianensis								Anacardiaceae	Tapirira		guianensis		species	Aubl.	ICBN	Accepted
Fundo_0369		en	http://creativecommons.org/publicdomain/zero/1.0/ & http://www.canadensys.net/norms	Federal University of Vicosa (UFV/LEEP)			CorregoFundo_DynamicsPlot_2006-2014	Observation	Fundo_0369	CorregoFundo_plot_014	17-Jul-06	-19.342726	-45.451609	Fundo_0369		http://www.theplantlist.org/tpl1.1/record/kew-2348707;http://www.tropicos.org/Name/17400006	Lacistema hasslerianum								Lacistemataceae	Lacistema		hasslerianum		species	Chodat	ICBN	Accepted
Fundo_0370		en	http://creativecommons.org/publicdomain/zero/1.0/ & http://www.canadensys.net/norms	Federal University of Vicosa (UFV/LEEP)			CorregoFundo_DynamicsPlot_2006-2014	Observation	Fundo_0370	CorregoFundo_plot_014	17-Jul-06	-19.342726	-45.451609	Fundo_0370		http://www.theplantlist.org/tpl1.1/record/tro-22001263;http://www.tropicos.org/Name/22001263	Myrsine umbellata								Primulaceae	Myrsine		umbellata		species	Mart.	ICBN	Accepted
Fundo_0371		en	http://creativecommons.org/publicdomain/zero/1.0/ & http://www.canadensys.net/norms	Federal University of Vicosa (UFV/LEEP)			CorregoFundo_DynamicsPlot_2006-2014	Observation	Fundo_0371	CorregoFundo_plot_014	17-Jul-06	-19.342726	-45.451609	Fundo_0371		http://www.theplantlist.org/tpl1.1/record/kew-2436204;http://www.tropicos.org/Name/1300281	Tapirira guianensis								Anacardiaceae	Tapirira		guianensis		species	Aubl.	ICBN	Accepted
Fundo_0372		en	http://creativecommons.org/publicdomain/zero/1.0/ & http://www.canadensys.net/norms	Federal University of Vicosa (UFV/LEEP)			CorregoFundo_DynamicsPlot_2006-2014	Observation	Fundo_0372	CorregoFundo_plot_014	17-Jul-06	-19.342726	-45.451609	Fundo_0372		http://www.theplantlist.org/tpl1.1/record/kew-131570	Myrcia rostrata								Myrtaceae	Myrcia		rostrata		species	(Sw.) DC.	ICBN	Synonym
Fundo_0373		en	http://creativecommons.org/publicdomain/zero/1.0/ & http://www.canadensys.net/norms	Federal University of Vicosa (UFV/LEEP)			CorregoFundo_DynamicsPlot_2006-2014	Observation	Fundo_0373	CorregoFundo_plot_014	17-Jul-06	-19.342726	-45.451609	Fundo_0373		http://www.theplantlist.org/tpl1.1/record/kew-2468137;http://www.tropicos.org/Name/1600758	Xylopia aromatica								Annonaceae	Xylopia		aromatica		species	(Lam.) Mart.	ICBN	Accepted
Fundo_0374		en	http://creativecommons.org/publicdomain/zero/1.0/ & http://www.canadensys.net/norms	Federal University of Vicosa (UFV/LEEP)			CorregoFundo_DynamicsPlot_2006-2014	Observation	Fundo_0374	CorregoFundo_plot_014	17-Jul-06	-19.342726	-45.451609	Fundo_0374		http://www.theplantlist.org/tpl1.1/record/kew-318865	Tabebuia serratifolia								Bignoniaceae	Tabebuia		serratifolia		species	(Vahl) S.O.Grose	ICBN	Synonym
Fundo_0375		en	http://creativecommons.org/publicdomain/zero/1.0/ & http://www.canadensys.net/norms	Federal University of Vicosa (UFV/LEEP)			CorregoFundo_DynamicsPlot_2006-2014	Observation	Fundo_0375	CorregoFundo_plot_014	17-Jul-06	-19.342726	-45.451609	Fundo_0375		http://www.theplantlist.org/tpl1.1/record/kew-2779108	Duguetia lanceolata								Annonaceae	Duguetia		lanceolata		species	A.St.-Hil.	ICBN	Accepted
Fundo_0376		en	http://creativecommons.org/publicdomain/zero/1.0/ & http://www.canadensys.net/norms	Federal University of Vicosa (UFV/LEEP)			CorregoFundo_DynamicsPlot_2006-2014	Observation	Fundo_0376	CorregoFundo_plot_014	17-Jul-06	-19.342726	-45.451609	Fundo_0376		http://www.theplantlist.org/tpl1.1/record/kew-2412252;http://www.tropicos.org/Name/4700374	Protium heptaphyllum								Burseraceae	Protium		heptaphyllum		species	(Aubl.) Marchand	ICBN	Accepted
Fundo_0377		en	http://creativecommons.org/publicdomain/zero/1.0/ & http://www.canadensys.net/norms	Federal University of Vicosa (UFV/LEEP)			CorregoFundo_DynamicsPlot_2006-2014	Observation	Fundo_0377	CorregoFundo_plot_014	17-Jul-06	-19.342726	-45.451609	Fundo_0377		http://www.theplantlist.org/tpl1.1/record/kew-2348707;http://www.tropicos.org/Name/17400006	Lacistema hasslerianum								Lacistemataceae	Lacistema		hasslerianum		species	Chodat	ICBN	Accepted
Fundo_0378		en	http://creativecommons.org/publicdomain/zero/1.0/ & http://www.canadensys.net/norms	Federal University of Vicosa (UFV/LEEP)			CorregoFundo_DynamicsPlot_2006-2014	Observation	Fundo_0378	CorregoFundo_plot_014	17-Jul-06	-19.342726	-45.451609	Fundo_0378		http://www.theplantlist.org/tpl1.1/record/kew-353776	Licania kunthiana								Chrysobalanaceae	Licania		kunthiana		species	Hook.f.	ICBN	Accepted
Fundo_0379		en	http://creativecommons.org/publicdomain/zero/1.0/ & http://www.canadensys.net/norms	Federal University of Vicosa (UFV/LEEP)			CorregoFundo_DynamicsPlot_2006-2014	Observation	Fundo_0379	CorregoFundo_plot_014	17-Jul-06	-19.342726	-45.451609	Fundo_0379		http://www.theplantlist.org/tpl1.1/record/kew-127539	Micropholis gardneriana								Sapotaceae	Micropholis		gardneriana		species	(A.DC.) Pierre	ICBN	Accepted
Fundo_0380		en	http://creativecommons.org/publicdomain/zero/1.0/ & http://www.canadensys.net/norms	Federal University of Vicosa (UFV/LEEP)			CorregoFundo_DynamicsPlot_2006-2014	Observation	Fundo_0380	CorregoFundo_plot_014	17-Jul-06	-19.342726	-45.451609	Fundo_0380		http://www.theplantlist.org/tpl1.1/record/kew-353776	Licania kunthiana								Chrysobalanaceae	Licania		kunthiana		species	Hook.f.	ICBN	Accepted
Fundo_0381		en	http://creativecommons.org/publicdomain/zero/1.0/ & http://www.canadensys.net/norms	Federal University of Vicosa (UFV/LEEP)			CorregoFundo_DynamicsPlot_2006-2014	Observation	Fundo_0381	CorregoFundo_plot_014	17-Jul-06	-19.342726	-45.451609	Fundo_0381		http://www.theplantlist.org/tpl1.1/record/kew-2601416;http://www.tropicos.org/Name/21200261	Siparuna guianensis								Siparunaceae	Siparuna		guianensis		species	Aubl.	ICBN	Accepted
Fundo_0382		en	http://creativecommons.org/publicdomain/zero/1.0/ & http://www.canadensys.net/norms	Federal University of Vicosa (UFV/LEEP)			CorregoFundo_DynamicsPlot_2006-2014	Observation	Fundo_0382	CorregoFundo_plot_014	17-Jul-06	-19.342726	-45.451609	Fundo_0382		http://www.theplantlist.org/tpl1.1/record/kew-2497036;http://www.tropicos.org/Name/32200262	Luehea grandiflora								Malvaceae	Luehea		grandiflora		species	Mart.	ICBN	Accepted
Fundo_0383		en	http://creativecommons.org/publicdomain/zero/1.0/ & http://www.canadensys.net/norms	Federal University of Vicosa (UFV/LEEP)			CorregoFundo_DynamicsPlot_2006-2014	Observation	Fundo_0383	CorregoFundo_plot_014	17-Jul-06	-19.342726	-45.451609	Fundo_0383		http://www.theplantlist.org/tpl1.1/record/kew-2601416;http://www.tropicos.org/Name/21200261	Siparuna guianensis								Siparunaceae	Siparuna		guianensis		species	Aubl.	ICBN	Accepted
Fundo_0384		en	http://creativecommons.org/publicdomain/zero/1.0/ & http://www.canadensys.net/norms	Federal University of Vicosa (UFV/LEEP)			CorregoFundo_DynamicsPlot_2006-2014	Observation	Fundo_0384	CorregoFundo_plot_014	17-Jul-06	-19.342726	-45.451609	Fundo_0384		http://www.theplantlist.org/tpl1.1/search?q=Copaifera+langsdorffii	Copaifera langsdorffii								Fabaceae	Copaifera		langsdorffii		species	Desf.	ICBN	No opinion
Fundo_0386		en	http://creativecommons.org/publicdomain/zero/1.0/ & http://www.canadensys.net/norms	Federal University of Vicosa (UFV/LEEP)			CorregoFundo_DynamicsPlot_2006-2014	Observation	Fundo_0386	CorregoFundo_plot_014	17-Jul-06	-19.342726	-45.451609	Fundo_0386		http://www.theplantlist.org/tpl1.1/record/kew-318865	Tabebuia serratifolia								Bignoniaceae	Tabebuia		serratifolia		species	(Vahl) S.O.Grose	ICBN	Synonym
Fundo_0387		en	http://creativecommons.org/publicdomain/zero/1.0/ & http://www.canadensys.net/norms	Federal University of Vicosa (UFV/LEEP)			CorregoFundo_DynamicsPlot_2006-2014	Observation	Fundo_0387	CorregoFundo_plot_014	17-Jul-06	-19.342726	-45.451609	Fundo_0387		http://www.theplantlist.org/tpl1.1/record/kew-187438;http://www.tropicos.org/Name/2200796	Schefflera morototoni								Araliaceae	Schefflera		morototoni		species	(Aubl.) Maguire, Steyerm. & Frodin	ICBN	Accepted
Fundo_0388		en	http://creativecommons.org/publicdomain/zero/1.0/ & http://www.canadensys.net/norms	Federal University of Vicosa (UFV/LEEP)			CorregoFundo_DynamicsPlot_2006-2014	Observation	Fundo_0388	CorregoFundo_plot_014	17-Jul-06	-19.342726	-45.451609	Fundo_0388		http://www.theplantlist.org/tpl1.1/record/kew-2436204;http://www.tropicos.org/Name/1300281	Tapirira guianensis								Anacardiaceae	Tapirira		guianensis		species	Aubl.	ICBN	Accepted
Fundo_0389		en	http://creativecommons.org/publicdomain/zero/1.0/ & http://www.canadensys.net/norms	Federal University of Vicosa (UFV/LEEP)			CorregoFundo_DynamicsPlot_2006-2014	Observation	Fundo_0389	CorregoFundo_plot_014	17-Jul-06	-19.342726	-45.451609	Fundo_0389		http://www.theplantlist.org/tpl1.1/record/kew-2412252;http://www.tropicos.org/Name/4700374	Protium heptaphyllum								Burseraceae	Protium		heptaphyllum		species	(Aubl.) Marchand	ICBN	Accepted
Fundo_0390		en	http://creativecommons.org/publicdomain/zero/1.0/ & http://www.canadensys.net/norms	Federal University of Vicosa (UFV/LEEP)			CorregoFundo_DynamicsPlot_2006-2014	Observation	Fundo_0390	CorregoFundo_plot_014	17-Jul-06	-19.342726	-45.451609	Fundo_0390		http://www.theplantlist.org/tpl1.1/record/kew-2436204;http://www.tropicos.org/Name/1300281	Tapirira guianensis								Anacardiaceae	Tapirira		guianensis		species	Aubl.	ICBN	Accepted
Fundo_0391		en	http://creativecommons.org/publicdomain/zero/1.0/ & http://www.canadensys.net/norms	Federal University of Vicosa (UFV/LEEP)			CorregoFundo_DynamicsPlot_2006-2014	Observation	Fundo_0391	CorregoFundo_plot_014	17-Jul-06	-19.342726	-45.451609	Fundo_0391		http://www.theplantlist.org/tpl1.1/record/kew-17251;http://www.tropicos.org/Name/1800830	Aspidosperma darienense								Apocynaceae	Aspidosperma		darienense		species	Woodson ex Dwyer	ICBN	Accepted
Fundo_0392		en	http://creativecommons.org/publicdomain/zero/1.0/ & http://www.canadensys.net/norms	Federal University of Vicosa (UFV/LEEP)			CorregoFundo_DynamicsPlot_2006-2014	Observation	Fundo_0392	CorregoFundo_plot_014	17-Jul-06	-19.342726	-45.451609	Fundo_0392		http://www.theplantlist.org/tpl1.1/record/kew-353776	Licania kunthiana								Chrysobalanaceae	Licania		kunthiana		species	Hook.f.	ICBN	Accepted
Fundo_0393		en	http://creativecommons.org/publicdomain/zero/1.0/ & http://www.canadensys.net/norms	Federal University of Vicosa (UFV/LEEP)			CorregoFundo_DynamicsPlot_2006-2014	Observation	Fundo_0393	CorregoFundo_plot_015	17-Jul-06	-19.342726	-45.451609	Fundo_0393		http://www.theplantlist.org/tpl1.1/record/kew-2436204;http://www.tropicos.org/Name/1300281	Tapirira guianensis								Anacardiaceae	Tapirira		guianensis		species	Aubl.	ICBN	Accepted
Fundo_0394		en	http://creativecommons.org/publicdomain/zero/1.0/ & http://www.canadensys.net/norms	Federal University of Vicosa (UFV/LEEP)			CorregoFundo_DynamicsPlot_2006-2014	Observation	Fundo_0394	CorregoFundo_plot_015	17-Jul-06	-19.342726	-45.451609	Fundo_0394		http://www.theplantlist.org/tpl1.1/record/kew-370688;http://www.tropicos.org/Name/7400092	Hirtella hebeclada								Chrysobalanaceae	Hirtella		hebeclada		species	Moric. ex DC.	ICBN	Accepted
Fundo_0395		en	http://creativecommons.org/publicdomain/zero/1.0/ & http://www.canadensys.net/norms	Federal University of Vicosa (UFV/LEEP)			CorregoFundo_DynamicsPlot_2006-2014	Observation	Fundo_0395	CorregoFundo_plot_015	17-Jul-06	-19.342726	-45.451609	Fundo_0395		http://www.theplantlist.org/tpl1.1/record/kew-2436204;http://www.tropicos.org/Name/1300281	Tapirira guianensis								Anacardiaceae	Tapirira		guianensis		species	Aubl.	ICBN	Accepted
Fundo_0396		en	http://creativecommons.org/publicdomain/zero/1.0/ & http://www.canadensys.net/norms	Federal University of Vicosa (UFV/LEEP)			CorregoFundo_DynamicsPlot_2006-2014	Observation	Fundo_0396	CorregoFundo_plot_015	17-Jul-06	-19.342726	-45.451609	Fundo_0396		http://www.theplantlist.org/tpl1.1/record/kew-2436204;http://www.tropicos.org/Name/1300281	Tapirira guianensis								Anacardiaceae	Tapirira		guianensis		species	Aubl.	ICBN	Accepted
Fundo_0397		en	http://creativecommons.org/publicdomain/zero/1.0/ & http://www.canadensys.net/norms	Federal University of Vicosa (UFV/LEEP)			CorregoFundo_DynamicsPlot_2006-2014	Observation	Fundo_0397	CorregoFundo_plot_015	17-Jul-06	-19.342726	-45.451609	Fundo_0397		http://www.theplantlist.org/tpl1.1/record/kew-2601416;http://www.tropicos.org/Name/21200261	Siparuna guianensis								Siparunaceae	Siparuna		guianensis		species	Aubl.	ICBN	Accepted
Fundo_0399		en	http://creativecommons.org/publicdomain/zero/1.0/ & http://www.canadensys.net/norms	Federal University of Vicosa (UFV/LEEP)			CorregoFundo_DynamicsPlot_2006-2014	Observation	Fundo_0399	CorregoFundo_plot_015	17-Jul-06	-19.342726	-45.451609	Fundo_0399		http://www.theplantlist.org/tpl1.1/record/kew-17251;http://www.tropicos.org/Name/1800830	Aspidosperma darienense								Apocynaceae	Aspidosperma		darienense		species	Woodson ex Dwyer	ICBN	Accepted
Fundo_0400		en	http://creativecommons.org/publicdomain/zero/1.0/ & http://www.canadensys.net/norms	Federal University of Vicosa (UFV/LEEP)			CorregoFundo_DynamicsPlot_2006-2014	Observation	Fundo_0400	CorregoFundo_plot_015	17-Jul-06	-19.342726	-45.451609	Fundo_0400		http://www.theplantlist.org/tpl1.1/record/kew-2348707;http://www.tropicos.org/Name/17400006	Lacistema hasslerianum								Lacistemataceae	Lacistema		hasslerianum		species	Chodat	ICBN	Accepted
Fundo_0401		en	http://creativecommons.org/publicdomain/zero/1.0/ & http://www.canadensys.net/norms	Federal University of Vicosa (UFV/LEEP)			CorregoFundo_DynamicsPlot_2006-2014	Observation	Fundo_0401	CorregoFundo_plot_015	17-Jul-06	-19.342726	-45.451609	Fundo_0401		http://www.theplantlist.org/tpl1.1/search?q=Calyptranthes;http://plants.usda.gov/java/profile?symbol=CALYP3	Calyptranthes sp								Myrtaceae	Calyptranthes				genus		ICBN	Accepted
Fundo_0402		en	http://creativecommons.org/publicdomain/zero/1.0/ & http://www.canadensys.net/norms	Federal University of Vicosa (UFV/LEEP)			CorregoFundo_DynamicsPlot_2006-2014	Observation	Fundo_0402	CorregoFundo_plot_015	17-Jul-06	-19.342726	-45.451609	Fundo_0402		http://www.theplantlist.org/tpl1.1/record/kew-131570	Myrcia rostrata								Myrtaceae	Myrcia		rostrata		species	(Sw.) DC.	ICBN	Synonym
Fundo_0403		en	http://creativecommons.org/publicdomain/zero/1.0/ & http://www.canadensys.net/norms	Federal University of Vicosa (UFV/LEEP)			CorregoFundo_DynamicsPlot_2006-2014	Observation	Fundo_0403	CorregoFundo_plot_015	17-Jul-06	-19.342726	-45.451609	Fundo_0403		http://www.theplantlist.org/tpl1.1/search?q=Myrcia	Myrcia sp								Myrtaceae	Myrcia				genus		ICBN	Accepted
Fundo_0404		en	http://creativecommons.org/publicdomain/zero/1.0/ & http://www.canadensys.net/norms	Federal University of Vicosa (UFV/LEEP)			CorregoFundo_DynamicsPlot_2006-2014	Observation	Fundo_0404	CorregoFundo_plot_015	17-Jul-06	-19.342726	-45.451609	Fundo_0404		http://www.theplantlist.org/tpl1.1/record/kew-2348707;http://www.tropicos.org/Name/17400006	Lacistema hasslerianum								Lacistemataceae	Lacistema		hasslerianum		species	Chodat	ICBN	Accepted
Fundo_0405		en	http://creativecommons.org/publicdomain/zero/1.0/ & http://www.canadensys.net/norms	Federal University of Vicosa (UFV/LEEP)			CorregoFundo_DynamicsPlot_2006-2014	Observation	Fundo_0405	CorregoFundo_plot_015	17-Jul-06	-19.342726	-45.451609	Fundo_0405		http://www.theplantlist.org/tpl1.1/record/kew-2412252;http://www.tropicos.org/Name/4700374	Protium heptaphyllum								Burseraceae	Protium		heptaphyllum		species	(Aubl.) Marchand	ICBN	Accepted
Fundo_0406		en	http://creativecommons.org/publicdomain/zero/1.0/ & http://www.canadensys.net/norms	Federal University of Vicosa (UFV/LEEP)			CorregoFundo_DynamicsPlot_2006-2014	Observation	Fundo_0406	CorregoFundo_plot_015	17-Jul-06	-19.342726	-45.451609	Fundo_0406		http://www.theplantlist.org/tpl1.1/record/kew-2348707;http://www.tropicos.org/Name/17400006	Lacistema hasslerianum								Lacistemataceae	Lacistema		hasslerianum		species	Chodat	ICBN	Accepted
Fundo_0407		en	http://creativecommons.org/publicdomain/zero/1.0/ & http://www.canadensys.net/norms	Federal University of Vicosa (UFV/LEEP)			CorregoFundo_DynamicsPlot_2006-2014	Observation	Fundo_0407	CorregoFundo_plot_015	17-Jul-06	-19.342726	-45.451609	Fundo_0407		http://www.theplantlist.org/tpl1.1/record/kew-150159;http://www.tropicos.org/Name/12805952	Pera glabrata								Euphorbiaceae	Pera		glabrata		species	(Schott) Poepp. ex Baill.	ICBN	Accepted
Fundo_0408		en	http://creativecommons.org/publicdomain/zero/1.0/ & http://www.canadensys.net/norms	Federal University of Vicosa (UFV/LEEP)			CorregoFundo_DynamicsPlot_2006-2014	Observation	Fundo_0408	CorregoFundo_plot_015	17-Jul-06	-19.342726	-45.451609	Fundo_0408		http://www.theplantlist.org/tpl1.1/record/kew-2601416;http://www.tropicos.org/Name/21200261	Siparuna guianensis								Siparunaceae	Siparuna		guianensis		species	Aubl.	ICBN	Accepted
Fundo_0410		en	http://creativecommons.org/publicdomain/zero/1.0/ & http://www.canadensys.net/norms	Federal University of Vicosa (UFV/LEEP)			CorregoFundo_DynamicsPlot_2006-2014	Observation	Fundo_0410	CorregoFundo_plot_015	17-Jul-06	-19.342726	-45.451609	Fundo_0410		http://www.theplantlist.org/tpl1.1/record/kew-2348707;http://www.tropicos.org/Name/17400006	Lacistema hasslerianum								Lacistemataceae	Lacistema		hasslerianum		species	Chodat	ICBN	Accepted
Fundo_0411		en	http://creativecommons.org/publicdomain/zero/1.0/ & http://www.canadensys.net/norms	Federal University of Vicosa (UFV/LEEP)			CorregoFundo_DynamicsPlot_2006-2014	Observation	Fundo_0411	CorregoFundo_plot_015	17-Jul-06	-19.342726	-45.451609	Fundo_0411		http://www.theplantlist.org/tpl1.1/record/kew-2348707;http://www.tropicos.org/Name/17400006	Lacistema hasslerianum								Lacistemataceae	Lacistema		hasslerianum		species	Chodat	ICBN	Accepted
Fundo_0412		en	http://creativecommons.org/publicdomain/zero/1.0/ & http://www.canadensys.net/norms	Federal University of Vicosa (UFV/LEEP)			CorregoFundo_DynamicsPlot_2006-2014	Observation	Fundo_0412	CorregoFundo_plot_015	17-Jul-06	-19.342726	-45.451609	Fundo_0412		http://www.theplantlist.org/tpl1.1/record/kew-2348707;http://www.tropicos.org/Name/17400006	Lacistema hasslerianum								Lacistemataceae	Lacistema		hasslerianum		species	Chodat	ICBN	Accepted
Fundo_0413		en	http://creativecommons.org/publicdomain/zero/1.0/ & http://www.canadensys.net/norms	Federal University of Vicosa (UFV/LEEP)			CorregoFundo_DynamicsPlot_2006-2014	Observation	Fundo_0413	CorregoFundo_plot_015	17-Jul-06	-19.342726	-45.451609	Fundo_0413		http://www.theplantlist.org/tpl1.1/record/kew-2436204;http://www.tropicos.org/Name/1300281	Tapirira guianensis								Anacardiaceae	Tapirira		guianensis		species	Aubl.	ICBN	Accepted
Fundo_0414		en	http://creativecommons.org/publicdomain/zero/1.0/ & http://www.canadensys.net/norms	Federal University of Vicosa (UFV/LEEP)			CorregoFundo_DynamicsPlot_2006-2014	Observation	Fundo_0414	CorregoFundo_plot_015	17-Jul-06	-19.342726	-45.451609	Fundo_0414		http://www.theplantlist.org/tpl1.1/record/kew-2468137;http://www.tropicos.org/Name/1600758	Xylopia aromatica								Annonaceae	Xylopia		aromatica		species	(Lam.) Mart.	ICBN	Accepted
Fundo_0415		en	http://creativecommons.org/publicdomain/zero/1.0/ & http://www.canadensys.net/norms	Federal University of Vicosa (UFV/LEEP)			CorregoFundo_DynamicsPlot_2006-2014	Observation	Fundo_0415	CorregoFundo_plot_015	17-Jul-06	-19.342726	-45.451609	Fundo_0415		http://www.theplantlist.org/tpl1.1/record/kew-2451959;http://www.tropicos.org/Name/21800101;http://plants.usda.gov/java/profile?symbol=VISE9	Virola sebifera								Myristicaceae	Virola		sebifera		species	Aubl.	ICBN	Accepted
Fundo_0416		en	http://creativecommons.org/publicdomain/zero/1.0/ & http://www.canadensys.net/norms	Federal University of Vicosa (UFV/LEEP)			CorregoFundo_DynamicsPlot_2006-2014	Observation	Fundo_0416	CorregoFundo_plot_015	17-Jul-06	-19.342726	-45.451609	Fundo_0416		http://www.theplantlist.org/tpl1.1/record/kew-131570	Myrcia rostrata								Myrtaceae	Myrcia		rostrata		species	(Sw.) DC.	ICBN	Synonym
Fundo_0417		en	http://creativecommons.org/publicdomain/zero/1.0/ & http://www.canadensys.net/norms	Federal University of Vicosa (UFV/LEEP)			CorregoFundo_DynamicsPlot_2006-2014	Observation	Fundo_0417	CorregoFundo_plot_015	17-Jul-06	-19.342726	-45.451609	Fundo_0417		http://www.theplantlist.org/tpl1.1/record/kew-2348707;http://www.tropicos.org/Name/17400006	Lacistema hasslerianum								Lacistemataceae	Lacistema		hasslerianum		species	Chodat	ICBN	Accepted
Fundo_0418		en	http://creativecommons.org/publicdomain/zero/1.0/ & http://www.canadensys.net/norms	Federal University of Vicosa (UFV/LEEP)			CorregoFundo_DynamicsPlot_2006-2014	Observation	Fundo_0418	CorregoFundo_plot_015	17-Jul-06	-19.342726	-45.451609	Fundo_0418		http://www.theplantlist.org/tpl1.1/record/kew-2348707;http://www.tropicos.org/Name/17400006	Lacistema hasslerianum								Lacistemataceae	Lacistema		hasslerianum		species	Chodat	ICBN	Accepted
Fundo_0420		en	http://creativecommons.org/publicdomain/zero/1.0/ & http://www.canadensys.net/norms	Federal University of Vicosa (UFV/LEEP)			CorregoFundo_DynamicsPlot_2006-2014	Observation	Fundo_0420	CorregoFundo_plot_016	17-Jul-06	-19.342726	-45.451609	Fundo_0420		http://www.theplantlist.org/tpl1.1/record/kew-2601416;http://www.tropicos.org/Name/21200261	Siparuna guianensis								Siparunaceae	Siparuna		guianensis		species	Aubl.	ICBN	Accepted
Fundo_0421		en	http://creativecommons.org/publicdomain/zero/1.0/ & http://www.canadensys.net/norms	Federal University of Vicosa (UFV/LEEP)			CorregoFundo_DynamicsPlot_2006-2014	Observation	Fundo_0421	CorregoFundo_plot_016	17-Jul-06	-19.342726	-45.451609	Fundo_0421		http://www.theplantlist.org/tpl1.1/search?q=Eugenia	Eugenia sp								Myrtaceae	Eugenia				genus		ICBN	Accepted
Fundo_0423		en	http://creativecommons.org/publicdomain/zero/1.0/ & http://www.canadensys.net/norms	Federal University of Vicosa (UFV/LEEP)			CorregoFundo_DynamicsPlot_2006-2014	Observation	Fundo_0423	CorregoFundo_plot_016	17-Jul-06	-19.342726	-45.451609	Fundo_0423		http://www.theplantlist.org/tpl1.1/record/kew-2797565	Eriotheca candolleana								Malvaceae	Eriotheca		candolleana		species	(K.Schum.) A.Robyns	ICBN	Accepted
Fundo_0424		en	http://creativecommons.org/publicdomain/zero/1.0/ & http://www.canadensys.net/norms	Federal University of Vicosa (UFV/LEEP)			CorregoFundo_DynamicsPlot_2006-2014	Observation	Fundo_0424	CorregoFundo_plot_016	17-Jul-06	-19.342726	-45.451609	Fundo_0424		http://www.theplantlist.org/tpl1.1/record/kew-2436204;http://www.tropicos.org/Name/1300281	Tapirira guianensis								Anacardiaceae	Tapirira		guianensis		species	Aubl.	ICBN	Accepted
Fundo_0425		en	http://creativecommons.org/publicdomain/zero/1.0/ & http://www.canadensys.net/norms	Federal University of Vicosa (UFV/LEEP)			CorregoFundo_DynamicsPlot_2006-2014	Observation	Fundo_0425	CorregoFundo_plot_016	17-Jul-06	-19.342726	-45.451609	Fundo_0425		http://www.theplantlist.org/tpl1.1/record/kew-2436204;http://www.tropicos.org/Name/1300281	Tapirira guianensis								Anacardiaceae	Tapirira		guianensis		species	Aubl.	ICBN	Accepted
Fundo_0426		en	http://creativecommons.org/publicdomain/zero/1.0/ & http://www.canadensys.net/norms	Federal University of Vicosa (UFV/LEEP)			CorregoFundo_DynamicsPlot_2006-2014	Observation	Fundo_0426	CorregoFundo_plot_016	17-Jul-06	-19.342726	-45.451609	Fundo_0426		http://www.theplantlist.org/tpl1.1/search?q=Swartzia	Swartzia sp								Fabaceae	Swartzia				genus		ICBN	Accepted
Fundo_0427		en	http://creativecommons.org/publicdomain/zero/1.0/ & http://www.canadensys.net/norms	Federal University of Vicosa (UFV/LEEP)			CorregoFundo_DynamicsPlot_2006-2014	Observation	Fundo_0427	CorregoFundo_plot_016	17-Jul-06	-19.342726	-45.451609	Fundo_0427		http://www.theplantlist.org/tpl1.1/record/kew-2601416;http://www.tropicos.org/Name/21200261	Siparuna guianensis								Siparunaceae	Siparuna		guianensis		species	Aubl.	ICBN	Accepted
Fundo_0428		en	http://creativecommons.org/publicdomain/zero/1.0/ & http://www.canadensys.net/norms	Federal University of Vicosa (UFV/LEEP)			CorregoFundo_DynamicsPlot_2006-2014	Observation	Fundo_0428	CorregoFundo_plot_016	17-Jul-06	-19.342726	-45.451609	Fundo_0428		http://www.theplantlist.org/tpl1.1/record/kew-2601416;http://www.tropicos.org/Name/21200261	Siparuna guianensis								Siparunaceae	Siparuna		guianensis		species	Aubl.	ICBN	Accepted
Fundo_0429		en	http://creativecommons.org/publicdomain/zero/1.0/ & http://www.canadensys.net/norms	Federal University of Vicosa (UFV/LEEP)			CorregoFundo_DynamicsPlot_2006-2014	Observation	Fundo_0429	CorregoFundo_plot_016	17-Jul-06	-19.342726	-45.451609	Fundo_0429		http://www.theplantlist.org/tpl1.1/record/kew-150159;http://www.tropicos.org/Name/12805952	Pera glabrata								Euphorbiaceae	Pera		glabrata		species	(Schott) Poepp. ex Baill.	ICBN	Accepted
Fundo_0430		en	http://creativecommons.org/publicdomain/zero/1.0/ & http://www.canadensys.net/norms	Federal University of Vicosa (UFV/LEEP)			CorregoFundo_DynamicsPlot_2006-2014	Observation	Fundo_0430	CorregoFundo_plot_016	17-Jul-06	-19.342726	-45.451609	Fundo_0430		http://www.theplantlist.org/tpl1.1/record/kew-2348707;http://www.tropicos.org/Name/17400006	Lacistema hasslerianum								Lacistemataceae	Lacistema		hasslerianum		species	Chodat	ICBN	Accepted
Fundo_0431		en	http://creativecommons.org/publicdomain/zero/1.0/ & http://www.canadensys.net/norms	Federal University of Vicosa (UFV/LEEP)			CorregoFundo_DynamicsPlot_2006-2014	Observation	Fundo_0431	CorregoFundo_plot_016	17-Jul-06	-19.342726	-45.451609	Fundo_0431		http://www.theplantlist.org/tpl1.1/record/kew-2601416;http://www.tropicos.org/Name/21200261	Siparuna guianensis								Siparunaceae	Siparuna		guianensis		species	Aubl.	ICBN	Accepted
Fundo_0432		en	http://creativecommons.org/publicdomain/zero/1.0/ & http://www.canadensys.net/norms	Federal University of Vicosa (UFV/LEEP)			CorregoFundo_DynamicsPlot_2006-2014	Observation	Fundo_0432	CorregoFundo_plot_016	17-Jul-06	-19.342726	-45.451609	Fundo_0432		http://www.theplantlist.org/tpl1.1/record/kew-2468137;http://www.tropicos.org/Name/1600758	Xylopia aromatica								Annonaceae	Xylopia		aromatica		species	(Lam.) Mart.	ICBN	Accepted
Fundo_0433		en	http://creativecommons.org/publicdomain/zero/1.0/ & http://www.canadensys.net/norms	Federal University of Vicosa (UFV/LEEP)			CorregoFundo_DynamicsPlot_2006-2014	Observation	Fundo_0433	CorregoFundo_plot_016	17-Jul-06	-19.342726	-45.451609	Fundo_0433		http://www.theplantlist.org/tpl1.1/record/kew-60039;http://www.tropicos.org/Name/2200522	Dendropanax cuneatus								Araliaceae	Dendropanax		cuneatus		species	(DC.) Decne. & Planch.	ICBN	Accepted
Fundo_0434		en	http://creativecommons.org/publicdomain/zero/1.0/ & http://www.canadensys.net/norms	Federal University of Vicosa (UFV/LEEP)			CorregoFundo_DynamicsPlot_2006-2014	Observation	Fundo_0434	CorregoFundo_plot_016	17-Jul-06	-19.342726	-45.451609	Fundo_0434		http://www.theplantlist.org/tpl1.1/search?q=Eugenia	Eugenia sp								Myrtaceae	Eugenia				genus		ICBN	Accepted
Fundo_0435		en	http://creativecommons.org/publicdomain/zero/1.0/ & http://www.canadensys.net/norms	Federal University of Vicosa (UFV/LEEP)			CorregoFundo_DynamicsPlot_2006-2014	Observation	Fundo_0435	CorregoFundo_plot_016	17-Jul-06	-19.342726	-45.451609	Fundo_0435		http://www.theplantlist.org/tpl1.1/record/tro-22101184	Myrcia lingua								Myrtaceae	Myrcia		lingua		species	(Aubl.) DC.	ICBN	Synonym
Fundo_0436		en	http://creativecommons.org/publicdomain/zero/1.0/ & http://www.canadensys.net/norms	Federal University of Vicosa (UFV/LEEP)			CorregoFundo_DynamicsPlot_2006-2014	Observation	Fundo_0436	CorregoFundo_plot_017	17-Jul-06	-19.342726	-45.451609	Fundo_0436		http://www.theplantlist.org/tpl1.1/record/kew-2692836;http://www.tropicos.org/Name/50185045	Callisthene major								Vochysiaceae	Callisthene		major		species	Mart.	ICBN	Accepted
Fundo_0437		en	http://creativecommons.org/publicdomain/zero/1.0/ & http://www.canadensys.net/norms	Federal University of Vicosa (UFV/LEEP)			CorregoFundo_DynamicsPlot_2006-2014	Observation	Fundo_0437	CorregoFundo_plot_017	17-Jul-06	-19.342726	-45.451609	Fundo_0437		http://www.theplantlist.org/tpl1.1/record/kew-2747715;http://www.tropicos.org/Name/28600006	Cupania vernalis								Sapindaceae	Cupania		vernalis		species	Cambess.	ICBN	Accepted
Fundo_0438		en	http://creativecommons.org/publicdomain/zero/1.0/ & http://www.canadensys.net/norms	Federal University of Vicosa (UFV/LEEP)			CorregoFundo_DynamicsPlot_2006-2014	Observation	Fundo_0438	CorregoFundo_plot_017	17-Jul-06	-19.342726	-45.451609	Fundo_0438		http://www.theplantlist.org/tpl1.1/record/kew-2412252;http://www.tropicos.org/Name/4700374	Protium heptaphyllum								Burseraceae	Protium		heptaphyllum		species	(Aubl.) Marchand	ICBN	Accepted
Fundo_0439		en	http://creativecommons.org/publicdomain/zero/1.0/ & http://www.canadensys.net/norms	Federal University of Vicosa (UFV/LEEP)			CorregoFundo_DynamicsPlot_2006-2014	Observation	Fundo_0439	CorregoFundo_plot_017	17-Jul-06	-19.342726	-45.451609	Fundo_0439		http://www.theplantlist.org/tpl1.1/record/kew-2412252;http://www.tropicos.org/Name/4700374	Protium heptaphyllum								Burseraceae	Protium		heptaphyllum		species	(Aubl.) Marchand	ICBN	Accepted
Fundo_0441		en	http://creativecommons.org/publicdomain/zero/1.0/ & http://www.canadensys.net/norms	Federal University of Vicosa (UFV/LEEP)			CorregoFundo_DynamicsPlot_2006-2014	Observation	Fundo_0441	CorregoFundo_plot_017	17-Jul-06	-19.342726	-45.451609	Fundo_0441		http://www.theplantlist.org/tpl1.1/record/kew-2692836;http://www.tropicos.org/Name/50185045	Callisthene major								Vochysiaceae	Callisthene		major		species	Mart.	ICBN	Accepted
Fundo_0442		en	http://creativecommons.org/publicdomain/zero/1.0/ & http://www.canadensys.net/norms	Federal University of Vicosa (UFV/LEEP)			CorregoFundo_DynamicsPlot_2006-2014	Observation	Fundo_0442	CorregoFundo_plot_017	17-Jul-06	-19.342726	-45.451609	Fundo_0442		http://www.theplantlist.org/tpl1.1/record/kew-4702135;http://www.tropicos.org/Name/13200107	Casearia gossypiosperma								Salicaceae	Casearia		gossypiosperma		species	Briq.	ICBN	Accepted
Fundo_0443		en	http://creativecommons.org/publicdomain/zero/1.0/ & http://www.canadensys.net/norms	Federal University of Vicosa (UFV/LEEP)			CorregoFundo_DynamicsPlot_2006-2014	Observation	Fundo_0443	CorregoFundo_plot_017	17-Jul-06	-19.342726	-45.451609	Fundo_0443		http://www.theplantlist.org/tpl1.1/record/kew-353776	Licania kunthiana								Chrysobalanaceae	Licania		kunthiana		species	Hook.f.	ICBN	Accepted
Fundo_0444		en	http://creativecommons.org/publicdomain/zero/1.0/ & http://www.canadensys.net/norms	Federal University of Vicosa (UFV/LEEP)			CorregoFundo_DynamicsPlot_2006-2014	Observation	Fundo_0444	CorregoFundo_plot_017	17-Jul-06	-19.342726	-45.451609	Fundo_0444		http://www.theplantlist.org/tpl1.1/record/kew-353776	Licania kunthiana								Chrysobalanaceae	Licania		kunthiana		species	Hook.f.	ICBN	Accepted
Fundo_0445		en	http://creativecommons.org/publicdomain/zero/1.0/ & http://www.canadensys.net/norms	Federal University of Vicosa (UFV/LEEP)			CorregoFundo_DynamicsPlot_2006-2014	Observation	Fundo_0445	CorregoFundo_plot_017	17-Jul-06	-19.342726	-45.451609	Fundo_0445		http://www.theplantlist.org/tpl1.1/record/kew-353776	Licania kunthiana								Chrysobalanaceae	Licania		kunthiana		species	Hook.f.	ICBN	Accepted
Fundo_0446		en	http://creativecommons.org/publicdomain/zero/1.0/ & http://www.canadensys.net/norms	Federal University of Vicosa (UFV/LEEP)			CorregoFundo_DynamicsPlot_2006-2014	Observation	Fundo_0446	CorregoFundo_plot_017	17-Jul-06	-19.342726	-45.451609	Fundo_0446		http://www.theplantlist.org/tpl1.1/record/kew-2497036;http://www.tropicos.org/Name/32200262	Luehea grandiflora								Malvaceae	Luehea		grandiflora		species	Mart.	ICBN	Accepted
Fundo_0447		en	http://creativecommons.org/publicdomain/zero/1.0/ & http://www.canadensys.net/norms	Federal University of Vicosa (UFV/LEEP)			CorregoFundo_DynamicsPlot_2006-2014	Observation	Fundo_0447	CorregoFundo_plot_017	17-Jul-06	-19.342726	-45.451609	Fundo_0447		http://www.theplantlist.org/tpl1.1/record/kew-2497036;http://www.tropicos.org/Name/32200262	Luehea grandiflora								Malvaceae	Luehea		grandiflora		species	Mart.	ICBN	Accepted
Fundo_0448		en	http://creativecommons.org/publicdomain/zero/1.0/ & http://www.canadensys.net/norms	Federal University of Vicosa (UFV/LEEP)			CorregoFundo_DynamicsPlot_2006-2014	Observation	Fundo_0448	CorregoFundo_plot_017	17-Jul-06	-19.342726	-45.451609	Fundo_0448		http://www.theplantlist.org/tpl1.1/record/kew-2692836;http://www.tropicos.org/Name/50185045	Callisthene major								Vochysiaceae	Callisthene		major		species	Mart.	ICBN	Accepted
Fundo_0450		en	http://creativecommons.org/publicdomain/zero/1.0/ & http://www.canadensys.net/norms	Federal University of Vicosa (UFV/LEEP)			CorregoFundo_DynamicsPlot_2006-2014	Observation	Fundo_0450	CorregoFundo_plot_017	17-Jul-06	-19.342726	-45.451609	Fundo_0450		http://www.theplantlist.org/tpl1.1/search?q=Myrcia	Myrcia sp								Myrtaceae	Myrcia				genus		ICBN	Accepted
Fundo_0452		en	http://creativecommons.org/publicdomain/zero/1.0/ & http://www.canadensys.net/norms	Federal University of Vicosa (UFV/LEEP)			CorregoFundo_DynamicsPlot_2006-2014	Observation	Fundo_0452	CorregoFundo_plot_017	17-Jul-06	-19.342726	-45.451609	Fundo_0452		http://www.theplantlist.org/tpl1.1/record/kew-2451959;http://www.tropicos.org/Name/21800101;http://plants.usda.gov/java/profile?symbol=VISE9	Virola sebifera								Myristicaceae	Virola		sebifera		species	Aubl.	ICBN	Accepted
Fundo_0453		en	http://creativecommons.org/publicdomain/zero/1.0/ & http://www.canadensys.net/norms	Federal University of Vicosa (UFV/LEEP)			CorregoFundo_DynamicsPlot_2006-2014	Observation	Fundo_0453	CorregoFundo_plot_017	17-Jul-06	-19.342726	-45.451609	Fundo_0453		http://www.theplantlist.org/tpl1.1/record/kew-187438;http://www.tropicos.org/Name/2200796	Schefflera morototoni								Araliaceae	Schefflera		morototoni		species	(Aubl.) Maguire, Steyerm. & Frodin	ICBN	Accepted
Fundo_0454		en	http://creativecommons.org/publicdomain/zero/1.0/ & http://www.canadensys.net/norms	Federal University of Vicosa (UFV/LEEP)			CorregoFundo_DynamicsPlot_2006-2014	Observation	Fundo_0454	CorregoFundo_plot_017	17-Jul-06	-19.342726	-45.451609	Fundo_0454		http://www.theplantlist.org/tpl1.1/record/kew-2468137;http://www.tropicos.org/Name/1600758	Xylopia aromatica								Annonaceae	Xylopia		aromatica		species	(Lam.) Mart.	ICBN	Accepted
Fundo_0455		en	http://creativecommons.org/publicdomain/zero/1.0/ & http://www.canadensys.net/norms	Federal University of Vicosa (UFV/LEEP)			CorregoFundo_DynamicsPlot_2006-2014	Observation	Fundo_0455	CorregoFundo_plot_017	17-Jul-06	-19.342726	-45.451609	Fundo_0455		http://www.theplantlist.org/tpl1.1/record/kew-2451959;http://www.tropicos.org/Name/21800101;http://plants.usda.gov/java/profile?symbol=VISE9	Virola sebifera								Myristicaceae	Virola		sebifera		species	Aubl.	ICBN	Accepted
Fundo_0456		en	http://creativecommons.org/publicdomain/zero/1.0/ & http://www.canadensys.net/norms	Federal University of Vicosa (UFV/LEEP)			CorregoFundo_DynamicsPlot_2006-2014	Observation	Fundo_0456	CorregoFundo_plot_017	17-Jul-06	-19.342726	-45.451609	Fundo_0456		http://www.theplantlist.org/tpl1.1/record/kew-2601416;http://www.tropicos.org/Name/21200261	Siparuna guianensis								Siparunaceae	Siparuna		guianensis		species	Aubl.	ICBN	Accepted
Fundo_0457		en	http://creativecommons.org/publicdomain/zero/1.0/ & http://www.canadensys.net/norms	Federal University of Vicosa (UFV/LEEP)			CorregoFundo_DynamicsPlot_2006-2014	Observation	Fundo_0457	CorregoFundo_plot_017	17-Jul-06	-19.342726	-45.451609	Fundo_0457		http://www.theplantlist.org/tpl1.1/search?q=Copaifera+langsdorffii	Copaifera langsdorffii								Fabaceae	Copaifera		langsdorffii		species	Desf.	ICBN	No opinion
Fundo_0458		en	http://creativecommons.org/publicdomain/zero/1.0/ & http://www.canadensys.net/norms	Federal University of Vicosa (UFV/LEEP)			CorregoFundo_DynamicsPlot_2006-2014	Observation	Fundo_0458	CorregoFundo_plot_017	17-Jul-06	-19.342726	-45.451609	Fundo_0458		http://www.theplantlist.org/tpl1.1/record/kew-353776	Licania kunthiana								Chrysobalanaceae	Licania		kunthiana		species	Hook.f.	ICBN	Accepted
Fundo_0459		en	http://creativecommons.org/publicdomain/zero/1.0/ & http://www.canadensys.net/norms	Federal University of Vicosa (UFV/LEEP)			CorregoFundo_DynamicsPlot_2006-2014	Observation	Fundo_0459	CorregoFundo_plot_017	17-Jul-06	-19.342726	-45.451609	Fundo_0459		http://www.theplantlist.org/tpl1.1/record/kew-353776	Licania kunthiana								Chrysobalanaceae	Licania		kunthiana		species	Hook.f.	ICBN	Accepted
Fundo_0460		en	http://creativecommons.org/publicdomain/zero/1.0/ & http://www.canadensys.net/norms	Federal University of Vicosa (UFV/LEEP)			CorregoFundo_DynamicsPlot_2006-2014	Observation	Fundo_0460	CorregoFundo_plot_017	17-Jul-06	-19.342726	-45.451609	Fundo_0460		http://www.theplantlist.org/tpl1.1/record/kew-131684;http://www.tropicos.org/Name/22101354	Myrcia tomentosa								Myrtaceae	Myrcia		tomentosa		species	(Aubl.) DC.	ICBN	Accepted
Fundo_0461		en	http://creativecommons.org/publicdomain/zero/1.0/ & http://www.canadensys.net/norms	Federal University of Vicosa (UFV/LEEP)			CorregoFundo_DynamicsPlot_2006-2014	Observation	Fundo_0461	CorregoFundo_plot_017	17-Jul-06	-19.342726	-45.451609	Fundo_0461		http://www.theplantlist.org/tpl1.1/record/kew-2451959;http://www.tropicos.org/Name/21800101;http://plants.usda.gov/java/profile?symbol=VISE9	Virola sebifera								Myristicaceae	Virola		sebifera		species	Aubl.	ICBN	Accepted
Fundo_0462		en	http://creativecommons.org/publicdomain/zero/1.0/ & http://www.canadensys.net/norms	Federal University of Vicosa (UFV/LEEP)			CorregoFundo_DynamicsPlot_2006-2014	Observation	Fundo_0462	CorregoFundo_plot_017	17-Jul-06	-19.342726	-45.451609	Fundo_0462		http://www.theplantlist.org/tpl1.1/record/kew-2601416;http://www.tropicos.org/Name/21200261	Siparuna guianensis								Siparunaceae	Siparuna		guianensis		species	Aubl.	ICBN	Accepted
Fundo_0464		en	http://creativecommons.org/publicdomain/zero/1.0/ & http://www.canadensys.net/norms	Federal University of Vicosa (UFV/LEEP)			CorregoFundo_DynamicsPlot_2006-2014	Observation	Fundo_0464	CorregoFundo_plot_017	17-Jul-06	-19.342726	-45.451609	Fundo_0464		http://www.theplantlist.org/tpl1.1/record/kew-353776	Licania kunthiana								Chrysobalanaceae	Licania		kunthiana		species	Hook.f.	ICBN	Accepted
Fundo_0465		en	http://creativecommons.org/publicdomain/zero/1.0/ & http://www.canadensys.net/norms	Federal University of Vicosa (UFV/LEEP)			CorregoFundo_DynamicsPlot_2006-2014	Observation	Fundo_0465	CorregoFundo_plot_017	17-Jul-06	-19.342726	-45.451609	Fundo_0465		http://www.theplantlist.org/tpl1.1/record/kew-187438;http://www.tropicos.org/Name/2200796	Schefflera morototoni								Araliaceae	Schefflera		morototoni		species	(Aubl.) Maguire, Steyerm. & Frodin	ICBN	Accepted
Fundo_0466		en	http://creativecommons.org/publicdomain/zero/1.0/ & http://www.canadensys.net/norms	Federal University of Vicosa (UFV/LEEP)			CorregoFundo_DynamicsPlot_2006-2014	Observation	Fundo_0466	CorregoFundo_plot_017	17-Jul-06	-19.342726	-45.451609	Fundo_0466		http://www.theplantlist.org/tpl1.1/record/kew-2601416;http://www.tropicos.org/Name/21200261	Siparuna guianensis								Siparunaceae	Siparuna		guianensis		species	Aubl.	ICBN	Accepted
Fundo_0467		en	http://creativecommons.org/publicdomain/zero/1.0/ & http://www.canadensys.net/norms	Federal University of Vicosa (UFV/LEEP)			CorregoFundo_DynamicsPlot_2006-2014	Observation	Fundo_0467	CorregoFundo_plot_017	17-Jul-06	-19.342726	-45.451609	Fundo_0467		http://www.theplantlist.org/tpl1.1/record/kew-2451959;http://www.tropicos.org/Name/21800101;http://plants.usda.gov/java/profile?symbol=VISE9	Virola sebifera								Myristicaceae	Virola		sebifera		species	Aubl.	ICBN	Accepted
Fundo_0468		en	http://creativecommons.org/publicdomain/zero/1.0/ & http://www.canadensys.net/norms	Federal University of Vicosa (UFV/LEEP)			CorregoFundo_DynamicsPlot_2006-2014	Observation	Fundo_0468	CorregoFundo_plot_017	17-Jul-06	-19.342726	-45.451609	Fundo_0468		http://www.theplantlist.org/tpl1.1/record/kew-150159;http://www.tropicos.org/Name/12805952	Pera glabrata								Euphorbiaceae	Pera		glabrata		species	(Schott) Poepp. ex Baill.	ICBN	Accepted
Fundo_0469		en	http://creativecommons.org/publicdomain/zero/1.0/ & http://www.canadensys.net/norms	Federal University of Vicosa (UFV/LEEP)			CorregoFundo_DynamicsPlot_2006-2014	Observation	Fundo_0469	CorregoFundo_plot_017	17-Jul-06	-19.342726	-45.451609	Fundo_0469		http://www.theplantlist.org/tpl1.1/record/kew-213715;http://www.tropicos.org/Name/33700492	Vitex polygama								Lamiaceae	Vitex		polygama		species	Cham.	ICBN	Accepted
Fundo_0470		en	http://creativecommons.org/publicdomain/zero/1.0/ & http://www.canadensys.net/norms	Federal University of Vicosa (UFV/LEEP)			CorregoFundo_DynamicsPlot_2006-2014	Observation	Fundo_0470	CorregoFundo_plot_017	17-Jul-06	-19.342726	-45.451609	Fundo_0470		http://www.theplantlist.org/tpl1.1/record/kew-2412252;http://www.tropicos.org/Name/4700374	Protium heptaphyllum								Burseraceae	Protium		heptaphyllum		species	(Aubl.) Marchand	ICBN	Accepted
Fundo_0471		en	http://creativecommons.org/publicdomain/zero/1.0/ & http://www.canadensys.net/norms	Federal University of Vicosa (UFV/LEEP)			CorregoFundo_DynamicsPlot_2006-2014	Observation	Fundo_0471	CorregoFundo_plot_017	17-Jul-06	-19.342726	-45.451609	Fundo_0471		http://www.theplantlist.org/tpl1.1/record/kew-213715;http://www.tropicos.org/Name/33700492	Vitex polygama								Lamiaceae	Vitex		polygama		species	Cham.	ICBN	Accepted
Fundo_0472		en	http://creativecommons.org/publicdomain/zero/1.0/ & http://www.canadensys.net/norms	Federal University of Vicosa (UFV/LEEP)			CorregoFundo_DynamicsPlot_2006-2014	Observation	Fundo_0472	CorregoFundo_plot_017	17-Jul-06	-19.342726	-45.451609	Fundo_0472		http://www.theplantlist.org/tpl1.1/record/kew-2412252;http://www.tropicos.org/Name/4700374	Protium heptaphyllum								Burseraceae	Protium		heptaphyllum		species	(Aubl.) Marchand	ICBN	Accepted
Fundo_0473		en	http://creativecommons.org/publicdomain/zero/1.0/ & http://www.canadensys.net/norms	Federal University of Vicosa (UFV/LEEP)			CorregoFundo_DynamicsPlot_2006-2014	Observation	Fundo_0473	CorregoFundo_plot_017	17-Jul-06	-19.342726	-45.451609	Fundo_0473		http://www.theplantlist.org/tpl1.1/record/kew-150159;http://www.tropicos.org/Name/12805952	Pera glabrata								Euphorbiaceae	Pera		glabrata		species	(Schott) Poepp. ex Baill.	ICBN	Accepted
Fundo_0474		en	http://creativecommons.org/publicdomain/zero/1.0/ & http://www.canadensys.net/norms	Federal University of Vicosa (UFV/LEEP)			CorregoFundo_DynamicsPlot_2006-2014	Observation	Fundo_0474	CorregoFundo_plot_017	17-Jul-06	-19.342726	-45.451609	Fundo_0474		http://www.theplantlist.org/tpl1.1/record/kew-131570	Myrcia rostrata								Myrtaceae	Myrcia		rostrata		species	(Sw.) DC.	ICBN	Synonym
Fundo_0475		en	http://creativecommons.org/publicdomain/zero/1.0/ & http://www.canadensys.net/norms	Federal University of Vicosa (UFV/LEEP)			CorregoFundo_DynamicsPlot_2006-2014	Observation	Fundo_0475	CorregoFundo_plot_017	17-Jul-06	-19.342726	-45.451609	Fundo_0475		http://www.theplantlist.org/tpl1.1/record/kew-2412252;http://www.tropicos.org/Name/4700374	Protium heptaphyllum								Burseraceae	Protium		heptaphyllum		species	(Aubl.) Marchand	ICBN	Accepted
Fundo_0476		en	http://creativecommons.org/publicdomain/zero/1.0/ & http://www.canadensys.net/norms	Federal University of Vicosa (UFV/LEEP)			CorregoFundo_DynamicsPlot_2006-2014	Observation	Fundo_0476	CorregoFundo_plot_017	17-Jul-06	-19.342726	-45.451609	Fundo_0476		http://www.theplantlist.org/tpl1.1/record/kew-2692836;http://www.tropicos.org/Name/50185045	Callisthene major								Vochysiaceae	Callisthene		major		species	Mart.	ICBN	Accepted
Fundo_0477		en	http://creativecommons.org/publicdomain/zero/1.0/ & http://www.canadensys.net/norms	Federal University of Vicosa (UFV/LEEP)			CorregoFundo_DynamicsPlot_2006-2014	Observation	Fundo_0477	CorregoFundo_plot_017	17-Jul-06	-19.342726	-45.451609	Fundo_0477		http://www.theplantlist.org/tpl1.1/record/kew-2468137;http://www.tropicos.org/Name/1600758	Xylopia aromatica								Annonaceae	Xylopia		aromatica		species	(Lam.) Mart.	ICBN	Accepted
Fundo_0478		en	http://creativecommons.org/publicdomain/zero/1.0/ & http://www.canadensys.net/norms	Federal University of Vicosa (UFV/LEEP)			CorregoFundo_DynamicsPlot_2006-2014	Observation	Fundo_0478	CorregoFundo_plot_018	17-Jul-06	-19.342726	-45.451609	Fundo_0478		http://www.theplantlist.org/tpl1.1/search?q=Swartzia	Swartzia sp								Fabaceae	Swartzia				genus		ICBN	Accepted
Fundo_0479		en	http://creativecommons.org/publicdomain/zero/1.0/ & http://www.canadensys.net/norms	Federal University of Vicosa (UFV/LEEP)			CorregoFundo_DynamicsPlot_2006-2014	Observation	Fundo_0479	CorregoFundo_plot_018	17-Jul-06	-19.342726	-45.451609	Fundo_0479		http://www.theplantlist.org/tpl1.1/record/kew-353776	Licania kunthiana								Chrysobalanaceae	Licania		kunthiana		species	Hook.f.	ICBN	Accepted
Fundo_0480		en	http://creativecommons.org/publicdomain/zero/1.0/ & http://www.canadensys.net/norms	Federal University of Vicosa (UFV/LEEP)			CorregoFundo_DynamicsPlot_2006-2014	Observation	Fundo_0480	CorregoFundo_plot_018	17-Jul-06	-19.342726	-45.451609	Fundo_0480		http://www.theplantlist.org/tpl1.1/record/kew-131684;http://www.tropicos.org/Name/22101354	Myrcia tomentosa								Myrtaceae	Myrcia		tomentosa		species	(Aubl.) DC.	ICBN	Accepted
Fundo_0481		en	http://creativecommons.org/publicdomain/zero/1.0/ & http://www.canadensys.net/norms	Federal University of Vicosa (UFV/LEEP)			CorregoFundo_DynamicsPlot_2006-2014	Observation	Fundo_0481	CorregoFundo_plot_018	17-Jul-06	-19.342726	-45.451609	Fundo_0481		http://www.theplantlist.org/tpl1.1/record/tro-2000043	Ilex cerasifolia								Aquifoliaceae	Ilex		cerasifolia		species	Reissek	ICBN	Accepted
Fundo_0482		en	http://creativecommons.org/publicdomain/zero/1.0/ & http://www.canadensys.net/norms	Federal University of Vicosa (UFV/LEEP)			CorregoFundo_DynamicsPlot_2006-2014	Observation	Fundo_0482	CorregoFundo_plot_018	17-Jul-06	-19.342726	-45.451609	Fundo_0482		http://www.theplantlist.org/tpl1.1/record/kew-60039;http://www.tropicos.org/Name/2200522	Dendropanax cuneatus								Araliaceae	Dendropanax		cuneatus		species	(DC.) Decne. & Planch.	ICBN	Accepted
Fundo_0484		en	http://creativecommons.org/publicdomain/zero/1.0/ & http://www.canadensys.net/norms	Federal University of Vicosa (UFV/LEEP)			CorregoFundo_DynamicsPlot_2006-2014	Observation	Fundo_0484	CorregoFundo_plot_018	17-Jul-06	-19.342726	-45.451609	Fundo_0484		http://www.theplantlist.org/tpl1.1/record/kew-353776	Licania kunthiana								Chrysobalanaceae	Licania		kunthiana		species	Hook.f.	ICBN	Accepted
Fundo_0485		en	http://creativecommons.org/publicdomain/zero/1.0/ & http://www.canadensys.net/norms	Federal University of Vicosa (UFV/LEEP)			CorregoFundo_DynamicsPlot_2006-2014	Observation	Fundo_0485	CorregoFundo_plot_018	17-Jul-06	-19.342726	-45.451609	Fundo_0485		http://www.theplantlist.org/tpl1.1/record/kew-318865	Tabebuia serratifolia								Bignoniaceae	Tabebuia		serratifolia		species	(Vahl) S.O.Grose	ICBN	Synonym
Fundo_0486		en	http://creativecommons.org/publicdomain/zero/1.0/ & http://www.canadensys.net/norms	Federal University of Vicosa (UFV/LEEP)			CorregoFundo_DynamicsPlot_2006-2014	Observation	Fundo_0486	CorregoFundo_plot_018	17-Jul-06	-19.342726	-45.451609	Fundo_0486		http://www.theplantlist.org/tpl1.1/record/kew-2601416;http://www.tropicos.org/Name/21200261	Siparuna guianensis								Siparunaceae	Siparuna		guianensis		species	Aubl.	ICBN	Accepted
Fundo_0487		en	http://creativecommons.org/publicdomain/zero/1.0/ & http://www.canadensys.net/norms	Federal University of Vicosa (UFV/LEEP)			CorregoFundo_DynamicsPlot_2006-2014	Observation	Fundo_0487	CorregoFundo_plot_018	17-Jul-06	-19.342726	-45.451609	Fundo_0487		http://www.theplantlist.org/tpl1.1/record/kew-2412252;http://www.tropicos.org/Name/4700374	Protium heptaphyllum								Burseraceae	Protium		heptaphyllum		species	(Aubl.) Marchand	ICBN	Accepted
Fundo_0488		en	http://creativecommons.org/publicdomain/zero/1.0/ & http://www.canadensys.net/norms	Federal University of Vicosa (UFV/LEEP)			CorregoFundo_DynamicsPlot_2006-2014	Observation	Fundo_0488	CorregoFundo_plot_018	17-Jul-06	-19.342726	-45.451609	Fundo_0488		http://www.theplantlist.org/tpl1.1/record/kew-2747715;http://www.tropicos.org/Name/28600006	Cupania vernalis								Sapindaceae	Cupania		vernalis		species	Cambess.	ICBN	Accepted
Fundo_0489		en	http://creativecommons.org/publicdomain/zero/1.0/ & http://www.canadensys.net/norms	Federal University of Vicosa (UFV/LEEP)			CorregoFundo_DynamicsPlot_2006-2014	Observation	Fundo_0489	CorregoFundo_plot_018	17-Jul-06	-19.342726	-45.451609	Fundo_0489		http://www.theplantlist.org/tpl1.1/record/kew-353776	Licania kunthiana								Chrysobalanaceae	Licania		kunthiana		species	Hook.f.	ICBN	Accepted
Fundo_0491		en	http://creativecommons.org/publicdomain/zero/1.0/ & http://www.canadensys.net/norms	Federal University of Vicosa (UFV/LEEP)			CorregoFundo_DynamicsPlot_2006-2014	Observation	Fundo_0491	CorregoFundo_plot_018	17-Jul-06	-19.342726	-45.451609	Fundo_0491		http://www.theplantlist.org/tpl1.1/record/kew-353776	Licania kunthiana								Chrysobalanaceae	Licania		kunthiana		species	Hook.f.	ICBN	Accepted
Fundo_0492		en	http://creativecommons.org/publicdomain/zero/1.0/ & http://www.canadensys.net/norms	Federal University of Vicosa (UFV/LEEP)			CorregoFundo_DynamicsPlot_2006-2014	Observation	Fundo_0492	CorregoFundo_plot_018	17-Jul-06	-19.342726	-45.451609	Fundo_0492		http://www.theplantlist.org/tpl1.1/record/kew-353776	Licania kunthiana								Chrysobalanaceae	Licania		kunthiana		species	Hook.f.	ICBN	Accepted
Fundo_0493		en	http://creativecommons.org/publicdomain/zero/1.0/ & http://www.canadensys.net/norms	Federal University of Vicosa (UFV/LEEP)			CorregoFundo_DynamicsPlot_2006-2014	Observation	Fundo_0493	CorregoFundo_plot_018	17-Jul-06	-19.342726	-45.451609	Fundo_0493		http://www.theplantlist.org/tpl1.1/search?q=Copaifera+langsdorffii	Copaifera langsdorffii								Fabaceae	Copaifera		langsdorffii		species	Desf.	ICBN	No opinion
Fundo_0496		en	http://creativecommons.org/publicdomain/zero/1.0/ & http://www.canadensys.net/norms	Federal University of Vicosa (UFV/LEEP)			CorregoFundo_DynamicsPlot_2006-2014	Observation	Fundo_0496	CorregoFundo_plot_018	17-Jul-06	-19.342726	-45.451609	Fundo_0496		http://www.theplantlist.org/tpl1.1/record/kew-353776	Licania kunthiana								Chrysobalanaceae	Licania		kunthiana		species	Hook.f.	ICBN	Accepted
Fundo_0497		en	http://creativecommons.org/publicdomain/zero/1.0/ & http://www.canadensys.net/norms	Federal University of Vicosa (UFV/LEEP)			CorregoFundo_DynamicsPlot_2006-2014	Observation	Fundo_0497	CorregoFundo_plot_018	17-Jul-06	-19.342726	-45.451609	Fundo_0497		http://www.theplantlist.org/tpl1.1/search?q=Eugenia	Eugenia sp								Myrtaceae	Eugenia				genus		ICBN	Accepted
Fundo_0498		en	http://creativecommons.org/publicdomain/zero/1.0/ & http://www.canadensys.net/norms	Federal University of Vicosa (UFV/LEEP)			CorregoFundo_DynamicsPlot_2006-2014	Observation	Fundo_0498	CorregoFundo_plot_018	17-Jul-06	-19.342726	-45.451609	Fundo_0498		http://www.theplantlist.org/tpl1.1/record/kew-4702406;http://www.tropicos.org/Name/13200167;http://plants.usda.gov/java/profile?symbol=CASY2	Casearia sylvestris								Salicaceae	Casearia		sylvestris		species	Sw.	ICBN	Accepted
Fundo_0499		en	http://creativecommons.org/publicdomain/zero/1.0/ & http://www.canadensys.net/norms	Federal University of Vicosa (UFV/LEEP)			CorregoFundo_DynamicsPlot_2006-2014	Observation	Fundo_0499	CorregoFundo_plot_018	17-Jul-06	-19.342726	-45.451609	Fundo_0499		http://www.theplantlist.org/tpl1.1/record/kew-187438;http://www.tropicos.org/Name/2200796	Schefflera morototoni								Araliaceae	Schefflera		morototoni		species	(Aubl.) Maguire, Steyerm. & Frodin	ICBN	Accepted
Fundo_0500		en	http://creativecommons.org/publicdomain/zero/1.0/ & http://www.canadensys.net/norms	Federal University of Vicosa (UFV/LEEP)			CorregoFundo_DynamicsPlot_2006-2014	Observation	Fundo_0500	CorregoFundo_plot_018	17-Jul-06	-19.342726	-45.451609	Fundo_0500		http://www.theplantlist.org/tpl1.1/record/kew-353776	Licania kunthiana								Chrysobalanaceae	Licania		kunthiana		species	Hook.f.	ICBN	Accepted
Fundo_0501		en	http://creativecommons.org/publicdomain/zero/1.0/ & http://www.canadensys.net/norms	Federal University of Vicosa (UFV/LEEP)			CorregoFundo_DynamicsPlot_2006-2014	Observation	Fundo_0501	CorregoFundo_plot_018	17-Jul-06	-19.342726	-45.451609	Fundo_0501		http://www.theplantlist.org/tpl1.1/record/kew-2436204;http://www.tropicos.org/Name/1300281	Tapirira guianensis								Anacardiaceae	Tapirira		guianensis		species	Aubl.	ICBN	Accepted
Fundo_0502		en	http://creativecommons.org/publicdomain/zero/1.0/ & http://www.canadensys.net/norms	Federal University of Vicosa (UFV/LEEP)			CorregoFundo_DynamicsPlot_2006-2014	Observation	Fundo_0502	CorregoFundo_plot_018	17-Jul-06	-19.342726	-45.451609	Fundo_0502		http://www.theplantlist.org/tpl1.1/record/kew-2510282;http://www.tropicos.org/Name/28600705	Matayba guianensis								Sapindaceae	Matayba		guianensis		species	Aubl.	ICBN	Accepted
Fundo_0503		en	http://creativecommons.org/publicdomain/zero/1.0/ & http://www.canadensys.net/norms	Federal University of Vicosa (UFV/LEEP)			CorregoFundo_DynamicsPlot_2006-2014	Observation	Fundo_0503	CorregoFundo_plot_018	17-Jul-06	-19.342726	-45.451609	Fundo_0503		http://www.theplantlist.org/tpl1.1/record/kew-2692836;http://www.tropicos.org/Name/50185045	Callisthene major								Vochysiaceae	Callisthene		major		species	Mart.	ICBN	Accepted
Fundo_0505		en	http://creativecommons.org/publicdomain/zero/1.0/ & http://www.canadensys.net/norms	Federal University of Vicosa (UFV/LEEP)			CorregoFundo_DynamicsPlot_2006-2014	Observation	Fundo_0505	CorregoFundo_plot_018	17-Jul-06	-19.342726	-45.451609	Fundo_0505		http://www.theplantlist.org/tpl1.1/record/kew-2601416;http://www.tropicos.org/Name/21200261	Siparuna guianensis								Siparunaceae	Siparuna		guianensis		species	Aubl.	ICBN	Accepted
Fundo_0506		en	http://creativecommons.org/publicdomain/zero/1.0/ & http://www.canadensys.net/norms	Federal University of Vicosa (UFV/LEEP)			CorregoFundo_DynamicsPlot_2006-2014	Observation	Fundo_0506	CorregoFundo_plot_018	17-Jul-06	-19.342726	-45.451609	Fundo_0506		http://www.theplantlist.org/tpl1.1/record/kew-353776	Licania kunthiana								Chrysobalanaceae	Licania		kunthiana		species	Hook.f.	ICBN	Accepted
Fundo_0507		en	http://creativecommons.org/publicdomain/zero/1.0/ & http://www.canadensys.net/norms	Federal University of Vicosa (UFV/LEEP)			CorregoFundo_DynamicsPlot_2006-2014	Observation	Fundo_0507	CorregoFundo_plot_018	17-Jul-06	-19.342726	-45.451609	Fundo_0507		http://www.theplantlist.org/tpl1.1/record/kew-2692836;http://www.tropicos.org/Name/50185045	Callisthene major								Vochysiaceae	Callisthene		major		species	Mart.	ICBN	Accepted
Fundo_0508		en	http://creativecommons.org/publicdomain/zero/1.0/ & http://www.canadensys.net/norms	Federal University of Vicosa (UFV/LEEP)			CorregoFundo_DynamicsPlot_2006-2014	Observation	Fundo_0508	CorregoFundo_plot_018	17-Jul-06	-19.342726	-45.451609	Fundo_0508		http://www.theplantlist.org/tpl1.1/record/kew-103507;http://www.tropicos.org/Name/27901395	Ixora gardneriana								Rubiaceae	Ixora		gardneriana		species	Benth.	ICBN	Accepted
Fundo_0509		en	http://creativecommons.org/publicdomain/zero/1.0/ & http://www.canadensys.net/norms	Federal University of Vicosa (UFV/LEEP)			CorregoFundo_DynamicsPlot_2006-2014	Observation	Fundo_0509	CorregoFundo_plot_018	17-Jul-06	-19.342726	-45.451609	Fundo_0509		http://www.theplantlist.org/tpl1.1/record/kew-353776	Licania kunthiana								Chrysobalanaceae	Licania		kunthiana		species	Hook.f.	ICBN	Accepted
Fundo_0510		en	http://creativecommons.org/publicdomain/zero/1.0/ & http://www.canadensys.net/norms	Federal University of Vicosa (UFV/LEEP)			CorregoFundo_DynamicsPlot_2006-2014	Observation	Fundo_0510	CorregoFundo_plot_018	17-Jul-06	-19.342726	-45.451609	Fundo_0510		http://www.theplantlist.org/tpl1.1/record/kew-353776	Licania kunthiana								Chrysobalanaceae	Licania		kunthiana		species	Hook.f.	ICBN	Accepted
Fundo_0511		en	http://creativecommons.org/publicdomain/zero/1.0/ & http://www.canadensys.net/norms	Federal University of Vicosa (UFV/LEEP)			CorregoFundo_DynamicsPlot_2006-2014	Observation	Fundo_0511	CorregoFundo_plot_018	17-Jul-06	-19.342726	-45.451609	Fundo_0511		http://www.theplantlist.org/tpl1.1/record/kew-2434287;http://www.tropicos.org/Name/8200089	Terminalia glabrescens								Combretaceae	Terminalia		glabrescens		species	Mart.	ICBN	Accepted
Fundo_0513		en	http://creativecommons.org/publicdomain/zero/1.0/ & http://www.canadensys.net/norms	Federal University of Vicosa (UFV/LEEP)			CorregoFundo_DynamicsPlot_2006-2014	Observation	Fundo_0513	CorregoFundo_plot_018	17-Jul-06	-19.342726	-45.451609	Fundo_0513		http://www.theplantlist.org/tpl1.1/record/kew-131639;http://www.tropicos.org/Name/22101779;http://plants.usda.gov/java/profile?symbol=MYSP	Myrcia splendens								Myrtaceae	Myrcia		splendens		species	(Sw.) DC.	ICBN	Accepted
Fundo_0514		en	http://creativecommons.org/publicdomain/zero/1.0/ & http://www.canadensys.net/norms	Federal University of Vicosa (UFV/LEEP)			CorregoFundo_DynamicsPlot_2006-2014	Observation	Fundo_0514	CorregoFundo_plot_018	17-Jul-06	-19.342726	-45.451609	Fundo_0514		http://www.theplantlist.org/tpl1.1/record/kew-2692836;http://www.tropicos.org/Name/50185045	Callisthene major								Vochysiaceae	Callisthene		major		species	Mart.	ICBN	Accepted
Fundo_0515		en	http://creativecommons.org/publicdomain/zero/1.0/ & http://www.canadensys.net/norms	Federal University of Vicosa (UFV/LEEP)			CorregoFundo_DynamicsPlot_2006-2014	Observation	Fundo_0515	CorregoFundo_plot_018	17-Jul-06	-19.342726	-45.451609	Fundo_0515		http://www.theplantlist.org/tpl1.1/record/kew-187438;http://www.tropicos.org/Name/2200796	Schefflera morototoni								Araliaceae	Schefflera		morototoni		species	(Aubl.) Maguire, Steyerm. & Frodin	ICBN	Accepted
Fundo_0517		en	http://creativecommons.org/publicdomain/zero/1.0/ & http://www.canadensys.net/norms	Federal University of Vicosa (UFV/LEEP)			CorregoFundo_DynamicsPlot_2006-2014	Observation	Fundo_0517	CorregoFundo_plot_018	17-Jul-06	-19.342726	-45.451609	Fundo_0517		http://www.theplantlist.org/tpl1.1/record/tro-2000043	Ilex cerasifolia								Aquifoliaceae	Ilex		cerasifolia		species	Reissek	ICBN	Accepted
Fundo_0518		en	http://creativecommons.org/publicdomain/zero/1.0/ & http://www.canadensys.net/norms	Federal University of Vicosa (UFV/LEEP)			CorregoFundo_DynamicsPlot_2006-2014	Observation	Fundo_0518	CorregoFundo_plot_019	17-Jul-06	-19.342726	-45.451609	Fundo_0518		http://www.theplantlist.org/tpl1.1/record/kew-2451959;http://www.tropicos.org/Name/21800101;http://plants.usda.gov/java/profile?symbol=VISE9	Virola sebifera								Myristicaceae	Virola		sebifera		species	Aubl.	ICBN	Accepted
Fundo_0519		en	http://creativecommons.org/publicdomain/zero/1.0/ & http://www.canadensys.net/norms	Federal University of Vicosa (UFV/LEEP)			CorregoFundo_DynamicsPlot_2006-2014	Observation	Fundo_0519	CorregoFundo_plot_019	17-Jul-06	-19.342726	-45.451609	Fundo_0519		http://www.theplantlist.org/tpl1.1/record/tro-2000043	Ilex cerasifolia								Aquifoliaceae	Ilex		cerasifolia		species	Reissek	ICBN	Accepted
Fundo_0520		en	http://creativecommons.org/publicdomain/zero/1.0/ & http://www.canadensys.net/norms	Federal University of Vicosa (UFV/LEEP)			CorregoFundo_DynamicsPlot_2006-2014	Observation	Fundo_0520	CorregoFundo_plot_019	17-Jul-06	-19.342726	-45.451609	Fundo_0520		http://www.theplantlist.org/tpl1.1/search?q=Myrcia	Myrcia sp								Myrtaceae	Myrcia				genus		ICBN	Accepted
Fundo_0521		en	http://creativecommons.org/publicdomain/zero/1.0/ & http://www.canadensys.net/norms	Federal University of Vicosa (UFV/LEEP)			CorregoFundo_DynamicsPlot_2006-2014	Observation	Fundo_0521	CorregoFundo_plot_019	17-Jul-06	-19.342726	-45.451609	Fundo_0521		http://www.theplantlist.org/tpl1.1/record/kew-2769460;http://www.tropicos.org/Name/50299372	Diospyros brasiliensis								Ebenaceae	Diospyros		brasiliensis		species	Mart. ex Miq.	ICBN	Accepted
Fundo_0522		en	http://creativecommons.org/publicdomain/zero/1.0/ & http://www.canadensys.net/norms	Federal University of Vicosa (UFV/LEEP)			CorregoFundo_DynamicsPlot_2006-2014	Observation	Fundo_0522	CorregoFundo_plot_019	17-Jul-06	-19.342726	-45.451609	Fundo_0522		http://www.theplantlist.org/tpl1.1/record/kew-4702406;http://www.tropicos.org/Name/13200167;http://plants.usda.gov/java/profile?symbol=CASY2	Casearia sylvestris								Salicaceae	Casearia		sylvestris		species	Sw.	ICBN	Accepted
Fundo_0523		en	http://creativecommons.org/publicdomain/zero/1.0/ & http://www.canadensys.net/norms	Federal University of Vicosa (UFV/LEEP)			CorregoFundo_DynamicsPlot_2006-2014	Observation	Fundo_0523	CorregoFundo_plot_019	17-Jul-06	-19.342726	-45.451609	Fundo_0523		http://www.theplantlist.org/tpl1.1/record/kew-2747715;http://www.tropicos.org/Name/28600006	Cupania vernalis								Sapindaceae	Cupania		vernalis		species	Cambess.	ICBN	Accepted
Fundo_0524		en	http://creativecommons.org/publicdomain/zero/1.0/ & http://www.canadensys.net/norms	Federal University of Vicosa (UFV/LEEP)			CorregoFundo_DynamicsPlot_2006-2014	Observation	Fundo_0524	CorregoFundo_plot_019	17-Jul-06	-19.342726	-45.451609	Fundo_0524		http://www.theplantlist.org/tpl1.1/record/kew-353776	Licania kunthiana								Chrysobalanaceae	Licania		kunthiana		species	Hook.f.	ICBN	Accepted
Fundo_0525		en	http://creativecommons.org/publicdomain/zero/1.0/ & http://www.canadensys.net/norms	Federal University of Vicosa (UFV/LEEP)			CorregoFundo_DynamicsPlot_2006-2014	Observation	Fundo_0525	CorregoFundo_plot_019	17-Jul-06	-19.342726	-45.451609	Fundo_0525		http://www.theplantlist.org/tpl1.1/record/kew-353776	Licania kunthiana								Chrysobalanaceae	Licania		kunthiana		species	Hook.f.	ICBN	Accepted
Fundo_0526		en	http://creativecommons.org/publicdomain/zero/1.0/ & http://www.canadensys.net/norms	Federal University of Vicosa (UFV/LEEP)			CorregoFundo_DynamicsPlot_2006-2014	Observation	Fundo_0526	CorregoFundo_plot_019	17-Jul-06	-19.342726	-45.451609	Fundo_0526		http://www.theplantlist.org/tpl1.1/record/kew-353776	Licania kunthiana								Chrysobalanaceae	Licania		kunthiana		species	Hook.f.	ICBN	Accepted
Fundo_0527		en	http://creativecommons.org/publicdomain/zero/1.0/ & http://www.canadensys.net/norms	Federal University of Vicosa (UFV/LEEP)			CorregoFundo_DynamicsPlot_2006-2014	Observation	Fundo_0527	CorregoFundo_plot_019	17-Jul-06	-19.342726	-45.451609	Fundo_0527		http://www.theplantlist.org/tpl1.1/record/kew-2601416;http://www.tropicos.org/Name/21200261	Siparuna guianensis								Siparunaceae	Siparuna		guianensis		species	Aubl.	ICBN	Accepted
Fundo_0528		en	http://creativecommons.org/publicdomain/zero/1.0/ & http://www.canadensys.net/norms	Federal University of Vicosa (UFV/LEEP)			CorregoFundo_DynamicsPlot_2006-2014	Observation	Fundo_0528	CorregoFundo_plot_019	17-Jul-06	-19.342726	-45.451609	Fundo_0528		http://www.theplantlist.org/tpl1.1/record/kew-2601416;http://www.tropicos.org/Name/21200261	Siparuna guianensis								Siparunaceae	Siparuna		guianensis		species	Aubl.	ICBN	Accepted
Fundo_0529		en	http://creativecommons.org/publicdomain/zero/1.0/ & http://www.canadensys.net/norms	Federal University of Vicosa (UFV/LEEP)			CorregoFundo_DynamicsPlot_2006-2014	Observation	Fundo_0529	CorregoFundo_plot_019	17-Jul-06	-19.342726	-45.451609	Fundo_0529		http://www.theplantlist.org/tpl1.1/record/kew-103507;http://www.tropicos.org/Name/27901395	Ixora gardneriana								Rubiaceae	Ixora		gardneriana		species	Benth.	ICBN	Accepted
Fundo_0530		en	http://creativecommons.org/publicdomain/zero/1.0/ & http://www.canadensys.net/norms	Federal University of Vicosa (UFV/LEEP)			CorregoFundo_DynamicsPlot_2006-2014	Observation	Fundo_0530	CorregoFundo_plot_019	17-Jul-06	-19.342726	-45.451609	Fundo_0530		http://www.theplantlist.org/tpl1.1/record/kew-131570	Myrcia rostrata								Myrtaceae	Myrcia		rostrata		species	(Sw.) DC.	ICBN	Synonym
Fundo_0531		en	http://creativecommons.org/publicdomain/zero/1.0/ & http://www.canadensys.net/norms	Federal University of Vicosa (UFV/LEEP)			CorregoFundo_DynamicsPlot_2006-2014	Observation	Fundo_0531	CorregoFundo_plot_019	17-Jul-06	-19.342726	-45.451609	Fundo_0531		http://www.theplantlist.org/tpl1.1/record/kew-353776	Licania kunthiana								Chrysobalanaceae	Licania		kunthiana		species	Hook.f.	ICBN	Accepted
Fundo_0532		en	http://creativecommons.org/publicdomain/zero/1.0/ & http://www.canadensys.net/norms	Federal University of Vicosa (UFV/LEEP)			CorregoFundo_DynamicsPlot_2006-2014	Observation	Fundo_0532	CorregoFundo_plot_019	17-Jul-06	-19.342726	-45.451609	Fundo_0532		http://www.theplantlist.org/tpl1.1/record/kew-2434287;http://www.tropicos.org/Name/8200089	Terminalia glabrescens								Combretaceae	Terminalia		glabrescens		species	Mart.	ICBN	Accepted
Fundo_0533		en	http://creativecommons.org/publicdomain/zero/1.0/ & http://www.canadensys.net/norms	Federal University of Vicosa (UFV/LEEP)			CorregoFundo_DynamicsPlot_2006-2014	Observation	Fundo_0533	CorregoFundo_plot_019	17-Jul-06	-19.342726	-45.451609	Fundo_0533		http://www.theplantlist.org/tpl1.1/record/kew-353776	Licania kunthiana								Chrysobalanaceae	Licania		kunthiana		species	Hook.f.	ICBN	Accepted
Fundo_0534		en	http://creativecommons.org/publicdomain/zero/1.0/ & http://www.canadensys.net/norms	Federal University of Vicosa (UFV/LEEP)			CorregoFundo_DynamicsPlot_2006-2014	Observation	Fundo_0534	CorregoFundo_plot_019	17-Jul-06	-19.342726	-45.451609	Fundo_0534		http://www.theplantlist.org/tpl1.1/record/kew-2434287;http://www.tropicos.org/Name/8200089	Terminalia glabrescens								Combretaceae	Terminalia		glabrescens		species	Mart.	ICBN	Accepted
Fundo_0535		en	http://creativecommons.org/publicdomain/zero/1.0/ & http://www.canadensys.net/norms	Federal University of Vicosa (UFV/LEEP)			CorregoFundo_DynamicsPlot_2006-2014	Observation	Fundo_0535	CorregoFundo_plot_019	17-Jul-06	-19.342726	-45.451609	Fundo_0535		http://www.theplantlist.org/tpl1.1/record/kew-2468137;http://www.tropicos.org/Name/1600758	Xylopia aromatica								Annonaceae	Xylopia		aromatica		species	(Lam.) Mart.	ICBN	Accepted
Fundo_0536		en	http://creativecommons.org/publicdomain/zero/1.0/ & http://www.canadensys.net/norms	Federal University of Vicosa (UFV/LEEP)			CorregoFundo_DynamicsPlot_2006-2014	Observation	Fundo_0536	CorregoFundo_plot_019	17-Jul-06	-19.342726	-45.451609	Fundo_0536		http://www.theplantlist.org/tpl1.1/record/kew-2436204;http://www.tropicos.org/Name/1300281	Tapirira guianensis								Anacardiaceae	Tapirira		guianensis		species	Aubl.	ICBN	Accepted
Fundo_0537		en	http://creativecommons.org/publicdomain/zero/1.0/ & http://www.canadensys.net/norms	Federal University of Vicosa (UFV/LEEP)			CorregoFundo_DynamicsPlot_2006-2014	Observation	Fundo_0537	CorregoFundo_plot_019	17-Jul-06	-19.342726	-45.451609	Fundo_0537		http://www.ildis.org/LegumeWeb?version~10.01&genus~Machaerium&species~villosum;http://www.tropicos.org/Name/13035375	Machaerium villosum								Fabaceae	Machaerium		villosum		species	Vogel	ICBN	Accepted
Fundo_0538		en	http://creativecommons.org/publicdomain/zero/1.0/ & http://www.canadensys.net/norms	Federal University of Vicosa (UFV/LEEP)			CorregoFundo_DynamicsPlot_2006-2014	Observation	Fundo_0538	CorregoFundo_plot_019	17-Jul-06	-19.342726	-45.451609	Fundo_0538		http://www.theplantlist.org/tpl1.1/record/kew-2601416;http://www.tropicos.org/Name/21200261	Siparuna guianensis								Siparunaceae	Siparuna		guianensis		species	Aubl.	ICBN	Accepted
Fundo_0539		en	http://creativecommons.org/publicdomain/zero/1.0/ & http://www.canadensys.net/norms	Federal University of Vicosa (UFV/LEEP)			CorregoFundo_DynamicsPlot_2006-2014	Observation	Fundo_0539	CorregoFundo_plot_019	17-Jul-06	-19.342726	-45.451609	Fundo_0539		http://www.theplantlist.org/tpl1.1/record/kew-2386463;http://www.tropicos.org/Name/17800193	Ocotea corymbosa								Lauraceae	Ocotea		corymbosa		species	(Meisn.) Mez	ICBN	Accepted
Fundo_0540		en	http://creativecommons.org/publicdomain/zero/1.0/ & http://www.canadensys.net/norms	Federal University of Vicosa (UFV/LEEP)			CorregoFundo_DynamicsPlot_2006-2014	Observation	Fundo_0540	CorregoFundo_plot_019	17-Jul-06	-19.342726	-45.451609	Fundo_0540		http://www.theplantlist.org/tpl1.1/record/kew-2692836;http://www.tropicos.org/Name/50185045	Callisthene major								Vochysiaceae	Callisthene		major		species	Mart.	ICBN	Accepted
Fundo_0541		en	http://creativecommons.org/publicdomain/zero/1.0/ & http://www.canadensys.net/norms	Federal University of Vicosa (UFV/LEEP)			CorregoFundo_DynamicsPlot_2006-2014	Observation	Fundo_0541	CorregoFundo_plot_019	17-Jul-06	-19.342726	-45.451609	Fundo_0541		http://www.theplantlist.org/tpl1.1/record/kew-2601416;http://www.tropicos.org/Name/21200261	Siparuna guianensis								Siparunaceae	Siparuna		guianensis		species	Aubl.	ICBN	Accepted
Fundo_0542		en	http://creativecommons.org/publicdomain/zero/1.0/ & http://www.canadensys.net/norms	Federal University of Vicosa (UFV/LEEP)			CorregoFundo_DynamicsPlot_2006-2014	Observation	Fundo_0542	CorregoFundo_plot_019	17-Jul-06	-19.342726	-45.451609	Fundo_0542		http://www.theplantlist.org/tpl1.1/record/kew-150159;http://www.tropicos.org/Name/12805952	Pera glabrata								Euphorbiaceae	Pera		glabrata		species	(Schott) Poepp. ex Baill.	ICBN	Accepted
Fundo_0543		en	http://creativecommons.org/publicdomain/zero/1.0/ & http://www.canadensys.net/norms	Federal University of Vicosa (UFV/LEEP)			CorregoFundo_DynamicsPlot_2006-2014	Observation	Fundo_0543	CorregoFundo_plot_019	17-Jul-06	-19.342726	-45.451609	Fundo_0543		http://www.theplantlist.org/tpl1.1/record/kew-180722;http://www.tropicos.org/Name/27902478	Rudgea viburnoides								Rubiaceae	Rudgea		viburnoides		species	(Cham.) Benth.	ICBN	Accepted
Fundo_0544		en	http://creativecommons.org/publicdomain/zero/1.0/ & http://www.canadensys.net/norms	Federal University of Vicosa (UFV/LEEP)			CorregoFundo_DynamicsPlot_2006-2014	Observation	Fundo_0544	CorregoFundo_plot_019	17-Jul-06	-19.342726	-45.451609	Fundo_0544		http://www.theplantlist.org/tpl1.1/record/kew-2769460;http://www.tropicos.org/Name/50299372	Diospyros brasiliensis								Ebenaceae	Diospyros		brasiliensis		species	Mart. ex Miq.	ICBN	Accepted
Fundo_0545		en	http://creativecommons.org/publicdomain/zero/1.0/ & http://www.canadensys.net/norms	Federal University of Vicosa (UFV/LEEP)			CorregoFundo_DynamicsPlot_2006-2014	Observation	Fundo_0545	CorregoFundo_plot_019	17-Jul-06	-19.342726	-45.451609	Fundo_0545		http://www.theplantlist.org/tpl1.1/record/kew-2601416;http://www.tropicos.org/Name/21200261	Siparuna guianensis								Siparunaceae	Siparuna		guianensis		species	Aubl.	ICBN	Accepted
Fundo_0546		en	http://creativecommons.org/publicdomain/zero/1.0/ & http://www.canadensys.net/norms	Federal University of Vicosa (UFV/LEEP)			CorregoFundo_DynamicsPlot_2006-2014	Observation	Fundo_0546	CorregoFundo_plot_019	17-Jul-06	-19.342726	-45.451609	Fundo_0546		http://www.theplantlist.org/tpl1.1/record/kew-353776	Licania kunthiana								Chrysobalanaceae	Licania		kunthiana		species	Hook.f.	ICBN	Accepted
Fundo_0547		en	http://creativecommons.org/publicdomain/zero/1.0/ & http://www.canadensys.net/norms	Federal University of Vicosa (UFV/LEEP)			CorregoFundo_DynamicsPlot_2006-2014	Observation	Fundo_0547	CorregoFundo_plot_019	17-Jul-06	-19.342726	-45.451609	Fundo_0547		http://www.theplantlist.org/tpl1.1/record/kew-353776	Licania kunthiana								Chrysobalanaceae	Licania		kunthiana		species	Hook.f.	ICBN	Accepted
Fundo_0548		en	http://creativecommons.org/publicdomain/zero/1.0/ & http://www.canadensys.net/norms	Federal University of Vicosa (UFV/LEEP)			CorregoFundo_DynamicsPlot_2006-2014	Observation	Fundo_0548	CorregoFundo_plot_019	17-Jul-06	-19.342726	-45.451609	Fundo_0548		http://www.theplantlist.org/tpl1.1/record/kew-2692836;http://www.tropicos.org/Name/50185045	Callisthene major								Vochysiaceae	Callisthene		major		species	Mart.	ICBN	Accepted
Fundo_0549		en	http://creativecommons.org/publicdomain/zero/1.0/ & http://www.canadensys.net/norms	Federal University of Vicosa (UFV/LEEP)			CorregoFundo_DynamicsPlot_2006-2014	Observation	Fundo_0549	CorregoFundo_plot_019	17-Jul-06	-19.342726	-45.451609	Fundo_0549		http://www.theplantlist.org/tpl1.1/record/kew-2348707;http://www.tropicos.org/Name/17400006	Lacistema hasslerianum								Lacistemataceae	Lacistema		hasslerianum		species	Chodat	ICBN	Accepted
Fundo_0550		en	http://creativecommons.org/publicdomain/zero/1.0/ & http://www.canadensys.net/norms	Federal University of Vicosa (UFV/LEEP)			CorregoFundo_DynamicsPlot_2006-2014	Observation	Fundo_0550	CorregoFundo_plot_019	17-Jul-06	-19.342726	-45.451609	Fundo_0550		http://www.theplantlist.org/tpl1.1/record/kew-2601416;http://www.tropicos.org/Name/21200261	Siparuna guianensis								Siparunaceae	Siparuna		guianensis		species	Aubl.	ICBN	Accepted
Fundo_0551		en	http://creativecommons.org/publicdomain/zero/1.0/ & http://www.canadensys.net/norms	Federal University of Vicosa (UFV/LEEP)			CorregoFundo_DynamicsPlot_2006-2014	Observation	Fundo_0551	CorregoFundo_plot_019	17-Jul-06	-19.342726	-45.451609	Fundo_0551		http://www.theplantlist.org/tpl1.1/record/kew-2451959;http://www.tropicos.org/Name/21800101;http://plants.usda.gov/java/profile?symbol=VISE9	Virola sebifera								Myristicaceae	Virola		sebifera		species	Aubl.	ICBN	Accepted
Fundo_0552		en	http://creativecommons.org/publicdomain/zero/1.0/ & http://www.canadensys.net/norms	Federal University of Vicosa (UFV/LEEP)			CorregoFundo_DynamicsPlot_2006-2014	Observation	Fundo_0552	CorregoFundo_plot_019	17-Jul-06	-19.342726	-45.451609	Fundo_0552		http://www.theplantlist.org/tpl1.1/record/kew-2692836;http://www.tropicos.org/Name/50185045	Callisthene major								Vochysiaceae	Callisthene		major		species	Mart.	ICBN	Accepted
Fundo_0553		en	http://creativecommons.org/publicdomain/zero/1.0/ & http://www.canadensys.net/norms	Federal University of Vicosa (UFV/LEEP)			CorregoFundo_DynamicsPlot_2006-2014	Observation	Fundo_0553	CorregoFundo_plot_019	17-Jul-06	-19.342726	-45.451609	Fundo_0553		http://www.theplantlist.org/tpl1.1/record/tro-2000043	Ilex cerasifolia								Aquifoliaceae	Ilex		cerasifolia		species	Reissek	ICBN	Accepted
Fundo_0554		en	http://creativecommons.org/publicdomain/zero/1.0/ & http://www.canadensys.net/norms	Federal University of Vicosa (UFV/LEEP)			CorregoFundo_DynamicsPlot_2006-2014	Observation	Fundo_0554	CorregoFundo_plot_019	17-Jul-06	-19.342726	-45.451609	Fundo_0554		http://www.theplantlist.org/tpl1.1/record/kew-353776	Licania kunthiana								Chrysobalanaceae	Licania		kunthiana		species	Hook.f.	ICBN	Accepted
Fundo_0555		en	http://creativecommons.org/publicdomain/zero/1.0/ & http://www.canadensys.net/norms	Federal University of Vicosa (UFV/LEEP)			CorregoFundo_DynamicsPlot_2006-2014	Observation	Fundo_0555	CorregoFundo_plot_019	17-Jul-06	-19.342726	-45.451609	Fundo_0555		http://www.theplantlist.org/tpl1.1/record/kew-2434287;http://www.tropicos.org/Name/8200089	Terminalia glabrescens								Combretaceae	Terminalia		glabrescens		species	Mart.	ICBN	Accepted
Fundo_0556		en	http://creativecommons.org/publicdomain/zero/1.0/ & http://www.canadensys.net/norms	Federal University of Vicosa (UFV/LEEP)			CorregoFundo_DynamicsPlot_2006-2014	Observation	Fundo_0556	CorregoFundo_plot_019	17-Jul-06	-19.342726	-45.451609	Fundo_0556		http://www.theplantlist.org/tpl1.1/search?q=Myrcia	Myrcia sp								Myrtaceae	Myrcia				genus		ICBN	Accepted
Fundo_0557		en	http://creativecommons.org/publicdomain/zero/1.0/ & http://www.canadensys.net/norms	Federal University of Vicosa (UFV/LEEP)			CorregoFundo_DynamicsPlot_2006-2014	Observation	Fundo_0557	CorregoFundo_plot_019	17-Jul-06	-19.342726	-45.451609	Fundo_0557		http://www.theplantlist.org/tpl1.1/search?q=Myrcia	Myrcia sp								Myrtaceae	Myrcia				genus		ICBN	Accepted
Fundo_0558		en	http://creativecommons.org/publicdomain/zero/1.0/ & http://www.canadensys.net/norms	Federal University of Vicosa (UFV/LEEP)			CorregoFundo_DynamicsPlot_2006-2014	Observation	Fundo_0558	CorregoFundo_plot_019	17-Jul-06	-19.342726	-45.451609	Fundo_0558		http://www.theplantlist.org/tpl1.1/record/kew-187438;http://www.tropicos.org/Name/2200796	Schefflera morototoni								Araliaceae	Schefflera		morototoni		species	(Aubl.) Maguire, Steyerm. & Frodin	ICBN	Accepted
Fundo_0559		en	http://creativecommons.org/publicdomain/zero/1.0/ & http://www.canadensys.net/norms	Federal University of Vicosa (UFV/LEEP)			CorregoFundo_DynamicsPlot_2006-2014	Observation	Fundo_0559	CorregoFundo_plot_020	17-Jul-06	-19.342726	-45.451609	Fundo_0559		http://www.theplantlist.org/tpl1.1/record/kew-131570	Myrcia rostrata								Myrtaceae	Myrcia		rostrata		species	(Sw.) DC.	ICBN	Synonym
Fundo_0560		en	http://creativecommons.org/publicdomain/zero/1.0/ & http://www.canadensys.net/norms	Federal University of Vicosa (UFV/LEEP)			CorregoFundo_DynamicsPlot_2006-2014	Observation	Fundo_0560	CorregoFundo_plot_020	17-Jul-06	-19.342726	-45.451609	Fundo_0560		http://www.theplantlist.org/tpl1.1/record/kew-353776	Licania kunthiana								Chrysobalanaceae	Licania		kunthiana		species	Hook.f.	ICBN	Accepted
Fundo_0561		en	http://creativecommons.org/publicdomain/zero/1.0/ & http://www.canadensys.net/norms	Federal University of Vicosa (UFV/LEEP)			CorregoFundo_DynamicsPlot_2006-2014	Observation	Fundo_0561	CorregoFundo_plot_020	17-Jul-06	-19.342726	-45.451609	Fundo_0561		http://www.theplantlist.org/tpl1.1/record/tro-2000043	Ilex cerasifolia								Aquifoliaceae	Ilex		cerasifolia		species	Reissek	ICBN	Accepted
Fundo_0562		en	http://creativecommons.org/publicdomain/zero/1.0/ & http://www.canadensys.net/norms	Federal University of Vicosa (UFV/LEEP)			CorregoFundo_DynamicsPlot_2006-2014	Observation	Fundo_0562	CorregoFundo_plot_020	17-Jul-06	-19.342726	-45.451609	Fundo_0562		http://www.theplantlist.org/tpl1.1/record/kew-103507;http://www.tropicos.org/Name/27901395	Ixora gardneriana								Rubiaceae	Ixora		gardneriana		species	Benth.	ICBN	Accepted
Fundo_0563		en	http://creativecommons.org/publicdomain/zero/1.0/ & http://www.canadensys.net/norms	Federal University of Vicosa (UFV/LEEP)			CorregoFundo_DynamicsPlot_2006-2014	Observation	Fundo_0563	CorregoFundo_plot_020	17-Jul-06	-19.342726	-45.451609	Fundo_0563		http://www.theplantlist.org/tpl1.1/record/kew-131570	Myrcia rostrata								Myrtaceae	Myrcia		rostrata		species	(Sw.) DC.	ICBN	Synonym
Fundo_0564		en	http://creativecommons.org/publicdomain/zero/1.0/ & http://www.canadensys.net/norms	Federal University of Vicosa (UFV/LEEP)			CorregoFundo_DynamicsPlot_2006-2014	Observation	Fundo_0564	CorregoFundo_plot_020	17-Jul-06	-19.342726	-45.451609	Fundo_0564		http://www.theplantlist.org/tpl1.1/record/kew-353776	Licania kunthiana								Chrysobalanaceae	Licania		kunthiana		species	Hook.f.	ICBN	Accepted
Fundo_0565		en	http://creativecommons.org/publicdomain/zero/1.0/ & http://www.canadensys.net/norms	Federal University of Vicosa (UFV/LEEP)			CorregoFundo_DynamicsPlot_2006-2014	Observation	Fundo_0565	CorregoFundo_plot_020	17-Jul-06	-19.342726	-45.451609	Fundo_0565		http://www.theplantlist.org/tpl1.1/record/kew-2692836;http://www.tropicos.org/Name/50185045	Callisthene major								Vochysiaceae	Callisthene		major		species	Mart.	ICBN	Accepted
Fundo_0566		en	http://creativecommons.org/publicdomain/zero/1.0/ & http://www.canadensys.net/norms	Federal University of Vicosa (UFV/LEEP)			CorregoFundo_DynamicsPlot_2006-2014	Observation	Fundo_0566	CorregoFundo_plot_020	17-Jul-06	-19.342726	-45.451609	Fundo_0566		http://www.theplantlist.org/tpl1.1/search?q=Myrcia	Myrcia sp								Myrtaceae	Myrcia				genus		ICBN	Accepted
Fundo_0567		en	http://creativecommons.org/publicdomain/zero/1.0/ & http://www.canadensys.net/norms	Federal University of Vicosa (UFV/LEEP)			CorregoFundo_DynamicsPlot_2006-2014	Observation	Fundo_0567	CorregoFundo_plot_020	17-Jul-06	-19.342726	-45.451609	Fundo_0567		http://www.theplantlist.org/tpl1.1/record/kew-2451959;http://www.tropicos.org/Name/21800101;http://plants.usda.gov/java/profile?symbol=VISE9	Virola sebifera								Myristicaceae	Virola		sebifera		species	Aubl.	ICBN	Accepted
Fundo_0568		en	http://creativecommons.org/publicdomain/zero/1.0/ & http://www.canadensys.net/norms	Federal University of Vicosa (UFV/LEEP)			CorregoFundo_DynamicsPlot_2006-2014	Observation	Fundo_0568	CorregoFundo_plot_020	17-Jul-06	-19.342726	-45.451609	Fundo_0568		http://www.theplantlist.org/tpl1.1/search?q=Myrcia	Myrcia sp								Myrtaceae	Myrcia				genus		ICBN	Accepted
Fundo_0569		en	http://creativecommons.org/publicdomain/zero/1.0/ & http://www.canadensys.net/norms	Federal University of Vicosa (UFV/LEEP)			CorregoFundo_DynamicsPlot_2006-2014	Observation	Fundo_0569	CorregoFundo_plot_020	17-Jul-06	-19.342726	-45.451609	Fundo_0569		http://www.theplantlist.org/tpl1.1/record/kew-2412252;http://www.tropicos.org/Name/4700374	Protium heptaphyllum								Burseraceae	Protium		heptaphyllum		species	(Aubl.) Marchand	ICBN	Accepted
Fundo_0570		en	http://creativecommons.org/publicdomain/zero/1.0/ & http://www.canadensys.net/norms	Federal University of Vicosa (UFV/LEEP)			CorregoFundo_DynamicsPlot_2006-2014	Observation	Fundo_0570	CorregoFundo_plot_020	17-Jul-06	-19.342726	-45.451609	Fundo_0570		http://www.theplantlist.org/tpl1.1/search?q=Myrcia	Myrcia sp								Myrtaceae	Myrcia				genus		ICBN	Accepted
Fundo_0571		en	http://creativecommons.org/publicdomain/zero/1.0/ & http://www.canadensys.net/norms	Federal University of Vicosa (UFV/LEEP)			CorregoFundo_DynamicsPlot_2006-2014	Observation	Fundo_0571	CorregoFundo_plot_020	17-Jul-06	-19.342726	-45.451609	Fundo_0571		http://www.theplantlist.org/tpl1.1/record/kew-4702406;http://www.tropicos.org/Name/13200167;http://plants.usda.gov/java/profile?symbol=CASY2	Casearia sylvestris								Salicaceae	Casearia		sylvestris		species	Sw.	ICBN	Accepted
Fundo_0572		en	http://creativecommons.org/publicdomain/zero/1.0/ & http://www.canadensys.net/norms	Federal University of Vicosa (UFV/LEEP)			CorregoFundo_DynamicsPlot_2006-2014	Observation	Fundo_0572	CorregoFundo_plot_020	17-Jul-06	-19.342726	-45.451609	Fundo_0572		http://www.theplantlist.org/tpl1.1/record/kew-353776	Licania kunthiana								Chrysobalanaceae	Licania		kunthiana		species	Hook.f.	ICBN	Accepted
Fundo_0573		en	http://creativecommons.org/publicdomain/zero/1.0/ & http://www.canadensys.net/norms	Federal University of Vicosa (UFV/LEEP)			CorregoFundo_DynamicsPlot_2006-2014	Observation	Fundo_0573	CorregoFundo_plot_020	17-Jul-06	-19.342726	-45.451609	Fundo_0573		http://www.theplantlist.org/tpl1.1/record/kew-353776	Licania kunthiana								Chrysobalanaceae	Licania		kunthiana		species	Hook.f.	ICBN	Accepted
Fundo_0574		en	http://creativecommons.org/publicdomain/zero/1.0/ & http://www.canadensys.net/norms	Federal University of Vicosa (UFV/LEEP)			CorregoFundo_DynamicsPlot_2006-2014	Observation	Fundo_0574	CorregoFundo_plot_020	17-Jul-06	-19.342726	-45.451609	Fundo_0574		http://www.theplantlist.org/tpl1.1/record/kew-2601416;http://www.tropicos.org/Name/21200261	Siparuna guianensis								Siparunaceae	Siparuna		guianensis		species	Aubl.	ICBN	Accepted
Fundo_0575		en	http://creativecommons.org/publicdomain/zero/1.0/ & http://www.canadensys.net/norms	Federal University of Vicosa (UFV/LEEP)			CorregoFundo_DynamicsPlot_2006-2014	Observation	Fundo_0575	CorregoFundo_plot_020	17-Jul-06	-19.342726	-45.451609	Fundo_0575		http://www.theplantlist.org/tpl1.1/search?q=Copaifera+langsdorffii	Copaifera langsdorffii								Fabaceae	Copaifera		langsdorffii		species	Desf.	ICBN	No opinion
Fundo_0576		en	http://creativecommons.org/publicdomain/zero/1.0/ & http://www.canadensys.net/norms	Federal University of Vicosa (UFV/LEEP)			CorregoFundo_DynamicsPlot_2006-2014	Observation	Fundo_0576	CorregoFundo_plot_020	17-Jul-06	-19.342726	-45.451609	Fundo_0576		http://www.theplantlist.org/tpl1.1/search?q=Myrcia	Myrcia sp								Myrtaceae	Myrcia				genus		ICBN	Accepted
Fundo_0577		en	http://creativecommons.org/publicdomain/zero/1.0/ & http://www.canadensys.net/norms	Federal University of Vicosa (UFV/LEEP)			CorregoFundo_DynamicsPlot_2006-2014	Observation	Fundo_0577	CorregoFundo_plot_020	17-Jul-06	-19.342726	-45.451609	Fundo_0577		http://www.theplantlist.org/tpl1.1/record/tro-22001263;http://www.tropicos.org/Name/22001263	Myrsine umbellata								Primulaceae	Myrsine		umbellata		species	Mart.	ICBN	Accepted
Fundo_0578		en	http://creativecommons.org/publicdomain/zero/1.0/ & http://www.canadensys.net/norms	Federal University of Vicosa (UFV/LEEP)			CorregoFundo_DynamicsPlot_2006-2014	Observation	Fundo_0578	CorregoFundo_plot_020	17-Jul-06	-19.342726	-45.451609	Fundo_0578		http://www.theplantlist.org/tpl1.1/record/kew-187438;http://www.tropicos.org/Name/2200796	Schefflera morototoni								Araliaceae	Schefflera		morototoni		species	(Aubl.) Maguire, Steyerm. & Frodin	ICBN	Accepted
Fundo_0579		en	http://creativecommons.org/publicdomain/zero/1.0/ & http://www.canadensys.net/norms	Federal University of Vicosa (UFV/LEEP)			CorregoFundo_DynamicsPlot_2006-2014	Observation	Fundo_0579	CorregoFundo_plot_020	17-Jul-06	-19.342726	-45.451609	Fundo_0579		http://www.theplantlist.org/tpl1.1/search?q=Myrtaceae;http://plants.usda.gov/java/nameSearch	Myrtaceae sp								Myrtaceae					family		ICBN	Accepted
Fundo_0581		en	http://creativecommons.org/publicdomain/zero/1.0/ & http://www.canadensys.net/norms	Federal University of Vicosa (UFV/LEEP)			CorregoFundo_DynamicsPlot_2006-2014	Observation	Fundo_0581	CorregoFundo_plot_020	17-Jul-06	-19.342726	-45.451609	Fundo_0581		http://www.theplantlist.org/tpl1.1/search?q=Myrcia	Myrcia sp								Myrtaceae	Myrcia				genus		ICBN	Accepted
Fundo_0582		en	http://creativecommons.org/publicdomain/zero/1.0/ & http://www.canadensys.net/norms	Federal University of Vicosa (UFV/LEEP)			CorregoFundo_DynamicsPlot_2006-2014	Observation	Fundo_0582	CorregoFundo_plot_020	17-Jul-06	-19.342726	-45.451609	Fundo_0582		http://www.theplantlist.org/tpl1.1/record/kew-2451959;http://www.tropicos.org/Name/21800101;http://plants.usda.gov/java/profile?symbol=VISE9	Virola sebifera								Myristicaceae	Virola		sebifera		species	Aubl.	ICBN	Accepted
Fundo_0583		en	http://creativecommons.org/publicdomain/zero/1.0/ & http://www.canadensys.net/norms	Federal University of Vicosa (UFV/LEEP)			CorregoFundo_DynamicsPlot_2006-2014	Observation	Fundo_0583	CorregoFundo_plot_020	17-Jul-06	-19.342726	-45.451609	Fundo_0583		http://www.theplantlist.org/tpl1.1/record/kew-2692836;http://www.tropicos.org/Name/50185045	Callisthene major								Vochysiaceae	Callisthene		major		species	Mart.	ICBN	Accepted
Fundo_0584		en	http://creativecommons.org/publicdomain/zero/1.0/ & http://www.canadensys.net/norms	Federal University of Vicosa (UFV/LEEP)			CorregoFundo_DynamicsPlot_2006-2014	Observation	Fundo_0584	CorregoFundo_plot_020	17-Jul-06	-19.342726	-45.451609	Fundo_0584		http://www.theplantlist.org/tpl1.1/search?q=Myrcia	Myrcia sp								Myrtaceae	Myrcia				genus		ICBN	Accepted
Fundo_0585		en	http://creativecommons.org/publicdomain/zero/1.0/ & http://www.canadensys.net/norms	Federal University of Vicosa (UFV/LEEP)			CorregoFundo_DynamicsPlot_2006-2014	Observation	Fundo_0585	CorregoFundo_plot_020	17-Jul-06	-19.342726	-45.451609	Fundo_0585		http://www.theplantlist.org/tpl1.1/search?q=Myrcia	Myrcia sp								Myrtaceae	Myrcia				genus		ICBN	Accepted
Fundo_0586		en	http://creativecommons.org/publicdomain/zero/1.0/ & http://www.canadensys.net/norms	Federal University of Vicosa (UFV/LEEP)			CorregoFundo_DynamicsPlot_2006-2014	Observation	Fundo_0586	CorregoFundo_plot_020	17-Jul-06	-19.342726	-45.451609	Fundo_0586		http://www.theplantlist.org/tpl1.1/search?q=Myrcia	Myrcia sp								Myrtaceae	Myrcia				genus		ICBN	Accepted
Fundo_0587		en	http://creativecommons.org/publicdomain/zero/1.0/ & http://www.canadensys.net/norms	Federal University of Vicosa (UFV/LEEP)			CorregoFundo_DynamicsPlot_2006-2014	Observation	Fundo_0587	CorregoFundo_plot_020	17-Jul-06	-19.342726	-45.451609	Fundo_0587		http://www.theplantlist.org/tpl1.1/record/kew-353776	Licania kunthiana								Chrysobalanaceae	Licania		kunthiana		species	Hook.f.	ICBN	Accepted
Fundo_0588		en	http://creativecommons.org/publicdomain/zero/1.0/ & http://www.canadensys.net/norms	Federal University of Vicosa (UFV/LEEP)			CorregoFundo_DynamicsPlot_2006-2014	Observation	Fundo_0588	CorregoFundo_plot_020	17-Jul-06	-19.342726	-45.451609	Fundo_0588		http://www.theplantlist.org/tpl1.1/record/kew-2601416;http://www.tropicos.org/Name/21200261	Siparuna guianensis								Siparunaceae	Siparuna		guianensis		species	Aubl.	ICBN	Accepted
Fundo_0589		en	http://creativecommons.org/publicdomain/zero/1.0/ & http://www.canadensys.net/norms	Federal University of Vicosa (UFV/LEEP)			CorregoFundo_DynamicsPlot_2006-2014	Observation	Fundo_0589	CorregoFundo_plot_020	17-Jul-06	-19.342726	-45.451609	Fundo_0589		http://www.theplantlist.org/tpl1.1/record/kew-2692836;http://www.tropicos.org/Name/50185045	Callisthene major								Vochysiaceae	Callisthene		major		species	Mart.	ICBN	Accepted
Fundo_0590		en	http://creativecommons.org/publicdomain/zero/1.0/ & http://www.canadensys.net/norms	Federal University of Vicosa (UFV/LEEP)			CorregoFundo_DynamicsPlot_2006-2014	Observation	Fundo_0590	CorregoFundo_plot_020	17-Jul-06	-19.342726	-45.451609	Fundo_0590		http://www.theplantlist.org/tpl1.1/search?q=Myrcia	Myrcia sp								Myrtaceae	Myrcia				genus		ICBN	Accepted
Fundo_0591		en	http://creativecommons.org/publicdomain/zero/1.0/ & http://www.canadensys.net/norms	Federal University of Vicosa (UFV/LEEP)			CorregoFundo_DynamicsPlot_2006-2014	Observation	Fundo_0591	CorregoFundo_plot_020	17-Jul-06	-19.342726	-45.451609	Fundo_0591		http://www.theplantlist.org/tpl1.1/search?q=Copaifera+langsdorffii	Copaifera langsdorffii								Fabaceae	Copaifera		langsdorffii		species	Desf.	ICBN	No opinion
Fundo_0592		en	http://creativecommons.org/publicdomain/zero/1.0/ & http://www.canadensys.net/norms	Federal University of Vicosa (UFV/LEEP)			CorregoFundo_DynamicsPlot_2006-2014	Observation	Fundo_0592	CorregoFundo_plot_020	17-Jul-06	-19.342726	-45.451609	Fundo_0592		http://www.theplantlist.org/tpl1.1/record/kew-2692836;http://www.tropicos.org/Name/50185045	Callisthene major								Vochysiaceae	Callisthene		major		species	Mart.	ICBN	Accepted
Fundo_0593		en	http://creativecommons.org/publicdomain/zero/1.0/ & http://www.canadensys.net/norms	Federal University of Vicosa (UFV/LEEP)			CorregoFundo_DynamicsPlot_2006-2014	Observation	Fundo_0593	CorregoFundo_plot_020	17-Jul-06	-19.342726	-45.451609	Fundo_0593		http://www.theplantlist.org/tpl1.1/record/kew-2451959;http://www.tropicos.org/Name/21800101;http://plants.usda.gov/java/profile?symbol=VISE9	Virola sebifera								Myristicaceae	Virola		sebifera		species	Aubl.	ICBN	Accepted
Fundo_0594		en	http://creativecommons.org/publicdomain/zero/1.0/ & http://www.canadensys.net/norms	Federal University of Vicosa (UFV/LEEP)			CorregoFundo_DynamicsPlot_2006-2014	Observation	Fundo_0594	CorregoFundo_plot_020	17-Jul-06	-19.342726	-45.451609	Fundo_0594		http://www.theplantlist.org/tpl1.1/record/kew-2692836;http://www.tropicos.org/Name/50185045	Callisthene major								Vochysiaceae	Callisthene		major		species	Mart.	ICBN	Accepted
Fundo_0595		en	http://creativecommons.org/publicdomain/zero/1.0/ & http://www.canadensys.net/norms	Federal University of Vicosa (UFV/LEEP)			CorregoFundo_DynamicsPlot_2006-2014	Observation	Fundo_0595	CorregoFundo_plot_020	17-Jul-06	-19.342726	-45.451609	Fundo_0595		http://www.theplantlist.org/tpl1.1/record/kew-2468137;http://www.tropicos.org/Name/1600758	Xylopia aromatica								Annonaceae	Xylopia		aromatica		species	(Lam.) Mart.	ICBN	Accepted
Fundo_0596		en	http://creativecommons.org/publicdomain/zero/1.0/ & http://www.canadensys.net/norms	Federal University of Vicosa (UFV/LEEP)			CorregoFundo_DynamicsPlot_2006-2014	Observation	Fundo_0596	CorregoFundo_plot_020	17-Jul-06	-19.342726	-45.451609	Fundo_0596		http://www.theplantlist.org/tpl1.1/search?q=Myrcia	Myrcia sp								Myrtaceae	Myrcia				genus		ICBN	Accepted
Fundo_0598		en	http://creativecommons.org/publicdomain/zero/1.0/ & http://www.canadensys.net/norms	Federal University of Vicosa (UFV/LEEP)			CorregoFundo_DynamicsPlot_2006-2014	Observation	Fundo_0598	CorregoFundo_plot_021	17-Jul-06	-19.342726	-45.451609	Fundo_0598		http://www.theplantlist.org/tpl1.1/record/kew-353776	Licania kunthiana								Chrysobalanaceae	Licania		kunthiana		species	Hook.f.	ICBN	Accepted
Fundo_0599		en	http://creativecommons.org/publicdomain/zero/1.0/ & http://www.canadensys.net/norms	Federal University of Vicosa (UFV/LEEP)			CorregoFundo_DynamicsPlot_2006-2014	Observation	Fundo_0599	CorregoFundo_plot_021	17-Jul-06	-19.342726	-45.451609	Fundo_0599		http://www.theplantlist.org/tpl1.1/record/kew-2468137;http://www.tropicos.org/Name/1600758	Xylopia aromatica								Annonaceae	Xylopia		aromatica		species	(Lam.) Mart.	ICBN	Accepted
Fundo_0600		en	http://creativecommons.org/publicdomain/zero/1.0/ & http://www.canadensys.net/norms	Federal University of Vicosa (UFV/LEEP)			CorregoFundo_DynamicsPlot_2006-2014	Observation	Fundo_0600	CorregoFundo_plot_021	17-Jul-06	-19.342726	-45.451609	Fundo_0600		http://www.theplantlist.org/tpl1.1/record/kew-353776	Licania kunthiana								Chrysobalanaceae	Licania		kunthiana		species	Hook.f.	ICBN	Accepted
Fundo_0601		en	http://creativecommons.org/publicdomain/zero/1.0/ & http://www.canadensys.net/norms	Federal University of Vicosa (UFV/LEEP)			CorregoFundo_DynamicsPlot_2006-2014	Observation	Fundo_0601	CorregoFundo_plot_021	17-Jul-06	-19.342726	-45.451609	Fundo_0601		http://www.theplantlist.org/tpl1.1/record/kew-2601416;http://www.tropicos.org/Name/21200261	Siparuna guianensis								Siparunaceae	Siparuna		guianensis		species	Aubl.	ICBN	Accepted
Fundo_0602		en	http://creativecommons.org/publicdomain/zero/1.0/ & http://www.canadensys.net/norms	Federal University of Vicosa (UFV/LEEP)			CorregoFundo_DynamicsPlot_2006-2014	Observation	Fundo_0602	CorregoFundo_plot_021	17-Jul-06	-19.342726	-45.451609	Fundo_0602		http://www.theplantlist.org/tpl1.1/record/kew-2434287;http://www.tropicos.org/Name/8200089	Terminalia glabrescens								Combretaceae	Terminalia		glabrescens		species	Mart.	ICBN	Accepted
Fundo_0603		en	http://creativecommons.org/publicdomain/zero/1.0/ & http://www.canadensys.net/norms	Federal University of Vicosa (UFV/LEEP)			CorregoFundo_DynamicsPlot_2006-2014	Observation	Fundo_0603	CorregoFundo_plot_021	17-Jul-06	-19.342726	-45.451609	Fundo_0603		http://www.theplantlist.org/tpl1.1/record/kew-353776	Licania kunthiana								Chrysobalanaceae	Licania		kunthiana		species	Hook.f.	ICBN	Accepted
Fundo_0604		en	http://creativecommons.org/publicdomain/zero/1.0/ & http://www.canadensys.net/norms	Federal University of Vicosa (UFV/LEEP)			CorregoFundo_DynamicsPlot_2006-2014	Observation	Fundo_0604	CorregoFundo_plot_021	17-Jul-06	-19.342726	-45.451609	Fundo_0604		http://www.theplantlist.org/tpl1.1/record/kew-2692836;http://www.tropicos.org/Name/50185045	Callisthene major								Vochysiaceae	Callisthene		major		species	Mart.	ICBN	Accepted
Fundo_0605		en	http://creativecommons.org/publicdomain/zero/1.0/ & http://www.canadensys.net/norms	Federal University of Vicosa (UFV/LEEP)			CorregoFundo_DynamicsPlot_2006-2014	Observation	Fundo_0605	CorregoFundo_plot_021	17-Jul-06	-19.342726	-45.451609	Fundo_0605		http://www.theplantlist.org/tpl1.1/record/kew-318865	Tabebuia serratifolia								Bignoniaceae	Tabebuia		serratifolia		species	(Vahl) S.O.Grose	ICBN	Synonym
Fundo_0606		en	http://creativecommons.org/publicdomain/zero/1.0/ & http://www.canadensys.net/norms	Federal University of Vicosa (UFV/LEEP)			CorregoFundo_DynamicsPlot_2006-2014	Observation	Fundo_0606	CorregoFundo_plot_021	17-Jul-06	-19.342726	-45.451609	Fundo_0606		http://www.theplantlist.org/tpl1.1/record/kew-353776	Licania kunthiana								Chrysobalanaceae	Licania		kunthiana		species	Hook.f.	ICBN	Accepted
Fundo_0607		en	http://creativecommons.org/publicdomain/zero/1.0/ & http://www.canadensys.net/norms	Federal University of Vicosa (UFV/LEEP)			CorregoFundo_DynamicsPlot_2006-2014	Observation	Fundo_0607	CorregoFundo_plot_021	17-Jul-06	-19.342726	-45.451609	Fundo_0607		http://www.theplantlist.org/tpl1.1/search?q=Myrcia	Myrcia sp								Myrtaceae	Myrcia				genus		ICBN	Accepted
Fundo_0608		en	http://creativecommons.org/publicdomain/zero/1.0/ & http://www.canadensys.net/norms	Federal University of Vicosa (UFV/LEEP)			CorregoFundo_DynamicsPlot_2006-2014	Observation	Fundo_0608	CorregoFundo_plot_021	17-Jul-06	-19.342726	-45.451609	Fundo_0608		http://www.theplantlist.org/tpl1.1/record/kew-353776	Licania kunthiana								Chrysobalanaceae	Licania		kunthiana		species	Hook.f.	ICBN	Accepted
Fundo_0609		en	http://creativecommons.org/publicdomain/zero/1.0/ & http://www.canadensys.net/norms	Federal University of Vicosa (UFV/LEEP)			CorregoFundo_DynamicsPlot_2006-2014	Observation	Fundo_0609	CorregoFundo_plot_021	17-Jul-06	-19.342726	-45.451609	Fundo_0609		http://www.theplantlist.org/tpl1.1/record/kew-2348707;http://www.tropicos.org/Name/17400006	Lacistema hasslerianum								Lacistemataceae	Lacistema		hasslerianum		species	Chodat	ICBN	Accepted
Fundo_0610		en	http://creativecommons.org/publicdomain/zero/1.0/ & http://www.canadensys.net/norms	Federal University of Vicosa (UFV/LEEP)			CorregoFundo_DynamicsPlot_2006-2014	Observation	Fundo_0610	CorregoFundo_plot_021	17-Jul-06	-19.342726	-45.451609	Fundo_0610		http://www.theplantlist.org/tpl1.1/search?q=Copaifera+langsdorffii	Copaifera langsdorffii								Fabaceae	Copaifera		langsdorffii		species	Desf.	ICBN	No opinion
Fundo_0611		en	http://creativecommons.org/publicdomain/zero/1.0/ & http://www.canadensys.net/norms	Federal University of Vicosa (UFV/LEEP)			CorregoFundo_DynamicsPlot_2006-2014	Observation	Fundo_0611	CorregoFundo_plot_021	17-Jul-06	-19.342726	-45.451609	Fundo_0611		http://www.theplantlist.org/tpl1.1/search?q=Myrcia	Myrcia sp								Myrtaceae	Myrcia				genus		ICBN	Accepted
Fundo_0612		en	http://creativecommons.org/publicdomain/zero/1.0/ & http://www.canadensys.net/norms	Federal University of Vicosa (UFV/LEEP)			CorregoFundo_DynamicsPlot_2006-2014	Observation	Fundo_0612	CorregoFundo_plot_021	17-Jul-06	-19.342726	-45.451609	Fundo_0612		http://www.theplantlist.org/tpl1.1/record/kew-2412252;http://www.tropicos.org/Name/4700374	Protium heptaphyllum								Burseraceae	Protium		heptaphyllum		species	(Aubl.) Marchand	ICBN	Accepted
Fundo_0613		en	http://creativecommons.org/publicdomain/zero/1.0/ & http://www.canadensys.net/norms	Federal University of Vicosa (UFV/LEEP)			CorregoFundo_DynamicsPlot_2006-2014	Observation	Fundo_0613	CorregoFundo_plot_021	17-Jul-06	-19.342726	-45.451609	Fundo_0613		http://www.theplantlist.org/tpl1.1/record/kew-2692836;http://www.tropicos.org/Name/50185045	Callisthene major								Vochysiaceae	Callisthene		major		species	Mart.	ICBN	Accepted
Fundo_0614		en	http://creativecommons.org/publicdomain/zero/1.0/ & http://www.canadensys.net/norms	Federal University of Vicosa (UFV/LEEP)			CorregoFundo_DynamicsPlot_2006-2014	Observation	Fundo_0614	CorregoFundo_plot_021	17-Jul-06	-19.342726	-45.451609	Fundo_0614		http://www.theplantlist.org/tpl1.1/record/kew-6016	Alibertia edulis								Rubiaceae	Alibertia		edulis		species	(Rich.) A.Rich. ex DC.	ICBN	Accepted
Fundo_0615		en	http://creativecommons.org/publicdomain/zero/1.0/ & http://www.canadensys.net/norms	Federal University of Vicosa (UFV/LEEP)			CorregoFundo_DynamicsPlot_2006-2014	Observation	Fundo_0615	CorregoFundo_plot_021	17-Jul-06	-19.342726	-45.451609	Fundo_0615		http://www.theplantlist.org/tpl1.1/record/kew-2601416;http://www.tropicos.org/Name/21200261	Siparuna guianensis								Siparunaceae	Siparuna		guianensis		species	Aubl.	ICBN	Accepted
Fundo_0616		en	http://creativecommons.org/publicdomain/zero/1.0/ & http://www.canadensys.net/norms	Federal University of Vicosa (UFV/LEEP)			CorregoFundo_DynamicsPlot_2006-2014	Observation	Fundo_0616	CorregoFundo_plot_021	17-Jul-06	-19.342726	-45.451609	Fundo_0616		http://www.theplantlist.org/tpl1.1/search?q=Copaifera+langsdorffii	Copaifera langsdorffii								Fabaceae	Copaifera		langsdorffii		species	Desf.	ICBN	No opinion
Fundo_0617		en	http://creativecommons.org/publicdomain/zero/1.0/ & http://www.canadensys.net/norms	Federal University of Vicosa (UFV/LEEP)			CorregoFundo_DynamicsPlot_2006-2014	Observation	Fundo_0617	CorregoFundo_plot_021	17-Jul-06	-19.342726	-45.451609	Fundo_0617		http://www.theplantlist.org/tpl1.1/record/kew-2692836;http://www.tropicos.org/Name/50185045	Callisthene major								Vochysiaceae	Callisthene		major		species	Mart.	ICBN	Accepted
Fundo_0618		en	http://creativecommons.org/publicdomain/zero/1.0/ & http://www.canadensys.net/norms	Federal University of Vicosa (UFV/LEEP)			CorregoFundo_DynamicsPlot_2006-2014	Observation	Fundo_0618	CorregoFundo_plot_021	17-Jul-06	-19.342726	-45.451609	Fundo_0618		http://www.theplantlist.org/tpl1.1/record/kew-353776	Licania kunthiana								Chrysobalanaceae	Licania		kunthiana		species	Hook.f.	ICBN	Accepted
Fundo_0619		en	http://creativecommons.org/publicdomain/zero/1.0/ & http://www.canadensys.net/norms	Federal University of Vicosa (UFV/LEEP)			CorregoFundo_DynamicsPlot_2006-2014	Observation	Fundo_0619	CorregoFundo_plot_021	17-Jul-06	-19.342726	-45.451609	Fundo_0619		http://www.theplantlist.org/tpl1.1/search?q=Copaifera+langsdorffii	Copaifera langsdorffii								Fabaceae	Copaifera		langsdorffii		species	Desf.	ICBN	No opinion
Fundo_0620		en	http://creativecommons.org/publicdomain/zero/1.0/ & http://www.canadensys.net/norms	Federal University of Vicosa (UFV/LEEP)			CorregoFundo_DynamicsPlot_2006-2014	Observation	Fundo_0620	CorregoFundo_plot_021	17-Jul-06	-19.342726	-45.451609	Fundo_0620		http://www.theplantlist.org/tpl1.1/record/kew-2692836;http://www.tropicos.org/Name/50185045	Callisthene major								Vochysiaceae	Callisthene		major		species	Mart.	ICBN	Accepted
Fundo_0621		en	http://creativecommons.org/publicdomain/zero/1.0/ & http://www.canadensys.net/norms	Federal University of Vicosa (UFV/LEEP)			CorregoFundo_DynamicsPlot_2006-2014	Observation	Fundo_0621	CorregoFundo_plot_022	17-Jul-06	-19.342726	-45.451609	Fundo_0621		http://www.theplantlist.org/tpl1.1/record/kew-2436204;http://www.tropicos.org/Name/1300281	Tapirira guianensis								Anacardiaceae	Tapirira		guianensis		species	Aubl.	ICBN	Accepted
Fundo_0622		en	http://creativecommons.org/publicdomain/zero/1.0/ & http://www.canadensys.net/norms	Federal University of Vicosa (UFV/LEEP)			CorregoFundo_DynamicsPlot_2006-2014	Observation	Fundo_0622	CorregoFundo_plot_022	17-Jul-06	-19.342726	-45.451609	Fundo_0622		http://www.theplantlist.org/tpl1.1/record/kew-6016	Alibertia edulis								Rubiaceae	Alibertia		edulis		species	(Rich.) A.Rich. ex DC.	ICBN	Accepted
Fundo_0623		en	http://creativecommons.org/publicdomain/zero/1.0/ & http://www.canadensys.net/norms	Federal University of Vicosa (UFV/LEEP)			CorregoFundo_DynamicsPlot_2006-2014	Observation	Fundo_0623	CorregoFundo_plot_022	17-Jul-06	-19.342726	-45.451609	Fundo_0623		http://www.theplantlist.org/tpl1.1/record/kew-353776	Licania kunthiana								Chrysobalanaceae	Licania		kunthiana		species	Hook.f.	ICBN	Accepted
Fundo_0624		en	http://creativecommons.org/publicdomain/zero/1.0/ & http://www.canadensys.net/norms	Federal University of Vicosa (UFV/LEEP)			CorregoFundo_DynamicsPlot_2006-2014	Observation	Fundo_0624	CorregoFundo_plot_022	17-Jul-06	-19.342726	-45.451609	Fundo_0624		http://www.theplantlist.org/tpl1.1/record/kew-131684;http://www.tropicos.org/Name/22101354	Myrcia tomentosa								Myrtaceae	Myrcia		tomentosa		species	(Aubl.) DC.	ICBN	Accepted
Fundo_0625		en	http://creativecommons.org/publicdomain/zero/1.0/ & http://www.canadensys.net/norms	Federal University of Vicosa (UFV/LEEP)			CorregoFundo_DynamicsPlot_2006-2014	Observation	Fundo_0625	CorregoFundo_plot_022	17-Jul-06	-19.342726	-45.451609	Fundo_0625		http://www.theplantlist.org/tpl1.1/record/kew-2436204;http://www.tropicos.org/Name/1300281	Tapirira guianensis								Anacardiaceae	Tapirira		guianensis		species	Aubl.	ICBN	Accepted
Fundo_0626		en	http://creativecommons.org/publicdomain/zero/1.0/ & http://www.canadensys.net/norms	Federal University of Vicosa (UFV/LEEP)			CorregoFundo_DynamicsPlot_2006-2014	Observation	Fundo_0626	CorregoFundo_plot_022	17-Jul-06	-19.342726	-45.451609	Fundo_0626		http://www.theplantlist.org/tpl1.1/record/kew-2692836;http://www.tropicos.org/Name/50185045	Callisthene major								Vochysiaceae	Callisthene		major		species	Mart.	ICBN	Accepted
Fundo_0627		en	http://creativecommons.org/publicdomain/zero/1.0/ & http://www.canadensys.net/norms	Federal University of Vicosa (UFV/LEEP)			CorregoFundo_DynamicsPlot_2006-2014	Observation	Fundo_0627	CorregoFundo_plot_022	17-Jul-06	-19.342726	-45.451609	Fundo_0627		http://www.theplantlist.org/tpl1.1/record/kew-2436204;http://www.tropicos.org/Name/1300281	Tapirira guianensis								Anacardiaceae	Tapirira		guianensis		species	Aubl.	ICBN	Accepted
Fundo_0628		en	http://creativecommons.org/publicdomain/zero/1.0/ & http://www.canadensys.net/norms	Federal University of Vicosa (UFV/LEEP)			CorregoFundo_DynamicsPlot_2006-2014	Observation	Fundo_0628	CorregoFundo_plot_022	17-Jul-06	-19.342726	-45.451609	Fundo_0628		http://www.theplantlist.org/tpl1.1/record/kew-131684;http://www.tropicos.org/Name/22101354	Myrcia tomentosa								Myrtaceae	Myrcia		tomentosa		species	(Aubl.) DC.	ICBN	Accepted
Fundo_0629		en	http://creativecommons.org/publicdomain/zero/1.0/ & http://www.canadensys.net/norms	Federal University of Vicosa (UFV/LEEP)			CorregoFundo_DynamicsPlot_2006-2014	Observation	Fundo_0629	CorregoFundo_plot_022	17-Jul-06	-19.342726	-45.451609	Fundo_0629		http://www.theplantlist.org/tpl1.1/record/kew-2436204;http://www.tropicos.org/Name/1300281	Tapirira guianensis								Anacardiaceae	Tapirira		guianensis		species	Aubl.	ICBN	Accepted
Fundo_0630		en	http://creativecommons.org/publicdomain/zero/1.0/ & http://www.canadensys.net/norms	Federal University of Vicosa (UFV/LEEP)			CorregoFundo_DynamicsPlot_2006-2014	Observation	Fundo_0630	CorregoFundo_plot_022	17-Jul-06	-19.342726	-45.451609	Fundo_0630		http://www.theplantlist.org/tpl1.1/record/kew-2436204;http://www.tropicos.org/Name/1300281	Tapirira guianensis								Anacardiaceae	Tapirira		guianensis		species	Aubl.	ICBN	Accepted
Fundo_0631		en	http://creativecommons.org/publicdomain/zero/1.0/ & http://www.canadensys.net/norms	Federal University of Vicosa (UFV/LEEP)			CorregoFundo_DynamicsPlot_2006-2014	Observation	Fundo_0631	CorregoFundo_plot_022	17-Jul-06	-19.342726	-45.451609	Fundo_0631		http://www.theplantlist.org/tpl1.1/record/kew-2412252;http://www.tropicos.org/Name/4700374	Protium heptaphyllum								Burseraceae	Protium		heptaphyllum		species	(Aubl.) Marchand	ICBN	Accepted
Fundo_0632		en	http://creativecommons.org/publicdomain/zero/1.0/ & http://www.canadensys.net/norms	Federal University of Vicosa (UFV/LEEP)			CorregoFundo_DynamicsPlot_2006-2014	Observation	Fundo_0632	CorregoFundo_plot_022	17-Jul-06	-19.342726	-45.451609	Fundo_0632		http://www.theplantlist.org/tpl1.1/search?q=Copaifera+langsdorffii	Copaifera langsdorffii								Fabaceae	Copaifera		langsdorffii		species	Desf.	ICBN	No opinion
Fundo_0633		en	http://creativecommons.org/publicdomain/zero/1.0/ & http://www.canadensys.net/norms	Federal University of Vicosa (UFV/LEEP)			CorregoFundo_DynamicsPlot_2006-2014	Observation	Fundo_0633	CorregoFundo_plot_022	17-Jul-06	-19.342726	-45.451609	Fundo_0633		http://www.theplantlist.org/tpl1.1/record/kew-2468137;http://www.tropicos.org/Name/1600758	Xylopia aromatica								Annonaceae	Xylopia		aromatica		species	(Lam.) Mart.	ICBN	Accepted
Fundo_0634		en	http://creativecommons.org/publicdomain/zero/1.0/ & http://www.canadensys.net/norms	Federal University of Vicosa (UFV/LEEP)			CorregoFundo_DynamicsPlot_2006-2014	Observation	Fundo_0634	CorregoFundo_plot_023	17-Jul-06	-19.342726	-45.451609	Fundo_0634		http://www.theplantlist.org/tpl1.1/record/kew-2601416;http://www.tropicos.org/Name/21200261	Siparuna guianensis								Siparunaceae	Siparuna		guianensis		species	Aubl.	ICBN	Accepted
Fundo_0635		en	http://creativecommons.org/publicdomain/zero/1.0/ & http://www.canadensys.net/norms	Federal University of Vicosa (UFV/LEEP)			CorregoFundo_DynamicsPlot_2006-2014	Observation	Fundo_0635	CorregoFundo_plot_023	17-Jul-06	-19.342726	-45.451609	Fundo_0635		http://www.theplantlist.org/tpl1.1/record/kew-2434287;http://www.tropicos.org/Name/8200089	Terminalia glabrescens								Combretaceae	Terminalia		glabrescens		species	Mart.	ICBN	Accepted
Fundo_0636		en	http://creativecommons.org/publicdomain/zero/1.0/ & http://www.canadensys.net/norms	Federal University of Vicosa (UFV/LEEP)			CorregoFundo_DynamicsPlot_2006-2014	Observation	Fundo_0636	CorregoFundo_plot_023	17-Jul-06	-19.342726	-45.451609	Fundo_0636		http://www.theplantlist.org/tpl1.1/record/kew-2451959;http://www.tropicos.org/Name/21800101;http://plants.usda.gov/java/profile?symbol=VISE9	Virola sebifera								Myristicaceae	Virola		sebifera		species	Aubl.	ICBN	Accepted
Fundo_0637		en	http://creativecommons.org/publicdomain/zero/1.0/ & http://www.canadensys.net/norms	Federal University of Vicosa (UFV/LEEP)			CorregoFundo_DynamicsPlot_2006-2014	Observation	Fundo_0637	CorregoFundo_plot_023	17-Jul-06	-19.342726	-45.451609	Fundo_0637		http://www.theplantlist.org/tpl1.1/search?q=Copaifera+langsdorffii	Copaifera langsdorffii								Fabaceae	Copaifera		langsdorffii		species	Desf.	ICBN	No opinion
Fundo_0638		en	http://creativecommons.org/publicdomain/zero/1.0/ & http://www.canadensys.net/norms	Federal University of Vicosa (UFV/LEEP)			CorregoFundo_DynamicsPlot_2006-2014	Observation	Fundo_0638	CorregoFundo_plot_023	17-Jul-06	-19.342726	-45.451609	Fundo_0638		http://www.theplantlist.org/tpl1.1/search?q=Myrcia	Myrcia sp								Myrtaceae	Myrcia				genus		ICBN	Accepted
Fundo_0639		en	http://creativecommons.org/publicdomain/zero/1.0/ & http://www.canadensys.net/norms	Federal University of Vicosa (UFV/LEEP)			CorregoFundo_DynamicsPlot_2006-2014	Observation	Fundo_0639	CorregoFundo_plot_023	17-Jul-06	-19.342726	-45.451609	Fundo_0639		http://www.theplantlist.org/tpl1.1/record/kew-2451959;http://www.tropicos.org/Name/21800101;http://plants.usda.gov/java/profile?symbol=VISE9	Virola sebifera								Myristicaceae	Virola		sebifera		species	Aubl.	ICBN	Accepted
Fundo_0640		en	http://creativecommons.org/publicdomain/zero/1.0/ & http://www.canadensys.net/norms	Federal University of Vicosa (UFV/LEEP)			CorregoFundo_DynamicsPlot_2006-2014	Observation	Fundo_0640	CorregoFundo_plot_023	17-Jul-06	-19.342726	-45.451609	Fundo_0640		http://www.theplantlist.org/tpl1.1/record/kew-2412252;http://www.tropicos.org/Name/4700374	Protium heptaphyllum								Burseraceae	Protium		heptaphyllum		species	(Aubl.) Marchand	ICBN	Accepted
Fundo_0641		en	http://creativecommons.org/publicdomain/zero/1.0/ & http://www.canadensys.net/norms	Federal University of Vicosa (UFV/LEEP)			CorregoFundo_DynamicsPlot_2006-2014	Observation	Fundo_0641	CorregoFundo_plot_023	17-Jul-06	-19.342726	-45.451609	Fundo_0641		http://www.theplantlist.org/tpl1.1/record/kew-2601416;http://www.tropicos.org/Name/21200261	Siparuna guianensis								Siparunaceae	Siparuna		guianensis		species	Aubl.	ICBN	Accepted
Fundo_0642		en	http://creativecommons.org/publicdomain/zero/1.0/ & http://www.canadensys.net/norms	Federal University of Vicosa (UFV/LEEP)			CorregoFundo_DynamicsPlot_2006-2014	Observation	Fundo_0642	CorregoFundo_plot_023	17-Jul-06	-19.342726	-45.451609	Fundo_0642		http://www.theplantlist.org/tpl1.1/record/kew-318865	Tabebuia serratifolia								Bignoniaceae	Tabebuia		serratifolia		species	(Vahl) S.O.Grose	ICBN	Synonym
Fundo_0643		en	http://creativecommons.org/publicdomain/zero/1.0/ & http://www.canadensys.net/norms	Federal University of Vicosa (UFV/LEEP)			CorregoFundo_DynamicsPlot_2006-2014	Observation	Fundo_0643	CorregoFundo_plot_023	17-Jul-06	-19.342726	-45.451609	Fundo_0643		http://www.theplantlist.org/tpl1.1/record/kew-2601416;http://www.tropicos.org/Name/21200261	Siparuna guianensis								Siparunaceae	Siparuna		guianensis		species	Aubl.	ICBN	Accepted
Fundo_0644		en	http://creativecommons.org/publicdomain/zero/1.0/ & http://www.canadensys.net/norms	Federal University of Vicosa (UFV/LEEP)			CorregoFundo_DynamicsPlot_2006-2014	Observation	Fundo_0644	CorregoFundo_plot_023	17-Jul-06	-19.342726	-45.451609	Fundo_0644		http://www.theplantlist.org/tpl1.1/record/kew-2412252;http://www.tropicos.org/Name/4700374	Protium heptaphyllum								Burseraceae	Protium		heptaphyllum		species	(Aubl.) Marchand	ICBN	Accepted
Fundo_0645		en	http://creativecommons.org/publicdomain/zero/1.0/ & http://www.canadensys.net/norms	Federal University of Vicosa (UFV/LEEP)			CorregoFundo_DynamicsPlot_2006-2014	Observation	Fundo_0645	CorregoFundo_plot_023	17-Jul-06	-19.342726	-45.451609	Fundo_0645		http://www.theplantlist.org/tpl1.1/record/kew-2434287;http://www.tropicos.org/Name/8200089	Terminalia glabrescens								Combretaceae	Terminalia		glabrescens		species	Mart.	ICBN	Accepted
Fundo_0646		en	http://creativecommons.org/publicdomain/zero/1.0/ & http://www.canadensys.net/norms	Federal University of Vicosa (UFV/LEEP)			CorregoFundo_DynamicsPlot_2006-2014	Observation	Fundo_0646	CorregoFundo_plot_023	17-Jul-06	-19.342726	-45.451609	Fundo_0646		http://www.theplantlist.org/tpl1.1/record/kew-2436204;http://www.tropicos.org/Name/1300281	Tapirira guianensis								Anacardiaceae	Tapirira		guianensis		species	Aubl.	ICBN	Accepted
Fundo_0647		en	http://creativecommons.org/publicdomain/zero/1.0/ & http://www.canadensys.net/norms	Federal University of Vicosa (UFV/LEEP)			CorregoFundo_DynamicsPlot_2006-2014	Observation	Fundo_0647	CorregoFundo_plot_023	17-Jul-06	-19.342726	-45.451609	Fundo_0647		http://www.theplantlist.org/tpl1.1/record/kew-6016	Alibertia edulis								Rubiaceae	Alibertia		edulis		species	(Rich.) A.Rich. ex DC.	ICBN	Accepted
Fundo_0648		en	http://creativecommons.org/publicdomain/zero/1.0/ & http://www.canadensys.net/norms	Federal University of Vicosa (UFV/LEEP)			CorregoFundo_DynamicsPlot_2006-2014	Observation	Fundo_0648	CorregoFundo_plot_024	17-Jul-06	-19.342726	-45.451609	Fundo_0648		http://www.theplantlist.org/tpl1.1/record/kew-2601416;http://www.tropicos.org/Name/21200261	Siparuna guianensis								Siparunaceae	Siparuna		guianensis		species	Aubl.	ICBN	Accepted
Fundo_0649		en	http://creativecommons.org/publicdomain/zero/1.0/ & http://www.canadensys.net/norms	Federal University of Vicosa (UFV/LEEP)			CorregoFundo_DynamicsPlot_2006-2014	Observation	Fundo_0649	CorregoFundo_plot_024	17-Jul-06	-19.342726	-45.451609	Fundo_0649		http://www.theplantlist.org/tpl1.1/record/kew-2601416;http://www.tropicos.org/Name/21200261	Siparuna guianensis								Siparunaceae	Siparuna		guianensis		species	Aubl.	ICBN	Accepted
Fundo_0650		en	http://creativecommons.org/publicdomain/zero/1.0/ & http://www.canadensys.net/norms	Federal University of Vicosa (UFV/LEEP)			CorregoFundo_DynamicsPlot_2006-2014	Observation	Fundo_0650	CorregoFundo_plot_024	17-Jul-06	-19.342726	-45.451609	Fundo_0650		http://www.theplantlist.org/tpl1.1/record/kew-2436204;http://www.tropicos.org/Name/1300281	Tapirira guianensis								Anacardiaceae	Tapirira		guianensis		species	Aubl.	ICBN	Accepted
Fundo_0651		en	http://creativecommons.org/publicdomain/zero/1.0/ & http://www.canadensys.net/norms	Federal University of Vicosa (UFV/LEEP)			CorregoFundo_DynamicsPlot_2006-2014	Observation	Fundo_0651	CorregoFundo_plot_024	17-Jul-06	-19.342726	-45.451609	Fundo_0651		http://www.theplantlist.org/tpl1.1/record/kew-2348707;http://www.tropicos.org/Name/17400006	Lacistema hasslerianum								Lacistemataceae	Lacistema		hasslerianum		species	Chodat	ICBN	Accepted
Fundo_0652		en	http://creativecommons.org/publicdomain/zero/1.0/ & http://www.canadensys.net/norms	Federal University of Vicosa (UFV/LEEP)			CorregoFundo_DynamicsPlot_2006-2014	Observation	Fundo_0652	CorregoFundo_plot_024	17-Jul-06	-19.342726	-45.451609	Fundo_0652		http://www.theplantlist.org/tpl1.1/record/kew-2468137;http://www.tropicos.org/Name/1600758	Xylopia aromatica								Annonaceae	Xylopia		aromatica		species	(Lam.) Mart.	ICBN	Accepted
Fundo_0654		en	http://creativecommons.org/publicdomain/zero/1.0/ & http://www.canadensys.net/norms	Federal University of Vicosa (UFV/LEEP)			CorregoFundo_DynamicsPlot_2006-2014	Observation	Fundo_0654	CorregoFundo_plot_024	17-Jul-06	-19.342726	-45.451609	Fundo_0654		http://www.theplantlist.org/tpl1.1/record/kew-2436204;http://www.tropicos.org/Name/1300281	Tapirira guianensis								Anacardiaceae	Tapirira		guianensis		species	Aubl.	ICBN	Accepted
Fundo_0655		en	http://creativecommons.org/publicdomain/zero/1.0/ & http://www.canadensys.net/norms	Federal University of Vicosa (UFV/LEEP)			CorregoFundo_DynamicsPlot_2006-2014	Observation	Fundo_0655	CorregoFundo_plot_024	17-Jul-06	-19.342726	-45.451609	Fundo_0655		http://www.theplantlist.org/tpl1.1/search?q=Rubiaceae;http://plants.usda.gov/java/nameSearch	Rubiaceae sp								Rubiaceae					family		ICBN	Accepted
Fundo_0656		en	http://creativecommons.org/publicdomain/zero/1.0/ & http://www.canadensys.net/norms	Federal University of Vicosa (UFV/LEEP)			CorregoFundo_DynamicsPlot_2006-2014	Observation	Fundo_0656	CorregoFundo_plot_024	17-Jul-06	-19.342726	-45.451609	Fundo_0656		http://www.theplantlist.org/tpl1.1/record/kew-131570	Myrcia rostrata								Myrtaceae	Myrcia		rostrata		species	(Sw.) DC.	ICBN	Synonym
Fundo_0657		en	http://creativecommons.org/publicdomain/zero/1.0/ & http://www.canadensys.net/norms	Federal University of Vicosa (UFV/LEEP)			CorregoFundo_DynamicsPlot_2006-2014	Observation	Fundo_0657	CorregoFundo_plot_024	17-Jul-06	-19.342726	-45.451609	Fundo_0657		http://www.theplantlist.org/tpl1.1/record/kew-318865	Tabebuia serratifolia								Bignoniaceae	Tabebuia		serratifolia		species	(Vahl) S.O.Grose	ICBN	Synonym
Fundo_0658		en	http://creativecommons.org/publicdomain/zero/1.0/ & http://www.canadensys.net/norms	Federal University of Vicosa (UFV/LEEP)			CorregoFundo_DynamicsPlot_2006-2014	Observation	Fundo_0658	CorregoFundo_plot_024	17-Jul-06	-19.342726	-45.451609	Fundo_0658		http://www.theplantlist.org/tpl1.1/record/kew-75234;http://www.tropicos.org/Name/22100551	Eugenia florida								Myrtaceae	Eugenia		florida		species	DC.	ICBN	Accepted
Fundo_0659		en	http://creativecommons.org/publicdomain/zero/1.0/ & http://www.canadensys.net/norms	Federal University of Vicosa (UFV/LEEP)			CorregoFundo_DynamicsPlot_2006-2014	Observation	Fundo_0659	CorregoFundo_plot_024	17-Jul-06	-19.342726	-45.451609	Fundo_0659		http://www.theplantlist.org/tpl1.1/record/kew-131570	Myrcia rostrata								Myrtaceae	Myrcia		rostrata		species	(Sw.) DC.	ICBN	Synonym
Fundo_0660		en	http://creativecommons.org/publicdomain/zero/1.0/ & http://www.canadensys.net/norms	Federal University of Vicosa (UFV/LEEP)			CorregoFundo_DynamicsPlot_2006-2014	Observation	Fundo_0660	CorregoFundo_plot_024	17-Jul-06	-19.342726	-45.451609	Fundo_0660		http://www.theplantlist.org/tpl1.1/record/kew-131570	Myrcia rostrata								Myrtaceae	Myrcia		rostrata		species	(Sw.) DC.	ICBN	Synonym
Fundo_0661		en	http://creativecommons.org/publicdomain/zero/1.0/ & http://www.canadensys.net/norms	Federal University of Vicosa (UFV/LEEP)			CorregoFundo_DynamicsPlot_2006-2014	Observation	Fundo_0661	CorregoFundo_plot_024	17-Jul-06	-19.342726	-45.451609	Fundo_0661		http://www.theplantlist.org/tpl1.1/record/kew-4702406;http://www.tropicos.org/Name/13200167;http://plants.usda.gov/java/profile?symbol=CASY2	Casearia sylvestris								Salicaceae	Casearia		sylvestris		species	Sw.	ICBN	Accepted
Fundo_0662		en	http://creativecommons.org/publicdomain/zero/1.0/ & http://www.canadensys.net/norms	Federal University of Vicosa (UFV/LEEP)			CorregoFundo_DynamicsPlot_2006-2014	Observation	Fundo_0662	CorregoFundo_plot_024	17-Jul-06	-19.342726	-45.451609	Fundo_0662		http://www.theplantlist.org/tpl1.1/record/kew-131570	Myrcia rostrata								Myrtaceae	Myrcia		rostrata		species	(Sw.) DC.	ICBN	Synonym
Fundo_0663		en	http://creativecommons.org/publicdomain/zero/1.0/ & http://www.canadensys.net/norms	Federal University of Vicosa (UFV/LEEP)			CorregoFundo_DynamicsPlot_2006-2014	Observation	Fundo_0663	CorregoFundo_plot_025	17-Jul-06	-19.342726	-45.451609	Fundo_0663		http://www.theplantlist.org/tpl1.1/record/kew-2692836;http://www.tropicos.org/Name/50185045	Callisthene major								Vochysiaceae	Callisthene		major		species	Mart.	ICBN	Accepted
Fundo_0664		en	http://creativecommons.org/publicdomain/zero/1.0/ & http://www.canadensys.net/norms	Federal University of Vicosa (UFV/LEEP)			CorregoFundo_DynamicsPlot_2006-2014	Observation	Fundo_0664	CorregoFundo_plot_025	17-Jul-06	-19.342726	-45.451609	Fundo_0664		http://www.theplantlist.org/tpl1.1/record/kew-2451959;http://www.tropicos.org/Name/21800101;http://plants.usda.gov/java/profile?symbol=VISE9	Virola sebifera								Myristicaceae	Virola		sebifera		species	Aubl.	ICBN	Accepted
Fundo_0665		en	http://creativecommons.org/publicdomain/zero/1.0/ & http://www.canadensys.net/norms	Federal University of Vicosa (UFV/LEEP)			CorregoFundo_DynamicsPlot_2006-2014	Observation	Fundo_0665	CorregoFundo_plot_025	17-Jul-06	-19.342726	-45.451609	Fundo_0665		http://www.theplantlist.org/tpl1.1/record/kew-6016	Alibertia edulis								Rubiaceae	Alibertia		edulis		species	(Rich.) A.Rich. ex DC.	ICBN	Accepted
Fundo_0666		en	http://creativecommons.org/publicdomain/zero/1.0/ & http://www.canadensys.net/norms	Federal University of Vicosa (UFV/LEEP)			CorregoFundo_DynamicsPlot_2006-2014	Observation	Fundo_0666	CorregoFundo_plot_025	17-Jul-06	-19.342726	-45.451609	Fundo_0666		http://www.theplantlist.org/tpl1.1/record/kew-2747715;http://www.tropicos.org/Name/28600006	Cupania vernalis								Sapindaceae	Cupania		vernalis		species	Cambess.	ICBN	Accepted
Fundo_0667		en	http://creativecommons.org/publicdomain/zero/1.0/ & http://www.canadensys.net/norms	Federal University of Vicosa (UFV/LEEP)			CorregoFundo_DynamicsPlot_2006-2014	Observation	Fundo_0667	CorregoFundo_plot_025	17-Jul-06	-19.342726	-45.451609	Fundo_0667		http://www.theplantlist.org/tpl1.1/record/kew-6016	Alibertia edulis								Rubiaceae	Alibertia		edulis		species	(Rich.) A.Rich. ex DC.	ICBN	Accepted
Fundo_0668		en	http://creativecommons.org/publicdomain/zero/1.0/ & http://www.canadensys.net/norms	Federal University of Vicosa (UFV/LEEP)			CorregoFundo_DynamicsPlot_2006-2014	Observation	Fundo_0668	CorregoFundo_plot_025	17-Jul-06	-19.342726	-45.451609	Fundo_0668		http://www.theplantlist.org/tpl1.1/record/kew-2434287;http://www.tropicos.org/Name/8200089	Terminalia glabrescens								Combretaceae	Terminalia		glabrescens		species	Mart.	ICBN	Accepted
Fundo_0669		en	http://creativecommons.org/publicdomain/zero/1.0/ & http://www.canadensys.net/norms	Federal University of Vicosa (UFV/LEEP)			CorregoFundo_DynamicsPlot_2006-2014	Observation	Fundo_0669	CorregoFundo_plot_025	17-Jul-06	-19.342726	-45.451609	Fundo_0669		http://www.theplantlist.org/tpl1.1/record/kew-2434287;http://www.tropicos.org/Name/8200089	Terminalia glabrescens								Combretaceae	Terminalia		glabrescens		species	Mart.	ICBN	Accepted
Fundo_0670		en	http://creativecommons.org/publicdomain/zero/1.0/ & http://www.canadensys.net/norms	Federal University of Vicosa (UFV/LEEP)			CorregoFundo_DynamicsPlot_2006-2014	Observation	Fundo_0670	CorregoFundo_plot_025	17-Jul-06	-19.342726	-45.451609	Fundo_0670		http://www.theplantlist.org/tpl1.1/record/kew-6016	Alibertia edulis								Rubiaceae	Alibertia		edulis		species	(Rich.) A.Rich. ex DC.	ICBN	Accepted
Fundo_0671		en	http://creativecommons.org/publicdomain/zero/1.0/ & http://www.canadensys.net/norms	Federal University of Vicosa (UFV/LEEP)			CorregoFundo_DynamicsPlot_2006-2014	Observation	Fundo_0671	CorregoFundo_plot_025	17-Jul-06	-19.342726	-45.451609	Fundo_0671		http://www.ildis.org/LegumeWeb?version~10.01&genus~Machaerium&species~villosum;http://www.tropicos.org/Name/13035375	Machaerium villosum								Fabaceae	Machaerium		villosum		species	Vogel	ICBN	Accepted
Fundo_0672		en	http://creativecommons.org/publicdomain/zero/1.0/ & http://www.canadensys.net/norms	Federal University of Vicosa (UFV/LEEP)			CorregoFundo_DynamicsPlot_2006-2014	Observation	Fundo_0672	CorregoFundo_plot_025	17-Jul-06	-19.342726	-45.451609	Fundo_0672		http://www.theplantlist.org/tpl1.1/search?q=Copaifera+langsdorffii	Copaifera langsdorffii								Fabaceae	Copaifera		langsdorffii		species	Desf.	ICBN	No opinion
Fundo_0673		en	http://creativecommons.org/publicdomain/zero/1.0/ & http://www.canadensys.net/norms	Federal University of Vicosa (UFV/LEEP)			CorregoFundo_DynamicsPlot_2006-2014	Observation	Fundo_0673	CorregoFundo_plot_025	17-Jul-06	-19.342726	-45.451609	Fundo_0673		http://www.theplantlist.org/tpl1.1/record/kew-370688;http://www.tropicos.org/Name/7400092	Hirtella hebeclada								Chrysobalanaceae	Hirtella		hebeclada		species	Moric. ex DC.	ICBN	Accepted
Fundo_0674		en	http://creativecommons.org/publicdomain/zero/1.0/ & http://www.canadensys.net/norms	Federal University of Vicosa (UFV/LEEP)			CorregoFundo_DynamicsPlot_2006-2014	Observation	Fundo_0674	CorregoFundo_plot_025	17-Jul-06	-19.342726	-45.451609	Fundo_0674		http://www.theplantlist.org/tpl1.1/record/kew-2601416;http://www.tropicos.org/Name/21200261	Siparuna guianensis								Siparunaceae	Siparuna		guianensis		species	Aubl.	ICBN	Accepted
Fundo_0675		en	http://creativecommons.org/publicdomain/zero/1.0/ & http://www.canadensys.net/norms	Federal University of Vicosa (UFV/LEEP)			CorregoFundo_DynamicsPlot_2006-2014	Observation	Fundo_0675	CorregoFundo_plot_025	17-Jul-06	-19.342726	-45.451609	Fundo_0675		http://www.theplantlist.org/tpl1.1/record/kew-2436204;http://www.tropicos.org/Name/1300281	Tapirira guianensis								Anacardiaceae	Tapirira		guianensis		species	Aubl.	ICBN	Accepted
Fundo_0676		en	http://creativecommons.org/publicdomain/zero/1.0/ & http://www.canadensys.net/norms	Federal University of Vicosa (UFV/LEEP)			CorregoFundo_DynamicsPlot_2006-2014	Observation	Fundo_0676	CorregoFundo_plot_025	17-Jul-06	-19.342726	-45.451609	Fundo_0676		http://www.theplantlist.org/tpl1.1/record/kew-2692836;http://www.tropicos.org/Name/50185045	Callisthene major								Vochysiaceae	Callisthene		major		species	Mart.	ICBN	Accepted
Fundo_0677		en	http://creativecommons.org/publicdomain/zero/1.0/ & http://www.canadensys.net/norms	Federal University of Vicosa (UFV/LEEP)			CorregoFundo_DynamicsPlot_2006-2014	Observation	Fundo_0677	CorregoFundo_plot_025	17-Jul-06	-19.342726	-45.451609	Fundo_0677		http://www.theplantlist.org/tpl1.1/record/kew-2601416;http://www.tropicos.org/Name/21200261	Siparuna guianensis								Siparunaceae	Siparuna		guianensis		species	Aubl.	ICBN	Accepted
Fundo_0678		en	http://creativecommons.org/publicdomain/zero/1.0/ & http://www.canadensys.net/norms	Federal University of Vicosa (UFV/LEEP)			CorregoFundo_DynamicsPlot_2006-2014	Observation	Fundo_0678	CorregoFundo_plot_025	17-Jul-06	-19.342726	-45.451609	Fundo_0678		http://www.theplantlist.org/tpl1.1/record/kew-2747715;http://www.tropicos.org/Name/28600006	Cupania vernalis								Sapindaceae	Cupania		vernalis		species	Cambess.	ICBN	Accepted
Fundo_0679		en	http://creativecommons.org/publicdomain/zero/1.0/ & http://www.canadensys.net/norms	Federal University of Vicosa (UFV/LEEP)			CorregoFundo_DynamicsPlot_2006-2014	Observation	Fundo_0679	CorregoFundo_plot_025	17-Jul-06	-19.342726	-45.451609	Fundo_0679		http://www.theplantlist.org/tpl1.1/record/kew-150159;http://www.tropicos.org/Name/12805952	Pera glabrata								Euphorbiaceae	Pera		glabrata		species	(Schott) Poepp. ex Baill.	ICBN	Accepted
Fundo_0680		en	http://creativecommons.org/publicdomain/zero/1.0/ & http://www.canadensys.net/norms	Federal University of Vicosa (UFV/LEEP)			CorregoFundo_DynamicsPlot_2006-2014	Observation	Fundo_0680	CorregoFundo_plot_025	17-Jul-06	-19.342726	-45.451609	Fundo_0680		http://www.theplantlist.org/tpl1.1/record/kew-2834705;http://www.tropicos.org/Name/30400486;http://plants.usda.gov/java/profile?symbol=GUUL	Guazuma ulmifolia								Malvaceae	Guazuma		ulmifolia		species	Lam.	ICBN	Accepted
Fundo_0681		en	http://creativecommons.org/publicdomain/zero/1.0/ & http://www.canadensys.net/norms	Federal University of Vicosa (UFV/LEEP)			CorregoFundo_DynamicsPlot_2006-2014	Observation	Fundo_0681	CorregoFundo_plot_025	17-Jul-06	-19.342726	-45.451609	Fundo_0681		http://www.theplantlist.org/tpl1.1/record/kew-2768454;http://www.tropicos.org/Name/28600702	Dilodendron bipinnatum								Sapindaceae	Dilodendron		bipinnatum		species	Radlk.	ICBN	Accepted
Fundo_0682		en	http://creativecommons.org/publicdomain/zero/1.0/ & http://www.canadensys.net/norms	Federal University of Vicosa (UFV/LEEP)			CorregoFundo_DynamicsPlot_2006-2014	Observation	Fundo_0682	CorregoFundo_plot_025	17-Jul-06	-19.342726	-45.451609	Fundo_0682		http://www.theplantlist.org/tpl1.1/record/kew-150159;http://www.tropicos.org/Name/12805952	Pera glabrata								Euphorbiaceae	Pera		glabrata		species	(Schott) Poepp. ex Baill.	ICBN	Accepted
Fundo_0683		en	http://creativecommons.org/publicdomain/zero/1.0/ & http://www.canadensys.net/norms	Federal University of Vicosa (UFV/LEEP)			CorregoFundo_DynamicsPlot_2006-2014	Observation	Fundo_0683	CorregoFundo_plot_025	17-Jul-06	-19.342726	-45.451609	Fundo_0683		http://www.theplantlist.org/tpl1.1/record/kew-2834705;http://www.tropicos.org/Name/30400486;http://plants.usda.gov/java/profile?symbol=GUUL	Guazuma ulmifolia								Malvaceae	Guazuma		ulmifolia		species	Lam.	ICBN	Accepted
Fundo_0684		en	http://creativecommons.org/publicdomain/zero/1.0/ & http://www.canadensys.net/norms	Federal University of Vicosa (UFV/LEEP)			CorregoFundo_DynamicsPlot_2006-2014	Observation	Fundo_0684	CorregoFundo_plot_025	17-Jul-06	-19.342726	-45.451609	Fundo_0684		http://www.theplantlist.org/tpl1.1/record/kew-2692836;http://www.tropicos.org/Name/50185045	Callisthene major								Vochysiaceae	Callisthene		major		species	Mart.	ICBN	Accepted
Fundo_0685		en	http://creativecommons.org/publicdomain/zero/1.0/ & http://www.canadensys.net/norms	Federal University of Vicosa (UFV/LEEP)			CorregoFundo_DynamicsPlot_2006-2014	Observation	Fundo_0685	CorregoFundo_plot_025	17-Jul-06	-19.342726	-45.451609	Fundo_0685		http://www.theplantlist.org/tpl1.1/record/kew-2692836;http://www.tropicos.org/Name/50185045	Callisthene major								Vochysiaceae	Callisthene		major		species	Mart.	ICBN	Accepted
Fundo_0686		en	http://creativecommons.org/publicdomain/zero/1.0/ & http://www.canadensys.net/norms	Federal University of Vicosa (UFV/LEEP)			CorregoFundo_DynamicsPlot_2006-2014	Observation	Fundo_0686	CorregoFundo_plot_025	17-Jul-06	-19.342726	-45.451609	Fundo_0686		http://www.theplantlist.org/tpl1.1/record/kew-2692836;http://www.tropicos.org/Name/50185045	Callisthene major								Vochysiaceae	Callisthene		major		species	Mart.	ICBN	Accepted
Fundo_0687		en	http://creativecommons.org/publicdomain/zero/1.0/ & http://www.canadensys.net/norms	Federal University of Vicosa (UFV/LEEP)			CorregoFundo_DynamicsPlot_2006-2014	Observation	Fundo_0687	CorregoFundo_plot_025	17-Jul-06	-19.342726	-45.451609	Fundo_0687		http://www.theplantlist.org/tpl1.1/record/kew-2692836;http://www.tropicos.org/Name/50185045	Callisthene major								Vochysiaceae	Callisthene		major		species	Mart.	ICBN	Accepted
Fundo_0688		en	http://creativecommons.org/publicdomain/zero/1.0/ & http://www.canadensys.net/norms	Federal University of Vicosa (UFV/LEEP)			CorregoFundo_DynamicsPlot_2006-2014	Observation	Fundo_0688	CorregoFundo_plot_025	17-Jul-06	-19.342726	-45.451609	Fundo_0688		http://www.theplantlist.org/tpl1.1/record/kew-2412252;http://www.tropicos.org/Name/4700374	Protium heptaphyllum								Burseraceae	Protium		heptaphyllum		species	(Aubl.) Marchand	ICBN	Accepted
Fundo_0689		en	http://creativecommons.org/publicdomain/zero/1.0/ & http://www.canadensys.net/norms	Federal University of Vicosa (UFV/LEEP)			CorregoFundo_DynamicsPlot_2006-2014	Observation	Fundo_0689	CorregoFundo_plot_025	17-Jul-06	-19.342726	-45.451609	Fundo_0689		http://www.theplantlist.org/tpl1.1/record/kew-2601416;http://www.tropicos.org/Name/21200261	Siparuna guianensis								Siparunaceae	Siparuna		guianensis		species	Aubl.	ICBN	Accepted
Fundo_0690		en	http://creativecommons.org/publicdomain/zero/1.0/ & http://www.canadensys.net/norms	Federal University of Vicosa (UFV/LEEP)			CorregoFundo_DynamicsPlot_2006-2014	Observation	Fundo_0690	CorregoFundo_plot_026	17-Jul-06	-19.343498	-45.453829	Fundo_0690		http://www.theplantlist.org/tpl1.1/record/tro-22001263;http://www.tropicos.org/Name/22001263	Myrsine umbellata								Primulaceae	Myrsine		umbellata		species	Mart.	ICBN	Accepted
Fundo_0691		en	http://creativecommons.org/publicdomain/zero/1.0/ & http://www.canadensys.net/norms	Federal University of Vicosa (UFV/LEEP)			CorregoFundo_DynamicsPlot_2006-2014	Observation	Fundo_0691	CorregoFundo_plot_026	17-Jul-06	-19.343498	-45.453829	Fundo_0691		http://www.theplantlist.org/tpl1.1/record/kew-2692836;http://www.tropicos.org/Name/50185045	Callisthene major								Vochysiaceae	Callisthene		major		species	Mart.	ICBN	Accepted
Fundo_0692		en	http://creativecommons.org/publicdomain/zero/1.0/ & http://www.canadensys.net/norms	Federal University of Vicosa (UFV/LEEP)			CorregoFundo_DynamicsPlot_2006-2014	Observation	Fundo_0692	CorregoFundo_plot_026	17-Jul-06	-19.343498	-45.453829	Fundo_0692		http://www.theplantlist.org/tpl1.1/search?q=Eugenia	Eugenia sp								Myrtaceae	Eugenia				genus		ICBN	Accepted
Fundo_0693		en	http://creativecommons.org/publicdomain/zero/1.0/ & http://www.canadensys.net/norms	Federal University of Vicosa (UFV/LEEP)			CorregoFundo_DynamicsPlot_2006-2014	Observation	Fundo_0693	CorregoFundo_plot_026	17-Jul-06	-19.343498	-45.453829	Fundo_0693		http://www.theplantlist.org/tpl1.1/search?q=Eugenia	Eugenia sp								Myrtaceae	Eugenia				genus		ICBN	Accepted
Fundo_0694		en	http://creativecommons.org/publicdomain/zero/1.0/ & http://www.canadensys.net/norms	Federal University of Vicosa (UFV/LEEP)			CorregoFundo_DynamicsPlot_2006-2014	Observation	Fundo_0694	CorregoFundo_plot_026	17-Jul-06	-19.343498	-45.453829	Fundo_0694		http://www.theplantlist.org/tpl1.1/record/kew-2692836;http://www.tropicos.org/Name/50185045	Callisthene major								Vochysiaceae	Callisthene		major		species	Mart.	ICBN	Accepted
Fundo_0695		en	http://creativecommons.org/publicdomain/zero/1.0/ & http://www.canadensys.net/norms	Federal University of Vicosa (UFV/LEEP)			CorregoFundo_DynamicsPlot_2006-2014	Observation	Fundo_0695	CorregoFundo_plot_026	17-Jul-06	-19.343498	-45.453829	Fundo_0695		http://www.theplantlist.org/tpl1.1/record/kew-60039;http://www.tropicos.org/Name/2200522	Dendropanax cuneatus								Araliaceae	Dendropanax		cuneatus		species	(DC.) Decne. & Planch.	ICBN	Accepted
Fundo_0696		en	http://creativecommons.org/publicdomain/zero/1.0/ & http://www.canadensys.net/norms	Federal University of Vicosa (UFV/LEEP)			CorregoFundo_DynamicsPlot_2006-2014	Observation	Fundo_0696	CorregoFundo_plot_026	17-Jul-06	-19.343498	-45.453829	Fundo_0696		http://www.ildis.org/LegumeWeb?version~10.01&genus~Machaerium&species~villosum;http://www.tropicos.org/Name/13035375	Machaerium villosum								Fabaceae	Machaerium		villosum		species	Vogel	ICBN	Accepted
Fundo_0697		en	http://creativecommons.org/publicdomain/zero/1.0/ & http://www.canadensys.net/norms	Federal University of Vicosa (UFV/LEEP)			CorregoFundo_DynamicsPlot_2006-2014	Observation	Fundo_0697	CorregoFundo_plot_026	17-Jul-06	-19.343498	-45.453829	Fundo_0697		http://www.theplantlist.org/tpl1.1/record/kew-2601416;http://www.tropicos.org/Name/21200261	Siparuna guianensis								Siparunaceae	Siparuna		guianensis		species	Aubl.	ICBN	Accepted
Fundo_0698		en	http://creativecommons.org/publicdomain/zero/1.0/ & http://www.canadensys.net/norms	Federal University of Vicosa (UFV/LEEP)			CorregoFundo_DynamicsPlot_2006-2014	Observation	Fundo_0698	CorregoFundo_plot_026	17-Jul-06	-19.343498	-45.453829	Fundo_0698		http://www.theplantlist.org/tpl1.1/record/kew-2692836;http://www.tropicos.org/Name/50185045	Callisthene major								Vochysiaceae	Callisthene		major		species	Mart.	ICBN	Accepted
Fundo_0699		en	http://creativecommons.org/publicdomain/zero/1.0/ & http://www.canadensys.net/norms	Federal University of Vicosa (UFV/LEEP)			CorregoFundo_DynamicsPlot_2006-2014	Observation	Fundo_0699	CorregoFundo_plot_026	17-Jul-06	-19.343498	-45.453829	Fundo_0699		http://www.theplantlist.org/tpl1.1/record/kew-131684;http://www.tropicos.org/Name/22101354	Myrcia tomentosa								Myrtaceae	Myrcia		tomentosa		species	(Aubl.) DC.	ICBN	Accepted
Fundo_0700		en	http://creativecommons.org/publicdomain/zero/1.0/ & http://www.canadensys.net/norms	Federal University of Vicosa (UFV/LEEP)			CorregoFundo_DynamicsPlot_2006-2014	Observation	Fundo_0700	CorregoFundo_plot_026	17-Jul-06	-19.343498	-45.453829	Fundo_0700		http://www.theplantlist.org/tpl1.1/record/kew-150159;http://www.tropicos.org/Name/12805952	Pera glabrata								Euphorbiaceae	Pera		glabrata		species	(Schott) Poepp. ex Baill.	ICBN	Accepted
Fundo_0701		en	http://creativecommons.org/publicdomain/zero/1.0/ & http://www.canadensys.net/norms	Federal University of Vicosa (UFV/LEEP)			CorregoFundo_DynamicsPlot_2006-2014	Observation	Fundo_0701	CorregoFundo_plot_026	17-Jul-06	-19.343498	-45.453829	Fundo_0701		http://www.theplantlist.org/tpl1.1/record/kew-75234;http://www.tropicos.org/Name/22100551	Eugenia florida								Myrtaceae	Eugenia		florida		species	DC.	ICBN	Accepted
Fundo_0702		en	http://creativecommons.org/publicdomain/zero/1.0/ & http://www.canadensys.net/norms	Federal University of Vicosa (UFV/LEEP)			CorregoFundo_DynamicsPlot_2006-2014	Observation	Fundo_0702	CorregoFundo_plot_026	17-Jul-06	-19.343498	-45.453829	Fundo_0702		http://www.theplantlist.org/tpl1.1/record/kew-2692836;http://www.tropicos.org/Name/50185045	Callisthene major								Vochysiaceae	Callisthene		major		species	Mart.	ICBN	Accepted
Fundo_0703		en	http://creativecommons.org/publicdomain/zero/1.0/ & http://www.canadensys.net/norms	Federal University of Vicosa (UFV/LEEP)			CorregoFundo_DynamicsPlot_2006-2014	Observation	Fundo_0703	CorregoFundo_plot_026	17-Jul-06	-19.343498	-45.453829	Fundo_0703		http://www.theplantlist.org/tpl1.1/record/kew-2692836;http://www.tropicos.org/Name/50185045	Callisthene major								Vochysiaceae	Callisthene		major		species	Mart.	ICBN	Accepted
Fundo_0704		en	http://creativecommons.org/publicdomain/zero/1.0/ & http://www.canadensys.net/norms	Federal University of Vicosa (UFV/LEEP)			CorregoFundo_DynamicsPlot_2006-2014	Observation	Fundo_0704	CorregoFundo_plot_026	17-Jul-06	-19.343498	-45.453829	Fundo_0704		http://www.theplantlist.org/tpl1.1/record/kew-2692836;http://www.tropicos.org/Name/50185045	Callisthene major								Vochysiaceae	Callisthene		major		species	Mart.	ICBN	Accepted
Fundo_0705		en	http://creativecommons.org/publicdomain/zero/1.0/ & http://www.canadensys.net/norms	Federal University of Vicosa (UFV/LEEP)			CorregoFundo_DynamicsPlot_2006-2014	Observation	Fundo_0705	CorregoFundo_plot_026	17-Jul-06	-19.343498	-45.453829	Fundo_0705		http://www.theplantlist.org/tpl1.1/record/kew-2692836;http://www.tropicos.org/Name/50185045	Callisthene major								Vochysiaceae	Callisthene		major		species	Mart.	ICBN	Accepted
Fundo_0706		en	http://creativecommons.org/publicdomain/zero/1.0/ & http://www.canadensys.net/norms	Federal University of Vicosa (UFV/LEEP)			CorregoFundo_DynamicsPlot_2006-2014	Observation	Fundo_0706	CorregoFundo_plot_026	17-Jul-06	-19.343498	-45.453829	Fundo_0706		http://www.theplantlist.org/tpl1.1/record/kew-2692836;http://www.tropicos.org/Name/50185045	Callisthene major								Vochysiaceae	Callisthene		major		species	Mart.	ICBN	Accepted
Fundo_0707		en	http://creativecommons.org/publicdomain/zero/1.0/ & http://www.canadensys.net/norms	Federal University of Vicosa (UFV/LEEP)			CorregoFundo_DynamicsPlot_2006-2014	Observation	Fundo_0707	CorregoFundo_plot_026	17-Jul-06	-19.343498	-45.453829	Fundo_0707		http://www.theplantlist.org/tpl1.1/record/kew-2692836;http://www.tropicos.org/Name/50185045	Callisthene major								Vochysiaceae	Callisthene		major		species	Mart.	ICBN	Accepted
Fundo_0708		en	http://creativecommons.org/publicdomain/zero/1.0/ & http://www.canadensys.net/norms	Federal University of Vicosa (UFV/LEEP)			CorregoFundo_DynamicsPlot_2006-2014	Observation	Fundo_0708	CorregoFundo_plot_026	17-Jul-06	-19.343498	-45.453829	Fundo_0708		http://www.theplantlist.org/tpl1.1/record/kew-2692836;http://www.tropicos.org/Name/50185045	Callisthene major								Vochysiaceae	Callisthene		major		species	Mart.	ICBN	Accepted
Fundo_0709		en	http://creativecommons.org/publicdomain/zero/1.0/ & http://www.canadensys.net/norms	Federal University of Vicosa (UFV/LEEP)			CorregoFundo_DynamicsPlot_2006-2014	Observation	Fundo_0709	CorregoFundo_plot_026	17-Jul-06	-19.343498	-45.453829	Fundo_0709		http://www.theplantlist.org/tpl1.1/search?q=Calyptranthes;http://plants.usda.gov/java/profile?symbol=CALYP3	Calyptranthes sp								Myrtaceae	Calyptranthes				genus		ICBN	Accepted
Fundo_0710		en	http://creativecommons.org/publicdomain/zero/1.0/ & http://www.canadensys.net/norms	Federal University of Vicosa (UFV/LEEP)			CorregoFundo_DynamicsPlot_2006-2014	Observation	Fundo_0710	CorregoFundo_plot_026	17-Jul-06	-19.343498	-45.453829	Fundo_0710		http://www.theplantlist.org/tpl1.1/record/kew-131684;http://www.tropicos.org/Name/22101354	Myrcia tomentosa								Myrtaceae	Myrcia		tomentosa		species	(Aubl.) DC.	ICBN	Accepted
Fundo_0711		en	http://creativecommons.org/publicdomain/zero/1.0/ & http://www.canadensys.net/norms	Federal University of Vicosa (UFV/LEEP)			CorregoFundo_DynamicsPlot_2006-2014	Observation	Fundo_0711	CorregoFundo_plot_026	17-Jul-06	-19.343498	-45.453829	Fundo_0711		http://www.theplantlist.org/tpl1.1/record/kew-131570	Myrcia rostrata								Myrtaceae	Myrcia		rostrata		species	(Sw.) DC.	ICBN	Synonym
Fundo_0712		en	http://creativecommons.org/publicdomain/zero/1.0/ & http://www.canadensys.net/norms	Federal University of Vicosa (UFV/LEEP)			CorregoFundo_DynamicsPlot_2006-2014	Observation	Fundo_0712	CorregoFundo_plot_026	17-Jul-06	-19.343498	-45.453829	Fundo_0712		http://www.theplantlist.org/tpl1.1/record/kew-131570	Myrcia rostrata								Myrtaceae	Myrcia		rostrata		species	(Sw.) DC.	ICBN	Synonym
Fundo_0713		en	http://creativecommons.org/publicdomain/zero/1.0/ & http://www.canadensys.net/norms	Federal University of Vicosa (UFV/LEEP)			CorregoFundo_DynamicsPlot_2006-2014	Observation	Fundo_0713	CorregoFundo_plot_026	17-Jul-06	-19.343498	-45.453829	Fundo_0713		http://www.theplantlist.org/tpl1.1/record/kew-2399782;http://www.tropicos.org/Name/22800062	Ouratea castaneifolia								Ochnaceae	Ouratea		castaneifolia		species	(DC.) Engl.	ICBN	Accepted
Fundo_0714		en	http://creativecommons.org/publicdomain/zero/1.0/ & http://www.canadensys.net/norms	Federal University of Vicosa (UFV/LEEP)			CorregoFundo_DynamicsPlot_2006-2014	Observation	Fundo_0714	CorregoFundo_plot_026	17-Jul-06	-19.343498	-45.453829	Fundo_0714		http://www.theplantlist.org/tpl1.1/record/kew-2692836;http://www.tropicos.org/Name/50185045	Callisthene major								Vochysiaceae	Callisthene		major		species	Mart.	ICBN	Accepted
Fundo_0715		en	http://creativecommons.org/publicdomain/zero/1.0/ & http://www.canadensys.net/norms	Federal University of Vicosa (UFV/LEEP)			CorregoFundo_DynamicsPlot_2006-2014	Observation	Fundo_0715	CorregoFundo_plot_026	17-Jul-06	-19.343498	-45.453829	Fundo_0715		http://www.theplantlist.org/tpl1.1/record/kew-2666371;http://www.tropicos.org/Name/50080687	Aureliana velutina								Solanaceae	Aureliana		velutina		species	Sendtn.	ICBN	Accepted
Fundo_0716		en	http://creativecommons.org/publicdomain/zero/1.0/ & http://www.canadensys.net/norms	Federal University of Vicosa (UFV/LEEP)			CorregoFundo_DynamicsPlot_2006-2014	Observation	Fundo_0716	CorregoFundo_plot_026	17-Jul-06	-19.343498	-45.453829	Fundo_0716		http://www.theplantlist.org/tpl1.1/search?q=Eugenia	Eugenia sp								Myrtaceae	Eugenia				genus		ICBN	Accepted
Fundo_0717		en	http://creativecommons.org/publicdomain/zero/1.0/ & http://www.canadensys.net/norms	Federal University of Vicosa (UFV/LEEP)			CorregoFundo_DynamicsPlot_2006-2014	Observation	Fundo_0717	CorregoFundo_plot_026	17-Jul-06	-19.343498	-45.453829	Fundo_0717		http://www.theplantlist.org/tpl1.1/record/kew-2692836;http://www.tropicos.org/Name/50185045	Callisthene major								Vochysiaceae	Callisthene		major		species	Mart.	ICBN	Accepted
Fundo_0718		en	http://creativecommons.org/publicdomain/zero/1.0/ & http://www.canadensys.net/norms	Federal University of Vicosa (UFV/LEEP)			CorregoFundo_DynamicsPlot_2006-2014	Observation	Fundo_0718	CorregoFundo_plot_026	17-Jul-06	-19.343498	-45.453829	Fundo_0718		http://www.theplantlist.org/tpl1.1/record/kew-2692836;http://www.tropicos.org/Name/50185045	Callisthene major								Vochysiaceae	Callisthene		major		species	Mart.	ICBN	Accepted
Fundo_0719		en	http://creativecommons.org/publicdomain/zero/1.0/ & http://www.canadensys.net/norms	Federal University of Vicosa (UFV/LEEP)			CorregoFundo_DynamicsPlot_2006-2014	Observation	Fundo_0719	CorregoFundo_plot_026	17-Jul-06	-19.343498	-45.453829	Fundo_0719		http://www.theplantlist.org/tpl1.1/record/kew-2692836;http://www.tropicos.org/Name/50185045	Callisthene major								Vochysiaceae	Callisthene		major		species	Mart.	ICBN	Accepted
Fundo_0720		en	http://creativecommons.org/publicdomain/zero/1.0/ & http://www.canadensys.net/norms	Federal University of Vicosa (UFV/LEEP)			CorregoFundo_DynamicsPlot_2006-2014	Observation	Fundo_0720	CorregoFundo_plot_026	17-Jul-06	-19.343498	-45.453829	Fundo_0720		http://www.theplantlist.org/tpl1.1/record/kew-2664117;http://www.tropicos.org/Name/1300083	Astronium fraxinifolium								Anacardiaceae	Astronium		fraxinifolium		species	Schott	ICBN	Accepted
Fundo_0721		en	http://creativecommons.org/publicdomain/zero/1.0/ & http://www.canadensys.net/norms	Federal University of Vicosa (UFV/LEEP)			CorregoFundo_DynamicsPlot_2006-2014	Observation	Fundo_0721	CorregoFundo_plot_026	17-Jul-06	-19.343498	-45.453829	Fundo_0721		http://www.theplantlist.org/tpl1.1/record/kew-2468137;http://www.tropicos.org/Name/1600758	Xylopia aromatica								Annonaceae	Xylopia		aromatica		species	(Lam.) Mart.	ICBN	Accepted
Fundo_0722		en	http://creativecommons.org/publicdomain/zero/1.0/ & http://www.canadensys.net/norms	Federal University of Vicosa (UFV/LEEP)			CorregoFundo_DynamicsPlot_2006-2014	Observation	Fundo_0722	CorregoFundo_plot_026	17-Jul-06	-19.343498	-45.453829	Fundo_0722		http://www.theplantlist.org/tpl1.1/record/kew-2412252;http://www.tropicos.org/Name/4700374	Protium heptaphyllum								Burseraceae	Protium		heptaphyllum		species	(Aubl.) Marchand	ICBN	Accepted
Fundo_0723		en	http://creativecommons.org/publicdomain/zero/1.0/ & http://www.canadensys.net/norms	Federal University of Vicosa (UFV/LEEP)			CorregoFundo_DynamicsPlot_2006-2014	Observation	Fundo_0723	CorregoFundo_plot_026	17-Jul-06	-19.343498	-45.453829	Fundo_0723		http://www.theplantlist.org/tpl1.1/record/kew-2436204;http://www.tropicos.org/Name/1300281	Tapirira guianensis								Anacardiaceae	Tapirira		guianensis		species	Aubl.	ICBN	Accepted
Fundo_0724		en	http://creativecommons.org/publicdomain/zero/1.0/ & http://www.canadensys.net/norms	Federal University of Vicosa (UFV/LEEP)			CorregoFundo_DynamicsPlot_2006-2014	Observation	Fundo_0724	CorregoFundo_plot_026	17-Jul-06	-19.343498	-45.453829	Fundo_0724		http://www.theplantlist.org/tpl1.1/record/kew-2436204;http://www.tropicos.org/Name/1300281	Tapirira guianensis								Anacardiaceae	Tapirira		guianensis		species	Aubl.	ICBN	Accepted
Fundo_0725		en	http://creativecommons.org/publicdomain/zero/1.0/ & http://www.canadensys.net/norms	Federal University of Vicosa (UFV/LEEP)			CorregoFundo_DynamicsPlot_2006-2014	Observation	Fundo_0725	CorregoFundo_plot_026	17-Jul-06	-19.343498	-45.453829	Fundo_0725		http://www.theplantlist.org/tpl1.1/record/kew-353776	Licania kunthiana								Chrysobalanaceae	Licania		kunthiana		species	Hook.f.	ICBN	Accepted
Fundo_0726		en	http://creativecommons.org/publicdomain/zero/1.0/ & http://www.canadensys.net/norms	Federal University of Vicosa (UFV/LEEP)			CorregoFundo_DynamicsPlot_2006-2014	Observation	Fundo_0726	CorregoFundo_plot_026	17-Jul-06	-19.343498	-45.453829	Fundo_0726		http://www.theplantlist.org/tpl1.1/record/kew-6016	Alibertia edulis								Rubiaceae	Alibertia		edulis		species	(Rich.) A.Rich. ex DC.	ICBN	Accepted
Fundo_0727		en	http://creativecommons.org/publicdomain/zero/1.0/ & http://www.canadensys.net/norms	Federal University of Vicosa (UFV/LEEP)			CorregoFundo_DynamicsPlot_2006-2014	Observation	Fundo_0727	CorregoFundo_plot_026	17-Jul-06	-19.343498	-45.453829	Fundo_0727		http://www.theplantlist.org/tpl1.1/record/kew-2434287;http://www.tropicos.org/Name/8200089	Terminalia glabrescens								Combretaceae	Terminalia		glabrescens		species	Mart.	ICBN	Accepted
Fundo_0728		en	http://creativecommons.org/publicdomain/zero/1.0/ & http://www.canadensys.net/norms	Federal University of Vicosa (UFV/LEEP)			CorregoFundo_DynamicsPlot_2006-2014	Observation	Fundo_0728	CorregoFundo_plot_026	17-Jul-06	-19.343498	-45.453829	Fundo_0728		http://www.theplantlist.org/tpl1.1/record/kew-2434287;http://www.tropicos.org/Name/8200089	Terminalia glabrescens								Combretaceae	Terminalia		glabrescens		species	Mart.	ICBN	Accepted
Fundo_0729		en	http://creativecommons.org/publicdomain/zero/1.0/ & http://www.canadensys.net/norms	Federal University of Vicosa (UFV/LEEP)			CorregoFundo_DynamicsPlot_2006-2014	Observation	Fundo_0729	CorregoFundo_plot_026	17-Jul-06	-19.343498	-45.453829	Fundo_0729		http://www.theplantlist.org/tpl1.1/record/kew-2412252;http://www.tropicos.org/Name/4700374	Protium heptaphyllum								Burseraceae	Protium		heptaphyllum		species	(Aubl.) Marchand	ICBN	Accepted
Fundo_0730		en	http://creativecommons.org/publicdomain/zero/1.0/ & http://www.canadensys.net/norms	Federal University of Vicosa (UFV/LEEP)			CorregoFundo_DynamicsPlot_2006-2014	Observation	Fundo_0730	CorregoFundo_plot_026	17-Jul-06	-19.343498	-45.453829	Fundo_0730		http://www.theplantlist.org/tpl1.1/record/kew-2666371;http://www.tropicos.org/Name/50080687	Aureliana velutina								Solanaceae	Aureliana		velutina		species	Sendtn.	ICBN	Accepted
Fundo_0731		en	http://creativecommons.org/publicdomain/zero/1.0/ & http://www.canadensys.net/norms	Federal University of Vicosa (UFV/LEEP)			CorregoFundo_DynamicsPlot_2006-2014	Observation	Fundo_0731	CorregoFundo_plot_026	17-Jul-06	-19.343498	-45.453829	Fundo_0731		http://www.theplantlist.org/tpl1.1/search?q=Copaifera+langsdorffii	Copaifera langsdorffii								Fabaceae	Copaifera		langsdorffii		species	Desf.	ICBN	No opinion
Fundo_0732		en	http://creativecommons.org/publicdomain/zero/1.0/ & http://www.canadensys.net/norms	Federal University of Vicosa (UFV/LEEP)			CorregoFundo_DynamicsPlot_2006-2014	Observation	Fundo_0732	CorregoFundo_plot_026	17-Jul-06	-19.343498	-45.453829	Fundo_0732		http://www.theplantlist.org/tpl1.1/search?q=Swartzia	Swartzia sp								Fabaceae	Swartzia				genus		ICBN	Accepted
Fundo_0733		en	http://creativecommons.org/publicdomain/zero/1.0/ & http://www.canadensys.net/norms	Federal University of Vicosa (UFV/LEEP)			CorregoFundo_DynamicsPlot_2006-2014	Observation	Fundo_0733	CorregoFundo_plot_026	17-Jul-06	-19.343498	-45.453829	Fundo_0733		http://www.theplantlist.org/tpl1.1/record/kew-2434287;http://www.tropicos.org/Name/8200089	Terminalia glabrescens								Combretaceae	Terminalia		glabrescens		species	Mart.	ICBN	Accepted
Fundo_0734		en	http://creativecommons.org/publicdomain/zero/1.0/ & http://www.canadensys.net/norms	Federal University of Vicosa (UFV/LEEP)			CorregoFundo_DynamicsPlot_2006-2014	Observation	Fundo_0734	CorregoFundo_plot_027	17-Jul-06	-19.343498	-45.453829	Fundo_0734		http://www.theplantlist.org/tpl1.1/record/kew-2768454;http://www.tropicos.org/Name/28600702	Dilodendron bipinnatum								Sapindaceae	Dilodendron		bipinnatum		species	Radlk.	ICBN	Accepted
Fundo_0735		en	http://creativecommons.org/publicdomain/zero/1.0/ & http://www.canadensys.net/norms	Federal University of Vicosa (UFV/LEEP)			CorregoFundo_DynamicsPlot_2006-2014	Observation	Fundo_0735	CorregoFundo_plot_027	17-Jul-06	-19.343498	-45.453829	Fundo_0735		http://www.theplantlist.org/tpl1.1/record/kew-370688;http://www.tropicos.org/Name/7400092	Hirtella hebeclada								Chrysobalanaceae	Hirtella		hebeclada		species	Moric. ex DC.	ICBN	Accepted
Fundo_0736		en	http://creativecommons.org/publicdomain/zero/1.0/ & http://www.canadensys.net/norms	Federal University of Vicosa (UFV/LEEP)			CorregoFundo_DynamicsPlot_2006-2014	Observation	Fundo_0736	CorregoFundo_plot_027	17-Jul-06	-19.343498	-45.453829	Fundo_0736		http://www.theplantlist.org/tpl1.1/record/kew-131570	Myrcia rostrata								Myrtaceae	Myrcia		rostrata		species	(Sw.) DC.	ICBN	Synonym
Fundo_0737		en	http://creativecommons.org/publicdomain/zero/1.0/ & http://www.canadensys.net/norms	Federal University of Vicosa (UFV/LEEP)			CorregoFundo_DynamicsPlot_2006-2014	Observation	Fundo_0737	CorregoFundo_plot_027	17-Jul-06	-19.343498	-45.453829	Fundo_0737		http://www.theplantlist.org/tpl1.1/record/kew-2692836;http://www.tropicos.org/Name/50185045	Callisthene major								Vochysiaceae	Callisthene		major		species	Mart.	ICBN	Accepted
Fundo_0738		en	http://creativecommons.org/publicdomain/zero/1.0/ & http://www.canadensys.net/norms	Federal University of Vicosa (UFV/LEEP)			CorregoFundo_DynamicsPlot_2006-2014	Observation	Fundo_0738	CorregoFundo_plot_027	17-Jul-06	-19.343498	-45.453829	Fundo_0738		http://www.theplantlist.org/tpl1.1/record/kew-2692836;http://www.tropicos.org/Name/50185045	Callisthene major								Vochysiaceae	Callisthene		major		species	Mart.	ICBN	Accepted
Fundo_0740		en	http://creativecommons.org/publicdomain/zero/1.0/ & http://www.canadensys.net/norms	Federal University of Vicosa (UFV/LEEP)			CorregoFundo_DynamicsPlot_2006-2014	Observation	Fundo_0740	CorregoFundo_plot_027	17-Jul-06	-19.343498	-45.453829	Fundo_0740		http://www.theplantlist.org/tpl1.1/record/kew-2342605;http://www.tropicos.org/Name/1300767	Lithraea molleoides								Anacardiaceae	Lithraea		molleoides		species	(Vell.) Engl.	ICBN	Accepted
Fundo_0741		en	http://creativecommons.org/publicdomain/zero/1.0/ & http://www.canadensys.net/norms	Federal University of Vicosa (UFV/LEEP)			CorregoFundo_DynamicsPlot_2006-2014	Observation	Fundo_0741	CorregoFundo_plot_027	17-Jul-06	-19.343498	-45.453829	Fundo_0741		http://www.ildis.org/LegumeWeb?version~10.01&genus~Machaerium&species~villosum;http://www.tropicos.org/Name/13035375	Machaerium villosum								Fabaceae	Machaerium		villosum		species	Vogel	ICBN	Accepted
Fundo_0742		en	http://creativecommons.org/publicdomain/zero/1.0/ & http://www.canadensys.net/norms	Federal University of Vicosa (UFV/LEEP)			CorregoFundo_DynamicsPlot_2006-2014	Observation	Fundo_0742	CorregoFundo_plot_027	17-Jul-06	-19.343498	-45.453829	Fundo_0742		http://www.theplantlist.org/tpl1.1/search?q=Machaerium+nyctitans	Machaerium nyctitans								Fabaceae	Machaerium		nyctitans		species	(Vell.) Benth.	ICBN	No opinion
Fundo_0743		en	http://creativecommons.org/publicdomain/zero/1.0/ & http://www.canadensys.net/norms	Federal University of Vicosa (UFV/LEEP)			CorregoFundo_DynamicsPlot_2006-2014	Observation	Fundo_0743	CorregoFundo_plot_027	17-Jul-06	-19.343498	-45.453829	Fundo_0743		http://www.theplantlist.org/tpl1.1/search?q=Machaerium+nyctitans	Machaerium nyctitans								Fabaceae	Machaerium		nyctitans		species	(Vell.) Benth.	ICBN	No opinion
Fundo_0744		en	http://creativecommons.org/publicdomain/zero/1.0/ & http://www.canadensys.net/norms	Federal University of Vicosa (UFV/LEEP)			CorregoFundo_DynamicsPlot_2006-2014	Observation	Fundo_0744	CorregoFundo_plot_027	17-Jul-06	-19.343498	-45.453829	Fundo_0744		http://www.theplantlist.org/tpl1.1/record/kew-2688383;http://www.tropicos.org/Name/19500231	Byrsonima sericea								Malpighiaceae	Byrsonima		sericea		species	DC.	ICBN	Accepted
Fundo_0745		en	http://creativecommons.org/publicdomain/zero/1.0/ & http://www.canadensys.net/norms	Federal University of Vicosa (UFV/LEEP)			CorregoFundo_DynamicsPlot_2006-2014	Observation	Fundo_0745	CorregoFundo_plot_027	17-Jul-06	-19.343498	-45.453829	Fundo_0745		http://www.theplantlist.org/tpl1.1/record/kew-2342605;http://www.tropicos.org/Name/1300767	Lithraea molleoides								Anacardiaceae	Lithraea		molleoides		species	(Vell.) Engl.	ICBN	Accepted
Fundo_0746		en	http://creativecommons.org/publicdomain/zero/1.0/ & http://www.canadensys.net/norms	Federal University of Vicosa (UFV/LEEP)			CorregoFundo_DynamicsPlot_2006-2014	Observation	Fundo_0746	CorregoFundo_plot_027	17-Jul-06	-19.343498	-45.453829	Fundo_0746		http://www.theplantlist.org/tpl1.1/record/kew-2348707;http://www.tropicos.org/Name/17400006	Lacistema hasslerianum								Lacistemataceae	Lacistema		hasslerianum		species	Chodat	ICBN	Accepted
Fundo_0747		en	http://creativecommons.org/publicdomain/zero/1.0/ & http://www.canadensys.net/norms	Federal University of Vicosa (UFV/LEEP)			CorregoFundo_DynamicsPlot_2006-2014	Observation	Fundo_0747	CorregoFundo_plot_027	17-Jul-06	-19.343498	-45.453829	Fundo_0747		http://www.theplantlist.org/tpl1.1/record/kew-2342605;http://www.tropicos.org/Name/1300767	Lithraea molleoides								Anacardiaceae	Lithraea		molleoides		species	(Vell.) Engl.	ICBN	Accepted
Fundo_0748		en	http://creativecommons.org/publicdomain/zero/1.0/ & http://www.canadensys.net/norms	Federal University of Vicosa (UFV/LEEP)			CorregoFundo_DynamicsPlot_2006-2014	Observation	Fundo_0748	CorregoFundo_plot_027	17-Jul-06	-19.343498	-45.453829	Fundo_0748		http://www.theplantlist.org/tpl1.1/record/kew-2468137;http://www.tropicos.org/Name/1600758	Xylopia aromatica								Annonaceae	Xylopia		aromatica		species	(Lam.) Mart.	ICBN	Accepted
Fundo_0749		en	http://creativecommons.org/publicdomain/zero/1.0/ & http://www.canadensys.net/norms	Federal University of Vicosa (UFV/LEEP)			CorregoFundo_DynamicsPlot_2006-2014	Observation	Fundo_0749	CorregoFundo_plot_027	17-Jul-06	-19.343498	-45.453829	Fundo_0749		http://www.theplantlist.org/tpl1.1/record/kew-2342605;http://www.tropicos.org/Name/1300767	Lithraea molleoides								Anacardiaceae	Lithraea		molleoides		species	(Vell.) Engl.	ICBN	Accepted
Fundo_0750		en	http://creativecommons.org/publicdomain/zero/1.0/ & http://www.canadensys.net/norms	Federal University of Vicosa (UFV/LEEP)			CorregoFundo_DynamicsPlot_2006-2014	Observation	Fundo_0750	CorregoFundo_plot_027	17-Jul-06	-19.343498	-45.453829	Fundo_0750		http://www.theplantlist.org/tpl1.1/record/kew-2692836;http://www.tropicos.org/Name/50185045	Callisthene major								Vochysiaceae	Callisthene		major		species	Mart.	ICBN	Accepted
Fundo_0751		en	http://creativecommons.org/publicdomain/zero/1.0/ & http://www.canadensys.net/norms	Federal University of Vicosa (UFV/LEEP)			CorregoFundo_DynamicsPlot_2006-2014	Observation	Fundo_0751	CorregoFundo_plot_027	17-Jul-06	-19.343498	-45.453829	Fundo_0751		http://www.theplantlist.org/tpl1.1/record/kew-2692836;http://www.tropicos.org/Name/50185045	Callisthene major								Vochysiaceae	Callisthene		major		species	Mart.	ICBN	Accepted
Fundo_0752		en	http://creativecommons.org/publicdomain/zero/1.0/ & http://www.canadensys.net/norms	Federal University of Vicosa (UFV/LEEP)			CorregoFundo_DynamicsPlot_2006-2014	Observation	Fundo_0752	CorregoFundo_plot_027	17-Jul-06	-19.343498	-45.453829	Fundo_0752		http://www.theplantlist.org/tpl1.1/record/kew-2692836;http://www.tropicos.org/Name/50185045	Callisthene major								Vochysiaceae	Callisthene		major		species	Mart.	ICBN	Accepted
Fundo_0753		en	http://creativecommons.org/publicdomain/zero/1.0/ & http://www.canadensys.net/norms	Federal University of Vicosa (UFV/LEEP)			CorregoFundo_DynamicsPlot_2006-2014	Observation	Fundo_0753	CorregoFundo_plot_027	17-Jul-06	-19.343498	-45.453829	Fundo_0753		http://www.theplantlist.org/tpl1.1/record/kew-2348707;http://www.tropicos.org/Name/17400006	Lacistema hasslerianum								Lacistemataceae	Lacistema		hasslerianum		species	Chodat	ICBN	Accepted
Fundo_0754		en	http://creativecommons.org/publicdomain/zero/1.0/ & http://www.canadensys.net/norms	Federal University of Vicosa (UFV/LEEP)			CorregoFundo_DynamicsPlot_2006-2014	Observation	Fundo_0754	CorregoFundo_plot_027	17-Jul-06	-19.343498	-45.453829	Fundo_0754		http://www.theplantlist.org/tpl1.1/record/kew-2747715;http://www.tropicos.org/Name/28600006	Cupania vernalis								Sapindaceae	Cupania		vernalis		species	Cambess.	ICBN	Accepted
Fundo_0755		en	http://creativecommons.org/publicdomain/zero/1.0/ & http://www.canadensys.net/norms	Federal University of Vicosa (UFV/LEEP)			CorregoFundo_DynamicsPlot_2006-2014	Observation	Fundo_0755	CorregoFundo_plot_027	17-Jul-06	-19.343498	-45.453829	Fundo_0755		http://www.theplantlist.org/tpl1.1/record/kew-2747715;http://www.tropicos.org/Name/28600006	Cupania vernalis								Sapindaceae	Cupania		vernalis		species	Cambess.	ICBN	Accepted
Fundo_0756		en	http://creativecommons.org/publicdomain/zero/1.0/ & http://www.canadensys.net/norms	Federal University of Vicosa (UFV/LEEP)			CorregoFundo_DynamicsPlot_2006-2014	Observation	Fundo_0756	CorregoFundo_plot_027	17-Jul-06	-19.343498	-45.453829	Fundo_0756		http://www.theplantlist.org/tpl1.1/record/kew-75234;http://www.tropicos.org/Name/22100551	Eugenia florida								Myrtaceae	Eugenia		florida		species	DC.	ICBN	Accepted
Fundo_0757		en	http://creativecommons.org/publicdomain/zero/1.0/ & http://www.canadensys.net/norms	Federal University of Vicosa (UFV/LEEP)			CorregoFundo_DynamicsPlot_2006-2014	Observation	Fundo_0757	CorregoFundo_plot_027	17-Jul-06	-19.343498	-45.453829	Fundo_0757		http://www.theplantlist.org/tpl1.1/record/kew-2601416;http://www.tropicos.org/Name/21200261	Siparuna guianensis								Siparunaceae	Siparuna		guianensis		species	Aubl.	ICBN	Accepted
Fundo_0758		en	http://creativecommons.org/publicdomain/zero/1.0/ & http://www.canadensys.net/norms	Federal University of Vicosa (UFV/LEEP)			CorregoFundo_DynamicsPlot_2006-2014	Observation	Fundo_0758	CorregoFundo_plot_027	17-Jul-06	-19.343498	-45.453829	Fundo_0758		http://www.theplantlist.org/tpl1.1/record/kew-2692836;http://www.tropicos.org/Name/50185045	Callisthene major								Vochysiaceae	Callisthene		major		species	Mart.	ICBN	Accepted
Fundo_0759		en	http://creativecommons.org/publicdomain/zero/1.0/ & http://www.canadensys.net/norms	Federal University of Vicosa (UFV/LEEP)			CorregoFundo_DynamicsPlot_2006-2014	Observation	Fundo_0759	CorregoFundo_plot_027	17-Jul-06	-19.343498	-45.453829	Fundo_0759		http://www.theplantlist.org/tpl1.1/record/kew-2692836;http://www.tropicos.org/Name/50185045	Callisthene major								Vochysiaceae	Callisthene		major		species	Mart.	ICBN	Accepted
Fundo_0760		en	http://creativecommons.org/publicdomain/zero/1.0/ & http://www.canadensys.net/norms	Federal University of Vicosa (UFV/LEEP)			CorregoFundo_DynamicsPlot_2006-2014	Observation	Fundo_0760	CorregoFundo_plot_027	17-Jul-06	-19.343498	-45.453829	Fundo_0760		http://www.theplantlist.org/tpl1.1/record/kew-2643255;http://www.tropicos.org/Name/32200231	Apeiba tibourbou								Malvaceae	Apeiba		tibourbou		species	Aubl.	ICBN	Accepted
Fundo_0761		en	http://creativecommons.org/publicdomain/zero/1.0/ & http://www.canadensys.net/norms	Federal University of Vicosa (UFV/LEEP)			CorregoFundo_DynamicsPlot_2006-2014	Observation	Fundo_0761	CorregoFundo_plot_027	17-Jul-06	-19.343498	-45.453829	Fundo_0761		http://www.theplantlist.org/tpl1.1/record/kew-2692836;http://www.tropicos.org/Name/50185045	Callisthene major								Vochysiaceae	Callisthene		major		species	Mart.	ICBN	Accepted
Fundo_0762		en	http://creativecommons.org/publicdomain/zero/1.0/ & http://www.canadensys.net/norms	Federal University of Vicosa (UFV/LEEP)			CorregoFundo_DynamicsPlot_2006-2014	Observation	Fundo_0762	CorregoFundo_plot_027	17-Jul-06	-19.343498	-45.453829	Fundo_0762		http://www.theplantlist.org/tpl1.1/record/kew-2834705;http://www.tropicos.org/Name/30400486;http://plants.usda.gov/java/profile?symbol=GUUL	Guazuma ulmifolia								Malvaceae	Guazuma		ulmifolia		species	Lam.	ICBN	Accepted
Fundo_0763		en	http://creativecommons.org/publicdomain/zero/1.0/ & http://www.canadensys.net/norms	Federal University of Vicosa (UFV/LEEP)			CorregoFundo_DynamicsPlot_2006-2014	Observation	Fundo_0763	CorregoFundo_plot_027	17-Jul-06	-19.343498	-45.453829	Fundo_0763		http://www.theplantlist.org/tpl1.1/record/kew-2692836;http://www.tropicos.org/Name/50185045	Callisthene major								Vochysiaceae	Callisthene		major		species	Mart.	ICBN	Accepted
Fundo_0764		en	http://creativecommons.org/publicdomain/zero/1.0/ & http://www.canadensys.net/norms	Federal University of Vicosa (UFV/LEEP)			CorregoFundo_DynamicsPlot_2006-2014	Observation	Fundo_0764	CorregoFundo_plot_027	17-Jul-06	-19.343498	-45.453829	Fundo_0764		http://www.theplantlist.org/tpl1.1/search?q=Eugenia	Eugenia sp								Myrtaceae	Eugenia				genus		ICBN	Accepted
Fundo_0765		en	http://creativecommons.org/publicdomain/zero/1.0/ & http://www.canadensys.net/norms	Federal University of Vicosa (UFV/LEEP)			CorregoFundo_DynamicsPlot_2006-2014	Observation	Fundo_0765	CorregoFundo_plot_027	17-Jul-06	-19.343498	-45.453829	Fundo_0765		http://www.theplantlist.org/tpl1.1/record/kew-2692836;http://www.tropicos.org/Name/50185045	Callisthene major								Vochysiaceae	Callisthene		major		species	Mart.	ICBN	Accepted
Fundo_0766		en	http://creativecommons.org/publicdomain/zero/1.0/ & http://www.canadensys.net/norms	Federal University of Vicosa (UFV/LEEP)			CorregoFundo_DynamicsPlot_2006-2014	Observation	Fundo_0766	CorregoFundo_plot_027	17-Jul-06	-19.343498	-45.453829	Fundo_0766		http://www.theplantlist.org/tpl1.1/search?q=Eugenia	Eugenia sp								Myrtaceae	Eugenia				genus		ICBN	Accepted
Fundo_0767		en	http://creativecommons.org/publicdomain/zero/1.0/ & http://www.canadensys.net/norms	Federal University of Vicosa (UFV/LEEP)			CorregoFundo_DynamicsPlot_2006-2014	Observation	Fundo_0767	CorregoFundo_plot_027	17-Jul-06	-19.343498	-45.453829	Fundo_0767		http://www.theplantlist.org/tpl1.1/record/kew-2834705;http://www.tropicos.org/Name/30400486;http://plants.usda.gov/java/profile?symbol=GUUL	Guazuma ulmifolia								Malvaceae	Guazuma		ulmifolia		species	Lam.	ICBN	Accepted
Fundo_0768		en	http://creativecommons.org/publicdomain/zero/1.0/ & http://www.canadensys.net/norms	Federal University of Vicosa (UFV/LEEP)			CorregoFundo_DynamicsPlot_2006-2014	Observation	Fundo_0768	CorregoFundo_plot_027	17-Jul-06	-19.343498	-45.453829	Fundo_0768		http://www.theplantlist.org/tpl1.1/record/kew-318865	Tabebuia serratifolia								Bignoniaceae	Tabebuia		serratifolia		species	(Vahl) S.O.Grose	ICBN	Synonym
Fundo_0769		en	http://creativecommons.org/publicdomain/zero/1.0/ & http://www.canadensys.net/norms	Federal University of Vicosa (UFV/LEEP)			CorregoFundo_DynamicsPlot_2006-2014	Observation	Fundo_0769	CorregoFundo_plot_027	17-Jul-06	-19.343498	-45.453829	Fundo_0769		http://www.theplantlist.org/tpl1.1/record/kew-2692836;http://www.tropicos.org/Name/50185045	Callisthene major								Vochysiaceae	Callisthene		major		species	Mart.	ICBN	Accepted
Fundo_0771		en	http://creativecommons.org/publicdomain/zero/1.0/ & http://www.canadensys.net/norms	Federal University of Vicosa (UFV/LEEP)			CorregoFundo_DynamicsPlot_2006-2014	Observation	Fundo_0771	CorregoFundo_plot_027	17-Jul-06	-19.343498	-45.453829	Fundo_0771		http://www.theplantlist.org/tpl1.1/record/kew-2342605;http://www.tropicos.org/Name/1300767	Lithraea molleoides								Anacardiaceae	Lithraea		molleoides		species	(Vell.) Engl.	ICBN	Accepted
Fundo_0772		en	http://creativecommons.org/publicdomain/zero/1.0/ & http://www.canadensys.net/norms	Federal University of Vicosa (UFV/LEEP)			CorregoFundo_DynamicsPlot_2006-2014	Observation	Fundo_0772	CorregoFundo_plot_027	17-Jul-06	-19.343498	-45.453829	Fundo_0772		http://www.theplantlist.org/tpl1.1/record/kew-150159;http://www.tropicos.org/Name/12805952	Pera glabrata								Euphorbiaceae	Pera		glabrata		species	(Schott) Poepp. ex Baill.	ICBN	Accepted
Fundo_0773		en	http://creativecommons.org/publicdomain/zero/1.0/ & http://www.canadensys.net/norms	Federal University of Vicosa (UFV/LEEP)			CorregoFundo_DynamicsPlot_2006-2014	Observation	Fundo_0773	CorregoFundo_plot_027	17-Jul-06	-19.343498	-45.453829	Fundo_0773		http://www.theplantlist.org/tpl1.1/record/kew-2435497	Tapirira obtusa								Anacardiaceae	Tapirira		obtusa		species	(Benth.) J.D.Mitch.	ICBN	Accepted
Fundo_0774		en	http://creativecommons.org/publicdomain/zero/1.0/ & http://www.canadensys.net/norms	Federal University of Vicosa (UFV/LEEP)			CorregoFundo_DynamicsPlot_2006-2014	Observation	Fundo_0774	CorregoFundo_plot_027	17-Jul-06	-19.343498	-45.453829	Fundo_0774		http://www.theplantlist.org/tpl1.1/record/kew-180722;http://www.tropicos.org/Name/27902478	Rudgea viburnoides								Rubiaceae	Rudgea		viburnoides		species	(Cham.) Benth.	ICBN	Accepted
Fundo_0775		en	http://creativecommons.org/publicdomain/zero/1.0/ & http://www.canadensys.net/norms	Federal University of Vicosa (UFV/LEEP)			CorregoFundo_DynamicsPlot_2006-2014	Observation	Fundo_0775	CorregoFundo_plot_027	17-Jul-06	-19.343498	-45.453829	Fundo_0775		http://www.theplantlist.org/tpl1.1/search?q=Myrcia	Myrcia sp								Myrtaceae	Myrcia				genus		ICBN	Accepted
Fundo_0776		en	http://creativecommons.org/publicdomain/zero/1.0/ & http://www.canadensys.net/norms	Federal University of Vicosa (UFV/LEEP)			CorregoFundo_DynamicsPlot_2006-2014	Observation	Fundo_0776	CorregoFundo_plot_027	17-Jul-06	-19.343498	-45.453829	Fundo_0776		http://www.theplantlist.org/tpl1.1/record/kew-150159;http://www.tropicos.org/Name/12805952	Pera glabrata								Euphorbiaceae	Pera		glabrata		species	(Schott) Poepp. ex Baill.	ICBN	Accepted
Fundo_0777		en	http://creativecommons.org/publicdomain/zero/1.0/ & http://www.canadensys.net/norms	Federal University of Vicosa (UFV/LEEP)			CorregoFundo_DynamicsPlot_2006-2014	Observation	Fundo_0777	CorregoFundo_plot_027	17-Jul-06	-19.343498	-45.453829	Fundo_0777		http://www.theplantlist.org/tpl1.1/record/kew-2747715;http://www.tropicos.org/Name/28600006	Cupania vernalis								Sapindaceae	Cupania		vernalis		species	Cambess.	ICBN	Accepted
Fundo_0778		en	http://creativecommons.org/publicdomain/zero/1.0/ & http://www.canadensys.net/norms	Federal University of Vicosa (UFV/LEEP)			CorregoFundo_DynamicsPlot_2006-2014	Observation	Fundo_0778	CorregoFundo_plot_027	17-Jul-06	-19.343498	-45.453829	Fundo_0778		http://www.theplantlist.org/tpl1.1/record/kew-2601416;http://www.tropicos.org/Name/21200261	Siparuna guianensis								Siparunaceae	Siparuna		guianensis		species	Aubl.	ICBN	Accepted
Fundo_0779		en	http://creativecommons.org/publicdomain/zero/1.0/ & http://www.canadensys.net/norms	Federal University of Vicosa (UFV/LEEP)			CorregoFundo_DynamicsPlot_2006-2014	Observation	Fundo_0779	CorregoFundo_plot_027	17-Jul-06	-19.343498	-45.453829	Fundo_0779		http://www.theplantlist.org/tpl1.1/record/kew-2692836;http://www.tropicos.org/Name/50185045	Callisthene major								Vochysiaceae	Callisthene		major		species	Mart.	ICBN	Accepted
Fundo_0780		en	http://creativecommons.org/publicdomain/zero/1.0/ & http://www.canadensys.net/norms	Federal University of Vicosa (UFV/LEEP)			CorregoFundo_DynamicsPlot_2006-2014	Observation	Fundo_0780	CorregoFundo_plot_027	17-Jul-06	-19.343498	-45.453829	Fundo_0780		http://www.theplantlist.org/tpl1.1/record/kew-2747715;http://www.tropicos.org/Name/28600006	Cupania vernalis								Sapindaceae	Cupania		vernalis		species	Cambess.	ICBN	Accepted
Fundo_0782		en	http://creativecommons.org/publicdomain/zero/1.0/ & http://www.canadensys.net/norms	Federal University of Vicosa (UFV/LEEP)			CorregoFundo_DynamicsPlot_2006-2014	Observation	Fundo_0782	CorregoFundo_plot_027	17-Jul-06	-19.343498	-45.453829	Fundo_0782		http://www.theplantlist.org/tpl1.1/record/kew-2747715;http://www.tropicos.org/Name/28600006	Cupania vernalis								Sapindaceae	Cupania		vernalis		species	Cambess.	ICBN	Accepted
Fundo_0783		en	http://creativecommons.org/publicdomain/zero/1.0/ & http://www.canadensys.net/norms	Federal University of Vicosa (UFV/LEEP)			CorregoFundo_DynamicsPlot_2006-2014	Observation	Fundo_0783	CorregoFundo_plot_027	17-Jul-06	-19.343498	-45.453829	Fundo_0783		http://www.theplantlist.org/tpl1.1/record/kew-2801362;http://www.tropicos.org/Name/12500085	Erythroxylum daphnites								Erythroxylaceae	Erythroxylum		daphnites		species	Mart.	ICBN	Accepted
Fundo_0784		en	http://creativecommons.org/publicdomain/zero/1.0/ & http://www.canadensys.net/norms	Federal University of Vicosa (UFV/LEEP)			CorregoFundo_DynamicsPlot_2006-2014	Observation	Fundo_0784	CorregoFundo_plot_027	17-Jul-06	-19.343498	-45.453829	Fundo_0784		http://www.theplantlist.org/tpl1.1/record/kew-2801362;http://www.tropicos.org/Name/12500085	Erythroxylum daphnites								Erythroxylaceae	Erythroxylum		daphnites		species	Mart.	ICBN	Accepted
Fundo_0786		en	http://creativecommons.org/publicdomain/zero/1.0/ & http://www.canadensys.net/norms	Federal University of Vicosa (UFV/LEEP)			CorregoFundo_DynamicsPlot_2006-2014	Observation	Fundo_0786	CorregoFundo_plot_027	17-Jul-06	-19.343498	-45.453829	Fundo_0786		http://www.theplantlist.org/tpl1.1/record/kew-2601416;http://www.tropicos.org/Name/21200261	Siparuna guianensis								Siparunaceae	Siparuna		guianensis		species	Aubl.	ICBN	Accepted
Fundo_0787		en	http://creativecommons.org/publicdomain/zero/1.0/ & http://www.canadensys.net/norms	Federal University of Vicosa (UFV/LEEP)			CorregoFundo_DynamicsPlot_2006-2014	Observation	Fundo_0787	CorregoFundo_plot_027	17-Jul-06	-19.343498	-45.453829	Fundo_0787		http://www.theplantlist.org/tpl1.1/record/kew-2692836;http://www.tropicos.org/Name/50185045	Callisthene major								Vochysiaceae	Callisthene		major		species	Mart.	ICBN	Accepted
Fundo_0788		en	http://creativecommons.org/publicdomain/zero/1.0/ & http://www.canadensys.net/norms	Federal University of Vicosa (UFV/LEEP)			CorregoFundo_DynamicsPlot_2006-2014	Observation	Fundo_0788	CorregoFundo_plot_027	17-Jul-06	-19.343498	-45.453829	Fundo_0788		http://www.theplantlist.org/tpl1.1/record/kew-131570	Myrcia rostrata								Myrtaceae	Myrcia		rostrata		species	(Sw.) DC.	ICBN	Synonym
Fundo_0789		en	http://creativecommons.org/publicdomain/zero/1.0/ & http://www.canadensys.net/norms	Federal University of Vicosa (UFV/LEEP)			CorregoFundo_DynamicsPlot_2006-2014	Observation	Fundo_0789	CorregoFundo_plot_028	17-Jul-06	-19.343498	-45.453829	Fundo_0789		http://www.theplantlist.org/tpl1.1/record/kew-2412252;http://www.tropicos.org/Name/4700374	Protium heptaphyllum								Burseraceae	Protium		heptaphyllum		species	(Aubl.) Marchand	ICBN	Accepted
Fundo_0790		en	http://creativecommons.org/publicdomain/zero/1.0/ & http://www.canadensys.net/norms	Federal University of Vicosa (UFV/LEEP)			CorregoFundo_DynamicsPlot_2006-2014	Observation	Fundo_0790	CorregoFundo_plot_028	17-Jul-06	-19.343498	-45.453829	Fundo_0790		http://www.theplantlist.org/tpl1.1/record/kew-2348707;http://www.tropicos.org/Name/17400006	Lacistema hasslerianum								Lacistemataceae	Lacistema		hasslerianum		species	Chodat	ICBN	Accepted
Fundo_0791		en	http://creativecommons.org/publicdomain/zero/1.0/ & http://www.canadensys.net/norms	Federal University of Vicosa (UFV/LEEP)			CorregoFundo_DynamicsPlot_2006-2014	Observation	Fundo_0791	CorregoFundo_plot_028	17-Jul-06	-19.343498	-45.453829	Fundo_0791		http://www.theplantlist.org/tpl1.1/record/kew-2348707;http://www.tropicos.org/Name/17400006	Lacistema hasslerianum								Lacistemataceae	Lacistema		hasslerianum		species	Chodat	ICBN	Accepted
Fundo_0792		en	http://creativecommons.org/publicdomain/zero/1.0/ & http://www.canadensys.net/norms	Federal University of Vicosa (UFV/LEEP)			CorregoFundo_DynamicsPlot_2006-2014	Observation	Fundo_0792	CorregoFundo_plot_028	17-Jul-06	-19.343498	-45.453829	Fundo_0792		http://www.theplantlist.org/tpl1.1/record/kew-60039;http://www.tropicos.org/Name/2200522	Dendropanax cuneatus								Araliaceae	Dendropanax		cuneatus		species	(DC.) Decne. & Planch.	ICBN	Accepted
Fundo_0793		en	http://creativecommons.org/publicdomain/zero/1.0/ & http://www.canadensys.net/norms	Federal University of Vicosa (UFV/LEEP)			CorregoFundo_DynamicsPlot_2006-2014	Observation	Fundo_0793	CorregoFundo_plot_028	17-Jul-06	-19.343498	-45.453829	Fundo_0793		http://www.theplantlist.org/tpl1.1/record/kew-127539	Micropholis gardneriana								Sapotaceae	Micropholis		gardneriana		species	(A.DC.) Pierre	ICBN	Accepted
Fundo_0794		en	http://creativecommons.org/publicdomain/zero/1.0/ & http://www.canadensys.net/norms	Federal University of Vicosa (UFV/LEEP)			CorregoFundo_DynamicsPlot_2006-2014	Observation	Fundo_0794	CorregoFundo_plot_028	17-Jul-06	-19.343498	-45.453829	Fundo_0794		http://www.theplantlist.org/tpl1.1/record/kew-127539	Micropholis gardneriana								Sapotaceae	Micropholis		gardneriana		species	(A.DC.) Pierre	ICBN	Accepted
Fundo_0795		en	http://creativecommons.org/publicdomain/zero/1.0/ & http://www.canadensys.net/norms	Federal University of Vicosa (UFV/LEEP)			CorregoFundo_DynamicsPlot_2006-2014	Observation	Fundo_0795	CorregoFundo_plot_028	17-Jul-06	-19.343498	-45.453829	Fundo_0795		http://www.theplantlist.org/tpl1.1/record/kew-127539	Micropholis gardneriana								Sapotaceae	Micropholis		gardneriana		species	(A.DC.) Pierre	ICBN	Accepted
Fundo_0796		en	http://creativecommons.org/publicdomain/zero/1.0/ & http://www.canadensys.net/norms	Federal University of Vicosa (UFV/LEEP)			CorregoFundo_DynamicsPlot_2006-2014	Observation	Fundo_0796	CorregoFundo_plot_028	17-Jul-06	-19.343498	-45.453829	Fundo_0796		http://www.theplantlist.org/tpl1.1/record/kew-127539	Micropholis gardneriana								Sapotaceae	Micropholis		gardneriana		species	(A.DC.) Pierre	ICBN	Accepted
Fundo_0797		en	http://creativecommons.org/publicdomain/zero/1.0/ & http://www.canadensys.net/norms	Federal University of Vicosa (UFV/LEEP)			CorregoFundo_DynamicsPlot_2006-2014	Observation	Fundo_0797	CorregoFundo_plot_028	17-Jul-06	-19.343498	-45.453829	Fundo_0797		http://www.theplantlist.org/tpl1.1/record/kew-370688;http://www.tropicos.org/Name/7400092	Hirtella hebeclada								Chrysobalanaceae	Hirtella		hebeclada		species	Moric. ex DC.	ICBN	Accepted
Fundo_0798		en	http://creativecommons.org/publicdomain/zero/1.0/ & http://www.canadensys.net/norms	Federal University of Vicosa (UFV/LEEP)			CorregoFundo_DynamicsPlot_2006-2014	Observation	Fundo_0798	CorregoFundo_plot_028	17-Jul-06	-19.343498	-45.453829	Fundo_0798		http://www.theplantlist.org/tpl1.1/record/kew-370688;http://www.tropicos.org/Name/7400092	Hirtella hebeclada								Chrysobalanaceae	Hirtella		hebeclada		species	Moric. ex DC.	ICBN	Accepted
Fundo_0799		en	http://creativecommons.org/publicdomain/zero/1.0/ & http://www.canadensys.net/norms	Federal University of Vicosa (UFV/LEEP)			CorregoFundo_DynamicsPlot_2006-2014	Observation	Fundo_0799	CorregoFundo_plot_028	17-Jul-06	-19.343498	-45.453829	Fundo_0799		http://www.theplantlist.org/tpl1.1/record/kew-127539	Micropholis gardneriana								Sapotaceae	Micropholis		gardneriana		species	(A.DC.) Pierre	ICBN	Accepted
Fundo_0800		en	http://creativecommons.org/publicdomain/zero/1.0/ & http://www.canadensys.net/norms	Federal University of Vicosa (UFV/LEEP)			CorregoFundo_DynamicsPlot_2006-2014	Observation	Fundo_0800	CorregoFundo_plot_028	17-Jul-06	-19.343498	-45.453829	Fundo_0800		http://www.theplantlist.org/tpl1.1/record/kew-2601416;http://www.tropicos.org/Name/21200261	Siparuna guianensis								Siparunaceae	Siparuna		guianensis		species	Aubl.	ICBN	Accepted
Fundo_0801		en	http://creativecommons.org/publicdomain/zero/1.0/ & http://www.canadensys.net/norms	Federal University of Vicosa (UFV/LEEP)			CorregoFundo_DynamicsPlot_2006-2014	Observation	Fundo_0801	CorregoFundo_plot_028	17-Jul-06	-19.343498	-45.453829	Fundo_0801		http://www.theplantlist.org/tpl1.1/record/kew-150159;http://www.tropicos.org/Name/12805952	Pera glabrata								Euphorbiaceae	Pera		glabrata		species	(Schott) Poepp. ex Baill.	ICBN	Accepted
Fundo_0802		en	http://creativecommons.org/publicdomain/zero/1.0/ & http://www.canadensys.net/norms	Federal University of Vicosa (UFV/LEEP)			CorregoFundo_DynamicsPlot_2006-2014	Observation	Fundo_0802	CorregoFundo_plot_028	17-Jul-06	-19.343498	-45.453829	Fundo_0802		http://www.theplantlist.org/tpl1.1/record/kew-60039;http://www.tropicos.org/Name/2200522	Dendropanax cuneatus								Araliaceae	Dendropanax		cuneatus		species	(DC.) Decne. & Planch.	ICBN	Accepted
Fundo_0803		en	http://creativecommons.org/publicdomain/zero/1.0/ & http://www.canadensys.net/norms	Federal University of Vicosa (UFV/LEEP)			CorregoFundo_DynamicsPlot_2006-2014	Observation	Fundo_0803	CorregoFundo_plot_028	17-Jul-06	-19.343498	-45.453829	Fundo_0803		http://www.theplantlist.org/tpl1.1/record/kew-2436204;http://www.tropicos.org/Name/1300281	Tapirira guianensis								Anacardiaceae	Tapirira		guianensis		species	Aubl.	ICBN	Accepted
Fundo_0804		en	http://creativecommons.org/publicdomain/zero/1.0/ & http://www.canadensys.net/norms	Federal University of Vicosa (UFV/LEEP)			CorregoFundo_DynamicsPlot_2006-2014	Observation	Fundo_0804	CorregoFundo_plot_028	17-Jul-06	-19.343498	-45.453829	Fundo_0804		http://www.theplantlist.org/tpl1.1/record/kew-2692836;http://www.tropicos.org/Name/50185045	Callisthene major								Vochysiaceae	Callisthene		major		species	Mart.	ICBN	Accepted
Fundo_0805		en	http://creativecommons.org/publicdomain/zero/1.0/ & http://www.canadensys.net/norms	Federal University of Vicosa (UFV/LEEP)			CorregoFundo_DynamicsPlot_2006-2014	Observation	Fundo_0805	CorregoFundo_plot_028	17-Jul-06	-19.343498	-45.453829	Fundo_0805		http://www.theplantlist.org/tpl1.1/record/kew-2747715;http://www.tropicos.org/Name/28600006	Cupania vernalis								Sapindaceae	Cupania		vernalis		species	Cambess.	ICBN	Accepted
Fundo_0807		en	http://creativecommons.org/publicdomain/zero/1.0/ & http://www.canadensys.net/norms	Federal University of Vicosa (UFV/LEEP)			CorregoFundo_DynamicsPlot_2006-2014	Observation	Fundo_0807	CorregoFundo_plot_029	17-Jul-06	-19.343498	-45.453829	Fundo_0807		http://www.theplantlist.org/tpl1.1/record/kew-2436204;http://www.tropicos.org/Name/1300281	Tapirira guianensis								Anacardiaceae	Tapirira		guianensis		species	Aubl.	ICBN	Accepted
Fundo_0808		en	http://creativecommons.org/publicdomain/zero/1.0/ & http://www.canadensys.net/norms	Federal University of Vicosa (UFV/LEEP)			CorregoFundo_DynamicsPlot_2006-2014	Observation	Fundo_0808	CorregoFundo_plot_029	17-Jul-06	-19.343498	-45.453829	Fundo_0808		http://www.theplantlist.org/tpl1.1/record/kew-2692836;http://www.tropicos.org/Name/50185045	Callisthene major								Vochysiaceae	Callisthene		major		species	Mart.	ICBN	Accepted
Fundo_0809		en	http://creativecommons.org/publicdomain/zero/1.0/ & http://www.canadensys.net/norms	Federal University of Vicosa (UFV/LEEP)			CorregoFundo_DynamicsPlot_2006-2014	Observation	Fundo_0809	CorregoFundo_plot_029	17-Jul-06	-19.343498	-45.453829	Fundo_0809		http://www.theplantlist.org/tpl1.1/record/kew-2692836;http://www.tropicos.org/Name/50185045	Callisthene major								Vochysiaceae	Callisthene		major		species	Mart.	ICBN	Accepted
Fundo_0810		en	http://creativecommons.org/publicdomain/zero/1.0/ & http://www.canadensys.net/norms	Federal University of Vicosa (UFV/LEEP)			CorregoFundo_DynamicsPlot_2006-2014	Observation	Fundo_0810	CorregoFundo_plot_029	17-Jul-06	-19.343498	-45.453829	Fundo_0810		http://www.theplantlist.org/tpl1.1/record/kew-103507;http://www.tropicos.org/Name/27901395	Ixora gardneriana								Rubiaceae	Ixora		gardneriana		species	Benth.	ICBN	Accepted
Fundo_0811		en	http://creativecommons.org/publicdomain/zero/1.0/ & http://www.canadensys.net/norms	Federal University of Vicosa (UFV/LEEP)			CorregoFundo_DynamicsPlot_2006-2014	Observation	Fundo_0811	CorregoFundo_plot_029	17-Jul-06	-19.343498	-45.453829	Fundo_0811		http://www.theplantlist.org/tpl1.1/record/kew-2348707;http://www.tropicos.org/Name/17400006	Lacistema hasslerianum								Lacistemataceae	Lacistema		hasslerianum		species	Chodat	ICBN	Accepted
Fundo_0812		en	http://creativecommons.org/publicdomain/zero/1.0/ & http://www.canadensys.net/norms	Federal University of Vicosa (UFV/LEEP)			CorregoFundo_DynamicsPlot_2006-2014	Observation	Fundo_0812	CorregoFundo_plot_029	17-Jul-06	-19.343498	-45.453829	Fundo_0812		http://www.theplantlist.org/tpl1.1/record/kew-2348707;http://www.tropicos.org/Name/17400006	Lacistema hasslerianum								Lacistemataceae	Lacistema		hasslerianum		species	Chodat	ICBN	Accepted
Fundo_0813		en	http://creativecommons.org/publicdomain/zero/1.0/ & http://www.canadensys.net/norms	Federal University of Vicosa (UFV/LEEP)			CorregoFundo_DynamicsPlot_2006-2014	Observation	Fundo_0813	CorregoFundo_plot_029	17-Jul-06	-19.343498	-45.453829	Fundo_0813		http://www.theplantlist.org/tpl1.1/record/kew-353776	Licania kunthiana								Chrysobalanaceae	Licania		kunthiana		species	Hook.f.	ICBN	Accepted
Fundo_0814		en	http://creativecommons.org/publicdomain/zero/1.0/ & http://www.canadensys.net/norms	Federal University of Vicosa (UFV/LEEP)			CorregoFundo_DynamicsPlot_2006-2014	Observation	Fundo_0814	CorregoFundo_plot_029	17-Jul-06	-19.343498	-45.453829	Fundo_0814		http://www.theplantlist.org/tpl1.1/record/kew-353776	Licania kunthiana								Chrysobalanaceae	Licania		kunthiana		species	Hook.f.	ICBN	Accepted
Fundo_0815		en	http://creativecommons.org/publicdomain/zero/1.0/ & http://www.canadensys.net/norms	Federal University of Vicosa (UFV/LEEP)			CorregoFundo_DynamicsPlot_2006-2014	Observation	Fundo_0815	CorregoFundo_plot_029	17-Jul-06	-19.343498	-45.453829	Fundo_0815		http://www.theplantlist.org/tpl1.1/record/kew-353776	Licania kunthiana								Chrysobalanaceae	Licania		kunthiana		species	Hook.f.	ICBN	Accepted
Fundo_0816		en	http://creativecommons.org/publicdomain/zero/1.0/ & http://www.canadensys.net/norms	Federal University of Vicosa (UFV/LEEP)			CorregoFundo_DynamicsPlot_2006-2014	Observation	Fundo_0816	CorregoFundo_plot_029	17-Jul-06	-19.343498	-45.453829	Fundo_0816		http://www.theplantlist.org/tpl1.1/record/kew-353776	Licania kunthiana								Chrysobalanaceae	Licania		kunthiana		species	Hook.f.	ICBN	Accepted
Fundo_0817		en	http://creativecommons.org/publicdomain/zero/1.0/ & http://www.canadensys.net/norms	Federal University of Vicosa (UFV/LEEP)			CorregoFundo_DynamicsPlot_2006-2014	Observation	Fundo_0817	CorregoFundo_plot_029	17-Jul-06	-19.343498	-45.453829	Fundo_0817		http://www.theplantlist.org/tpl1.1/record/kew-353776	Licania kunthiana								Chrysobalanaceae	Licania		kunthiana		species	Hook.f.	ICBN	Accepted
Fundo_0818		en	http://creativecommons.org/publicdomain/zero/1.0/ & http://www.canadensys.net/norms	Federal University of Vicosa (UFV/LEEP)			CorregoFundo_DynamicsPlot_2006-2014	Observation	Fundo_0818	CorregoFundo_plot_029	17-Jul-06	-19.343498	-45.453829	Fundo_0818		http://www.theplantlist.org/tpl1.1/record/kew-353776	Licania kunthiana								Chrysobalanaceae	Licania		kunthiana		species	Hook.f.	ICBN	Accepted
Fundo_0819		en	http://creativecommons.org/publicdomain/zero/1.0/ & http://www.canadensys.net/norms	Federal University of Vicosa (UFV/LEEP)			CorregoFundo_DynamicsPlot_2006-2014	Observation	Fundo_0819	CorregoFundo_plot_029	17-Jul-06	-19.343498	-45.453829	Fundo_0819		http://www.theplantlist.org/tpl1.1/record/kew-353776	Licania kunthiana								Chrysobalanaceae	Licania		kunthiana		species	Hook.f.	ICBN	Accepted
Fundo_0820		en	http://creativecommons.org/publicdomain/zero/1.0/ & http://www.canadensys.net/norms	Federal University of Vicosa (UFV/LEEP)			CorregoFundo_DynamicsPlot_2006-2014	Observation	Fundo_0820	CorregoFundo_plot_029	17-Jul-06	-19.343498	-45.453829	Fundo_0820		http://www.theplantlist.org/tpl1.1/record/kew-353776	Licania kunthiana								Chrysobalanaceae	Licania		kunthiana		species	Hook.f.	ICBN	Accepted
Fundo_0821		en	http://creativecommons.org/publicdomain/zero/1.0/ & http://www.canadensys.net/norms	Federal University of Vicosa (UFV/LEEP)			CorregoFundo_DynamicsPlot_2006-2014	Observation	Fundo_0821	CorregoFundo_plot_029	17-Jul-06	-19.343498	-45.453829	Fundo_0821		http://www.theplantlist.org/tpl1.1/record/kew-353776	Licania kunthiana								Chrysobalanaceae	Licania		kunthiana		species	Hook.f.	ICBN	Accepted
Fundo_0822		en	http://creativecommons.org/publicdomain/zero/1.0/ & http://www.canadensys.net/norms	Federal University of Vicosa (UFV/LEEP)			CorregoFundo_DynamicsPlot_2006-2014	Observation	Fundo_0822	CorregoFundo_plot_029	17-Jul-06	-19.343498	-45.453829	Fundo_0822		http://www.theplantlist.org/tpl1.1/record/kew-17330	Aspidosperma olivaceum								Apocynaceae	Aspidosperma		olivaceum		species	M�ll.Arg.	ICBN	Accepted
Fundo_0823		en	http://creativecommons.org/publicdomain/zero/1.0/ & http://www.canadensys.net/norms	Federal University of Vicosa (UFV/LEEP)			CorregoFundo_DynamicsPlot_2006-2014	Observation	Fundo_0823	CorregoFundo_plot_029	17-Jul-06	-19.343498	-45.453829	Fundo_0823		http://www.ildis.org/LegumeWeb?version~10.01&genus~Andira&species~fraxinifolia;http://www.tropicos.org/Name/13015687	Andira fraxinifolia								Fabaceae	Andira		fraxinifolia		species	Benth.	ICBN	Accepted
Fundo_0824		en	http://creativecommons.org/publicdomain/zero/1.0/ & http://www.canadensys.net/norms	Federal University of Vicosa (UFV/LEEP)			CorregoFundo_DynamicsPlot_2006-2014	Observation	Fundo_0824	CorregoFundo_plot_029	17-Jul-06	-19.343498	-45.453829	Fundo_0824		http://www.theplantlist.org/tpl1.1/record/kew-17330	Aspidosperma olivaceum								Apocynaceae	Aspidosperma		olivaceum		species	M�ll.Arg.	ICBN	Accepted
Fundo_0826		en	http://creativecommons.org/publicdomain/zero/1.0/ & http://www.canadensys.net/norms	Federal University of Vicosa (UFV/LEEP)			CorregoFundo_DynamicsPlot_2006-2014	Observation	Fundo_0826	CorregoFundo_plot_029	17-Jul-06	-19.343498	-45.453829	Fundo_0826		http://www.theplantlist.org/tpl1.1/record/kew-2436204;http://www.tropicos.org/Name/1300281	Tapirira guianensis								Anacardiaceae	Tapirira		guianensis		species	Aubl.	ICBN	Accepted
Fundo_0827		en	http://creativecommons.org/publicdomain/zero/1.0/ & http://www.canadensys.net/norms	Federal University of Vicosa (UFV/LEEP)			CorregoFundo_DynamicsPlot_2006-2014	Observation	Fundo_0827	CorregoFundo_plot_029	17-Jul-06	-19.343498	-45.453829	Fundo_0827		http://www.theplantlist.org/tpl1.1/record/kew-131684;http://www.tropicos.org/Name/22101354	Myrcia tomentosa								Myrtaceae	Myrcia		tomentosa		species	(Aubl.) DC.	ICBN	Accepted
Fundo_0828		en	http://creativecommons.org/publicdomain/zero/1.0/ & http://www.canadensys.net/norms	Federal University of Vicosa (UFV/LEEP)			CorregoFundo_DynamicsPlot_2006-2014	Observation	Fundo_0828	CorregoFundo_plot_029	17-Jul-06	-19.343498	-45.453829	Fundo_0828		http://www.theplantlist.org/tpl1.1/record/kew-2436204;http://www.tropicos.org/Name/1300281	Tapirira guianensis								Anacardiaceae	Tapirira		guianensis		species	Aubl.	ICBN	Accepted
Fundo_0829		en	http://creativecommons.org/publicdomain/zero/1.0/ & http://www.canadensys.net/norms	Federal University of Vicosa (UFV/LEEP)			CorregoFundo_DynamicsPlot_2006-2014	Observation	Fundo_0829	CorregoFundo_plot_029	17-Jul-06	-19.343498	-45.453829	Fundo_0829		http://www.theplantlist.org/tpl1.1/record/kew-2436204;http://www.tropicos.org/Name/1300281	Tapirira guianensis								Anacardiaceae	Tapirira		guianensis		species	Aubl.	ICBN	Accepted
Fundo_0831		en	http://creativecommons.org/publicdomain/zero/1.0/ & http://www.canadensys.net/norms	Federal University of Vicosa (UFV/LEEP)			CorregoFundo_DynamicsPlot_2006-2014	Observation	Fundo_0831	CorregoFundo_plot_029	17-Jul-06	-19.343498	-45.453829	Fundo_0831		http://www.theplantlist.org/tpl1.1/record/kew-2348707;http://www.tropicos.org/Name/17400006	Lacistema hasslerianum								Lacistemataceae	Lacistema		hasslerianum		species	Chodat	ICBN	Accepted
Fundo_0832		en	http://creativecommons.org/publicdomain/zero/1.0/ & http://www.canadensys.net/norms	Federal University of Vicosa (UFV/LEEP)			CorregoFundo_DynamicsPlot_2006-2014	Observation	Fundo_0832	CorregoFundo_plot_029	17-Jul-06	-19.343498	-45.453829	Fundo_0832		http://www.theplantlist.org/tpl1.1/record/kew-2834705;http://www.tropicos.org/Name/30400486;http://plants.usda.gov/java/profile?symbol=GUUL	Guazuma ulmifolia								Malvaceae	Guazuma		ulmifolia		species	Lam.	ICBN	Accepted
Fundo_0833		en	http://creativecommons.org/publicdomain/zero/1.0/ & http://www.canadensys.net/norms	Federal University of Vicosa (UFV/LEEP)			CorregoFundo_DynamicsPlot_2006-2014	Observation	Fundo_0833	CorregoFundo_plot_029	17-Jul-06	-19.343498	-45.453829	Fundo_0833		http://www.theplantlist.org/tpl1.1/record/kew-4467342;http://www.tropicos.org/Name/13201037	Xylosma prockia								Salicaceae	Xylosma		prockia		species	(Turcz.) Turcz.	ICBN	Accepted
Fundo_0834		en	http://creativecommons.org/publicdomain/zero/1.0/ & http://www.canadensys.net/norms	Federal University of Vicosa (UFV/LEEP)			CorregoFundo_DynamicsPlot_2006-2014	Observation	Fundo_0834	CorregoFundo_plot_030	17-Jul-06	-19.343498	-45.453829	Fundo_0834		http://www.theplantlist.org/tpl1.1/record/kew-2601416;http://www.tropicos.org/Name/21200261	Siparuna guianensis								Siparunaceae	Siparuna		guianensis		species	Aubl.	ICBN	Accepted
Fundo_0835		en	http://creativecommons.org/publicdomain/zero/1.0/ & http://www.canadensys.net/norms	Federal University of Vicosa (UFV/LEEP)			CorregoFundo_DynamicsPlot_2006-2014	Observation	Fundo_0835	CorregoFundo_plot_030	17-Jul-06	-19.343498	-45.453829	Fundo_0835		http://www.theplantlist.org/tpl1.1/search?q=Copaifera+langsdorffii	Copaifera langsdorffii								Fabaceae	Copaifera		langsdorffii		species	Desf.	ICBN	No opinion
Fundo_0836		en	http://creativecommons.org/publicdomain/zero/1.0/ & http://www.canadensys.net/norms	Federal University of Vicosa (UFV/LEEP)			CorregoFundo_DynamicsPlot_2006-2014	Observation	Fundo_0836	CorregoFundo_plot_030	17-Jul-06	-19.343498	-45.453829	Fundo_0836		http://www.theplantlist.org/tpl1.1/record/kew-2468137;http://www.tropicos.org/Name/1600758	Xylopia aromatica								Annonaceae	Xylopia		aromatica		species	(Lam.) Mart.	ICBN	Accepted
Fundo_0837		en	http://creativecommons.org/publicdomain/zero/1.0/ & http://www.canadensys.net/norms	Federal University of Vicosa (UFV/LEEP)			CorregoFundo_DynamicsPlot_2006-2014	Observation	Fundo_0837	CorregoFundo_plot_030	17-Jul-06	-19.343498	-45.453829	Fundo_0837		http://www.theplantlist.org/tpl1.1/record/kew-6016	Alibertia edulis								Rubiaceae	Alibertia		edulis		species	(Rich.) A.Rich. ex DC.	ICBN	Accepted
Fundo_0838		en	http://creativecommons.org/publicdomain/zero/1.0/ & http://www.canadensys.net/norms	Federal University of Vicosa (UFV/LEEP)			CorregoFundo_DynamicsPlot_2006-2014	Observation	Fundo_0838	CorregoFundo_plot_030	17-Jul-06	-19.343498	-45.453829	Fundo_0838		http://www.theplantlist.org/tpl1.1/record/kew-150159;http://www.tropicos.org/Name/12805952	Pera glabrata								Euphorbiaceae	Pera		glabrata		species	(Schott) Poepp. ex Baill.	ICBN	Accepted
Fundo_0840		en	http://creativecommons.org/publicdomain/zero/1.0/ & http://www.canadensys.net/norms	Federal University of Vicosa (UFV/LEEP)			CorregoFundo_DynamicsPlot_2006-2014	Observation	Fundo_0840	CorregoFundo_plot_030	17-Jul-06	-19.343498	-45.453829	Fundo_0840		http://www.theplantlist.org/tpl1.1/record/kew-2468137;http://www.tropicos.org/Name/1600758	Xylopia aromatica								Annonaceae	Xylopia		aromatica		species	(Lam.) Mart.	ICBN	Accepted
Fundo_0841		en	http://creativecommons.org/publicdomain/zero/1.0/ & http://www.canadensys.net/norms	Federal University of Vicosa (UFV/LEEP)			CorregoFundo_DynamicsPlot_2006-2014	Observation	Fundo_0841	CorregoFundo_plot_030	17-Jul-06	-19.343498	-45.453829	Fundo_0841		http://www.theplantlist.org/tpl1.1/search?q=Calyptranthes;http://plants.usda.gov/java/profile?symbol=CALYP3	Calyptranthes sp								Myrtaceae	Calyptranthes				genus		ICBN	Accepted
Fundo_0842		en	http://creativecommons.org/publicdomain/zero/1.0/ & http://www.canadensys.net/norms	Federal University of Vicosa (UFV/LEEP)			CorregoFundo_DynamicsPlot_2006-2014	Observation	Fundo_0842	CorregoFundo_plot_030	17-Jul-06	-19.343498	-45.453829	Fundo_0842		http://www.theplantlist.org/tpl1.1/record/kew-2834705;http://www.tropicos.org/Name/30400486;http://plants.usda.gov/java/profile?symbol=GUUL	Guazuma ulmifolia								Malvaceae	Guazuma		ulmifolia		species	Lam.	ICBN	Accepted
Fundo_0843		en	http://creativecommons.org/publicdomain/zero/1.0/ & http://www.canadensys.net/norms	Federal University of Vicosa (UFV/LEEP)			CorregoFundo_DynamicsPlot_2006-2014	Observation	Fundo_0843	CorregoFundo_plot_030	17-Jul-06	-19.343498	-45.453829	Fundo_0843		http://www.theplantlist.org/tpl1.1/record/kew-2768454;http://www.tropicos.org/Name/28600702	Dilodendron bipinnatum								Sapindaceae	Dilodendron		bipinnatum		species	Radlk.	ICBN	Accepted
Fundo_0844		en	http://creativecommons.org/publicdomain/zero/1.0/ & http://www.canadensys.net/norms	Federal University of Vicosa (UFV/LEEP)			CorregoFundo_DynamicsPlot_2006-2014	Observation	Fundo_0844	CorregoFundo_plot_030	17-Jul-06	-19.343498	-45.453829	Fundo_0844		http://www.theplantlist.org/tpl1.1/record/kew-2399782;http://www.tropicos.org/Name/22800062	Ouratea castaneifolia								Ochnaceae	Ouratea		castaneifolia		species	(DC.) Engl.	ICBN	Accepted
Fundo_0845		en	http://creativecommons.org/publicdomain/zero/1.0/ & http://www.canadensys.net/norms	Federal University of Vicosa (UFV/LEEP)			CorregoFundo_DynamicsPlot_2006-2014	Observation	Fundo_0845	CorregoFundo_plot_030	17-Jul-06	-19.343498	-45.453829	Fundo_0845		http://www.theplantlist.org/tpl1.1/record/kew-2692836;http://www.tropicos.org/Name/50185045	Callisthene major								Vochysiaceae	Callisthene		major		species	Mart.	ICBN	Accepted
Fundo_0846		en	http://creativecommons.org/publicdomain/zero/1.0/ & http://www.canadensys.net/norms	Federal University of Vicosa (UFV/LEEP)			CorregoFundo_DynamicsPlot_2006-2014	Observation	Fundo_0846	CorregoFundo_plot_030	17-Jul-06	-19.343498	-45.453829	Fundo_0846		http://www.theplantlist.org/tpl1.1/record/kew-2768454;http://www.tropicos.org/Name/28600702	Dilodendron bipinnatum								Sapindaceae	Dilodendron		bipinnatum		species	Radlk.	ICBN	Accepted
Fundo_0847		en	http://creativecommons.org/publicdomain/zero/1.0/ & http://www.canadensys.net/norms	Federal University of Vicosa (UFV/LEEP)			CorregoFundo_DynamicsPlot_2006-2014	Observation	Fundo_0847	CorregoFundo_plot_030	17-Jul-06	-19.343498	-45.453829	Fundo_0847		http://www.theplantlist.org/tpl1.1/record/kew-2692836;http://www.tropicos.org/Name/50185045	Callisthene major								Vochysiaceae	Callisthene		major		species	Mart.	ICBN	Accepted
Fundo_0848		en	http://creativecommons.org/publicdomain/zero/1.0/ & http://www.canadensys.net/norms	Federal University of Vicosa (UFV/LEEP)			CorregoFundo_DynamicsPlot_2006-2014	Observation	Fundo_0848	CorregoFundo_plot_030	17-Jul-06	-19.343498	-45.453829	Fundo_0848		http://www.theplantlist.org/tpl1.1/search?q=Swartzia	Swartzia sp								Fabaceae	Swartzia				genus		ICBN	Accepted
Fundo_0849		en	http://creativecommons.org/publicdomain/zero/1.0/ & http://www.canadensys.net/norms	Federal University of Vicosa (UFV/LEEP)			CorregoFundo_DynamicsPlot_2006-2014	Observation	Fundo_0849	CorregoFundo_plot_030	17-Jul-06	-19.343498	-45.453829	Fundo_0849		http://www.theplantlist.org/tpl1.1/record/kew-2436204;http://www.tropicos.org/Name/1300281	Tapirira guianensis								Anacardiaceae	Tapirira		guianensis		species	Aubl.	ICBN	Accepted
Fundo_0850		en	http://creativecommons.org/publicdomain/zero/1.0/ & http://www.canadensys.net/norms	Federal University of Vicosa (UFV/LEEP)			CorregoFundo_DynamicsPlot_2006-2014	Observation	Fundo_0850	CorregoFundo_plot_030	17-Jul-06	-19.343498	-45.453829	Fundo_0850		http://www.theplantlist.org/tpl1.1/record/kew-318865	Tabebuia serratifolia								Bignoniaceae	Tabebuia		serratifolia		species	(Vahl) S.O.Grose	ICBN	Synonym
Fundo_0851		en	http://creativecommons.org/publicdomain/zero/1.0/ & http://www.canadensys.net/norms	Federal University of Vicosa (UFV/LEEP)			CorregoFundo_DynamicsPlot_2006-2014	Observation	Fundo_0851	CorregoFundo_plot_030	17-Jul-06	-19.343498	-45.453829	Fundo_0851		http://www.theplantlist.org/tpl1.1/record/kew-6016	Alibertia edulis								Rubiaceae	Alibertia		edulis		species	(Rich.) A.Rich. ex DC.	ICBN	Accepted
Fundo_0852		en	http://creativecommons.org/publicdomain/zero/1.0/ & http://www.canadensys.net/norms	Federal University of Vicosa (UFV/LEEP)			CorregoFundo_DynamicsPlot_2006-2014	Observation	Fundo_0852	CorregoFundo_plot_030	17-Jul-06	-19.343498	-45.453829	Fundo_0852		http://www.theplantlist.org/tpl1.1/search?q=Copaifera+langsdorffii	Copaifera langsdorffii								Fabaceae	Copaifera		langsdorffii		species	Desf.	ICBN	No opinion
Fundo_0853		en	http://creativecommons.org/publicdomain/zero/1.0/ & http://www.canadensys.net/norms	Federal University of Vicosa (UFV/LEEP)			CorregoFundo_DynamicsPlot_2006-2014	Observation	Fundo_0853	CorregoFundo_plot_030	17-Jul-06	-19.343498	-45.453829	Fundo_0853		http://www.theplantlist.org/tpl1.1/record/kew-2692836;http://www.tropicos.org/Name/50185045	Callisthene major								Vochysiaceae	Callisthene		major		species	Mart.	ICBN	Accepted
Fundo_0854		en	http://creativecommons.org/publicdomain/zero/1.0/ & http://www.canadensys.net/norms	Federal University of Vicosa (UFV/LEEP)			CorregoFundo_DynamicsPlot_2006-2014	Observation	Fundo_0854	CorregoFundo_plot_030	17-Jul-06	-19.343498	-45.453829	Fundo_0854		http://www.theplantlist.org/tpl1.1/search?q=Copaifera+langsdorffii	Copaifera langsdorffii								Fabaceae	Copaifera		langsdorffii		species	Desf.	ICBN	No opinion
Fundo_0855		en	http://creativecommons.org/publicdomain/zero/1.0/ & http://www.canadensys.net/norms	Federal University of Vicosa (UFV/LEEP)			CorregoFundo_DynamicsPlot_2006-2014	Observation	Fundo_0855	CorregoFundo_plot_030	17-Jul-06	-19.343498	-45.453829	Fundo_0855		http://www.theplantlist.org/tpl1.1/record/kew-2643255;http://www.tropicos.org/Name/32200231	Apeiba tibourbou								Malvaceae	Apeiba		tibourbou		species	Aubl.	ICBN	Accepted
Fundo_0856		en	http://creativecommons.org/publicdomain/zero/1.0/ & http://www.canadensys.net/norms	Federal University of Vicosa (UFV/LEEP)			CorregoFundo_DynamicsPlot_2006-2014	Observation	Fundo_0856	CorregoFundo_plot_030	17-Jul-06	-19.343498	-45.453829	Fundo_0856		http://www.theplantlist.org/tpl1.1/record/kew-6016	Alibertia edulis								Rubiaceae	Alibertia		edulis		species	(Rich.) A.Rich. ex DC.	ICBN	Accepted
Fundo_0857		en	http://creativecommons.org/publicdomain/zero/1.0/ & http://www.canadensys.net/norms	Federal University of Vicosa (UFV/LEEP)			CorregoFundo_DynamicsPlot_2006-2014	Observation	Fundo_0857	CorregoFundo_plot_030	17-Jul-06	-19.343498	-45.453829	Fundo_0857		http://www.theplantlist.org/tpl1.1/record/kew-2769460;http://www.tropicos.org/Name/50299372	Diospyros brasiliensis								Ebenaceae	Diospyros		brasiliensis		species	Mart. ex Miq.	ICBN	Accepted
Fundo_0858		en	http://creativecommons.org/publicdomain/zero/1.0/ & http://www.canadensys.net/norms	Federal University of Vicosa (UFV/LEEP)			CorregoFundo_DynamicsPlot_2006-2014	Observation	Fundo_0858	CorregoFundo_plot_030	17-Jul-06	-19.343498	-45.453829	Fundo_0858		http://www.theplantlist.org/tpl1.1/record/kew-2769460;http://www.tropicos.org/Name/50299372	Diospyros brasiliensis								Ebenaceae	Diospyros		brasiliensis		species	Mart. ex Miq.	ICBN	Accepted
Fundo_0859		en	http://creativecommons.org/publicdomain/zero/1.0/ & http://www.canadensys.net/norms	Federal University of Vicosa (UFV/LEEP)			CorregoFundo_DynamicsPlot_2006-2014	Observation	Fundo_0859	CorregoFundo_plot_030	17-Jul-06	-19.343498	-45.453829	Fundo_0859		http://www.theplantlist.org/tpl1.1/record/kew-2769460;http://www.tropicos.org/Name/50299372	Diospyros brasiliensis								Ebenaceae	Diospyros		brasiliensis		species	Mart. ex Miq.	ICBN	Accepted
Fundo_0860		en	http://creativecommons.org/publicdomain/zero/1.0/ & http://www.canadensys.net/norms	Federal University of Vicosa (UFV/LEEP)			CorregoFundo_DynamicsPlot_2006-2014	Observation	Fundo_0860	CorregoFundo_plot_030	17-Jul-06	-19.343498	-45.453829	Fundo_0860		http://www.theplantlist.org/tpl1.1/record/kew-2348707;http://www.tropicos.org/Name/17400006	Lacistema hasslerianum								Lacistemataceae	Lacistema		hasslerianum		species	Chodat	ICBN	Accepted
Fundo_0861		en	http://creativecommons.org/publicdomain/zero/1.0/ & http://www.canadensys.net/norms	Federal University of Vicosa (UFV/LEEP)			CorregoFundo_DynamicsPlot_2006-2014	Observation	Fundo_0861	CorregoFundo_plot_030	17-Jul-06	-19.343498	-45.453829	Fundo_0861		http://www.theplantlist.org/tpl1.1/record/kew-2769460;http://www.tropicos.org/Name/50299372	Diospyros brasiliensis								Ebenaceae	Diospyros		brasiliensis		species	Mart. ex Miq.	ICBN	Accepted
Fundo_0862		en	http://creativecommons.org/publicdomain/zero/1.0/ & http://www.canadensys.net/norms	Federal University of Vicosa (UFV/LEEP)			CorregoFundo_DynamicsPlot_2006-2014	Observation	Fundo_0862	CorregoFundo_plot_030	17-Jul-06	-19.343498	-45.453829	Fundo_0862		http://www.theplantlist.org/tpl1.1/record/kew-6016	Alibertia edulis								Rubiaceae	Alibertia		edulis		species	(Rich.) A.Rich. ex DC.	ICBN	Accepted
Fundo_0863		en	http://creativecommons.org/publicdomain/zero/1.0/ & http://www.canadensys.net/norms	Federal University of Vicosa (UFV/LEEP)			CorregoFundo_DynamicsPlot_2006-2014	Observation	Fundo_0863	CorregoFundo_plot_030	17-Jul-06	-19.343498	-45.453829	Fundo_0863		http://www.theplantlist.org/tpl1.1/record/kew-131570	Myrcia rostrata								Myrtaceae	Myrcia		rostrata		species	(Sw.) DC.	ICBN	Synonym
Fundo_0864		en	http://creativecommons.org/publicdomain/zero/1.0/ & http://www.canadensys.net/norms	Federal University of Vicosa (UFV/LEEP)			CorregoFundo_DynamicsPlot_2006-2014	Observation	Fundo_0864	CorregoFundo_plot_030	17-Jul-06	-19.343498	-45.453829	Fundo_0864		http://www.theplantlist.org/tpl1.1/record/kew-2468137;http://www.tropicos.org/Name/1600758	Xylopia aromatica								Annonaceae	Xylopia		aromatica		species	(Lam.) Mart.	ICBN	Accepted
Fundo_0865		en	http://creativecommons.org/publicdomain/zero/1.0/ & http://www.canadensys.net/norms	Federal University of Vicosa (UFV/LEEP)			CorregoFundo_DynamicsPlot_2006-2014	Observation	Fundo_0865	CorregoFundo_plot_030	17-Jul-06	-19.343498	-45.453829	Fundo_0865		http://www.theplantlist.org/tpl1.1/record/kew-2769460;http://www.tropicos.org/Name/50299372	Diospyros brasiliensis								Ebenaceae	Diospyros		brasiliensis		species	Mart. ex Miq.	ICBN	Accepted
Fundo_0866		en	http://creativecommons.org/publicdomain/zero/1.0/ & http://www.canadensys.net/norms	Federal University of Vicosa (UFV/LEEP)			CorregoFundo_DynamicsPlot_2006-2014	Observation	Fundo_0866	CorregoFundo_plot_030	17-Jul-06	-19.343498	-45.453829	Fundo_0866		http://www.theplantlist.org/tpl1.1/record/kew-2768454;http://www.tropicos.org/Name/28600702	Dilodendron bipinnatum								Sapindaceae	Dilodendron		bipinnatum		species	Radlk.	ICBN	Accepted
Fundo_0867		en	http://creativecommons.org/publicdomain/zero/1.0/ & http://www.canadensys.net/norms	Federal University of Vicosa (UFV/LEEP)			CorregoFundo_DynamicsPlot_2006-2014	Observation	Fundo_0867	CorregoFundo_plot_030	17-Jul-06	-19.343498	-45.453829	Fundo_0867		http://www.theplantlist.org/tpl1.1/record/kew-17374	Aspidosperma subincanum								Apocynaceae	Aspidosperma		subincanum		species	Mart. ex A.DC.	ICBN	Accepted
Fundo_0868		en	http://creativecommons.org/publicdomain/zero/1.0/ & http://www.canadensys.net/norms	Federal University of Vicosa (UFV/LEEP)			CorregoFundo_DynamicsPlot_2006-2014	Observation	Fundo_0868	CorregoFundo_plot_030	17-Jul-06	-19.343498	-45.453829	Fundo_0868		http://www.theplantlist.org/tpl1.1/record/kew-2692836;http://www.tropicos.org/Name/50185045	Callisthene major								Vochysiaceae	Callisthene		major		species	Mart.	ICBN	Accepted
Fundo_0869		en	http://creativecommons.org/publicdomain/zero/1.0/ & http://www.canadensys.net/norms	Federal University of Vicosa (UFV/LEEP)			CorregoFundo_DynamicsPlot_2006-2014	Observation	Fundo_0869	CorregoFundo_plot_030	17-Jul-06	-19.343498	-45.453829	Fundo_0869		http://www.theplantlist.org/tpl1.1/record/kew-2692836;http://www.tropicos.org/Name/50185045	Callisthene major								Vochysiaceae	Callisthene		major		species	Mart.	ICBN	Accepted
Fundo_0870		en	http://creativecommons.org/publicdomain/zero/1.0/ & http://www.canadensys.net/norms	Federal University of Vicosa (UFV/LEEP)			CorregoFundo_DynamicsPlot_2006-2014	Observation	Fundo_0870	CorregoFundo_plot_030	17-Jul-06	-19.343498	-45.453829	Fundo_0870		http://www.theplantlist.org/tpl1.1/record/kew-2801362;http://www.tropicos.org/Name/12500085	Erythroxylum daphnites								Erythroxylaceae	Erythroxylum		daphnites		species	Mart.	ICBN	Accepted
Fundo_0871		en	http://creativecommons.org/publicdomain/zero/1.0/ & http://www.canadensys.net/norms	Federal University of Vicosa (UFV/LEEP)			CorregoFundo_DynamicsPlot_2006-2014	Observation	Fundo_0871	CorregoFundo_plot_031	17-Jul-06	-19.343498	-45.453829	Fundo_0871		http://www.ildis.org/LegumeWeb?version~10.01&genus~Andira&species~fraxinifolia;http://www.tropicos.org/Name/13015687	Andira fraxinifolia								Fabaceae	Andira		fraxinifolia		species	Benth.	ICBN	Accepted
Fundo_0872		en	http://creativecommons.org/publicdomain/zero/1.0/ & http://www.canadensys.net/norms	Federal University of Vicosa (UFV/LEEP)			CorregoFundo_DynamicsPlot_2006-2014	Observation	Fundo_0872	CorregoFundo_plot_031	17-Jul-06	-19.343498	-45.453829	Fundo_0872		http://www.theplantlist.org/tpl1.1/record/kew-2468137;http://www.tropicos.org/Name/1600758	Xylopia aromatica								Annonaceae	Xylopia		aromatica		species	(Lam.) Mart.	ICBN	Accepted
Fundo_0873		en	http://creativecommons.org/publicdomain/zero/1.0/ & http://www.canadensys.net/norms	Federal University of Vicosa (UFV/LEEP)			CorregoFundo_DynamicsPlot_2006-2014	Observation	Fundo_0873	CorregoFundo_plot_031	17-Jul-06	-19.343498	-45.453829	Fundo_0873		http://www.theplantlist.org/tpl1.1/record/kew-2692836;http://www.tropicos.org/Name/50185045	Callisthene major								Vochysiaceae	Callisthene		major		species	Mart.	ICBN	Accepted
Fundo_0875		en	http://creativecommons.org/publicdomain/zero/1.0/ & http://www.canadensys.net/norms	Federal University of Vicosa (UFV/LEEP)			CorregoFundo_DynamicsPlot_2006-2014	Observation	Fundo_0875	CorregoFundo_plot_031	17-Jul-06	-19.343498	-45.453829	Fundo_0875		http://www.theplantlist.org/tpl1.1/record/kew-2692836;http://www.tropicos.org/Name/50185045	Callisthene major								Vochysiaceae	Callisthene		major		species	Mart.	ICBN	Accepted
Fundo_0876		en	http://creativecommons.org/publicdomain/zero/1.0/ & http://www.canadensys.net/norms	Federal University of Vicosa (UFV/LEEP)			CorregoFundo_DynamicsPlot_2006-2014	Observation	Fundo_0876	CorregoFundo_plot_031	17-Jul-06	-19.343498	-45.453829	Fundo_0876		http://www.theplantlist.org/tpl1.1/record/kew-2692836;http://www.tropicos.org/Name/50185045	Callisthene major								Vochysiaceae	Callisthene		major		species	Mart.	ICBN	Accepted
Fundo_0877		en	http://creativecommons.org/publicdomain/zero/1.0/ & http://www.canadensys.net/norms	Federal University of Vicosa (UFV/LEEP)			CorregoFundo_DynamicsPlot_2006-2014	Observation	Fundo_0877	CorregoFundo_plot_031	17-Jul-06	-19.343498	-45.453829	Fundo_0877		http://www.theplantlist.org/tpl1.1/record/kew-131570	Myrcia rostrata								Myrtaceae	Myrcia		rostrata		species	(Sw.) DC.	ICBN	Synonym
Fundo_0878		en	http://creativecommons.org/publicdomain/zero/1.0/ & http://www.canadensys.net/norms	Federal University of Vicosa (UFV/LEEP)			CorregoFundo_DynamicsPlot_2006-2014	Observation	Fundo_0878	CorregoFundo_plot_031	17-Jul-06	-19.343498	-45.453829	Fundo_0878		http://www.theplantlist.org/tpl1.1/record/kew-2515473;http://www.tropicos.org/Name/20400274;http://plants.usda.gov/java/profile?symbol=TRPA2	Trichilia pallida								Meliaceae	Trichilia		pallida		species	Sw.	ICBN	Accepted
Fundo_0879		en	http://creativecommons.org/publicdomain/zero/1.0/ & http://www.canadensys.net/norms	Federal University of Vicosa (UFV/LEEP)			CorregoFundo_DynamicsPlot_2006-2014	Observation	Fundo_0879	CorregoFundo_plot_031	17-Jul-06	-19.343498	-45.453829	Fundo_0879		http://www.theplantlist.org/tpl1.1/record/kew-2436204;http://www.tropicos.org/Name/1300281	Tapirira guianensis								Anacardiaceae	Tapirira		guianensis		species	Aubl.	ICBN	Accepted
Fundo_0880		en	http://creativecommons.org/publicdomain/zero/1.0/ & http://www.canadensys.net/norms	Federal University of Vicosa (UFV/LEEP)			CorregoFundo_DynamicsPlot_2006-2014	Observation	Fundo_0880	CorregoFundo_plot_031	17-Jul-06	-19.343498	-45.453829	Fundo_0880		http://www.theplantlist.org/tpl1.1/record/kew-2692836;http://www.tropicos.org/Name/50185045	Callisthene major								Vochysiaceae	Callisthene		major		species	Mart.	ICBN	Accepted
Fundo_0881		en	http://creativecommons.org/publicdomain/zero/1.0/ & http://www.canadensys.net/norms	Federal University of Vicosa (UFV/LEEP)			CorregoFundo_DynamicsPlot_2006-2014	Observation	Fundo_0881	CorregoFundo_plot_031	17-Jul-06	-19.343498	-45.453829	Fundo_0881		http://www.theplantlist.org/tpl1.1/record/kew-150159;http://www.tropicos.org/Name/12805952	Pera glabrata								Euphorbiaceae	Pera		glabrata		species	(Schott) Poepp. ex Baill.	ICBN	Accepted
Fundo_0882		en	http://creativecommons.org/publicdomain/zero/1.0/ & http://www.canadensys.net/norms	Federal University of Vicosa (UFV/LEEP)			CorregoFundo_DynamicsPlot_2006-2014	Observation	Fundo_0882	CorregoFundo_plot_031	17-Jul-06	-19.343498	-45.453829	Fundo_0882		http://www.ildis.org/LegumeWeb?version~10.01&genus~Andira&species~fraxinifolia;http://www.tropicos.org/Name/13015687	Andira fraxinifolia								Fabaceae	Andira		fraxinifolia		species	Benth.	ICBN	Accepted
Fundo_0883		en	http://creativecommons.org/publicdomain/zero/1.0/ & http://www.canadensys.net/norms	Federal University of Vicosa (UFV/LEEP)			CorregoFundo_DynamicsPlot_2006-2014	Observation	Fundo_0883	CorregoFundo_plot_031	17-Jul-06	-19.343498	-45.453829	Fundo_0883		http://www.theplantlist.org/tpl1.1/record/kew-2468137;http://www.tropicos.org/Name/1600758	Xylopia aromatica								Annonaceae	Xylopia		aromatica		species	(Lam.) Mart.	ICBN	Accepted
Fundo_0884		en	http://creativecommons.org/publicdomain/zero/1.0/ & http://www.canadensys.net/norms	Federal University of Vicosa (UFV/LEEP)			CorregoFundo_DynamicsPlot_2006-2014	Observation	Fundo_0884	CorregoFundo_plot_031	17-Jul-06	-19.343498	-45.453829	Fundo_0884		http://www.theplantlist.org/tpl1.1/record/kew-353776	Licania kunthiana								Chrysobalanaceae	Licania		kunthiana		species	Hook.f.	ICBN	Accepted
Fundo_0885		en	http://creativecommons.org/publicdomain/zero/1.0/ & http://www.canadensys.net/norms	Federal University of Vicosa (UFV/LEEP)			CorregoFundo_DynamicsPlot_2006-2014	Observation	Fundo_0885	CorregoFundo_plot_031	17-Jul-06	-19.343498	-45.453829	Fundo_0885		http://www.theplantlist.org/tpl1.1/record/kew-131684;http://www.tropicos.org/Name/22101354	Myrcia tomentosa								Myrtaceae	Myrcia		tomentosa		species	(Aubl.) DC.	ICBN	Accepted
Fundo_0886		en	http://creativecommons.org/publicdomain/zero/1.0/ & http://www.canadensys.net/norms	Federal University of Vicosa (UFV/LEEP)			CorregoFundo_DynamicsPlot_2006-2014	Observation	Fundo_0886	CorregoFundo_plot_031	17-Jul-06	-19.343498	-45.453829	Fundo_0886		http://www.theplantlist.org/tpl1.1/record/kew-2692836;http://www.tropicos.org/Name/50185045	Callisthene major								Vochysiaceae	Callisthene		major		species	Mart.	ICBN	Accepted
Fundo_0887		en	http://creativecommons.org/publicdomain/zero/1.0/ & http://www.canadensys.net/norms	Federal University of Vicosa (UFV/LEEP)			CorregoFundo_DynamicsPlot_2006-2014	Observation	Fundo_0887	CorregoFundo_plot_031	17-Jul-06	-19.343498	-45.453829	Fundo_0887		http://www.theplantlist.org/tpl1.1/record/kew-6016	Alibertia edulis								Rubiaceae	Alibertia		edulis		species	(Rich.) A.Rich. ex DC.	ICBN	Accepted
Fundo_0888		en	http://creativecommons.org/publicdomain/zero/1.0/ & http://www.canadensys.net/norms	Federal University of Vicosa (UFV/LEEP)			CorregoFundo_DynamicsPlot_2006-2014	Observation	Fundo_0888	CorregoFundo_plot_031	17-Jul-06	-19.343498	-45.453829	Fundo_0888		http://www.theplantlist.org/tpl1.1/record/kew-2692836;http://www.tropicos.org/Name/50185045	Callisthene major								Vochysiaceae	Callisthene		major		species	Mart.	ICBN	Accepted
Fundo_0889		en	http://creativecommons.org/publicdomain/zero/1.0/ & http://www.canadensys.net/norms	Federal University of Vicosa (UFV/LEEP)			CorregoFundo_DynamicsPlot_2006-2014	Observation	Fundo_0889	CorregoFundo_plot_031	17-Jul-06	-19.343498	-45.453829	Fundo_0889		http://www.theplantlist.org/tpl1.1/record/kew-2768454;http://www.tropicos.org/Name/28600702	Dilodendron bipinnatum								Sapindaceae	Dilodendron		bipinnatum		species	Radlk.	ICBN	Accepted
Fundo_0890		en	http://creativecommons.org/publicdomain/zero/1.0/ & http://www.canadensys.net/norms	Federal University of Vicosa (UFV/LEEP)			CorregoFundo_DynamicsPlot_2006-2014	Observation	Fundo_0890	CorregoFundo_plot_031	17-Jul-06	-19.343498	-45.453829	Fundo_0890		http://www.theplantlist.org/tpl1.1/record/kew-2515473;http://www.tropicos.org/Name/20400274;http://plants.usda.gov/java/profile?symbol=TRPA2	Trichilia pallida								Meliaceae	Trichilia		pallida		species	Sw.	ICBN	Accepted
Fundo_0891		en	http://creativecommons.org/publicdomain/zero/1.0/ & http://www.canadensys.net/norms	Federal University of Vicosa (UFV/LEEP)			CorregoFundo_DynamicsPlot_2006-2014	Observation	Fundo_0891	CorregoFundo_plot_031	17-Jul-06	-19.343498	-45.453829	Fundo_0891		http://www.theplantlist.org/tpl1.1/search?q=Copaifera+langsdorffii	Copaifera langsdorffii								Fabaceae	Copaifera		langsdorffii		species	Desf.	ICBN	No opinion
Fundo_0892		en	http://creativecommons.org/publicdomain/zero/1.0/ & http://www.canadensys.net/norms	Federal University of Vicosa (UFV/LEEP)			CorregoFundo_DynamicsPlot_2006-2014	Observation	Fundo_0892	CorregoFundo_plot_031	17-Jul-06	-19.343498	-45.453829	Fundo_0892		http://www.theplantlist.org/tpl1.1/record/kew-2747715;http://www.tropicos.org/Name/28600006	Cupania vernalis								Sapindaceae	Cupania		vernalis		species	Cambess.	ICBN	Accepted
Fundo_0893		en	http://creativecommons.org/publicdomain/zero/1.0/ & http://www.canadensys.net/norms	Federal University of Vicosa (UFV/LEEP)			CorregoFundo_DynamicsPlot_2006-2014	Observation	Fundo_0893	CorregoFundo_plot_031	17-Jul-06	-19.343498	-45.453829	Fundo_0893		http://www.theplantlist.org/tpl1.1/record/kew-2692836;http://www.tropicos.org/Name/50185045	Callisthene major								Vochysiaceae	Callisthene		major		species	Mart.	ICBN	Accepted
Fundo_0894		en	http://creativecommons.org/publicdomain/zero/1.0/ & http://www.canadensys.net/norms	Federal University of Vicosa (UFV/LEEP)			CorregoFundo_DynamicsPlot_2006-2014	Observation	Fundo_0894	CorregoFundo_plot_031	17-Jul-06	-19.343498	-45.453829	Fundo_0894		http://www.theplantlist.org/tpl1.1/record/kew-180722;http://www.tropicos.org/Name/27902478	Rudgea viburnoides								Rubiaceae	Rudgea		viburnoides		species	(Cham.) Benth.	ICBN	Accepted
Fundo_0895		en	http://creativecommons.org/publicdomain/zero/1.0/ & http://www.canadensys.net/norms	Federal University of Vicosa (UFV/LEEP)			CorregoFundo_DynamicsPlot_2006-2014	Observation	Fundo_0895	CorregoFundo_plot_031	17-Jul-06	-19.343498	-45.453829	Fundo_0895		http://www.theplantlist.org/tpl1.1/record/kew-2468137;http://www.tropicos.org/Name/1600758	Xylopia aromatica								Annonaceae	Xylopia		aromatica		species	(Lam.) Mart.	ICBN	Accepted
Fundo_0896		en	http://creativecommons.org/publicdomain/zero/1.0/ & http://www.canadensys.net/norms	Federal University of Vicosa (UFV/LEEP)			CorregoFundo_DynamicsPlot_2006-2014	Observation	Fundo_0896	CorregoFundo_plot_031	17-Jul-06	-19.343498	-45.453829	Fundo_0896		http://www.theplantlist.org/tpl1.1/record/kew-2601416;http://www.tropicos.org/Name/21200261	Siparuna guianensis								Siparunaceae	Siparuna		guianensis		species	Aubl.	ICBN	Accepted
Fundo_0897		en	http://creativecommons.org/publicdomain/zero/1.0/ & http://www.canadensys.net/norms	Federal University of Vicosa (UFV/LEEP)			CorregoFundo_DynamicsPlot_2006-2014	Observation	Fundo_0897	CorregoFundo_plot_031	17-Jul-06	-19.343498	-45.453829	Fundo_0897		http://www.theplantlist.org/tpl1.1/search?q=Swartzia	Swartzia sp								Fabaceae	Swartzia				genus		ICBN	Accepted
Fundo_0899		en	http://creativecommons.org/publicdomain/zero/1.0/ & http://www.canadensys.net/norms	Federal University of Vicosa (UFV/LEEP)			CorregoFundo_DynamicsPlot_2006-2014	Observation	Fundo_0899	CorregoFundo_plot_031	17-Jul-06	-19.343498	-45.453829	Fundo_0899		http://www.ildis.org/LegumeWeb?version~10.01&genus~Andira&species~fraxinifolia;http://www.tropicos.org/Name/13015687	Andira fraxinifolia								Fabaceae	Andira		fraxinifolia		species	Benth.	ICBN	Accepted
Fundo_0900		en	http://creativecommons.org/publicdomain/zero/1.0/ & http://www.canadensys.net/norms	Federal University of Vicosa (UFV/LEEP)			CorregoFundo_DynamicsPlot_2006-2014	Observation	Fundo_0900	CorregoFundo_plot_031	17-Jul-06	-19.343498	-45.453829	Fundo_0900		http://www.ildis.org/LegumeWeb?version~10.01&genus~Andira&species~fraxinifolia;http://www.tropicos.org/Name/13015687	Andira fraxinifolia								Fabaceae	Andira		fraxinifolia		species	Benth.	ICBN	Accepted
Fundo_0901		en	http://creativecommons.org/publicdomain/zero/1.0/ & http://www.canadensys.net/norms	Federal University of Vicosa (UFV/LEEP)			CorregoFundo_DynamicsPlot_2006-2014	Observation	Fundo_0901	CorregoFundo_plot_031	17-Jul-06	-19.343498	-45.453829	Fundo_0901		http://www.theplantlist.org/tpl1.1/record/kew-2692836;http://www.tropicos.org/Name/50185045	Callisthene major								Vochysiaceae	Callisthene		major		species	Mart.	ICBN	Accepted
Fundo_0902		en	http://creativecommons.org/publicdomain/zero/1.0/ & http://www.canadensys.net/norms	Federal University of Vicosa (UFV/LEEP)			CorregoFundo_DynamicsPlot_2006-2014	Observation	Fundo_0902	CorregoFundo_plot_031	17-Jul-06	-19.343498	-45.453829	Fundo_0902		http://www.theplantlist.org/tpl1.1/record/kew-2515473;http://www.tropicos.org/Name/20400274;http://plants.usda.gov/java/profile?symbol=TRPA2	Trichilia pallida								Meliaceae	Trichilia		pallida		species	Sw.	ICBN	Accepted
Fundo_0903		en	http://creativecommons.org/publicdomain/zero/1.0/ & http://www.canadensys.net/norms	Federal University of Vicosa (UFV/LEEP)			CorregoFundo_DynamicsPlot_2006-2014	Observation	Fundo_0903	CorregoFundo_plot_031	17-Jul-06	-19.343498	-45.453829	Fundo_0903		http://www.theplantlist.org/tpl1.1/record/kew-150159;http://www.tropicos.org/Name/12805952	Pera glabrata								Euphorbiaceae	Pera		glabrata		species	(Schott) Poepp. ex Baill.	ICBN	Accepted
Fundo_0904		en	http://creativecommons.org/publicdomain/zero/1.0/ & http://www.canadensys.net/norms	Federal University of Vicosa (UFV/LEEP)			CorregoFundo_DynamicsPlot_2006-2014	Observation	Fundo_0904	CorregoFundo_plot_031	17-Jul-06	-19.343498	-45.453829	Fundo_0904		http://www.theplantlist.org/tpl1.1/record/kew-2769460;http://www.tropicos.org/Name/50299372	Diospyros brasiliensis								Ebenaceae	Diospyros		brasiliensis		species	Mart. ex Miq.	ICBN	Accepted
Fundo_0905		en	http://creativecommons.org/publicdomain/zero/1.0/ & http://www.canadensys.net/norms	Federal University of Vicosa (UFV/LEEP)			CorregoFundo_DynamicsPlot_2006-2014	Observation	Fundo_0905	CorregoFundo_plot_032	17-Jul-06	-19.343498	-45.453829	Fundo_0905		http://www.theplantlist.org/tpl1.1/record/kew-2692836;http://www.tropicos.org/Name/50185045	Callisthene major								Vochysiaceae	Callisthene		major		species	Mart.	ICBN	Accepted
Fundo_0906		en	http://creativecommons.org/publicdomain/zero/1.0/ & http://www.canadensys.net/norms	Federal University of Vicosa (UFV/LEEP)			CorregoFundo_DynamicsPlot_2006-2014	Observation	Fundo_0906	CorregoFundo_plot_032	17-Jul-06	-19.343498	-45.453829	Fundo_0906		http://www.theplantlist.org/tpl1.1/record/kew-2692836;http://www.tropicos.org/Name/50185045	Callisthene major								Vochysiaceae	Callisthene		major		species	Mart.	ICBN	Accepted
Fundo_0907		en	http://creativecommons.org/publicdomain/zero/1.0/ & http://www.canadensys.net/norms	Federal University of Vicosa (UFV/LEEP)			CorregoFundo_DynamicsPlot_2006-2014	Observation	Fundo_0907	CorregoFundo_plot_032	17-Jul-06	-19.343498	-45.453829	Fundo_0907		http://www.theplantlist.org/tpl1.1/record/kew-2692836;http://www.tropicos.org/Name/50185045	Callisthene major								Vochysiaceae	Callisthene		major		species	Mart.	ICBN	Accepted
Fundo_0908		en	http://creativecommons.org/publicdomain/zero/1.0/ & http://www.canadensys.net/norms	Federal University of Vicosa (UFV/LEEP)			CorregoFundo_DynamicsPlot_2006-2014	Observation	Fundo_0908	CorregoFundo_plot_032	17-Jul-06	-19.343498	-45.453829	Fundo_0908		http://www.theplantlist.org/tpl1.1/record/kew-2692836;http://www.tropicos.org/Name/50185045	Callisthene major								Vochysiaceae	Callisthene		major		species	Mart.	ICBN	Accepted
Fundo_0909		en	http://creativecommons.org/publicdomain/zero/1.0/ & http://www.canadensys.net/norms	Federal University of Vicosa (UFV/LEEP)			CorregoFundo_DynamicsPlot_2006-2014	Observation	Fundo_0909	CorregoFundo_plot_032	17-Jul-06	-19.343498	-45.453829	Fundo_0909		http://www.theplantlist.org/tpl1.1/record/kew-2468137;http://www.tropicos.org/Name/1600758	Xylopia aromatica								Annonaceae	Xylopia		aromatica		species	(Lam.) Mart.	ICBN	Accepted
Fundo_0910		en	http://creativecommons.org/publicdomain/zero/1.0/ & http://www.canadensys.net/norms	Federal University of Vicosa (UFV/LEEP)			CorregoFundo_DynamicsPlot_2006-2014	Observation	Fundo_0910	CorregoFundo_plot_032	17-Jul-06	-19.343498	-45.453829	Fundo_0910		http://www.theplantlist.org/tpl1.1/record/kew-6016	Alibertia edulis								Rubiaceae	Alibertia		edulis		species	(Rich.) A.Rich. ex DC.	ICBN	Accepted
Fundo_0911		en	http://creativecommons.org/publicdomain/zero/1.0/ & http://www.canadensys.net/norms	Federal University of Vicosa (UFV/LEEP)			CorregoFundo_DynamicsPlot_2006-2014	Observation	Fundo_0911	CorregoFundo_plot_032	17-Jul-06	-19.343498	-45.453829	Fundo_0911		http://www.theplantlist.org/tpl1.1/record/kew-2434287;http://www.tropicos.org/Name/8200089	Terminalia glabrescens								Combretaceae	Terminalia		glabrescens		species	Mart.	ICBN	Accepted
Fundo_0913		en	http://creativecommons.org/publicdomain/zero/1.0/ & http://www.canadensys.net/norms	Federal University of Vicosa (UFV/LEEP)			CorregoFundo_DynamicsPlot_2006-2014	Observation	Fundo_0913	CorregoFundo_plot_032	17-Jul-06	-19.343498	-45.453829	Fundo_0913		http://www.theplantlist.org/tpl1.1/record/kew-2747715;http://www.tropicos.org/Name/28600006	Cupania vernalis								Sapindaceae	Cupania		vernalis		species	Cambess.	ICBN	Accepted
Fundo_0914		en	http://creativecommons.org/publicdomain/zero/1.0/ & http://www.canadensys.net/norms	Federal University of Vicosa (UFV/LEEP)			CorregoFundo_DynamicsPlot_2006-2014	Observation	Fundo_0914	CorregoFundo_plot_032	17-Jul-06	-19.343498	-45.453829	Fundo_0914		http://www.theplantlist.org/tpl1.1/search?q=Swartzia	Swartzia sp								Fabaceae	Swartzia				genus		ICBN	Accepted
Fundo_0915		en	http://creativecommons.org/publicdomain/zero/1.0/ & http://www.canadensys.net/norms	Federal University of Vicosa (UFV/LEEP)			CorregoFundo_DynamicsPlot_2006-2014	Observation	Fundo_0915	CorregoFundo_plot_032	17-Jul-06	-19.343498	-45.453829	Fundo_0915		http://www.theplantlist.org/tpl1.1/record/kew-2747715;http://www.tropicos.org/Name/28600006	Cupania vernalis								Sapindaceae	Cupania		vernalis		species	Cambess.	ICBN	Accepted
Fundo_0916		en	http://creativecommons.org/publicdomain/zero/1.0/ & http://www.canadensys.net/norms	Federal University of Vicosa (UFV/LEEP)			CorregoFundo_DynamicsPlot_2006-2014	Observation	Fundo_0916	CorregoFundo_plot_032	17-Jul-06	-19.343498	-45.453829	Fundo_0916		http://www.theplantlist.org/tpl1.1/record/kew-2692836;http://www.tropicos.org/Name/50185045	Callisthene major								Vochysiaceae	Callisthene		major		species	Mart.	ICBN	Accepted
Fundo_0917		en	http://creativecommons.org/publicdomain/zero/1.0/ & http://www.canadensys.net/norms	Federal University of Vicosa (UFV/LEEP)			CorregoFundo_DynamicsPlot_2006-2014	Observation	Fundo_0917	CorregoFundo_plot_032	17-Jul-06	-19.343498	-45.453829	Fundo_0917		http://www.theplantlist.org/tpl1.1/record/kew-6016	Alibertia edulis								Rubiaceae	Alibertia		edulis		species	(Rich.) A.Rich. ex DC.	ICBN	Accepted
Fundo_0918		en	http://creativecommons.org/publicdomain/zero/1.0/ & http://www.canadensys.net/norms	Federal University of Vicosa (UFV/LEEP)			CorregoFundo_DynamicsPlot_2006-2014	Observation	Fundo_0918	CorregoFundo_plot_032	17-Jul-06	-19.343498	-45.453829	Fundo_0918		http://www.theplantlist.org/tpl1.1/record/kew-2692836;http://www.tropicos.org/Name/50185045	Callisthene major								Vochysiaceae	Callisthene		major		species	Mart.	ICBN	Accepted
Fundo_0919		en	http://creativecommons.org/publicdomain/zero/1.0/ & http://www.canadensys.net/norms	Federal University of Vicosa (UFV/LEEP)			CorregoFundo_DynamicsPlot_2006-2014	Observation	Fundo_0919	CorregoFundo_plot_032	17-Jul-06	-19.343498	-45.453829	Fundo_0919		http://www.theplantlist.org/tpl1.1/record/kew-2692836;http://www.tropicos.org/Name/50185045	Callisthene major								Vochysiaceae	Callisthene		major		species	Mart.	ICBN	Accepted
Fundo_0920		en	http://creativecommons.org/publicdomain/zero/1.0/ & http://www.canadensys.net/norms	Federal University of Vicosa (UFV/LEEP)			CorregoFundo_DynamicsPlot_2006-2014	Observation	Fundo_0920	CorregoFundo_plot_032	17-Jul-06	-19.343498	-45.453829	Fundo_0920		http://www.theplantlist.org/tpl1.1/record/kew-2468137;http://www.tropicos.org/Name/1600758	Xylopia aromatica								Annonaceae	Xylopia		aromatica		species	(Lam.) Mart.	ICBN	Accepted
Fundo_0921		en	http://creativecommons.org/publicdomain/zero/1.0/ & http://www.canadensys.net/norms	Federal University of Vicosa (UFV/LEEP)			CorregoFundo_DynamicsPlot_2006-2014	Observation	Fundo_0921	CorregoFundo_plot_032	17-Jul-06	-19.343498	-45.453829	Fundo_0921		http://www.theplantlist.org/tpl1.1/record/kew-2692836;http://www.tropicos.org/Name/50185045	Callisthene major								Vochysiaceae	Callisthene		major		species	Mart.	ICBN	Accepted
Fundo_0922		en	http://creativecommons.org/publicdomain/zero/1.0/ & http://www.canadensys.net/norms	Federal University of Vicosa (UFV/LEEP)			CorregoFundo_DynamicsPlot_2006-2014	Observation	Fundo_0922	CorregoFundo_plot_032	17-Jul-06	-19.343498	-45.453829	Fundo_0922		http://www.theplantlist.org/tpl1.1/record/kew-2692836;http://www.tropicos.org/Name/50185045	Callisthene major								Vochysiaceae	Callisthene		major		species	Mart.	ICBN	Accepted
Fundo_0923		en	http://creativecommons.org/publicdomain/zero/1.0/ & http://www.canadensys.net/norms	Federal University of Vicosa (UFV/LEEP)			CorregoFundo_DynamicsPlot_2006-2014	Observation	Fundo_0923	CorregoFundo_plot_032	17-Jul-06	-19.343498	-45.453829	Fundo_0923		http://www.theplantlist.org/tpl1.1/record/kew-2692836;http://www.tropicos.org/Name/50185045	Callisthene major								Vochysiaceae	Callisthene		major		species	Mart.	ICBN	Accepted
Fundo_0924		en	http://creativecommons.org/publicdomain/zero/1.0/ & http://www.canadensys.net/norms	Federal University of Vicosa (UFV/LEEP)			CorregoFundo_DynamicsPlot_2006-2014	Observation	Fundo_0924	CorregoFundo_plot_032	17-Jul-06	-19.343498	-45.453829	Fundo_0924		http://www.theplantlist.org/tpl1.1/record/kew-2692836;http://www.tropicos.org/Name/50185045	Callisthene major								Vochysiaceae	Callisthene		major		species	Mart.	ICBN	Accepted
Fundo_0925		en	http://creativecommons.org/publicdomain/zero/1.0/ & http://www.canadensys.net/norms	Federal University of Vicosa (UFV/LEEP)			CorregoFundo_DynamicsPlot_2006-2014	Observation	Fundo_0925	CorregoFundo_plot_032	17-Jul-06	-19.343498	-45.453829	Fundo_0925		http://www.theplantlist.org/tpl1.1/record/kew-2692836;http://www.tropicos.org/Name/50185045	Callisthene major								Vochysiaceae	Callisthene		major		species	Mart.	ICBN	Accepted
Fundo_0926		en	http://creativecommons.org/publicdomain/zero/1.0/ & http://www.canadensys.net/norms	Federal University of Vicosa (UFV/LEEP)			CorregoFundo_DynamicsPlot_2006-2014	Observation	Fundo_0926	CorregoFundo_plot_032	17-Jul-06	-19.343498	-45.453829	Fundo_0926		http://www.theplantlist.org/tpl1.1/record/kew-2692836;http://www.tropicos.org/Name/50185045	Callisthene major								Vochysiaceae	Callisthene		major		species	Mart.	ICBN	Accepted
Fundo_0927		en	http://creativecommons.org/publicdomain/zero/1.0/ & http://www.canadensys.net/norms	Federal University of Vicosa (UFV/LEEP)			CorregoFundo_DynamicsPlot_2006-2014	Observation	Fundo_0927	CorregoFundo_plot_032	17-Jul-06	-19.343498	-45.453829	Fundo_0927		http://www.theplantlist.org/tpl1.1/record/kew-2692836;http://www.tropicos.org/Name/50185045	Callisthene major								Vochysiaceae	Callisthene		major		species	Mart.	ICBN	Accepted
Fundo_0928		en	http://creativecommons.org/publicdomain/zero/1.0/ & http://www.canadensys.net/norms	Federal University of Vicosa (UFV/LEEP)			CorregoFundo_DynamicsPlot_2006-2014	Observation	Fundo_0928	CorregoFundo_plot_032	17-Jul-06	-19.343498	-45.453829	Fundo_0928		http://www.theplantlist.org/tpl1.1/record/kew-2692836;http://www.tropicos.org/Name/50185045	Callisthene major								Vochysiaceae	Callisthene		major		species	Mart.	ICBN	Accepted
Fundo_0929		en	http://creativecommons.org/publicdomain/zero/1.0/ & http://www.canadensys.net/norms	Federal University of Vicosa (UFV/LEEP)			CorregoFundo_DynamicsPlot_2006-2014	Observation	Fundo_0929	CorregoFundo_plot_032	17-Jul-06	-19.343498	-45.453829	Fundo_0929		http://www.theplantlist.org/tpl1.1/record/kew-2692836;http://www.tropicos.org/Name/50185045	Callisthene major								Vochysiaceae	Callisthene		major		species	Mart.	ICBN	Accepted
Fundo_0930		en	http://creativecommons.org/publicdomain/zero/1.0/ & http://www.canadensys.net/norms	Federal University of Vicosa (UFV/LEEP)			CorregoFundo_DynamicsPlot_2006-2014	Observation	Fundo_0930	CorregoFundo_plot_032	17-Jul-06	-19.343498	-45.453829	Fundo_0930		http://www.theplantlist.org/tpl1.1/record/kew-2692836;http://www.tropicos.org/Name/50185045	Callisthene major								Vochysiaceae	Callisthene		major		species	Mart.	ICBN	Accepted
Fundo_0931		en	http://creativecommons.org/publicdomain/zero/1.0/ & http://www.canadensys.net/norms	Federal University of Vicosa (UFV/LEEP)			CorregoFundo_DynamicsPlot_2006-2014	Observation	Fundo_0931	CorregoFundo_plot_032	17-Jul-06	-19.343498	-45.453829	Fundo_0931		http://www.theplantlist.org/tpl1.1/record/kew-2692836;http://www.tropicos.org/Name/50185045	Callisthene major								Vochysiaceae	Callisthene		major		species	Mart.	ICBN	Accepted
Fundo_0932		en	http://creativecommons.org/publicdomain/zero/1.0/ & http://www.canadensys.net/norms	Federal University of Vicosa (UFV/LEEP)			CorregoFundo_DynamicsPlot_2006-2014	Observation	Fundo_0932	CorregoFundo_plot_032	17-Jul-06	-19.343498	-45.453829	Fundo_0932		http://www.theplantlist.org/tpl1.1/record/kew-2747715;http://www.tropicos.org/Name/28600006	Cupania vernalis								Sapindaceae	Cupania		vernalis		species	Cambess.	ICBN	Accepted
Fundo_0933		en	http://creativecommons.org/publicdomain/zero/1.0/ & http://www.canadensys.net/norms	Federal University of Vicosa (UFV/LEEP)			CorregoFundo_DynamicsPlot_2006-2014	Observation	Fundo_0933	CorregoFundo_plot_032	17-Jul-06	-19.343498	-45.453829	Fundo_0933		http://www.theplantlist.org/tpl1.1/record/kew-2601416;http://www.tropicos.org/Name/21200261	Siparuna guianensis								Siparunaceae	Siparuna		guianensis		species	Aubl.	ICBN	Accepted
Fundo_0934		en	http://creativecommons.org/publicdomain/zero/1.0/ & http://www.canadensys.net/norms	Federal University of Vicosa (UFV/LEEP)			CorregoFundo_DynamicsPlot_2006-2014	Observation	Fundo_0934	CorregoFundo_plot_032	17-Jul-06	-19.343498	-45.453829	Fundo_0934		http://www.theplantlist.org/tpl1.1/search?q=Copaifera+langsdorffii	Copaifera langsdorffii								Fabaceae	Copaifera		langsdorffii		species	Desf.	ICBN	No opinion
Fundo_0935		en	http://creativecommons.org/publicdomain/zero/1.0/ & http://www.canadensys.net/norms	Federal University of Vicosa (UFV/LEEP)			CorregoFundo_DynamicsPlot_2006-2014	Observation	Fundo_0935	CorregoFundo_plot_032	17-Jul-06	-19.343498	-45.453829	Fundo_0935		http://www.theplantlist.org/tpl1.1/record/kew-2692836;http://www.tropicos.org/Name/50185045	Callisthene major								Vochysiaceae	Callisthene		major		species	Mart.	ICBN	Accepted
Fundo_0936		en	http://creativecommons.org/publicdomain/zero/1.0/ & http://www.canadensys.net/norms	Federal University of Vicosa (UFV/LEEP)			CorregoFundo_DynamicsPlot_2006-2014	Observation	Fundo_0936	CorregoFundo_plot_032	17-Jul-06	-19.343498	-45.453829	Fundo_0936		http://www.theplantlist.org/tpl1.1/record/kew-353776	Licania kunthiana								Chrysobalanaceae	Licania		kunthiana		species	Hook.f.	ICBN	Accepted
Fundo_0937		en	http://creativecommons.org/publicdomain/zero/1.0/ & http://www.canadensys.net/norms	Federal University of Vicosa (UFV/LEEP)			CorregoFundo_DynamicsPlot_2006-2014	Observation	Fundo_0937	CorregoFundo_plot_032	17-Jul-06	-19.343498	-45.453829	Fundo_0937		http://www.theplantlist.org/tpl1.1/record/kew-2692836;http://www.tropicos.org/Name/50185045	Callisthene major								Vochysiaceae	Callisthene		major		species	Mart.	ICBN	Accepted
Fundo_0938		en	http://creativecommons.org/publicdomain/zero/1.0/ & http://www.canadensys.net/norms	Federal University of Vicosa (UFV/LEEP)			CorregoFundo_DynamicsPlot_2006-2014	Observation	Fundo_0938	CorregoFundo_plot_033	17-Jul-06	-19.343498	-45.453829	Fundo_0938		http://www.theplantlist.org/tpl1.1/record/kew-2707092;http://www.tropicos.org/Name/21300093	Cecropia pachystachya								Urticaceae	Cecropia		pachystachya		species	Tr�cul	ICBN	Accepted
Fundo_0939		en	http://creativecommons.org/publicdomain/zero/1.0/ & http://www.canadensys.net/norms	Federal University of Vicosa (UFV/LEEP)			CorregoFundo_DynamicsPlot_2006-2014	Observation	Fundo_0939	CorregoFundo_plot_033	17-Jul-06	-19.343498	-45.453829	Fundo_0939		http://www.theplantlist.org/tpl1.1/record/kew-2747715;http://www.tropicos.org/Name/28600006	Cupania vernalis								Sapindaceae	Cupania		vernalis		species	Cambess.	ICBN	Accepted
Fundo_0940		en	http://creativecommons.org/publicdomain/zero/1.0/ & http://www.canadensys.net/norms	Federal University of Vicosa (UFV/LEEP)			CorregoFundo_DynamicsPlot_2006-2014	Observation	Fundo_0940	CorregoFundo_plot_033	17-Jul-06	-19.343498	-45.453829	Fundo_0940		http://www.theplantlist.org/tpl1.1/record/kew-2801362;http://www.tropicos.org/Name/12500085	Erythroxylum daphnites								Erythroxylaceae	Erythroxylum		daphnites		species	Mart.	ICBN	Accepted
Fundo_0941		en	http://creativecommons.org/publicdomain/zero/1.0/ & http://www.canadensys.net/norms	Federal University of Vicosa (UFV/LEEP)			CorregoFundo_DynamicsPlot_2006-2014	Observation	Fundo_0941	CorregoFundo_plot_033	17-Jul-06	-19.343498	-45.453829	Fundo_0941		http://www.theplantlist.org/tpl1.1/record/kew-2692836;http://www.tropicos.org/Name/50185045	Callisthene major								Vochysiaceae	Callisthene		major		species	Mart.	ICBN	Accepted
Fundo_0942		en	http://creativecommons.org/publicdomain/zero/1.0/ & http://www.canadensys.net/norms	Federal University of Vicosa (UFV/LEEP)			CorregoFundo_DynamicsPlot_2006-2014	Observation	Fundo_0942	CorregoFundo_plot_033	17-Jul-06	-19.343498	-45.453829	Fundo_0942		http://www.theplantlist.org/tpl1.1/record/kew-2601416;http://www.tropicos.org/Name/21200261	Siparuna guianensis								Siparunaceae	Siparuna		guianensis		species	Aubl.	ICBN	Accepted
Fundo_0943		en	http://creativecommons.org/publicdomain/zero/1.0/ & http://www.canadensys.net/norms	Federal University of Vicosa (UFV/LEEP)			CorregoFundo_DynamicsPlot_2006-2014	Observation	Fundo_0943	CorregoFundo_plot_033	17-Jul-06	-19.343498	-45.453829	Fundo_0943		http://www.theplantlist.org/tpl1.1/record/kew-318624	Tabebuia impetiginosa								Bignoniaceae	Tabebuia		impetiginosa		species	(Mart. ex DC.) Mattos	ICBN	Synonym
Fundo_0944		en	http://creativecommons.org/publicdomain/zero/1.0/ & http://www.canadensys.net/norms	Federal University of Vicosa (UFV/LEEP)			CorregoFundo_DynamicsPlot_2006-2014	Observation	Fundo_0944	CorregoFundo_plot_033	17-Jul-06	-19.343498	-45.453829	Fundo_0944		http://www.theplantlist.org/tpl1.1/record/kew-2436204;http://www.tropicos.org/Name/1300281	Tapirira guianensis								Anacardiaceae	Tapirira		guianensis		species	Aubl.	ICBN	Accepted
Fundo_0945		en	http://creativecommons.org/publicdomain/zero/1.0/ & http://www.canadensys.net/norms	Federal University of Vicosa (UFV/LEEP)			CorregoFundo_DynamicsPlot_2006-2014	Observation	Fundo_0945	CorregoFundo_plot_033	17-Jul-06	-19.343498	-45.453829	Fundo_0945		http://www.theplantlist.org/tpl1.1/record/kew-2692836;http://www.tropicos.org/Name/50185045	Callisthene major								Vochysiaceae	Callisthene		major		species	Mart.	ICBN	Accepted
Fundo_0947		en	http://creativecommons.org/publicdomain/zero/1.0/ & http://www.canadensys.net/norms	Federal University of Vicosa (UFV/LEEP)			CorregoFundo_DynamicsPlot_2006-2014	Observation	Fundo_0947	CorregoFundo_plot_033	17-Jul-06	-19.343498	-45.453829	Fundo_0947		http://www.theplantlist.org/tpl1.1/record/kew-2434287;http://www.tropicos.org/Name/8200089	Terminalia glabrescens								Combretaceae	Terminalia		glabrescens		species	Mart.	ICBN	Accepted
Fundo_0948		en	http://creativecommons.org/publicdomain/zero/1.0/ & http://www.canadensys.net/norms	Federal University of Vicosa (UFV/LEEP)			CorregoFundo_DynamicsPlot_2006-2014	Observation	Fundo_0948	CorregoFundo_plot_033	17-Jul-06	-19.343498	-45.453829	Fundo_0948		http://www.theplantlist.org/tpl1.1/record/kew-2468137;http://www.tropicos.org/Name/1600758	Xylopia aromatica								Annonaceae	Xylopia		aromatica		species	(Lam.) Mart.	ICBN	Accepted
Fundo_0949		en	http://creativecommons.org/publicdomain/zero/1.0/ & http://www.canadensys.net/norms	Federal University of Vicosa (UFV/LEEP)			CorregoFundo_DynamicsPlot_2006-2014	Observation	Fundo_0949	CorregoFundo_plot_033	17-Jul-06	-19.343498	-45.453829	Fundo_0949		http://www.theplantlist.org/tpl1.1/record/kew-2692836;http://www.tropicos.org/Name/50185045	Callisthene major								Vochysiaceae	Callisthene		major		species	Mart.	ICBN	Accepted
Fundo_0950		en	http://creativecommons.org/publicdomain/zero/1.0/ & http://www.canadensys.net/norms	Federal University of Vicosa (UFV/LEEP)			CorregoFundo_DynamicsPlot_2006-2014	Observation	Fundo_0950	CorregoFundo_plot_033	17-Jul-06	-19.343498	-45.453829	Fundo_0950		http://www.theplantlist.org/tpl1.1/record/kew-2692836;http://www.tropicos.org/Name/50185045	Callisthene major								Vochysiaceae	Callisthene		major		species	Mart.	ICBN	Accepted
Fundo_0951		en	http://creativecommons.org/publicdomain/zero/1.0/ & http://www.canadensys.net/norms	Federal University of Vicosa (UFV/LEEP)			CorregoFundo_DynamicsPlot_2006-2014	Observation	Fundo_0951	CorregoFundo_plot_033	17-Jul-06	-19.343498	-45.453829	Fundo_0951		http://www.theplantlist.org/tpl1.1/record/kew-2601416;http://www.tropicos.org/Name/21200261	Siparuna guianensis								Siparunaceae	Siparuna		guianensis		species	Aubl.	ICBN	Accepted
Fundo_0952		en	http://creativecommons.org/publicdomain/zero/1.0/ & http://www.canadensys.net/norms	Federal University of Vicosa (UFV/LEEP)			CorregoFundo_DynamicsPlot_2006-2014	Observation	Fundo_0952	CorregoFundo_plot_033	17-Jul-06	-19.343498	-45.453829	Fundo_0952		http://www.theplantlist.org/tpl1.1/record/kew-2664117;http://www.tropicos.org/Name/1300083	Astronium fraxinifolium								Anacardiaceae	Astronium		fraxinifolium		species	Schott	ICBN	Accepted
Fundo_0953		en	http://creativecommons.org/publicdomain/zero/1.0/ & http://www.canadensys.net/norms	Federal University of Vicosa (UFV/LEEP)			CorregoFundo_DynamicsPlot_2006-2014	Observation	Fundo_0953	CorregoFundo_plot_033	17-Jul-06	-19.343498	-45.453829	Fundo_0953		http://www.theplantlist.org/tpl1.1/record/kew-150159;http://www.tropicos.org/Name/12805952	Pera glabrata								Euphorbiaceae	Pera		glabrata		species	(Schott) Poepp. ex Baill.	ICBN	Accepted
Fundo_0954		en	http://creativecommons.org/publicdomain/zero/1.0/ & http://www.canadensys.net/norms	Federal University of Vicosa (UFV/LEEP)			CorregoFundo_DynamicsPlot_2006-2014	Observation	Fundo_0954	CorregoFundo_plot_033	17-Jul-06	-19.343498	-45.453829	Fundo_0954		http://www.theplantlist.org/tpl1.1/record/kew-2601416;http://www.tropicos.org/Name/21200261	Siparuna guianensis								Siparunaceae	Siparuna		guianensis		species	Aubl.	ICBN	Accepted
Fundo_0955		en	http://creativecommons.org/publicdomain/zero/1.0/ & http://www.canadensys.net/norms	Federal University of Vicosa (UFV/LEEP)			CorregoFundo_DynamicsPlot_2006-2014	Observation	Fundo_0955	CorregoFundo_plot_033	17-Jul-06	-19.343498	-45.453829	Fundo_0955		http://www.theplantlist.org/tpl1.1/record/kew-131570	Myrcia rostrata								Myrtaceae	Myrcia		rostrata		species	(Sw.) DC.	ICBN	Synonym
Fundo_0956		en	http://creativecommons.org/publicdomain/zero/1.0/ & http://www.canadensys.net/norms	Federal University of Vicosa (UFV/LEEP)			CorregoFundo_DynamicsPlot_2006-2014	Observation	Fundo_0956	CorregoFundo_plot_033	17-Jul-06	-19.343498	-45.453829	Fundo_0956		http://www.theplantlist.org/tpl1.1/record/kew-2434287;http://www.tropicos.org/Name/8200089	Terminalia glabrescens								Combretaceae	Terminalia		glabrescens		species	Mart.	ICBN	Accepted
Fundo_0958		en	http://creativecommons.org/publicdomain/zero/1.0/ & http://www.canadensys.net/norms	Federal University of Vicosa (UFV/LEEP)			CorregoFundo_DynamicsPlot_2006-2014	Observation	Fundo_0958	CorregoFundo_plot_033	17-Jul-06	-19.343498	-45.453829	Fundo_0958		http://www.theplantlist.org/tpl1.1/search?q=Myrcia	Myrcia sp								Myrtaceae	Myrcia				genus		ICBN	Accepted
Fundo_0959		en	http://creativecommons.org/publicdomain/zero/1.0/ & http://www.canadensys.net/norms	Federal University of Vicosa (UFV/LEEP)			CorregoFundo_DynamicsPlot_2006-2014	Observation	Fundo_0959	CorregoFundo_plot_033	17-Jul-06	-19.343498	-45.453829	Fundo_0959		http://www.theplantlist.org/tpl1.1/record/kew-2436204;http://www.tropicos.org/Name/1300281	Tapirira guianensis								Anacardiaceae	Tapirira		guianensis		species	Aubl.	ICBN	Accepted
Fundo_0960		en	http://creativecommons.org/publicdomain/zero/1.0/ & http://www.canadensys.net/norms	Federal University of Vicosa (UFV/LEEP)			CorregoFundo_DynamicsPlot_2006-2014	Observation	Fundo_0960	CorregoFundo_plot_033	17-Jul-06	-19.343498	-45.453829	Fundo_0960		http://www.theplantlist.org/tpl1.1/record/kew-2707092;http://www.tropicos.org/Name/21300093	Cecropia pachystachya								Urticaceae	Cecropia		pachystachya		species	Tr�cul	ICBN	Accepted
Fundo_0961		en	http://creativecommons.org/publicdomain/zero/1.0/ & http://www.canadensys.net/norms	Federal University of Vicosa (UFV/LEEP)			CorregoFundo_DynamicsPlot_2006-2014	Observation	Fundo_0961	CorregoFundo_plot_033	17-Jul-06	-19.343498	-45.453829	Fundo_0961		http://www.theplantlist.org/tpl1.1/record/kew-2747715;http://www.tropicos.org/Name/28600006	Cupania vernalis								Sapindaceae	Cupania		vernalis		species	Cambess.	ICBN	Accepted
Fundo_0962		en	http://creativecommons.org/publicdomain/zero/1.0/ & http://www.canadensys.net/norms	Federal University of Vicosa (UFV/LEEP)			CorregoFundo_DynamicsPlot_2006-2014	Observation	Fundo_0962	CorregoFundo_plot_033	17-Jul-06	-19.343498	-45.453829	Fundo_0962		http://www.theplantlist.org/tpl1.1/record/kew-2747715;http://www.tropicos.org/Name/28600006	Cupania vernalis								Sapindaceae	Cupania		vernalis		species	Cambess.	ICBN	Accepted
Fundo_0964		en	http://creativecommons.org/publicdomain/zero/1.0/ & http://www.canadensys.net/norms	Federal University of Vicosa (UFV/LEEP)			CorregoFundo_DynamicsPlot_2006-2014	Observation	Fundo_0964	CorregoFundo_plot_033	17-Jul-06	-19.343498	-45.453829	Fundo_0964		http://www.theplantlist.org/tpl1.1/record/kew-2601416;http://www.tropicos.org/Name/21200261	Siparuna guianensis								Siparunaceae	Siparuna		guianensis		species	Aubl.	ICBN	Accepted
Fundo_0965		en	http://creativecommons.org/publicdomain/zero/1.0/ & http://www.canadensys.net/norms	Federal University of Vicosa (UFV/LEEP)			CorregoFundo_DynamicsPlot_2006-2014	Observation	Fundo_0965	CorregoFundo_plot_033	17-Jul-06	-19.343498	-45.453829	Fundo_0965		http://www.theplantlist.org/tpl1.1/record/kew-131570	Myrcia rostrata								Myrtaceae	Myrcia		rostrata		species	(Sw.) DC.	ICBN	Synonym
[truncated: 648 more rows]
