# Supplementary material for: Species composition, community and population dynamics of two gallery forests from the Brazilian Cerrado domain
Source: Biodivers Data J. 2016 Jul 18;(4):e8503. doi: 10.3897/BDJ.4.e8503 (PMC5018118; doi:10.3897/BDJ.4.e8503)
Supplement: Supplementary material 2 — Community Dynamics of Corrego Fundo Gallery Forest [file biodiversity_data_journal-4-e8503-s002.zip › description.txt]

id	description	type	language
Fundo_0001	gallery forest in Cerrado domain	habit	en-US
Fundo_0002	gallery forest in Cerrado domain	habit	en-US
Fundo_0003	gallery forest in Cerrado domain	habit	en-US
Fundo_0004	gallery forest in Cerrado domain	habit	en-US
Fundo_0005	gallery forest in Cerrado domain	habit	en-US
Fundo_0006	gallery forest in Cerrado domain	habit	en-US
Fundo_0007	gallery forest in Cerrado domain	habit	en-US
Fundo_0008	gallery forest in Cerrado domain	habit	en-US
Fundo_0009	gallery forest in Cerrado domain	habit	en-US
Fundo_0010	gallery forest in Cerrado domain	habit	en-US
Fundo_0011	gallery forest in Cerrado domain	habit	en-US
Fundo_0012	gallery forest in Cerrado domain	habit	en-US
Fundo_0013	gallery forest in Cerrado domain	habit	en-US
Fundo_0014	gallery forest in Cerrado domain	habit	en-US
Fundo_0015	gallery forest in Cerrado domain	habit	en-US
Fundo_0016	gallery forest in Cerrado domain	habit	en-US
Fundo_0017	gallery forest in Cerrado domain	habit	en-US
Fundo_0018	gallery forest in Cerrado domain	habit	en-US
Fundo_0019	gallery forest in Cerrado domain	habit	en-US
Fundo_0020	gallery forest in Cerrado domain	habit	en-US
Fundo_0021	gallery forest in Cerrado domain	habit	en-US
Fundo_0022	gallery forest in Cerrado domain	habit	en-US
Fundo_0023	gallery forest in Cerrado domain	habit	en-US
Fundo_0024	gallery forest in Cerrado domain	habit	en-US
Fundo_0025	gallery forest in Cerrado domain	habit	en-US
Fundo_0026	gallery forest in Cerrado domain	habit	en-US
Fundo_0027	gallery forest in Cerrado domain	habit	en-US
Fundo_0028	gallery forest in Cerrado domain	habit	en-US
Fundo_0029	gallery forest in Cerrado domain	habit	en-US
Fundo_0030	gallery forest in Cerrado domain	habit	en-US
Fundo_0031	gallery forest in Cerrado domain	habit	en-US
Fundo_0032	gallery forest in Cerrado domain	habit	en-US
Fundo_0033	gallery forest in Cerrado domain	habit	en-US
Fundo_0034	gallery forest in Cerrado domain	habit	en-US
Fundo_0035	gallery forest in Cerrado domain	habit	en-US
Fundo_0036	gallery forest in Cerrado domain	habit	en-US
Fundo_0037	gallery forest in Cerrado domain	habit	en-US
Fundo_0038	gallery forest in Cerrado domain	habit	en-US
Fundo_0040	gallery forest in Cerrado domain	habit	en-US
Fundo_0041	gallery forest in Cerrado domain	habit	en-US
Fundo_0042	gallery forest in Cerrado domain	habit	en-US
Fundo_0043	gallery forest in Cerrado domain	habit	en-US
Fundo_0044	gallery forest in Cerrado domain	habit	en-US
Fundo_0045	gallery forest in Cerrado domain	habit	en-US
Fundo_0046	gallery forest in Cerrado domain	habit	en-US
Fundo_0047	gallery forest in Cerrado domain	habit	en-US
Fundo_0048	gallery forest in Cerrado domain	habit	en-US
Fundo_0051	gallery forest in Cerrado domain	habit	en-US
Fundo_0052	gallery forest in Cerrado domain	habit	en-US
Fundo_0053	gallery forest in Cerrado domain	habit	en-US
Fundo_0054	gallery forest in Cerrado domain	habit	en-US
Fundo_0055	gallery forest in Cerrado domain	habit	en-US
Fundo_0056	gallery forest in Cerrado domain	habit	en-US
Fundo_0057	gallery forest in Cerrado domain	habit	en-US
Fundo_0058	gallery forest in Cerrado domain	habit	en-US
Fundo_0059	gallery forest in Cerrado domain	habit	en-US
Fundo_0060	gallery forest in Cerrado domain	habit	en-US
Fundo_0061	gallery forest in Cerrado domain	habit	en-US
Fundo_0062	gallery forest in Cerrado domain	habit	en-US
Fundo_0063	gallery forest in Cerrado domain	habit	en-US
Fundo_0064	gallery forest in Cerrado domain	habit	en-US
Fundo_0065	gallery forest in Cerrado domain	habit	en-US
Fundo_0066	gallery forest in Cerrado domain	habit	en-US
Fundo_0067	gallery forest in Cerrado domain	habit	en-US
Fundo_0068	gallery forest in Cerrado domain	habit	en-US
Fundo_0069	gallery forest in Cerrado domain	habit	en-US
Fundo_0070	gallery forest in Cerrado domain	habit	en-US
Fundo_0071	gallery forest in Cerrado domain	habit	en-US
Fundo_0072	gallery forest in Cerrado domain	habit	en-US
Fundo_0073	gallery forest in Cerrado domain	habit	en-US
Fundo_0074	gallery forest in Cerrado domain	habit	en-US
Fundo_0076	gallery forest in Cerrado domain	habit	en-US
Fundo_0077	gallery forest in Cerrado domain	habit	en-US
Fundo_0078	gallery forest in Cerrado domain	habit	en-US
Fundo_0079	gallery forest in Cerrado domain	habit	en-US
Fundo_0080	gallery forest in Cerrado domain	habit	en-US
Fundo_0081	gallery forest in Cerrado domain	habit	en-US
Fundo_0082	gallery forest in Cerrado domain	habit	en-US
Fundo_0083	gallery forest in Cerrado domain	habit	en-US
Fundo_0084	gallery forest in Cerrado domain	habit	en-US
Fundo_0086	gallery forest in Cerrado domain	habit	en-US
Fundo_0087	gallery forest in Cerrado domain	habit	en-US
Fundo_0088	gallery forest in Cerrado domain	habit	en-US
Fundo_0089	gallery forest in Cerrado domain	habit	en-US
Fundo_0090	gallery forest in Cerrado domain	habit	en-US
Fundo_0091	gallery forest in Cerrado domain	habit	en-US
Fundo_0092	gallery forest in Cerrado domain	habit	en-US
Fundo_0093	gallery forest in Cerrado domain	habit	en-US
Fundo_0094	gallery forest in Cerrado domain	habit	en-US
Fundo_0095	gallery forest in Cerrado domain	habit	en-US
Fundo_0097	gallery forest in Cerrado domain	habit	en-US
Fundo_0098	gallery forest in Cerrado domain	habit	en-US
Fundo_0100	gallery forest in Cerrado domain	habit	en-US
Fundo_0101	gallery forest in Cerrado domain	habit	en-US
Fundo_0102	gallery forest in Cerrado domain	habit	en-US
Fundo_0103	gallery forest in Cerrado domain	habit	en-US
Fundo_0104	gallery forest in Cerrado domain	habit	en-US
Fundo_0106	gallery forest in Cerrado domain	habit	en-US
Fundo_0109	gallery forest in Cerrado domain	habit	en-US
Fundo_0110	gallery forest in Cerrado domain	habit	en-US
Fundo_0111	gallery forest in Cerrado domain	habit	en-US
Fundo_0112	gallery forest in Cerrado domain	habit	en-US
Fundo_0113	gallery forest in Cerrado domain	habit	en-US
Fundo_0116	gallery forest in Cerrado domain	habit	en-US
Fundo_0118	gallery forest in Cerrado domain	habit	en-US
Fundo_0119	gallery forest in Cerrado domain	habit	en-US
Fundo_0120	gallery forest in Cerrado domain	habit	en-US
Fundo_0121	gallery forest in Cerrado domain	habit	en-US
Fundo_0122	gallery forest in Cerrado domain	habit	en-US
Fundo_0123	gallery forest in Cerrado domain	habit	en-US
Fundo_0124	gallery forest in Cerrado domain	habit	en-US
Fundo_0125	gallery forest in Cerrado domain	habit	en-US
Fundo_0126	gallery forest in Cerrado domain	habit	en-US
Fundo_0127	gallery forest in Cerrado domain	habit	en-US
Fundo_0128	gallery forest in Cerrado domain	habit	en-US
Fundo_0129	gallery forest in Cerrado domain	habit	en-US
Fundo_0130	gallery forest in Cerrado domain	habit	en-US
Fundo_0131	gallery forest in Cerrado domain	habit	en-US
Fundo_0132	gallery forest in Cerrado domain	habit	en-US
Fundo_0133	gallery forest in Cerrado domain	habit	en-US
Fundo_0134	gallery forest in Cerrado domain	habit	en-US
Fundo_0135	gallery forest in Cerrado domain	habit	en-US
Fundo_0136	gallery forest in Cerrado domain	habit	en-US
Fundo_0137	gallery forest in Cerrado domain	habit	en-US
Fundo_0139	gallery forest in Cerrado domain	habit	en-US
Fundo_0140	gallery forest in Cerrado domain	habit	en-US
Fundo_0141	gallery forest in Cerrado domain	habit	en-US
Fundo_0143	gallery forest in Cerrado domain	habit	en-US
Fundo_0144	gallery forest in Cerrado domain	habit	en-US
Fundo_0145	gallery forest in Cerrado domain	habit	en-US
Fundo_0146	gallery forest in Cerrado domain	habit	en-US
Fundo_0147	gallery forest in Cerrado domain	habit	en-US
Fundo_0148	gallery forest in Cerrado domain	habit	en-US
Fundo_0149	gallery forest in Cerrado domain	habit	en-US
Fundo_0150	gallery forest in Cerrado domain	habit	en-US
Fundo_0151	gallery forest in Cerrado domain	habit	en-US
Fundo_0152	gallery forest in Cerrado domain	habit	en-US
Fundo_0154	gallery forest in Cerrado domain	habit	en-US
Fundo_0155	gallery forest in Cerrado domain	habit	en-US
Fundo_0156	gallery forest in Cerrado domain	habit	en-US
Fundo_0157	gallery forest in Cerrado domain	habit	en-US
Fundo_0158	gallery forest in Cerrado domain	habit	en-US
Fundo_0159	gallery forest in Cerrado domain	habit	en-US
Fundo_0160	gallery forest in Cerrado domain	habit	en-US
Fundo_0161	gallery forest in Cerrado domain	habit	en-US
Fundo_0162	gallery forest in Cerrado domain	habit	en-US
Fundo_0163	gallery forest in Cerrado domain	habit	en-US
Fundo_0164	gallery forest in Cerrado domain	habit	en-US
Fundo_0165	gallery forest in Cerrado domain	habit	en-US
Fundo_0166	gallery forest in Cerrado domain	habit	en-US
Fundo_0167	gallery forest in Cerrado domain	habit	en-US
Fundo_0168	gallery forest in Cerrado domain	habit	en-US
Fundo_0169	gallery forest in Cerrado domain	habit	en-US
Fundo_0170	gallery forest in Cerrado domain	habit	en-US
Fundo_0171	gallery forest in Cerrado domain	habit	en-US
Fundo_0172	gallery forest in Cerrado domain	habit	en-US
Fundo_0173	gallery forest in Cerrado domain	habit	en-US
Fundo_0174	gallery forest in Cerrado domain	habit	en-US
Fundo_0175	gallery forest in Cerrado domain	habit	en-US
Fundo_0176	gallery forest in Cerrado domain	habit	en-US
Fundo_0177	gallery forest in Cerrado domain	habit	en-US
Fundo_0178	gallery forest in Cerrado domain	habit	en-US
Fundo_0179	gallery forest in Cerrado domain	habit	en-US
Fundo_0180	gallery forest in Cerrado domain	habit	en-US
Fundo_0182	gallery forest in Cerrado domain	habit	en-US
Fundo_0183	gallery forest in Cerrado domain	habit	en-US
Fundo_0184	gallery forest in Cerrado domain	habit	en-US
Fundo_0185	gallery forest in Cerrado domain	habit	en-US
Fundo_0186	gallery forest in Cerrado domain	habit	en-US
Fundo_0187	gallery forest in Cerrado domain	habit	en-US
Fundo_0188	gallery forest in Cerrado domain	habit	en-US
Fundo_0189	gallery forest in Cerrado domain	habit	en-US
Fundo_0190	gallery forest in Cerrado domain	habit	en-US
Fundo_0191	gallery forest in Cerrado domain	habit	en-US
Fundo_0192	gallery forest in Cerrado domain	habit	en-US
Fundo_0193	gallery forest in Cerrado domain	habit	en-US
Fundo_0194	gallery forest in Cerrado domain	habit	en-US
Fundo_0195	gallery forest in Cerrado domain	habit	en-US
Fundo_0196	gallery forest in Cerrado domain	habit	en-US
Fundo_0197	gallery forest in Cerrado domain	habit	en-US
Fundo_0198	gallery forest in Cerrado domain	habit	en-US
Fundo_0199	gallery forest in Cerrado domain	habit	en-US
Fundo_0200	gallery forest in Cerrado domain	habit	en-US
Fundo_0201	gallery forest in Cerrado domain	habit	en-US
Fundo_0202	gallery forest in Cerrado domain	habit	en-US
Fundo_0203	gallery forest in Cerrado domain	habit	en-US
Fundo_0204	gallery forest in Cerrado domain	habit	en-US
Fundo_0205	gallery forest in Cerrado domain	habit	en-US
Fundo_0206	gallery forest in Cerrado domain	habit	en-US
Fundo_0208	gallery forest in Cerrado domain	habit	en-US
Fundo_0209	gallery forest in Cerrado domain	habit	en-US
Fundo_0210	gallery forest in Cerrado domain	habit	en-US
Fundo_0211	gallery forest in Cerrado domain	habit	en-US
Fundo_0212	gallery forest in Cerrado domain	habit	en-US
Fundo_0213	gallery forest in Cerrado domain	habit	en-US
Fundo_0214	gallery forest in Cerrado domain	habit	en-US
Fundo_0215	gallery forest in Cerrado domain	habit	en-US
Fundo_0216	gallery forest in Cerrado domain	habit	en-US
Fundo_0218	gallery forest in Cerrado domain	habit	en-US
Fundo_0219	gallery forest in Cerrado domain	habit	en-US
Fundo_0220	gallery forest in Cerrado domain	habit	en-US
Fundo_0221	gallery forest in Cerrado domain	habit	en-US
Fundo_0223	gallery forest in Cerrado domain	habit	en-US
Fundo_0224	gallery forest in Cerrado domain	habit	en-US
Fundo_0225	gallery forest in Cerrado domain	habit	en-US
Fundo_0226	gallery forest in Cerrado domain	habit	en-US
Fundo_0227	gallery forest in Cerrado domain	habit	en-US
Fundo_0228	gallery forest in Cerrado domain	habit	en-US
Fundo_0229	gallery forest in Cerrado domain	habit	en-US
Fundo_0230	gallery forest in Cerrado domain	habit	en-US
Fundo_0231	gallery forest in Cerrado domain	habit	en-US
Fundo_0232	gallery forest in Cerrado domain	habit	en-US
Fundo_0233	gallery forest in Cerrado domain	habit	en-US
Fundo_0234	gallery forest in Cerrado domain	habit	en-US
Fundo_0235	gallery forest in Cerrado domain	habit	en-US
Fundo_0236	gallery forest in Cerrado domain	habit	en-US
Fundo_0237	gallery forest in Cerrado domain	habit	en-US
Fundo_0239	gallery forest in Cerrado domain	habit	en-US
Fundo_0240	gallery forest in Cerrado domain	habit	en-US
Fundo_0241	gallery forest in Cerrado domain	habit	en-US
Fundo_0242	gallery forest in Cerrado domain	habit	en-US
Fundo_0243	gallery forest in Cerrado domain	habit	en-US
Fundo_0244	gallery forest in Cerrado domain	habit	en-US
Fundo_0245	gallery forest in Cerrado domain	habit	en-US
Fundo_0246	gallery forest in Cerrado domain	habit	en-US
Fundo_0247	gallery forest in Cerrado domain	habit	en-US
Fundo_0248	gallery forest in Cerrado domain	habit	en-US
Fundo_0249	gallery forest in Cerrado domain	habit	en-US
Fundo_0250	gallery forest in Cerrado domain	habit	en-US
Fundo_0251	gallery forest in Cerrado domain	habit	en-US
Fundo_0253	gallery forest in Cerrado domain	habit	en-US
Fundo_0254	gallery forest in Cerrado domain	habit	en-US
Fundo_0255	gallery forest in Cerrado domain	habit	en-US
Fundo_0256	gallery forest in Cerrado domain	habit	en-US
Fundo_0257	gallery forest in Cerrado domain	habit	en-US
Fundo_0259	gallery forest in Cerrado domain	habit	en-US
Fundo_0260	gallery forest in Cerrado domain	habit	en-US
Fundo_0261	gallery forest in Cerrado domain	habit	en-US
Fundo_0262	gallery forest in Cerrado domain	habit	en-US
Fundo_0263	gallery forest in Cerrado domain	habit	en-US
Fundo_0264	gallery forest in Cerrado domain	habit	en-US
Fundo_0265	gallery forest in Cerrado domain	habit	en-US
Fundo_0266	gallery forest in Cerrado domain	habit	en-US
Fundo_0267	gallery forest in Cerrado domain	habit	en-US
Fundo_0268	gallery forest in Cerrado domain	habit	en-US
Fundo_0269	gallery forest in Cerrado domain	habit	en-US
Fundo_0270	gallery forest in Cerrado domain	habit	en-US
Fundo_0271	gallery forest in Cerrado domain	habit	en-US
Fundo_0272	gallery forest in Cerrado domain	habit	en-US
Fundo_0273	gallery forest in Cerrado domain	habit	en-US
Fundo_0274	gallery forest in Cerrado domain	habit	en-US
Fundo_0275	gallery forest in Cerrado domain	habit	en-US
Fundo_0276	gallery forest in Cerrado domain	habit	en-US
Fundo_0277	gallery forest in Cerrado domain	habit	en-US
Fundo_0278	gallery forest in Cerrado domain	habit	en-US
Fundo_0279	gallery forest in Cerrado domain	habit	en-US
Fundo_0280	gallery forest in Cerrado domain	habit	en-US
Fundo_0281	gallery forest in Cerrado domain	habit	en-US
Fundo_0282	gallery forest in Cerrado domain	habit	en-US
Fundo_0283	gallery forest in Cerrado domain	habit	en-US
Fundo_0284	gallery forest in Cerrado domain	habit	en-US
Fundo_0285	gallery forest in Cerrado domain	habit	en-US
Fundo_0286	gallery forest in Cerrado domain	habit	en-US
Fundo_0287	gallery forest in Cerrado domain	habit	en-US
Fundo_0288	gallery forest in Cerrado domain	habit	en-US
Fundo_0289	gallery forest in Cerrado domain	habit	en-US
Fundo_0290	gallery forest in Cerrado domain	habit	en-US
Fundo_0291	gallery forest in Cerrado domain	habit	en-US
Fundo_0292	gallery forest in Cerrado domain	habit	en-US
Fundo_0293	gallery forest in Cerrado domain	habit	en-US
Fundo_0294	gallery forest in Cerrado domain	habit	en-US
Fundo_0295	gallery forest in Cerrado domain	habit	en-US
Fundo_0297	gallery forest in Cerrado domain	habit	en-US
Fundo_0298	gallery forest in Cerrado domain	habit	en-US
Fundo_0301	gallery forest in Cerrado domain	habit	en-US
Fundo_0302	gallery forest in Cerrado domain	habit	en-US
Fundo_0303	gallery forest in Cerrado domain	habit	en-US
Fundo_0304	gallery forest in Cerrado domain	habit	en-US
Fundo_0305	gallery forest in Cerrado domain	habit	en-US
Fundo_0306	gallery forest in Cerrado domain	habit	en-US
Fundo_0307	gallery forest in Cerrado domain	habit	en-US
Fundo_0308	gallery forest in Cerrado domain	habit	en-US
Fundo_0309	gallery forest in Cerrado domain	habit	en-US
Fundo_0310	gallery forest in Cerrado domain	habit	en-US
Fundo_0311	gallery forest in Cerrado domain	habit	en-US
Fundo_0312	gallery forest in Cerrado domain	habit	en-US
Fundo_0313	gallery forest in Cerrado domain	habit	en-US
Fundo_0314	gallery forest in Cerrado domain	habit	en-US
Fundo_0315	gallery forest in Cerrado domain	habit	en-US
Fundo_0316	gallery forest in Cerrado domain	habit	en-US
Fundo_0317	gallery forest in Cerrado domain	habit	en-US
Fundo_0318	gallery forest in Cerrado domain	habit	en-US
Fundo_0319	gallery forest in Cerrado domain	habit	en-US
Fundo_0320	gallery forest in Cerrado domain	habit	en-US
Fundo_0321	gallery forest in Cerrado domain	habit	en-US
Fundo_0322	gallery forest in Cerrado domain	habit	en-US
Fundo_0323	gallery forest in Cerrado domain	habit	en-US
Fundo_0324	gallery forest in Cerrado domain	habit	en-US
Fundo_0325	gallery forest in Cerrado domain	habit	en-US
Fundo_0326	gallery forest in Cerrado domain	habit	en-US
Fundo_0327	gallery forest in Cerrado domain	habit	en-US
Fundo_0328	gallery forest in Cerrado domain	habit	en-US
Fundo_0329	gallery forest in Cerrado domain	habit	en-US
Fundo_0330	gallery forest in Cerrado domain	habit	en-US
Fundo_0331	gallery forest in Cerrado domain	habit	en-US
Fundo_0332	gallery forest in Cerrado domain	habit	en-US
Fundo_0333	gallery forest in Cerrado domain	habit	en-US
Fundo_0334	gallery forest in Cerrado domain	habit	en-US
Fundo_0336	gallery forest in Cerrado domain	habit	en-US
Fundo_0337	gallery forest in Cerrado domain	habit	en-US
Fundo_0338	gallery forest in Cerrado domain	habit	en-US
Fundo_0339	gallery forest in Cerrado domain	habit	en-US
Fundo_0340	gallery forest in Cerrado domain	habit	en-US
Fundo_0341	gallery forest in Cerrado domain	habit	en-US
Fundo_0342	gallery forest in Cerrado domain	habit	en-US
Fundo_0343	gallery forest in Cerrado domain	habit	en-US
Fundo_0344	gallery forest in Cerrado domain	habit	en-US
Fundo_0345	gallery forest in Cerrado domain	habit	en-US
Fundo_0346	gallery forest in Cerrado domain	habit	en-US
Fundo_0347	gallery forest in Cerrado domain	habit	en-US
Fundo_0348	gallery forest in Cerrado domain	habit	en-US
Fundo_0349	gallery forest in Cerrado domain	habit	en-US
Fundo_0350	gallery forest in Cerrado domain	habit	en-US
Fundo_0351	gallery forest in Cerrado domain	habit	en-US
Fundo_0352	gallery forest in Cerrado domain	habit	en-US
Fundo_0353	gallery forest in Cerrado domain	habit	en-US
Fundo_0354	gallery forest in Cerrado domain	habit	en-US
Fundo_0356	gallery forest in Cerrado domain	habit	en-US
Fundo_0357	gallery forest in Cerrado domain	habit	en-US
Fundo_0359	gallery forest in Cerrado domain	habit	en-US
Fundo_0360	gallery forest in Cerrado domain	habit	en-US
Fundo_0361	gallery forest in Cerrado domain	habit	en-US
Fundo_0362	gallery forest in Cerrado domain	habit	en-US
Fundo_0363	gallery forest in Cerrado domain	habit	en-US
Fundo_0364	gallery forest in Cerrado domain	habit	en-US
Fundo_0365	gallery forest in Cerrado domain	habit	en-US
Fundo_0366	gallery forest in Cerrado domain	habit	en-US
Fundo_0367	gallery forest in Cerrado domain	habit	en-US
Fundo_0368	gallery forest in Cerrado domain	habit	en-US
Fundo_0369	gallery forest in Cerrado domain	habit	en-US
Fundo_0370	gallery forest in Cerrado domain	habit	en-US
Fundo_0371	gallery forest in Cerrado domain	habit	en-US
Fundo_0372	gallery forest in Cerrado domain	habit	en-US
Fundo_0373	gallery forest in Cerrado domain	habit	en-US
Fundo_0374	gallery forest in Cerrado domain	habit	en-US
Fundo_0375	gallery forest in Cerrado domain	habit	en-US
Fundo_0376	gallery forest in Cerrado domain	habit	en-US
Fundo_0377	gallery forest in Cerrado domain	habit	en-US
Fundo_0378	gallery forest in Cerrado domain	habit	en-US
Fundo_0379	gallery forest in Cerrado domain	habit	en-US
Fundo_0380	gallery forest in Cerrado domain	habit	en-US
Fundo_0381	gallery forest in Cerrado domain	habit	en-US
Fundo_0382	gallery forest in Cerrado domain	habit	en-US
Fundo_0383	gallery forest in Cerrado domain	habit	en-US
Fundo_0384	gallery forest in Cerrado domain	habit	en-US
Fundo_0386	gallery forest in Cerrado domain	habit	en-US
Fundo_0387	gallery forest in Cerrado domain	habit	en-US
Fundo_0388	gallery forest in Cerrado domain	habit	en-US
Fundo_0389	gallery forest in Cerrado domain	habit	en-US
Fundo_0390	gallery forest in Cerrado domain	habit	en-US
Fundo_0391	gallery forest in Cerrado domain	habit	en-US
Fundo_0392	gallery forest in Cerrado domain	habit	en-US
Fundo_0393	gallery forest in Cerrado domain	habit	en-US
Fundo_0394	gallery forest in Cerrado domain	habit	en-US
Fundo_0395	gallery forest in Cerrado domain	habit	en-US
Fundo_0396	gallery forest in Cerrado domain	habit	en-US
Fundo_0397	gallery forest in Cerrado domain	habit	en-US
Fundo_0399	gallery forest in Cerrado domain	habit	en-US
Fundo_0400	gallery forest in Cerrado domain	habit	en-US
Fundo_0401	gallery forest in Cerrado domain	habit	en-US
Fundo_0402	gallery forest in Cerrado domain	habit	en-US
Fundo_0403	gallery forest in Cerrado domain	habit	en-US
Fundo_0404	gallery forest in Cerrado domain	habit	en-US
Fundo_0405	gallery forest in Cerrado domain	habit	en-US
Fundo_0406	gallery forest in Cerrado domain	habit	en-US
Fundo_0407	gallery forest in Cerrado domain	habit	en-US
Fundo_0408	gallery forest in Cerrado domain	habit	en-US
Fundo_0410	gallery forest in Cerrado domain	habit	en-US
Fundo_0411	gallery forest in Cerrado domain	habit	en-US
Fundo_0412	gallery forest in Cerrado domain	habit	en-US
Fundo_0413	gallery forest in Cerrado domain	habit	en-US
Fundo_0414	gallery forest in Cerrado domain	habit	en-US
Fundo_0415	gallery forest in Cerrado domain	habit	en-US
Fundo_0416	gallery forest in Cerrado domain	habit	en-US
Fundo_0417	gallery forest in Cerrado domain	habit	en-US
Fundo_0418	gallery forest in Cerrado domain	habit	en-US
Fundo_0420	gallery forest in Cerrado domain	habit	en-US
Fundo_0421	gallery forest in Cerrado domain	habit	en-US
Fundo_0423	gallery forest in Cerrado domain	habit	en-US
Fundo_0424	gallery forest in Cerrado domain	habit	en-US
Fundo_0425	gallery forest in Cerrado domain	habit	en-US
Fundo_0426	gallery forest in Cerrado domain	habit	en-US
Fundo_0427	gallery forest in Cerrado domain	habit	en-US
Fundo_0428	gallery forest in Cerrado domain	habit	en-US
Fundo_0429	gallery forest in Cerrado domain	habit	en-US
Fundo_0430	gallery forest in Cerrado domain	habit	en-US
Fundo_0431	gallery forest in Cerrado domain	habit	en-US
Fundo_0432	gallery forest in Cerrado domain	habit	en-US
Fundo_0433	gallery forest in Cerrado domain	habit	en-US
Fundo_0434	gallery forest in Cerrado domain	habit	en-US
Fundo_0435	gallery forest in Cerrado domain	habit	en-US
Fundo_0436	gallery forest in Cerrado domain	habit	en-US
Fundo_0437	gallery forest in Cerrado domain	habit	en-US
Fundo_0438	gallery forest in Cerrado domain	habit	en-US
Fundo_0439	gallery forest in Cerrado domain	habit	en-US
Fundo_0441	gallery forest in Cerrado domain	habit	en-US
Fundo_0442	gallery forest in Cerrado domain	habit	en-US
Fundo_0443	gallery forest in Cerrado domain	habit	en-US
Fundo_0444	gallery forest in Cerrado domain	habit	en-US
Fundo_0445	gallery forest in Cerrado domain	habit	en-US
Fundo_0446	gallery forest in Cerrado domain	habit	en-US
Fundo_0447	gallery forest in Cerrado domain	habit	en-US
Fundo_0448	gallery forest in Cerrado domain	habit	en-US
Fundo_0450	gallery forest in Cerrado domain	habit	en-US
Fundo_0452	gallery forest in Cerrado domain	habit	en-US
Fundo_0453	gallery forest in Cerrado domain	habit	en-US
Fundo_0454	gallery forest in Cerrado domain	habit	en-US
Fundo_0455	gallery forest in Cerrado domain	habit	en-US
Fundo_0456	gallery forest in Cerrado domain	habit	en-US
Fundo_0457	gallery forest in Cerrado domain	habit	en-US
Fundo_0458	gallery forest in Cerrado domain	habit	en-US
Fundo_0459	gallery forest in Cerrado domain	habit	en-US
Fundo_0460	gallery forest in Cerrado domain	habit	en-US
Fundo_0461	gallery forest in Cerrado domain	habit	en-US
Fundo_0462	gallery forest in Cerrado domain	habit	en-US
Fundo_0464	gallery forest in Cerrado domain	habit	en-US
Fundo_0465	gallery forest in Cerrado domain	habit	en-US
Fundo_0466	gallery forest in Cerrado domain	habit	en-US
Fundo_0467	gallery forest in Cerrado domain	habit	en-US
Fundo_0468	gallery forest in Cerrado domain	habit	en-US
Fundo_0469	gallery forest in Cerrado domain	habit	en-US
Fundo_0470	gallery forest in Cerrado domain	habit	en-US
Fundo_0471	gallery forest in Cerrado domain	habit	en-US
Fundo_0472	gallery forest in Cerrado domain	habit	en-US
Fundo_0473	gallery forest in Cerrado domain	habit	en-US
Fundo_0474	gallery forest in Cerrado domain	habit	en-US
Fundo_0475	gallery forest in Cerrado domain	habit	en-US
Fundo_0476	gallery forest in Cerrado domain	habit	en-US
Fundo_0477	gallery forest in Cerrado domain	habit	en-US
Fundo_0478	gallery forest in Cerrado domain	habit	en-US
Fundo_0479	gallery forest in Cerrado domain	habit	en-US
Fundo_0480	gallery forest in Cerrado domain	habit	en-US
Fundo_0481	gallery forest in Cerrado domain	habit	en-US
Fundo_0482	gallery forest in Cerrado domain	habit	en-US
Fundo_0484	gallery forest in Cerrado domain	habit	en-US
Fundo_0485	gallery forest in Cerrado domain	habit	en-US
Fundo_0486	gallery forest in Cerrado domain	habit	en-US
Fundo_0487	gallery forest in Cerrado domain	habit	en-US
Fundo_0488	gallery forest in Cerrado domain	habit	en-US
Fundo_0489	gallery forest in Cerrado domain	habit	en-US
Fundo_0491	gallery forest in Cerrado domain	habit	en-US
Fundo_0492	gallery forest in Cerrado domain	habit	en-US
Fundo_0493	gallery forest in Cerrado domain	habit	en-US
Fundo_0496	gallery forest in Cerrado domain	habit	en-US
Fundo_0497	gallery forest in Cerrado domain	habit	en-US
Fundo_0498	gallery forest in Cerrado domain	habit	en-US
Fundo_0499	gallery forest in Cerrado domain	habit	en-US
Fundo_0500	gallery forest in Cerrado domain	habit	en-US
Fundo_0501	gallery forest in Cerrado domain	habit	en-US
Fundo_0502	gallery forest in Cerrado domain	habit	en-US
Fundo_0503	gallery forest in Cerrado domain	habit	en-US
Fundo_0505	gallery forest in Cerrado domain	habit	en-US
Fundo_0506	gallery forest in Cerrado domain	habit	en-US
Fundo_0507	gallery forest in Cerrado domain	habit	en-US
Fundo_0508	gallery forest in Cerrado domain	habit	en-US
Fundo_0509	gallery forest in Cerrado domain	habit	en-US
Fundo_0510	gallery forest in Cerrado domain	habit	en-US
Fundo_0511	gallery forest in Cerrado domain	habit	en-US
Fundo_0513	gallery forest in Cerrado domain	habit	en-US
Fundo_0514	gallery forest in Cerrado domain	habit	en-US
Fundo_0515	gallery forest in Cerrado domain	habit	en-US
Fundo_0517	gallery forest in Cerrado domain	habit	en-US
Fundo_0518	gallery forest in Cerrado domain	habit	en-US
Fundo_0519	gallery forest in Cerrado domain	habit	en-US
Fundo_0520	gallery forest in Cerrado domain	habit	en-US
Fundo_0521	gallery forest in Cerrado domain	habit	en-US
Fundo_0522	gallery forest in Cerrado domain	habit	en-US
Fundo_0523	gallery forest in Cerrado domain	habit	en-US
Fundo_0524	gallery forest in Cerrado domain	habit	en-US
Fundo_0525	gallery forest in Cerrado domain	habit	en-US
Fundo_0526	gallery forest in Cerrado domain	habit	en-US
Fundo_0527	gallery forest in Cerrado domain	habit	en-US
Fundo_0528	gallery forest in Cerrado domain	habit	en-US
Fundo_0529	gallery forest in Cerrado domain	habit	en-US
Fundo_0530	gallery forest in Cerrado domain	habit	en-US
Fundo_0531	gallery forest in Cerrado domain	habit	en-US
Fundo_0532	gallery forest in Cerrado domain	habit	en-US
Fundo_0533	gallery forest in Cerrado domain	habit	en-US
Fundo_0534	gallery forest in Cerrado domain	habit	en-US
Fundo_0535	gallery forest in Cerrado domain	habit	en-US
Fundo_0536	gallery forest in Cerrado domain	habit	en-US
Fundo_0537	gallery forest in Cerrado domain	habit	en-US
Fundo_0538	gallery forest in Cerrado domain	habit	en-US
Fundo_0539	gallery forest in Cerrado domain	habit	en-US
Fundo_0540	gallery forest in Cerrado domain	habit	en-US
Fundo_0541	gallery forest in Cerrado domain	habit	en-US
Fundo_0542	gallery forest in Cerrado domain	habit	en-US
Fundo_0543	gallery forest in Cerrado domain	habit	en-US
Fundo_0544	gallery forest in Cerrado domain	habit	en-US
Fundo_0545	gallery forest in Cerrado domain	habit	en-US
Fundo_0546	gallery forest in Cerrado domain	habit	en-US
Fundo_0547	gallery forest in Cerrado domain	habit	en-US
Fundo_0548	gallery forest in Cerrado domain	habit	en-US
Fundo_0549	gallery forest in Cerrado domain	habit	en-US
Fundo_0550	gallery forest in Cerrado domain	habit	en-US
Fundo_0551	gallery forest in Cerrado domain	habit	en-US
Fundo_0552	gallery forest in Cerrado domain	habit	en-US
Fundo_0553	gallery forest in Cerrado domain	habit	en-US
Fundo_0554	gallery forest in Cerrado domain	habit	en-US
Fundo_0555	gallery forest in Cerrado domain	habit	en-US
Fundo_0556	gallery forest in Cerrado domain	habit	en-US
Fundo_0557	gallery forest in Cerrado domain	habit	en-US
Fundo_0558	gallery forest in Cerrado domain	habit	en-US
Fundo_0559	gallery forest in Cerrado domain	habit	en-US
Fundo_0560	gallery forest in Cerrado domain	habit	en-US
Fundo_0561	gallery forest in Cerrado domain	habit	en-US
Fundo_0562	gallery forest in Cerrado domain	habit	en-US
Fundo_0563	gallery forest in Cerrado domain	habit	en-US
Fundo_0564	gallery forest in Cerrado domain	habit	en-US
Fundo_0565	gallery forest in Cerrado domain	habit	en-US
Fundo_0566	gallery forest in Cerrado domain	habit	en-US
Fundo_0567	gallery forest in Cerrado domain	habit	en-US
Fundo_0568	gallery forest in Cerrado domain	habit	en-US
Fundo_0569	gallery forest in Cerrado domain	habit	en-US
Fundo_0570	gallery forest in Cerrado domain	habit	en-US
Fundo_0571	gallery forest in Cerrado domain	habit	en-US
Fundo_0572	gallery forest in Cerrado domain	habit	en-US
Fundo_0573	gallery forest in Cerrado domain	habit	en-US
Fundo_0574	gallery forest in Cerrado domain	habit	en-US
Fundo_0575	gallery forest in Cerrado domain	habit	en-US
Fundo_0576	gallery forest in Cerrado domain	habit	en-US
Fundo_0577	gallery forest in Cerrado domain	habit	en-US
Fundo_0578	gallery forest in Cerrado domain	habit	en-US
Fundo_0579	gallery forest in Cerrado domain	habit	en-US
Fundo_0581	gallery forest in Cerrado domain	habit	en-US
Fundo_0582	gallery forest in Cerrado domain	habit	en-US
Fundo_0583	gallery forest in Cerrado domain	habit	en-US
Fundo_0584	gallery forest in Cerrado domain	habit	en-US
Fundo_0585	gallery forest in Cerrado domain	habit	en-US
Fundo_0586	gallery forest in Cerrado domain	habit	en-US
Fundo_0587	gallery forest in Cerrado domain	habit	en-US
Fundo_0588	gallery forest in Cerrado domain	habit	en-US
Fundo_0589	gallery forest in Cerrado domain	habit	en-US
Fundo_0590	gallery forest in Cerrado domain	habit	en-US
Fundo_0591	gallery forest in Cerrado domain	habit	en-US
Fundo_0592	gallery forest in Cerrado domain	habit	en-US
Fundo_0593	gallery forest in Cerrado domain	habit	en-US
Fundo_0594	gallery forest in Cerrado domain	habit	en-US
Fundo_0595	gallery forest in Cerrado domain	habit	en-US
Fundo_0596	gallery forest in Cerrado domain	habit	en-US
Fundo_0598	gallery forest in Cerrado domain	habit	en-US
Fundo_0599	gallery forest in Cerrado domain	habit	en-US
Fundo_0600	gallery forest in Cerrado domain	habit	en-US
Fundo_0601	gallery forest in Cerrado domain	habit	en-US
Fundo_0602	gallery forest in Cerrado domain	habit	en-US
Fundo_0603	gallery forest in Cerrado domain	habit	en-US
Fundo_0604	gallery forest in Cerrado domain	habit	en-US
Fundo_0605	gallery forest in Cerrado domain	habit	en-US
Fundo_0606	gallery forest in Cerrado domain	habit	en-US
Fundo_0607	gallery forest in Cerrado domain	habit	en-US
Fundo_0608	gallery forest in Cerrado domain	habit	en-US
Fundo_0609	gallery forest in Cerrado domain	habit	en-US
Fundo_0610	gallery forest in Cerrado domain	habit	en-US
Fundo_0611	gallery forest in Cerrado domain	habit	en-US
Fundo_0612	gallery forest in Cerrado domain	habit	en-US
Fundo_0613	gallery forest in Cerrado domain	habit	en-US
Fundo_0614	gallery forest in Cerrado domain	habit	en-US
Fundo_0615	gallery forest in Cerrado domain	habit	en-US
Fundo_0616	gallery forest in Cerrado domain	habit	en-US
Fundo_0617	gallery forest in Cerrado domain	habit	en-US
Fundo_0618	gallery forest in Cerrado domain	habit	en-US
Fundo_0619	gallery forest in Cerrado domain	habit	en-US
Fundo_0620	gallery forest in Cerrado domain	habit	en-US
Fundo_0621	gallery forest in Cerrado domain	habit	en-US
Fundo_0622	gallery forest in Cerrado domain	habit	en-US
Fundo_0623	gallery forest in Cerrado domain	habit	en-US
Fundo_0624	gallery forest in Cerrado domain	habit	en-US
Fundo_0625	gallery forest in Cerrado domain	habit	en-US
Fundo_0626	gallery forest in Cerrado domain	habit	en-US
Fundo_0627	gallery forest in Cerrado domain	habit	en-US
Fundo_0628	gallery forest in Cerrado domain	habit	en-US
Fundo_0629	gallery forest in Cerrado domain	habit	en-US
Fundo_0630	gallery forest in Cerrado domain	habit	en-US
Fundo_0631	gallery forest in Cerrado domain	habit	en-US
Fundo_0632	gallery forest in Cerrado domain	habit	en-US
Fundo_0633	gallery forest in Cerrado domain	habit	en-US
Fundo_0634	gallery forest in Cerrado domain	habit	en-US
Fundo_0635	gallery forest in Cerrado domain	habit	en-US
Fundo_0636	gallery forest in Cerrado domain	habit	en-US
Fundo_0637	gallery forest in Cerrado domain	habit	en-US
Fundo_0638	gallery forest in Cerrado domain	habit	en-US
Fundo_0639	gallery forest in Cerrado domain	habit	en-US
Fundo_0640	gallery forest in Cerrado domain	habit	en-US
Fundo_0641	gallery forest in Cerrado domain	habit	en-US
Fundo_0642	gallery forest in Cerrado domain	habit	en-US
Fundo_0643	gallery forest in Cerrado domain	habit	en-US
Fundo_0644	gallery forest in Cerrado domain	habit	en-US
Fundo_0645	gallery forest in Cerrado domain	habit	en-US
Fundo_0646	gallery forest in Cerrado domain	habit	en-US
Fundo_0647	gallery forest in Cerrado domain	habit	en-US
Fundo_0648	gallery forest in Cerrado domain	habit	en-US
Fundo_0649	gallery forest in Cerrado domain	habit	en-US
Fundo_0650	gallery forest in Cerrado domain	habit	en-US
Fundo_0651	gallery forest in Cerrado domain	habit	en-US
Fundo_0652	gallery forest in Cerrado domain	habit	en-US
Fundo_0654	gallery forest in Cerrado domain	habit	en-US
Fundo_0655	gallery forest in Cerrado domain	habit	en-US
Fundo_0656	gallery forest in Cerrado domain	habit	en-US
Fundo_0657	gallery forest in Cerrado domain	habit	en-US
Fundo_0658	gallery forest in Cerrado domain	habit	en-US
Fundo_0659	gallery forest in Cerrado domain	habit	en-US
Fundo_0660	gallery forest in Cerrado domain	habit	en-US
Fundo_0661	gallery forest in Cerrado domain	habit	en-US
Fundo_0662	gallery forest in Cerrado domain	habit	en-US
Fundo_0663	gallery forest in Cerrado domain	habit	en-US
Fundo_0664	gallery forest in Cerrado domain	habit	en-US
Fundo_0665	gallery forest in Cerrado domain	habit	en-US
Fundo_0666	gallery forest in Cerrado domain	habit	en-US
Fundo_0667	gallery forest in Cerrado domain	habit	en-US
Fundo_0668	gallery forest in Cerrado domain	habit	en-US
Fundo_0669	gallery forest in Cerrado domain	habit	en-US
Fundo_0670	gallery forest in Cerrado domain	habit	en-US
Fundo_0671	gallery forest in Cerrado domain	habit	en-US
Fundo_0672	gallery forest in Cerrado domain	habit	en-US
Fundo_0673	gallery forest in Cerrado domain	habit	en-US
Fundo_0674	gallery forest in Cerrado domain	habit	en-US
Fundo_0675	gallery forest in Cerrado domain	habit	en-US
Fundo_0676	gallery forest in Cerrado domain	habit	en-US
Fundo_0677	gallery forest in Cerrado domain	habit	en-US
Fundo_0678	gallery forest in Cerrado domain	habit	en-US
Fundo_0679	gallery forest in Cerrado domain	habit	en-US
Fundo_0680	gallery forest in Cerrado domain	habit	en-US
Fundo_0681	gallery forest in Cerrado domain	habit	en-US
Fundo_0682	gallery forest in Cerrado domain	habit	en-US
Fundo_0683	gallery forest in Cerrado domain	habit	en-US
Fundo_0684	gallery forest in Cerrado domain	habit	en-US
Fundo_0685	gallery forest in Cerrado domain	habit	en-US
Fundo_0686	gallery forest in Cerrado domain	habit	en-US
Fundo_0687	gallery forest in Cerrado domain	habit	en-US
Fundo_0688	gallery forest in Cerrado domain	habit	en-US
Fundo_0689	gallery forest in Cerrado domain	habit	en-US
Fundo_0690	gallery forest in Cerrado domain	habit	en-US
Fundo_0691	gallery forest in Cerrado domain	habit	en-US
Fundo_0692	gallery forest in Cerrado domain	habit	en-US
Fundo_0693	gallery forest in Cerrado domain	habit	en-US
Fundo_0694	gallery forest in Cerrado domain	habit	en-US
Fundo_0695	gallery forest in Cerrado domain	habit	en-US
Fundo_0696	gallery forest in Cerrado domain	habit	en-US
Fundo_0697	gallery forest in Cerrado domain	habit	en-US
Fundo_0698	gallery forest in Cerrado domain	habit	en-US
Fundo_0699	gallery forest in Cerrado domain	habit	en-US
Fundo_0700	gallery forest in Cerrado domain	habit	en-US
Fundo_0701	gallery forest in Cerrado domain	habit	en-US
Fundo_0702	gallery forest in Cerrado domain	habit	en-US
Fundo_0703	gallery forest in Cerrado domain	habit	en-US
Fundo_0704	gallery forest in Cerrado domain	habit	en-US
Fundo_0705	gallery forest in Cerrado domain	habit	en-US
Fundo_0706	gallery forest in Cerrado domain	habit	en-US
Fundo_0707	gallery forest in Cerrado domain	habit	en-US
Fundo_0708	gallery forest in Cerrado domain	habit	en-US
Fundo_0709	gallery forest in Cerrado domain	habit	en-US
Fundo_0710	gallery forest in Cerrado domain	habit	en-US
Fundo_0711	gallery forest in Cerrado domain	habit	en-US
Fundo_0712	gallery forest in Cerrado domain	habit	en-US
Fundo_0713	gallery forest in Cerrado domain	habit	en-US
Fundo_0714	gallery forest in Cerrado domain	habit	en-US
Fundo_0715	gallery forest in Cerrado domain	habit	en-US
Fundo_0716	gallery forest in Cerrado domain	habit	en-US
Fundo_0717	gallery forest in Cerrado domain	habit	en-US
Fundo_0718	gallery forest in Cerrado domain	habit	en-US
Fundo_0719	gallery forest in Cerrado domain	habit	en-US
Fundo_0720	gallery forest in Cerrado domain	habit	en-US
Fundo_0721	gallery forest in Cerrado domain	habit	en-US
Fundo_0722	gallery forest in Cerrado domain	habit	en-US
Fundo_0723	gallery forest in Cerrado domain	habit	en-US
Fundo_0724	gallery forest in Cerrado domain	habit	en-US
Fundo_0725	gallery forest in Cerrado domain	habit	en-US
Fundo_0726	gallery forest in Cerrado domain	habit	en-US
Fundo_0727	gallery forest in Cerrado domain	habit	en-US
Fundo_0728	gallery forest in Cerrado domain	habit	en-US
Fundo_0729	gallery forest in Cerrado domain	habit	en-US
Fundo_0730	gallery forest in Cerrado domain	habit	en-US
Fundo_0731	gallery forest in Cerrado domain	habit	en-US
Fundo_0732	gallery forest in Cerrado domain	habit	en-US
Fundo_0733	gallery forest in Cerrado domain	habit	en-US
Fundo_0734	gallery forest in Cerrado domain	habit	en-US
Fundo_0735	gallery forest in Cerrado domain	habit	en-US
Fundo_0736	gallery forest in Cerrado domain	habit	en-US
Fundo_0737	gallery forest in Cerrado domain	habit	en-US
Fundo_0738	gallery forest in Cerrado domain	habit	en-US
Fundo_0740	gallery forest in Cerrado domain	habit	en-US
Fundo_0741	gallery forest in Cerrado domain	habit	en-US
Fundo_0742	gallery forest in Cerrado domain	habit	en-US
Fundo_0743	gallery forest in Cerrado domain	habit	en-US
Fundo_0744	gallery forest in Cerrado domain	habit	en-US
Fundo_0745	gallery forest in Cerrado domain	habit	en-US
Fundo_0746	gallery forest in Cerrado domain	habit	en-US
Fundo_0747	gallery forest in Cerrado domain	habit	en-US
Fundo_0748	gallery forest in Cerrado domain	habit	en-US
Fundo_0749	gallery forest in Cerrado domain	habit	en-US
Fundo_0750	gallery forest in Cerrado domain	habit	en-US
Fundo_0751	gallery forest in Cerrado domain	habit	en-US
Fundo_0752	gallery forest in Cerrado domain	habit	en-US
Fundo_0753	gallery forest in Cerrado domain	habit	en-US
Fundo_0754	gallery forest in Cerrado domain	habit	en-US
Fundo_0755	gallery forest in Cerrado domain	habit	en-US
Fundo_0756	gallery forest in Cerrado domain	habit	en-US
Fundo_0757	gallery forest in Cerrado domain	habit	en-US
Fundo_0758	gallery forest in Cerrado domain	habit	en-US
Fundo_0759	gallery forest in Cerrado domain	habit	en-US
Fundo_0760	gallery forest in Cerrado domain	habit	en-US
Fundo_0761	gallery forest in Cerrado domain	habit	en-US
Fundo_0762	gallery forest in Cerrado domain	habit	en-US
Fundo_0763	gallery forest in Cerrado domain	habit	en-US
Fundo_0764	gallery forest in Cerrado domain	habit	en-US
Fundo_0765	gallery forest in Cerrado domain	habit	en-US
Fundo_0766	gallery forest in Cerrado domain	habit	en-US
Fundo_0767	gallery forest in Cerrado domain	habit	en-US
Fundo_0768	gallery forest in Cerrado domain	habit	en-US
Fundo_0769	gallery forest in Cerrado domain	habit	en-US
Fundo_0771	gallery forest in Cerrado domain	habit	en-US
Fundo_0772	gallery forest in Cerrado domain	habit	en-US
Fundo_0773	gallery forest in Cerrado domain	habit	en-US
Fundo_0774	gallery forest in Cerrado domain	habit	en-US
Fundo_0775	gallery forest in Cerrado domain	habit	en-US
Fundo_0776	gallery forest in Cerrado domain	habit	en-US
Fundo_0777	gallery forest in Cerrado domain	habit	en-US
Fundo_0778	gallery forest in Cerrado domain	habit	en-US
Fundo_0779	gallery forest in Cerrado domain	habit	en-US
Fundo_0780	gallery forest in Cerrado domain	habit	en-US
Fundo_0782	gallery forest in Cerrado domain	habit	en-US
Fundo_0783	gallery forest in Cerrado domain	habit	en-US
Fundo_0784	gallery forest in Cerrado domain	habit	en-US
Fundo_0786	gallery forest in Cerrado domain	habit	en-US
Fundo_0787	gallery forest in Cerrado domain	habit	en-US
Fundo_0788	gallery forest in Cerrado domain	habit	en-US
Fundo_0789	gallery forest in Cerrado domain	habit	en-US
Fundo_0790	gallery forest in Cerrado domain	habit	en-US
Fundo_0791	gallery forest in Cerrado domain	habit	en-US
Fundo_0792	gallery forest in Cerrado domain	habit	en-US
Fundo_0793	gallery forest in Cerrado domain	habit	en-US
Fundo_0794	gallery forest in Cerrado domain	habit	en-US
Fundo_0795	gallery forest in Cerrado domain	habit	en-US
Fundo_0796	gallery forest in Cerrado domain	habit	en-US
Fundo_0797	gallery forest in Cerrado domain	habit	en-US
Fundo_0798	gallery forest in Cerrado domain	habit	en-US
Fundo_0799	gallery forest in Cerrado domain	habit	en-US
Fundo_0800	gallery forest in Cerrado domain	habit	en-US
Fundo_0801	gallery forest in Cerrado domain	habit	en-US
Fundo_0802	gallery forest in Cerrado domain	habit	en-US
Fundo_0803	gallery forest in Cerrado domain	habit	en-US
Fundo_0804	gallery forest in Cerrado domain	habit	en-US
Fundo_0805	gallery forest in Cerrado domain	habit	en-US
Fundo_0807	gallery forest in Cerrado domain	habit	en-US
Fundo_0808	gallery forest in Cerrado domain	habit	en-US
Fundo_0809	gallery forest in Cerrado domain	habit	en-US
Fundo_0810	gallery forest in Cerrado domain	habit	en-US
Fundo_0811	gallery forest in Cerrado domain	habit	en-US
Fundo_0812	gallery forest in Cerrado domain	habit	en-US
Fundo_0813	gallery forest in Cerrado domain	habit	en-US
Fundo_0814	gallery forest in Cerrado domain	habit	en-US
Fundo_0815	gallery forest in Cerrado domain	habit	en-US
Fundo_0816	gallery forest in Cerrado domain	habit	en-US
Fundo_0817	gallery forest in Cerrado domain	habit	en-US
Fundo_0818	gallery forest in Cerrado domain	habit	en-US
Fundo_0819	gallery forest in Cerrado domain	habit	en-US
Fundo_0820	gallery forest in Cerrado domain	habit	en-US
Fundo_0821	gallery forest in Cerrado domain	habit	en-US
Fundo_0822	gallery forest in Cerrado domain	habit	en-US
Fundo_0823	gallery forest in Cerrado domain	habit	en-US
Fundo_0824	gallery forest in Cerrado domain	habit	en-US
Fundo_0826	gallery forest in Cerrado domain	habit	en-US
Fundo_0827	gallery forest in Cerrado domain	habit	en-US
Fundo_0828	gallery forest in Cerrado domain	habit	en-US
Fundo_0829	gallery forest in Cerrado domain	habit	en-US
Fundo_0831	gallery forest in Cerrado domain	habit	en-US
Fundo_0832	gallery forest in Cerrado domain	habit	en-US
Fundo_0833	gallery forest in Cerrado domain	habit	en-US
Fundo_0834	gallery forest in Cerrado domain	habit	en-US
Fundo_0835	gallery forest in Cerrado domain	habit	en-US
Fundo_0836	gallery forest in Cerrado domain	habit	en-US
Fundo_0837	gallery forest in Cerrado domain	habit	en-US
Fundo_0838	gallery forest in Cerrado domain	habit	en-US
Fundo_0840	gallery forest in Cerrado domain	habit	en-US
Fundo_0841	gallery forest in Cerrado domain	habit	en-US
Fundo_0842	gallery forest in Cerrado domain	habit	en-US
Fundo_0843	gallery forest in Cerrado domain	habit	en-US
Fundo_0844	gallery forest in Cerrado domain	habit	en-US
Fundo_0845	gallery forest in Cerrado domain	habit	en-US
Fundo_0846	gallery forest in Cerrado domain	habit	en-US
Fundo_0847	gallery forest in Cerrado domain	habit	en-US
Fundo_0848	gallery forest in Cerrado domain	habit	en-US
Fundo_0849	gallery forest in Cerrado domain	habit	en-US
Fundo_0850	gallery forest in Cerrado domain	habit	en-US
Fundo_0851	gallery forest in Cerrado domain	habit	en-US
Fundo_0852	gallery forest in Cerrado domain	habit	en-US
Fundo_0853	gallery forest in Cerrado domain	habit	en-US
Fundo_0854	gallery forest in Cerrado domain	habit	en-US
Fundo_0855	gallery forest in Cerrado domain	habit	en-US
Fundo_0856	gallery forest in Cerrado domain	habit	en-US
Fundo_0857	gallery forest in Cerrado domain	habit	en-US
Fundo_0858	gallery forest in Cerrado domain	habit	en-US
Fundo_0859	gallery forest in Cerrado domain	habit	en-US
Fundo_0860	gallery forest in Cerrado domain	habit	en-US
Fundo_0861	gallery forest in Cerrado domain	habit	en-US
Fundo_0862	gallery forest in Cerrado domain	habit	en-US
Fundo_0863	gallery forest in Cerrado domain	habit	en-US
Fundo_0864	gallery forest in Cerrado domain	habit	en-US
Fundo_0865	gallery forest in Cerrado domain	habit	en-US
Fundo_0866	gallery forest in Cerrado domain	habit	en-US
Fundo_0867	gallery forest in Cerrado domain	habit	en-US
Fundo_0868	gallery forest in Cerrado domain	habit	en-US
Fundo_0869	gallery forest in Cerrado domain	habit	en-US
Fundo_0870	gallery forest in Cerrado domain	habit	en-US
Fundo_0871	gallery forest in Cerrado domain	habit	en-US
Fundo_0872	gallery forest in Cerrado domain	habit	en-US
Fundo_0873	gallery forest in Cerrado domain	habit	en-US
Fundo_0875	gallery forest in Cerrado domain	habit	en-US
Fundo_0876	gallery forest in Cerrado domain	habit	en-US
Fundo_0877	gallery forest in Cerrado domain	habit	en-US
Fundo_0878	gallery forest in Cerrado domain	habit	en-US
Fundo_0879	gallery forest in Cerrado domain	habit	en-US
Fundo_0880	gallery forest in Cerrado domain	habit	en-US
Fundo_0881	gallery forest in Cerrado domain	habit	en-US
Fundo_0882	gallery forest in Cerrado domain	habit	en-US
Fundo_0883	gallery forest in Cerrado domain	habit	en-US
Fundo_0884	gallery forest in Cerrado domain	habit	en-US
Fundo_0885	gallery forest in Cerrado domain	habit	en-US
Fundo_0886	gallery forest in Cerrado domain	habit	en-US
Fundo_0887	gallery forest in Cerrado domain	habit	en-US
Fundo_0888	gallery forest in Cerrado domain	habit	en-US
Fundo_0889	gallery forest in Cerrado domain	habit	en-US
Fundo_0890	gallery forest in Cerrado domain	habit	en-US
Fundo_0891	gallery forest in Cerrado domain	habit	en-US
Fundo_0892	gallery forest in Cerrado domain	habit	en-US
Fundo_0893	gallery forest in Cerrado domain	habit	en-US
Fundo_0894	gallery forest in Cerrado domain	habit	en-US
Fundo_0895	gallery forest in Cerrado domain	habit	en-US
Fundo_0896	gallery forest in Cerrado domain	habit	en-US
Fundo_0897	gallery forest in Cerrado domain	habit	en-US
Fundo_0899	gallery forest in Cerrado domain	habit	en-US
Fundo_0900	gallery forest in Cerrado domain	habit	en-US
Fundo_0901	gallery forest in Cerrado domain	habit	en-US
Fundo_0902	gallery forest in Cerrado domain	habit	en-US
Fundo_0903	gallery forest in Cerrado domain	habit	en-US
Fundo_0904	gallery forest in Cerrado domain	habit	en-US
Fundo_0905	gallery forest in Cerrado domain	habit	en-US
Fundo_0906	gallery forest in Cerrado domain	habit	en-US
Fundo_0907	gallery forest in Cerrado domain	habit	en-US
Fundo_0908	gallery forest in Cerrado domain	habit	en-US
Fundo_0909	gallery forest in Cerrado domain	habit	en-US
Fundo_0910	gallery forest in Cerrado domain	habit	en-US
Fundo_0911	gallery forest in Cerrado domain	habit	en-US
Fundo_0913	gallery forest in Cerrado domain	habit	en-US
Fundo_0914	gallery forest in Cerrado domain	habit	en-US
Fundo_0915	gallery forest in Cerrado domain	habit	en-US
Fundo_0916	gallery forest in Cerrado domain	habit	en-US
Fundo_0917	gallery forest in Cerrado domain	habit	en-US
Fundo_0918	gallery forest in Cerrado domain	habit	en-US
Fundo_0919	gallery forest in Cerrado domain	habit	en-US
Fundo_0920	gallery forest in Cerrado domain	habit	en-US
Fundo_0921	gallery forest in Cerrado domain	habit	en-US
Fundo_0922	gallery forest in Cerrado domain	habit	en-US
Fundo_0923	gallery forest in Cerrado domain	habit	en-US
Fundo_0924	gallery forest in Cerrado domain	habit	en-US
Fundo_0925	gallery forest in Cerrado domain	habit	en-US
Fundo_0926	gallery forest in Cerrado domain	habit	en-US
Fundo_0927	gallery forest in Cerrado domain	habit	en-US
Fundo_0928	gallery forest in Cerrado domain	habit	en-US
Fundo_0929	gallery forest in Cerrado domain	habit	en-US
Fundo_0930	gallery forest in Cerrado domain	habit	en-US
Fundo_0931	gallery forest in Cerrado domain	habit	en-US
Fundo_0932	gallery forest in Cerrado domain	habit	en-US
Fundo_0933	gallery forest in Cerrado domain	habit	en-US
Fundo_0934	gallery forest in Cerrado domain	habit	en-US
Fundo_0935	gallery forest in Cerrado domain	habit	en-US
Fundo_0936	gallery forest in Cerrado domain	habit	en-US
Fundo_0937	gallery forest in Cerrado domain	habit	en-US
Fundo_0938	gallery forest in Cerrado domain	habit	en-US
Fundo_0939	gallery forest in Cerrado domain	habit	en-US
Fundo_0940	gallery forest in Cerrado domain	habit	en-US
Fundo_0941	gallery forest in Cerrado domain	habit	en-US
Fundo_0942	gallery forest in Cerrado domain	habit	en-US
Fundo_0943	gallery forest in Cerrado domain	habit	en-US
Fundo_0944	gallery forest in Cerrado domain	habit	en-US
Fundo_0945	gallery forest in Cerrado domain	habit	en-US
Fundo_0947	gallery forest in Cerrado domain	habit	en-US
Fundo_0948	gallery forest in Cerrado domain	habit	en-US
Fundo_0949	gallery forest in Cerrado domain	habit	en-US
Fundo_0950	gallery forest in Cerrado domain	habit	en-US
Fundo_0951	gallery forest in Cerrado domain	habit	en-US
Fundo_0952	gallery forest in Cerrado domain	habit	en-US
Fundo_0953	gallery forest in Cerrado domain	habit	en-US
Fundo_0954	gallery forest in Cerrado domain	habit	en-US
Fundo_0955	gallery forest in Cerrado domain	habit	en-US
Fundo_0956	gallery forest in Cerrado domain	habit	en-US
Fundo_0958	gallery forest in Cerrado domain	habit	en-US
Fundo_0959	gallery forest in Cerrado domain	habit	en-US
Fundo_0960	gallery forest in Cerrado domain	habit	en-US
Fundo_0961	gallery forest in Cerrado domain	habit	en-US
Fundo_0962	gallery forest in Cerrado domain	habit	en-US
Fundo_0964	gallery forest in Cerrado domain	habit	en-US
Fundo_0965	gallery forest in Cerrado domain	habit	en-US
Fundo_0966	gallery forest in Cerrado domain	habit	en-US
Fundo_0967	gallery forest in Cerrado domain	habit	en-US
Fundo_0968	gallery forest in Cerrado domain	habit	en-US
Fundo_0969	gallery forest in Cerrado domain	habit	en-US
Fundo_0970	gallery forest in Cerrado domain	habit	en-US
Fundo_0971	gallery forest in Cerrado domain	habit	en-US
Fundo_0973	gallery forest in Cerrado domain	habit	en-US
Fundo_0974	gallery forest in Cerrado domain	habit	en-US
Fundo_0976	gallery forest in Cerrado domain	habit	en-US
Fundo_0977	gallery forest in Cerrado domain	habit	en-US
Fundo_0978	gallery forest in Cerrado domain	habit	en-US
Fundo_0979	gallery forest in Cerrado domain	habit	en-US
Fundo_0981	gallery forest in Cerrado domain	habit	en-US
Fundo_0982	gallery forest in Cerrado domain	habit	en-US
Fundo_0983	gallery forest in Cerrado domain	habit	en-US
Fundo_0984	gallery forest in Cerrado domain	habit	en-US
Fundo_0985	gallery forest in Cerrado domain	habit	en-US
Fundo_0986	gallery forest in Cerrado domain	habit	en-US
Fundo_0988	gallery forest in Cerrado domain	habit	en-US
Fundo_0990	gallery forest in Cerrado domain	habit	en-US
Fundo_0991	gallery forest in Cerrado domain	habit	en-US
Fundo_0992	gallery forest in Cerrado domain	habit	en-US
Fundo_0993	gallery forest in Cerrado domain	habit	en-US
Fundo_0994	gallery forest in Cerrado domain	habit	en-US
Fundo_0995	gallery forest in Cerrado domain	habit	en-US
Fundo_0996	gallery forest in Cerrado domain	habit	en-US
Fundo_0997	gallery forest in Cerrado domain	habit	en-US
Fundo_0998	gallery forest in Cerrado domain	habit	en-US
Fundo_0999	gallery forest in Cerrado domain	habit	en-US
Fundo_1000	gallery forest in Cerrado domain	habit	en-US
Fundo_1001	gallery forest in Cerrado domain	habit	en-US
Fundo_1002	gallery forest in Cerrado domain	habit	en-US
Fundo_1003	gallery forest in Cerrado domain	habit	en-US
Fundo_1004	gallery forest in Cerrado domain	habit	en-US
Fundo_1005	gallery forest in Cerrado domain	habit	en-US
Fundo_1006	gallery forest in Cerrado domain	habit	en-US
Fundo_1007	gallery forest in Cerrado domain	habit	en-US
Fundo_1008	gallery forest in Cerrado domain	habit	en-US
Fundo_1009	gallery forest in Cerrado domain	habit	en-US
Fundo_1010	gallery forest in Cerrado domain	habit	en-US
Fundo_1011	gallery forest in Cerrado domain	habit	en-US
Fundo_1012	gallery forest in Cerrado domain	habit	en-US
Fundo_1013	gallery forest in Cerrado domain	habit	en-US
Fundo_1014	gallery forest in Cerrado domain	habit	en-US
Fundo_1015	gallery forest in Cerrado domain	habit	en-US
Fundo_1016	gallery forest in Cerrado domain	habit	en-US
Fundo_1017	gallery forest in Cerrado domain	habit	en-US
Fundo_1018	gallery forest in Cerrado domain	habit	en-US
Fundo_1019	gallery forest in Cerrado domain	habit	en-US
Fundo_1020	gallery forest in Cerrado domain	habit	en-US
Fundo_1021	gallery forest in Cerrado domain	habit	en-US
Fundo_1022	gallery forest in Cerrado domain	habit	en-US
Fundo_1023	gallery forest in Cerrado domain	habit	en-US
Fundo_1024	gallery forest in Cerrado domain	habit	en-US
Fundo_1025	gallery forest in Cerrado domain	habit	en-US
Fundo_1026	gallery forest in Cerrado domain	habit	en-US
Fundo_1027	gallery forest in Cerrado domain	habit	en-US
Fundo_1028	gallery forest in Cerrado domain	habit	en-US
Fundo_1029	gallery forest in Cerrado domain	habit	en-US
Fundo_1030	gallery forest in Cerrado domain	habit	en-US
Fundo_1031	gallery forest in Cerrado domain	habit	en-US
Fundo_1032	gallery forest in Cerrado domain	habit	en-US
Fundo_1033	gallery forest in Cerrado domain	habit	en-US
Fundo_1034	gallery forest in Cerrado domain	habit	en-US
Fundo_1035	gallery forest in Cerrado domain	habit	en-US
Fundo_1036	gallery forest in Cerrado domain	habit	en-US
Fundo_1037	gallery forest in Cerrado domain	habit	en-US
Fundo_1038	gallery forest in Cerrado domain	habit	en-US
Fundo_1039	gallery forest in Cerrado domain	habit	en-US
Fundo_1040	gallery forest in Cerrado domain	habit	en-US
Fundo_1041	gallery forest in Cerrado domain	habit	en-US
Fundo_1042	gallery forest in Cerrado domain	habit	en-US
Fundo_1043	gallery forest in Cerrado domain	habit	en-US
Fundo_1045	gallery forest in Cerrado domain	habit	en-US
Fundo_1046	gallery forest in Cerrado domain	habit	en-US
Fundo_1047	gallery forest in Cerrado domain	habit	en-US
Fundo_1048	gallery forest in Cerrado domain	habit	en-US
Fundo_1049	gallery forest in Cerrado domain	habit	en-US
Fundo_1050	gallery forest in Cerrado domain	habit	en-US
Fundo_1051	gallery forest in Cerrado domain	habit	en-US
Fundo_1052	gallery forest in Cerrado domain	habit	en-US
Fundo_1053	gallery forest in Cerrado domain	habit	en-US
Fundo_1054	gallery forest in Cerrado domain	habit	en-US
Fundo_1055	gallery forest in Cerrado domain	habit	en-US
Fundo_1056	gallery forest in Cerrado domain	habit	en-US
Fundo_1057	gallery forest in Cerrado domain	habit	en-US
Fundo_1058	gallery forest in Cerrado domain	habit	en-US
Fundo_1059	gallery forest in Cerrado domain	habit	en-US
Fundo_1060	gallery forest in Cerrado domain	habit	en-US
Fundo_1061	gallery forest in Cerrado domain	habit	en-US
Fundo_1062	gallery forest in Cerrado domain	habit	en-US
Fundo_1063	gallery forest in Cerrado domain	habit	en-US
Fundo_1064	gallery forest in Cerrado domain	habit	en-US
Fundo_1065	gallery forest in Cerrado domain	habit	en-US
Fundo_1066	gallery forest in Cerrado domain	habit	en-US
Fundo_1067	gallery forest in Cerrado domain	habit	en-US
Fundo_1068	gallery forest in Cerrado domain	habit	en-US
Fundo_1069	gallery forest in Cerrado domain	habit	en-US
Fundo_1070	gallery forest in Cerrado domain	habit	en-US
Fundo_1071	gallery forest in Cerrado domain	habit	en-US
Fundo_1072	gallery forest in Cerrado domain	habit	en-US
Fundo_1073	gallery forest in Cerrado domain	habit	en-US
Fundo_1074	gallery forest in Cerrado domain	habit	en-US
Fundo_1075	gallery forest in Cerrado domain	habit	en-US
Fundo_1076	gallery forest in Cerrado domain	habit	en-US
Fundo_1077	gallery forest in Cerrado domain	habit	en-US
Fundo_1078	gallery forest in Cerrado domain	habit	en-US
Fundo_1079	gallery forest in Cerrado domain	habit	en-US
Fundo_1080	gallery forest in Cerrado domain	habit	en-US
Fundo_1082	gallery forest in Cerrado domain	habit	en-US
Fundo_1083	gallery forest in Cerrado domain	habit	en-US
Fundo_1084	gallery forest in Cerrado domain	habit	en-US
Fundo_1085	gallery forest in Cerrado domain	habit	en-US
Fundo_1086	gallery forest in Cerrado domain	habit	en-US
Fundo_1087	gallery forest in Cerrado domain	habit	en-US
Fundo_1088	gallery forest in Cerrado domain	habit	en-US
Fundo_1089	gallery forest in Cerrado domain	habit	en-US
Fundo_1090	gallery forest in Cerrado domain	habit	en-US
Fundo_1091	gallery forest in Cerrado domain	habit	en-US
Fundo_1092	gallery forest in Cerrado domain	habit	en-US
Fundo_1093	gallery forest in Cerrado domain	habit	en-US
Fundo_1094	gallery forest in Cerrado domain	habit	en-US
Fundo_1095	gallery forest in Cerrado domain	habit	en-US
Fundo_1096	gallery forest in Cerrado domain	habit	en-US
Fundo_1097	gallery forest in Cerrado domain	habit	en-US
Fundo_1098	gallery forest in Cerrado domain	habit	en-US
Fundo_1099	gallery forest in Cerrado domain	habit	en-US
Fundo_1100	gallery forest in Cerrado domain	habit	en-US
Fundo_1101	gallery forest in Cerrado domain	habit	en-US
Fundo_1102	gallery forest in Cerrado domain	habit	en-US
Fundo_1103	gallery forest in Cerrado domain	habit	en-US
Fundo_1104	gallery forest in Cerrado domain	habit	en-US
Fundo_1105	gallery forest in Cerrado domain	habit	en-US
Fundo_1106	gallery forest in Cerrado domain	habit	en-US
Fundo_1107	gallery forest in Cerrado domain	habit	en-US
Fundo_1108	gallery forest in Cerrado domain	habit	en-US
Fundo_1109	gallery forest in Cerrado domain	habit	en-US
Fundo_1110	gallery forest in Cerrado domain	habit	en-US
Fundo_1111	gallery forest in Cerrado domain	habit	en-US
Fundo_1112	gallery forest in Cerrado domain	habit	en-US
Fundo_1113	gallery forest in Cerrado domain	habit	en-US
Fundo_1114	gallery forest in Cerrado domain	habit	en-US
Fundo_1115	gallery forest in Cerrado domain	habit	en-US
Fundo_1116	gallery forest in Cerrado domain	habit	en-US
Fundo_1117	gallery forest in Cerrado domain	habit	en-US
Fundo_1118	gallery forest in Cerrado domain	habit	en-US
Fundo_1119	gallery forest in Cerrado domain	habit	en-US
Fundo_1120	gallery forest in Cerrado domain	habit	en-US
Fundo_1121	gallery forest in Cerrado domain	habit	en-US
Fundo_1122	gallery forest in Cerrado domain	habit	en-US
Fundo_1123	gallery forest in Cerrado domain	habit	en-US
Fundo_1124	gallery forest in Cerrado domain	habit	en-US
Fundo_1125	gallery forest in Cerrado domain	habit	en-US
Fundo_1126	gallery forest in Cerrado domain	habit	en-US
Fundo_1127	gallery forest in Cerrado domain	habit	en-US
Fundo_1128	gallery forest in Cerrado domain	habit	en-US
Fundo_1129	gallery forest in Cerrado domain	habit	en-US
Fundo_1130	gallery forest in Cerrado domain	habit	en-US
Fundo_1131	gallery forest in Cerrado domain	habit	en-US
Fundo_1132	gallery forest in Cerrado domain	habit	en-US
Fundo_1133	gallery forest in Cerrado domain	habit	en-US
Fundo_1134	gallery forest in Cerrado domain	habit	en-US
Fundo_1135	gallery forest in Cerrado domain	habit	en-US
Fundo_1136	gallery forest in Cerrado domain	habit	en-US
Fundo_1137	gallery forest in Cerrado domain	habit	en-US
Fundo_1138	gallery forest in Cerrado domain	habit	en-US
Fundo_1139	gallery forest in Cerrado domain	habit	en-US
Fundo_1140	gallery forest in Cerrado domain	habit	en-US
Fundo_1141	gallery forest in Cerrado domain	habit	en-US
Fundo_1142	gallery forest in Cerrado domain	habit	en-US
Fundo_1143	gallery forest in Cerrado domain	habit	en-US
Fundo_1144	gallery forest in Cerrado domain	habit	en-US
Fundo_1145	gallery forest in Cerrado domain	habit	en-US
Fundo_1147	gallery forest in Cerrado domain	habit	en-US
Fundo_1148	gallery forest in Cerrado domain	habit	en-US
Fundo_1149	gallery forest in Cerrado domain	habit	en-US
Fundo_1150	gallery forest in Cerrado domain	habit	en-US
Fundo_1151	gallery forest in Cerrado domain	habit	en-US
Fundo_1152	gallery forest in Cerrado domain	habit	en-US
Fundo_1153	gallery forest in Cerrado domain	habit	en-US
Fundo_1154	gallery forest in Cerrado domain	habit	en-US
Fundo_1155	gallery forest in Cerrado domain	habit	en-US
Fundo_1156	gallery forest in Cerrado domain	habit	en-US
Fundo_1157	gallery forest in Cerrado domain	habit	en-US
Fundo_1158	gallery forest in Cerrado domain	habit	en-US
Fundo_1159	gallery forest in Cerrado domain	habit	en-US
Fundo_1160	gallery forest in Cerrado domain	habit	en-US
Fundo_1161	gallery forest in Cerrado domain	habit	en-US
Fundo_1162	gallery forest in Cerrado domain	habit	en-US
Fundo_1163	gallery forest in Cerrado domain	habit	en-US
Fundo_1164	gallery forest in Cerrado domain	habit	en-US
Fundo_1165	gallery forest in Cerrado domain	habit	en-US
Fundo_1166	gallery forest in Cerrado domain	habit	en-US
Fundo_1167	gallery forest in Cerrado domain	habit	en-US
Fundo_1168	gallery forest in Cerrado domain	habit	en-US
Fundo_1169	gallery forest in Cerrado domain	habit	en-US
Fundo_1170	gallery forest in Cerrado domain	habit	en-US
Fundo_1171	gallery forest in Cerrado domain	habit	en-US
Fundo_1172	gallery forest in Cerrado domain	habit	en-US
Fundo_1173	gallery forest in Cerrado domain	habit	en-US
Fundo_1174	gallery forest in Cerrado domain	habit	en-US
Fundo_1175	gallery forest in Cerrado domain	habit	en-US
Fundo_1177	gallery forest in Cerrado domain	habit	en-US
Fundo_1178	gallery forest in Cerrado domain	habit	en-US
Fundo_1179	gallery forest in Cerrado domain	habit	en-US
Fundo_1180	gallery forest in Cerrado domain	habit	en-US
Fundo_1181	gallery forest in Cerrado domain	habit	en-US
Fundo_1182	gallery forest in Cerrado domain	habit	en-US
Fundo_1183	gallery forest in Cerrado domain	habit	en-US
Fundo_1185	gallery forest in Cerrado domain	habit	en-US
Fundo_1186	gallery forest in Cerrado domain	habit	en-US
Fundo_1187	gallery forest in Cerrado domain	habit	en-US
Fundo_1189	gallery forest in Cerrado domain	habit	en-US
Fundo_1190	gallery forest in Cerrado domain	habit	en-US
Fundo_1191	gallery forest in Cerrado domain	habit	en-US
Fundo_1192	gallery forest in Cerrado domain	habit	en-US
Fundo_1193	gallery forest in Cerrado domain	habit	en-US
Fundo_1194	gallery forest in Cerrado domain	habit	en-US
Fundo_1195	gallery forest in Cerrado domain	habit	en-US
Fundo_1196	gallery forest in Cerrado domain	habit	en-US
Fundo_1197	gallery forest in Cerrado domain	habit	en-US
Fundo_1198	gallery forest in Cerrado domain	habit	en-US
Fundo_1199	gallery forest in Cerrado domain	habit	en-US
Fundo_1200	gallery forest in Cerrado domain	habit	en-US
Fundo_1201	gallery forest in Cerrado domain	habit	en-US
Fundo_1202	gallery forest in Cerrado domain	habit	en-US
Fundo_1203	gallery forest in Cerrado domain	habit	en-US
Fundo_1205	gallery forest in Cerrado domain	habit	en-US
Fundo_1206	gallery forest in Cerrado domain	habit	en-US
Fundo_1207	gallery forest in Cerrado domain	habit	en-US
Fundo_1208	gallery forest in Cerrado domain	habit	en-US
Fundo_1210	gallery forest in Cerrado domain	habit	en-US
Fundo_1211	gallery forest in Cerrado domain	habit	en-US
Fundo_1212	gallery forest in Cerrado domain	habit	en-US
Fundo_1213	gallery forest in Cerrado domain	habit	en-US
Fundo_1214	gallery forest in Cerrado domain	habit	en-US
Fundo_1215	gallery forest in Cerrado domain	habit	en-US
Fundo_1216	gallery forest in Cerrado domain	habit	en-US
Fundo_1217	gallery forest in Cerrado domain	habit	en-US
Fundo_1218	gallery forest in Cerrado domain	habit	en-US
Fundo_1219	gallery forest in Cerrado domain	habit	en-US
Fundo_1220	gallery forest in Cerrado domain	habit	en-US
Fundo_1221	gallery forest in Cerrado domain	habit	en-US
Fundo_1222	gallery forest in Cerrado domain	habit	en-US
Fundo_1223	gallery forest in Cerrado domain	habit	en-US
Fundo_1224	gallery forest in Cerrado domain	habit	en-US
Fundo_1225	gallery forest in Cerrado domain	habit	en-US
Fundo_1226	gallery forest in Cerrado domain	habit	en-US
Fundo_1227	gallery forest in Cerrado domain	habit	en-US
Fundo_1228	gallery forest in Cerrado domain	habit	en-US
Fundo_1229	gallery forest in Cerrado domain	habit	en-US
Fundo_1230	gallery forest in Cerrado domain	habit	en-US
Fundo_1231	gallery forest in Cerrado domain	habit	en-US
Fundo_1232	gallery forest in Cerrado domain	habit	en-US
Fundo_1233	gallery forest in Cerrado domain	habit	en-US
Fundo_1234	gallery forest in Cerrado domain	habit	en-US
Fundo_1235	gallery forest in Cerrado domain	habit	en-US
Fundo_1236	gallery forest in Cerrado domain	habit	en-US
Fundo_1237	gallery forest in Cerrado domain	habit	en-US
Fundo_1238	gallery forest in Cerrado domain	habit	en-US
Fundo_1239	gallery forest in Cerrado domain	habit	en-US
Fundo_1240	gallery forest in Cerrado domain	habit	en-US
Fundo_1241	gallery forest in Cerrado domain	habit	en-US
Fundo_1242	gallery forest in Cerrado domain	habit	en-US
Fundo_1243	gallery forest in Cerrado domain	habit	en-US
Fundo_1244	gallery forest in Cerrado domain	habit	en-US
Fundo_1245	gallery forest in Cerrado domain	habit	en-US
Fundo_1246	gallery forest in Cerrado domain	habit	en-US
Fundo_1247	gallery forest in Cerrado domain	habit	en-US
Fundo_1248	gallery forest in Cerrado domain	habit	en-US
Fundo_1249	gallery forest in Cerrado domain	habit	en-US
Fundo_1250	gallery forest in Cerrado domain	habit	en-US
Fundo_1251	gallery forest in Cerrado domain	habit	en-US
Fundo_1252	gallery forest in Cerrado domain	habit	en-US
Fundo_1253	gallery forest in Cerrado domain	habit	en-US
Fundo_1254	gallery forest in Cerrado domain	habit	en-US
Fundo_1255	gallery forest in Cerrado domain	habit	en-US
Fundo_1256	gallery forest in Cerrado domain	habit	en-US
Fundo_1257	gallery forest in Cerrado domain	habit	en-US
Fundo_1258	gallery forest in Cerrado domain	habit	en-US
Fundo_1259	gallery forest in Cerrado domain	habit	en-US
Fundo_1260	gallery forest in Cerrado domain	habit	en-US
Fundo_1261	gallery forest in Cerrado domain	habit	en-US
Fundo_1262	gallery forest in Cerrado domain	habit	en-US
Fundo_1264	gallery forest in Cerrado domain	habit	en-US
Fundo_1265	gallery forest in Cerrado domain	habit	en-US
Fundo_1266	gallery forest in Cerrado domain	habit	en-US
Fundo_1267	gallery forest in Cerrado domain	habit	en-US
Fundo_1268	gallery forest in Cerrado domain	habit	en-US
Fundo_1269	gallery forest in Cerrado domain	habit	en-US
Fundo_1270	gallery forest in Cerrado domain	habit	en-US
Fundo_1271	gallery forest in Cerrado domain	habit	en-US
Fundo_1272	gallery forest in Cerrado domain	habit	en-US
Fundo_1273	gallery forest in Cerrado domain	habit	en-US
Fundo_1274	gallery forest in Cerrado domain	habit	en-US
Fundo_1275	gallery forest in Cerrado domain	habit	en-US
Fundo_1276	gallery forest in Cerrado domain	habit	en-US
Fundo_1277	gallery forest in Cerrado domain	habit	en-US
Fundo_1278	gallery forest in Cerrado domain	habit	en-US
Fundo_1279	gallery forest in Cerrado domain	habit	en-US
Fundo_1280	gallery forest in Cerrado domain	habit	en-US
Fundo_1281	gallery forest in Cerrado domain	habit	en-US
Fundo_1282	gallery forest in Cerrado domain	habit	en-US
Fundo_1283	gallery forest in Cerrado domain	habit	en-US
Fundo_1284	gallery forest in Cerrado domain	habit	en-US
Fundo_1285	gallery forest in Cerrado domain	habit	en-US
Fundo_1286	gallery forest in Cerrado domain	habit	en-US
Fundo_1287	gallery forest in Cerrado domain	habit	en-US
Fundo_1288	gallery forest in Cerrado domain	habit	en-US
Fundo_1289	gallery forest in Cerrado domain	habit	en-US
Fundo_1290	gallery forest in Cerrado domain	habit	en-US
Fundo_1291	gallery forest in Cerrado domain	habit	en-US
Fundo_1292	gallery forest in Cerrado domain	habit	en-US
Fundo_1293	gallery forest in Cerrado domain	habit	en-US
Fundo_1294	gallery forest in Cerrado domain	habit	en-US
Fundo_1295	gallery forest in Cerrado domain	habit	en-US
Fundo_1297	gallery forest in Cerrado domain	habit	en-US
Fundo_1298	gallery forest in Cerrado domain	habit	en-US
Fundo_1299	gallery forest in Cerrado domain	habit	en-US
Fundo_1300	gallery forest in Cerrado domain	habit	en-US
Fundo_1301	gallery forest in Cerrado domain	habit	en-US
Fundo_1302	gallery forest in Cerrado domain	habit	en-US
Fundo_1303	gallery forest in Cerrado domain	habit	en-US
Fundo_1304	gallery forest in Cerrado domain	habit	en-US
Fundo_1305	gallery forest in Cerrado domain	habit	en-US
Fundo_1307	gallery forest in Cerrado domain	habit	en-US
Fundo_1308	gallery forest in Cerrado domain	habit	en-US
Fundo_1309	gallery forest in Cerrado domain	habit	en-US
Fundo_1310	gallery forest in Cerrado domain	habit	en-US
Fundo_1311	gallery forest in Cerrado domain	habit	en-US
Fundo_1312	gallery forest in Cerrado domain	habit	en-US
Fundo_1313	gallery forest in Cerrado domain	habit	en-US
Fundo_1314	gallery forest in Cerrado domain	habit	en-US
Fundo_1315	gallery forest in Cerrado domain	habit	en-US
Fundo_1316	gallery forest in Cerrado domain	habit	en-US
Fundo_1317	gallery forest in Cerrado domain	habit	en-US
Fundo_1318	gallery forest in Cerrado domain	habit	en-US
Fundo_1319	gallery forest in Cerrado domain	habit	en-US
Fundo_1320	gallery forest in Cerrado domain	habit	en-US
Fundo_1321	gallery forest in Cerrado domain	habit	en-US
Fundo_1322	gallery forest in Cerrado domain	habit	en-US
Fundo_1323	gallery forest in Cerrado domain	habit	en-US
Fundo_1324	gallery forest in Cerrado domain	habit	en-US
Fundo_1325	gallery forest in Cerrado domain	habit	en-US
Fundo_1326	gallery forest in Cerrado domain	habit	en-US
Fundo_1327	gallery forest in Cerrado domain	habit	en-US
Fundo_1328	gallery forest in Cerrado domain	habit	en-US
Fundo_1329	gallery forest in Cerrado domain	habit	en-US
Fundo_1330	gallery forest in Cerrado domain	habit	en-US
Fundo_1331	gallery forest in Cerrado domain	habit	en-US
Fundo_1332	gallery forest in Cerrado domain	habit	en-US
Fundo_1333	gallery forest in Cerrado domain	habit	en-US
Fundo_1334	gallery forest in Cerrado domain	habit	en-US
Fundo_1335	gallery forest in Cerrado domain	habit	en-US
Fundo_1336	gallery forest in Cerrado domain	habit	en-US
Fundo_1337	gallery forest in Cerrado domain	habit	en-US
Fundo_1338	gallery forest in Cerrado domain	habit	en-US
Fundo_1339	gallery forest in Cerrado domain	habit	en-US
Fundo_1340	gallery forest in Cerrado domain	habit	en-US
Fundo_1341	gallery forest in Cerrado domain	habit	en-US
Fundo_1342	gallery forest in Cerrado domain	habit	en-US
Fundo_1343	gallery forest in Cerrado domain	habit	en-US
Fundo_1344	gallery forest in Cerrado domain	habit	en-US
Fundo_1345	gallery forest in Cerrado domain	habit	en-US
Fundo_1346	gallery forest in Cerrado domain	habit	en-US
Fundo_1347	gallery forest in Cerrado domain	habit	en-US
Fundo_1348	gallery forest in Cerrado domain	habit	en-US
Fundo_1349	gallery forest in Cerrado domain	habit	en-US
Fundo_1350	gallery forest in Cerrado domain	habit	en-US
Fundo_1351	gallery forest in Cerrado domain	habit	en-US
Fundo_1352	gallery forest in Cerrado domain	habit	en-US
Fundo_1353	gallery forest in Cerrado domain	habit	en-US
Fundo_1354	gallery forest in Cerrado domain	habit	en-US
Fundo_1355	gallery forest in Cerrado domain	habit	en-US
Fundo_1356	gallery forest in Cerrado domain	habit	en-US
Fundo_1357	gallery forest in Cerrado domain	habit	en-US
Fundo_1358	gallery forest in Cerrado domain	habit	en-US
Fundo_1359	gallery forest in Cerrado domain	habit	en-US
Fundo_1360	gallery forest in Cerrado domain	habit	en-US
Fundo_1361	gallery forest in Cerrado domain	habit	en-US
Fundo_1362	gallery forest in Cerrado domain	habit	en-US
Fundo_1363	gallery forest in Cerrado domain	habit	en-US
Fundo_1365	gallery forest in Cerrado domain	habit	en-US
Fundo_1366	gallery forest in Cerrado domain	habit	en-US
Fundo_1367	gallery forest in Cerrado domain	habit	en-US
Fundo_1368	gallery forest in Cerrado domain	habit	en-US
Fundo_1369	gallery forest in Cerrado domain	habit	en-US
Fundo_1370	gallery forest in Cerrado domain	habit	en-US
Fundo_1371	gallery forest in Cerrado domain	habit	en-US
Fundo_1372	gallery forest in Cerrado domain	habit	en-US
Fundo_1373	gallery forest in Cerrado domain	habit	en-US
Fundo_1375	gallery forest in Cerrado domain	habit	en-US
Fundo_1376	gallery forest in Cerrado domain	habit	en-US
Fundo_1377	gallery forest in Cerrado domain	habit	en-US
Fundo_1378	gallery forest in Cerrado domain	habit	en-US
Fundo_1379	gallery forest in Cerrado domain	habit	en-US
Fundo_1380	gallery forest in Cerrado domain	habit	en-US
Fundo_1381	gallery forest in Cerrado domain	habit	en-US
Fundo_1382	gallery forest in Cerrado domain	habit	en-US
Fundo_1383	gallery forest in Cerrado domain	habit	en-US
Fundo_1384	gallery forest in Cerrado domain	habit	en-US
Fundo_1385	gallery forest in Cerrado domain	habit	en-US
Fundo_1386	gallery forest in Cerrado domain	habit	en-US
Fundo_1387	gallery forest in Cerrado domain	habit	en-US
Fundo_1389	gallery forest in Cerrado domain	habit	en-US
Fundo_1390	gallery forest in Cerrado domain	habit	en-US
Fundo_1391	gallery forest in Cerrado domain	habit	en-US
Fundo_1392	gallery forest in Cerrado domain	habit	en-US
Fundo_1393	gallery forest in Cerrado domain	habit	en-US
Fundo_1394	gallery forest in Cerrado domain	habit	en-US
Fundo_1395	gallery forest in Cerrado domain	habit	en-US
Fundo_1396	gallery forest in Cerrado domain	habit	en-US
Fundo_1397	gallery forest in Cerrado domain	habit	en-US
Fundo_1398	gallery forest in Cerrado domain	habit	en-US
Fundo_1399	gallery forest in Cerrado domain	habit	en-US
Fundo_1400	gallery forest in Cerrado domain	habit	en-US
Fundo_1401	gallery forest in Cerrado domain	habit	en-US
Fundo_1402	gallery forest in Cerrado domain	habit	en-US
Fundo_1403	gallery forest in Cerrado domain	habit	en-US
Fundo_1405	gallery forest in Cerrado domain	habit	en-US
Fundo_1406	gallery forest in Cerrado domain	habit	en-US
Fundo_1407	gallery forest in Cerrado domain	habit	en-US
Fundo_1408	gallery forest in Cerrado domain	habit	en-US
Fundo_1409	gallery forest in Cerrado domain	habit	en-US
Fundo_1410	gallery forest in Cerrado domain	habit	en-US
Fundo_1411	gallery forest in Cerrado domain	habit	en-US
Fundo_1412	gallery forest in Cerrado domain	habit	en-US
Fundo_1413	gallery forest in Cerrado domain	habit	en-US
Fundo_1414	gallery forest in Cerrado domain	habit	en-US
Fundo_1415	gallery forest in Cerrado domain	habit	en-US
Fundo_1416	gallery forest in Cerrado domain	habit	en-US
Fundo_1417	gallery forest in Cerrado domain	habit	en-US
Fundo_1418	gallery forest in Cerrado domain	habit	en-US
Fundo_1419	gallery forest in Cerrado domain	habit	en-US
Fundo_1420	gallery forest in Cerrado domain	habit	en-US
Fundo_1421	gallery forest in Cerrado domain	habit	en-US
Fundo_1422	gallery forest in Cerrado domain	habit	en-US
Fundo_1423	gallery forest in Cerrado domain	habit	en-US
Fundo_1424	gallery forest in Cerrado domain	habit	en-US
Fundo_1425	gallery forest in Cerrado domain	habit	en-US
Fundo_1426	gallery forest in Cerrado domain	habit	en-US
Fundo_1427	gallery forest in Cerrado domain	habit	en-US
Fundo_1428	gallery forest in Cerrado domain	habit	en-US
Fundo_1429	gallery forest in Cerrado domain	habit	en-US
Fundo_1430	gallery forest in Cerrado domain	habit	en-US
Fundo_1431	gallery forest in Cerrado domain	habit	en-US
Fundo_1432	gallery forest in Cerrado domain	habit	en-US
Fundo_1433	gallery forest in Cerrado domain	habit	en-US
Fundo_1434	gallery forest in Cerrado domain	habit	en-US
Fundo_1435	gallery forest in Cerrado domain	habit	en-US
Fundo_1436	gallery forest in Cerrado domain	habit	en-US
Fundo_1437	gallery forest in Cerrado domain	habit	en-US
Fundo_1438	gallery forest in Cerrado domain	habit	en-US
Fundo_1439	gallery forest in Cerrado domain	habit	en-US
Fundo_1440	gallery forest in Cerrado domain	habit	en-US
Fundo_1441	gallery forest in Cerrado domain	habit	en-US
Fundo_1442	gallery forest in Cerrado domain	habit	en-US
Fundo_1443	gallery forest in Cerrado domain	habit	en-US
Fundo_1444	gallery forest in Cerrado domain	habit	en-US
Fundo_1445	gallery forest in Cerrado domain	habit	en-US
Fundo_1446	gallery forest in Cerrado domain	habit	en-US
Fundo_1447	gallery forest in Cerrado domain	habit	en-US
Fundo_1448	gallery forest in Cerrado domain	habit	en-US
Fundo_1449	gallery forest in Cerrado domain	habit	en-US
Fundo_1450	gallery forest in Cerrado domain	habit	en-US
Fundo_1451	gallery forest in Cerrado domain	habit	en-US
Fundo_1452	gallery forest in Cerrado domain	habit	en-US
Fundo_1453	gallery forest in Cerrado domain	habit	en-US
Fundo_1454	gallery forest in Cerrado domain	habit	en-US
Fundo_1455	gallery forest in Cerrado domain	habit	en-US
Fundo_1456	gallery forest in Cerrado domain	habit	en-US
Fundo_1458	gallery forest in Cerrado domain	habit	en-US
Fundo_1459	gallery forest in Cerrado domain	habit	en-US
Fundo_1460	gallery forest in Cerrado domain	habit	en-US
Fundo_1461	gallery forest in Cerrado domain	habit	en-US
Fundo_1462	gallery forest in Cerrado domain	habit	en-US
Fundo_1463	gallery forest in Cerrado domain	habit	en-US
Fundo_1464	gallery forest in Cerrado domain	habit	en-US
Fundo_1465	gallery forest in Cerrado domain	habit	en-US
Fundo_1466	gallery forest in Cerrado domain	habit	en-US
Fundo_1467	gallery forest in Cerrado domain	habit	en-US
Fundo_1468	gallery forest in Cerrado domain	habit	en-US
Fundo_1469	gallery forest in Cerrado domain	habit	en-US
Fundo_1470	gallery forest in Cerrado domain	habit	en-US
Fundo_1471	gallery forest in Cerrado domain	habit	en-US
Fundo_1472	gallery forest in Cerrado domain	habit	en-US
Fundo_1473	gallery forest in Cerrado domain	habit	en-US
Fundo_1474	gallery forest in Cerrado domain	habit	en-US
Fundo_1475	gallery forest in Cerrado domain	habit	en-US
Fundo_1476	gallery forest in Cerrado domain	habit	en-US
Fundo_1477	gallery forest in Cerrado domain	habit	en-US
Fundo_1478	gallery forest in Cerrado domain	habit	en-US
Fundo_1479	gallery forest in Cerrado domain	habit	en-US
Fundo_1480	gallery forest in Cerrado domain	habit	en-US
Fundo_1481	gallery forest in Cerrado domain	habit	en-US
Fundo_1483	gallery forest in Cerrado domain	habit	en-US
Fundo_1484	gallery forest in Cerrado domain	habit	en-US
Fundo_1485	gallery forest in Cerrado domain	habit	en-US
Fundo_1486	gallery forest in Cerrado domain	habit	en-US
Fundo_1487	gallery forest in Cerrado domain	habit	en-US
Fundo_1488	gallery forest in Cerrado domain	habit	en-US
Fundo_1489	gallery forest in Cerrado domain	habit	en-US
Fundo_1490	gallery forest in Cerrado domain	habit	en-US
Fundo_1491	gallery forest in Cerrado domain	habit	en-US
Fundo_1492	gallery forest in Cerrado domain	habit	en-US
Fundo_1493	gallery forest in Cerrado domain	habit	en-US
Fundo_1494	gallery forest in Cerrado domain	habit	en-US
Fundo_1495	gallery forest in Cerrado domain	habit	en-US
Fundo_1496	gallery forest in Cerrado domain	habit	en-US
Fundo_1497	gallery forest in Cerrado domain	habit	en-US
Fundo_1498	gallery forest in Cerrado domain	habit	en-US
Fundo_1499	gallery forest in Cerrado domain	habit	en-US
Fundo_1500	gallery forest in Cerrado domain	habit	en-US
Fundo_1501	gallery forest in Cerrado domain	habit	en-US
Fundo_1502	gallery forest in Cerrado domain	habit	en-US
Fundo_1503	gallery forest in Cerrado domain	habit	en-US
Fundo_1504	gallery forest in Cerrado domain	habit	en-US
Fundo_1505	gallery forest in Cerrado domain	habit	en-US
Fundo_1506	gallery forest in Cerrado domain	habit	en-US
Fundo_1507	gallery forest in Cerrado domain	habit	en-US
Fundo_1509	gallery forest in Cerrado domain	habit	en-US
Fundo_1510	gallery forest in Cerrado domain	habit	en-US
Fundo_1511	gallery forest in Cerrado domain	habit	en-US
Fundo_1512	gallery forest in Cerrado domain	habit	en-US
Fundo_1513	gallery forest in Cerrado domain	habit	en-US
Fundo_1514	gallery forest in Cerrado domain	habit	en-US
Fundo_1515	gallery forest in Cerrado domain	habit	en-US
Fundo_1516	gallery forest in Cerrado domain	habit	en-US
Fundo_1517	gallery forest in Cerrado domain	habit	en-US
Fundo_1518	gallery forest in Cerrado domain	habit	en-US
Fundo_1519	gallery forest in Cerrado domain	habit	en-US
Fundo_1520	gallery forest in Cerrado domain	habit	en-US
Fundo_1521	gallery forest in Cerrado domain	habit	en-US
Fundo_1522	gallery forest in Cerrado domain	habit	en-US
Fundo_1523	gallery forest in Cerrado domain	habit	en-US
Fundo_1524	gallery forest in Cerrado domain	habit	en-US
Fundo_1525	gallery forest in Cerrado domain	habit	en-US
Fundo_1526	gallery forest in Cerrado domain	habit	en-US
Fundo_1527	gallery forest in Cerrado domain	habit	en-US
Fundo_1528	gallery forest in Cerrado domain	habit	en-US
Fundo_1529	gallery forest in Cerrado domain	habit	en-US
Fundo_1530	gallery forest in Cerrado domain	habit	en-US
Fundo_1531	gallery forest in Cerrado domain	habit	en-US
Fundo_1532	gallery forest in Cerrado domain	habit	en-US
Fundo_1533	gallery forest in Cerrado domain	habit	en-US
Fundo_1534	gallery forest in Cerrado domain	habit	en-US
Fundo_1535	gallery forest in Cerrado domain	habit	en-US
Fundo_1536	gallery forest in Cerrado domain	habit	en-US
Fundo_1537	gallery forest in Cerrado domain	habit	en-US
Fundo_1538	gallery forest in Cerrado domain	habit	en-US
Fundo_1539	gallery forest in Cerrado domain	habit	en-US
Fundo_1540	gallery forest in Cerrado domain	habit	en-US
Fundo_1541	gallery forest in Cerrado domain	habit	en-US
Fundo_1542	gallery forest in Cerrado domain	habit	en-US
Fundo_1543	gallery forest in Cerrado domain	habit	en-US
Fundo_1544	gallery forest in Cerrado domain	habit	en-US
Fundo_1545	gallery forest in Cerrado domain	habit	en-US
Fundo_1546	gallery forest in Cerrado domain	habit	en-US
Fundo_1547	gallery forest in Cerrado domain	habit	en-US
Fundo_1548	gallery forest in Cerrado domain	habit	en-US
Fundo_1549	gallery forest in Cerrado domain	habit	en-US
Fundo_1550	gallery forest in Cerrado domain	habit	en-US
Fundo_1551	gallery forest in Cerrado domain	habit	en-US
Fundo_1552	gallery forest in Cerrado domain	habit	en-US
Fundo_1553	gallery forest in Cerrado domain	habit	en-US
Fundo_1554	gallery forest in Cerrado domain	habit	en-US
Fundo_1555	gallery forest in Cerrado domain	habit	en-US
Fundo_1556	gallery forest in Cerrado domain	habit	en-US
Fundo_1557	gallery forest in Cerrado domain	habit	en-US
Fundo_1558	gallery forest in Cerrado domain	habit	en-US
Fundo_1559	gallery forest in Cerrado domain	habit	en-US
Fundo_1560	gallery forest in Cerrado domain	habit	en-US
Fundo_1561	gallery forest in Cerrado domain	habit	en-US
Fundo_1562	gallery forest in Cerrado domain	habit	en-US
Fundo_1563	gallery forest in Cerrado domain	habit	en-US
Fundo_1564	gallery forest in Cerrado domain	habit	en-US
Fundo_1565	gallery forest in Cerrado domain	habit	en-US
Fundo_1566	gallery forest in Cerrado domain	habit	en-US
Fundo_1567	gallery forest in Cerrado domain	habit	en-US
Fundo_1568	gallery forest in Cerrado domain	habit	en-US
Fundo_1569	gallery forest in Cerrado domain	habit	en-US
Fundo_1570	gallery forest in Cerrado domain	habit	en-US
Fundo_1571	gallery forest in Cerrado domain	habit	en-US
Fundo_1572	gallery forest in Cerrado domain	habit	en-US
Fundo_1573	gallery forest in Cerrado domain	habit	en-US
Fundo_1574	gallery forest in Cerrado domain	habit	en-US
Fundo_1575	gallery forest in Cerrado domain	habit	en-US
Fundo_1576	gallery forest in Cerrado domain	habit	en-US
Fundo_1577	gallery forest in Cerrado domain	habit	en-US
Fundo_1578	gallery forest in Cerrado domain	habit	en-US
Fundo_1579	gallery forest in Cerrado domain	habit	en-US
Fundo_1581	gallery forest in Cerrado domain	habit	en-US
Fundo_1582	gallery forest in Cerrado domain	habit	en-US
Fundo_1583	gallery forest in Cerrado domain	habit	en-US
Fundo_1584	gallery forest in Cerrado domain	habit	en-US
Fundo_1585	gallery forest in Cerrado domain	habit	en-US
Fundo_1586	gallery forest in Cerrado domain	habit	en-US
Fundo_1587	gallery forest in Cerrado domain	habit	en-US
Fundo_1588	gallery forest in Cerrado domain	habit	en-US
Fundo_1589	gallery forest in Cerrado domain	habit	en-US
Fundo_1590	gallery forest in Cerrado domain	habit	en-US
Fundo_1591	gallery forest in Cerrado domain	habit	en-US
Fundo_1592	gallery forest in Cerrado domain	habit	en-US
Fundo_1593	gallery forest in Cerrado domain	habit	en-US
Fundo_1594	gallery forest in Cerrado domain	habit	en-US
Fundo_1595	gallery forest in Cerrado domain	habit	en-US
Fundo_1596	gallery forest in Cerrado domain	habit	en-US
Fundo_1597	gallery forest in Cerrado domain	habit	en-US
Fundo_1598	gallery forest in Cerrado domain	habit	en-US
Fundo_1599	gallery forest in Cerrado domain	habit	en-US
Fundo_1600	gallery forest in Cerrado domain	habit	en-US
Fundo_1601	gallery forest in Cerrado domain	habit	en-US
Fundo_1602	gallery forest in Cerrado domain	habit	en-US
Fundo_1603	gallery forest in Cerrado domain	habit	en-US
Fundo_1604	gallery forest in Cerrado domain	habit	en-US
Fundo_1605	gallery forest in Cerrado domain	habit	en-US
Fundo_1606	gallery forest in Cerrado domain	habit	en-US
Fundo_1608	gallery forest in Cerrado domain	habit	en-US
Fundo_1609	gallery forest in Cerrado domain	habit	en-US
Fundo_1610	gallery forest in Cerrado domain	habit	en-US
Fundo_1611	gallery forest in Cerrado domain	habit	en-US
Fundo_1612	gallery forest in Cerrado domain	habit	en-US
Fundo_1613	gallery forest in Cerrado domain	habit	en-US
Fundo_1614	gallery forest in Cerrado domain	habit	en-US
Fundo_1615	gallery forest in Cerrado domain	habit	en-US
Fundo_1616	gallery forest in Cerrado domain	habit	en-US
Fundo_1617	gallery forest in Cerrado domain	habit	en-US
Fundo_1618	gallery forest in Cerrado domain	habit	en-US
Fundo_1620	gallery forest in Cerrado domain	habit	en-US
Fundo_1622	gallery forest in Cerrado domain	habit	en-US
Fundo_1623	gallery forest in Cerrado domain	habit	en-US
Fundo_1624	gallery forest in Cerrado domain	habit	en-US
Fundo_1625	gallery forest in Cerrado domain	habit	en-US
Fundo_1626	gallery forest in Cerrado domain	habit	en-US
Fundo_1627	gallery forest in Cerrado domain	habit	en-US
Fundo_1628	gallery forest in Cerrado domain	habit	en-US
Fundo_1629	gallery forest in Cerrado domain	habit	en-US
Fundo_1630	gallery forest in Cerrado domain	habit	en-US
Fundo_1632	gallery forest in Cerrado domain	habit	en-US
Fundo_1633	gallery forest in Cerrado domain	habit	en-US
Fundo_1634	gallery forest in Cerrado domain	habit	en-US
Fundo_1636	gallery forest in Cerrado domain	habit	en-US
Fundo_1637	gallery forest in Cerrado domain	habit	en-US
Fundo_1638	gallery forest in Cerrado domain	habit	en-US
Fundo_1639	gallery forest in Cerrado domain	habit	en-US
Fundo_1640	gallery forest in Cerrado domain	habit	en-US
Fundo_1641	gallery forest in Cerrado domain	habit	en-US
Fundo_1642	gallery forest in Cerrado domain	habit	en-US
